# Supplementary material for: Statistical learning quantifies transposable element-mediated cis-regulation
Source: Genome Biol. 2023 Nov 10;24:258. doi: 10.1186/s13059-023-03085-7 (PMC10637000; doi:10.1186/s13059-023-03085-7)
Supplement: Supplementary file 1 — Additional file 1: Table S1. Differences in TE subfamily cis-regulatory activities estimated by craTEs across experiments presented in Fig. 1C. [file 13059_2023_3085_MOESM1_ESM.csv]

subfam	Estimate	Std. Error	t value	Pr(>|t|)	p_adj	experiment
(Intercept)	0.0109740793764328	0.00567444345614458	1.93394814156612	0.0531242033086504	NA	Epigenetic repression of LTR5-Hs/SVA g#1
ALINE	0.0103578576319448	0.0189102540812652	0.547737623589446	0.583874112748579	0.869814579352198	Epigenetic repression of LTR5-Hs/SVA g#1
AluJb	0.00105578294521255	0.000501057987750346	2.10710730299464	0.0351124204907814	0.316456245435903	Epigenetic repression of LTR5-Hs/SVA g#1
AluJo	-0.000589274020782169	0.00081296994930493	-0.724841085806412	0.468552355054939	0.834023191997792	Epigenetic repression of LTR5-Hs/SVA g#1
AluJr	0.000253794884314158	0.000747475909832896	0.339535871291016	0.73420726789091	0.912313393958687	Epigenetic repression of LTR5-Hs/SVA g#1
AluJr4	0.00273844159302649	0.00183846893278815	1.48952290908363	0.136354984059517	0.55910808918178	Epigenetic repression of LTR5-Hs/SVA g#1
AluSc	-0.00323637296137746	0.00133052663694847	-2.4323999772	0.015002038378976	0.213629026516618	Epigenetic repression of LTR5-Hs/SVA g#1
AluSc5	0.00016633305053687	0.00307166637967741	0.0541507540133111	0.956815236054964	0.992816506038402	Epigenetic repression of LTR5-Hs/SVA g#1
AluSc8	-0.00159485517582547	0.00164820142937339	-0.967633656543904	0.33323126437939	0.784276848331586	Epigenetic repression of LTR5-Hs/SVA g#1
AluSg	0.00033660349677972	0.00114079837968074	0.29505958526512	0.767949383662406	0.928907264091583	Epigenetic repression of LTR5-Hs/SVA g#1
AluSg4	-7.27519346003357e-05	0.00284143850145896	-0.0256039096264025	0.979573352852267	0.997791455265828	Epigenetic repression of LTR5-Hs/SVA g#1
AluSg7	0.00313842593575006	0.00267418160770596	1.17360239360944	0.240558982850755	0.699093860366275	Epigenetic repression of LTR5-Hs/SVA g#1
AluSp	-0.000906820241741371	0.000960293863554642	-0.944315356118875	0.345012325358395	0.784397123891572	Epigenetic repression of LTR5-Hs/SVA g#1
AluSq	0.00179831401866446	0.00163018782368882	1.10313302095166	0.269973829327253	0.742167438150596	Epigenetic repression of LTR5-Hs/SVA g#1
AluSq10	0.00255917894112243	0.00484688654831565	0.528004713048581	0.597498018368435	0.872512727134996	Epigenetic repression of LTR5-Hs/SVA g#1
AluSq2	-0.000136278633654907	0.00100579493288313	-0.135493458158773	0.892222190943629	0.975825191938347	Epigenetic repression of LTR5-Hs/SVA g#1
AluSq4	-0.00198480534163461	0.00655637786068392	-0.302728943299124	0.762097488558327	0.926123983859636	Epigenetic repression of LTR5-Hs/SVA g#1
AluSx	-0.000447124778819297	0.000541592900707558	-0.825573559467186	0.409049323072262	0.790736014594585	Epigenetic repression of LTR5-Hs/SVA g#1
AluSx1	4.01365720923102e-05	0.000652277971282685	0.06153292592939	0.950934998030963	0.992816506038402	Epigenetic repression of LTR5-Hs/SVA g#1
AluSx3	-0.00324177890944939	0.00141153429333502	-2.29663489208616	0.0216430362751355	0.248545835933814	Epigenetic repression of LTR5-Hs/SVA g#1
AluSx4	0.00179086114182772	0.00327288416570272	0.547181339503107	0.584256191030364	0.869814579352198	Epigenetic repression of LTR5-Hs/SVA g#1
AluSz	-0.00161194192945201	0.000697378899622216	-2.31142916759488	0.0208125339108219	0.242926625319758	Epigenetic repression of LTR5-Hs/SVA g#1
AluSz6	-0.000790133171034881	0.00110213023699474	-0.716914521090897	0.473429633415746	0.834361136118839	Epigenetic repression of LTR5-Hs/SVA g#1
AluY	0.0011764623049165	0.000567072582665883	2.07462385041751	0.0380256646480895	0.322312776540949	Epigenetic repression of LTR5-Hs/SVA g#1
AluYa5	-0.00324417958127554	0.00519784713871555	-0.624139089645721	0.532538618543583	0.855908569758535	Epigenetic repression of LTR5-Hs/SVA g#1
AluYa8	0.00575056878518461	0.0163434778942968	0.351857103021586	0.724946667599508	0.911170963928414	Epigenetic repression of LTR5-Hs/SVA g#1
AluYb8	-0.0035954147602841	0.00575521495768717	-0.624722931587768	0.532155296642706	0.855908569758535	Epigenetic repression of LTR5-Hs/SVA g#1
AluYb9	-0.0240071424644752	0.0182489041677719	-1.31553885338894	0.18833389761319	0.622394106988363	Epigenetic repression of LTR5-Hs/SVA g#1
AluYc	0.00434639710552795	0.00285933763970947	1.52007130783253	0.128498326752074	0.554489749378646	Epigenetic repression of LTR5-Hs/SVA g#1
AluYc3	0.00456554220196664	0.0101703956932977	0.448905071114914	0.653501759766947	0.902501506162857	Epigenetic repression of LTR5-Hs/SVA g#1
AluYd8	0.0192773584733957	0.0206055718448708	0.935541057463749	0.349513301604156	0.784397123891572	Epigenetic repression of LTR5-Hs/SVA g#1
AluYf4	0.000403507776768815	0.00704112625610135	0.0573072775707101	0.954300614142366	0.992816506038402	Epigenetic repression of LTR5-Hs/SVA g#1
AluYf5	-0.000979847394587439	0.0176529530869523	-0.0555061461819476	0.955735418459626	0.992816506038402	Epigenetic repression of LTR5-Hs/SVA g#1
AluYg6	-0.00794952429331456	0.0101020801515442	-0.786919542714121	0.431332076253364	0.803948791341349	Epigenetic repression of LTR5-Hs/SVA g#1
AluYh9	0.0105605533737379	0.0172949680852515	0.610614215746577	0.541457323264351	0.855946517100132	Epigenetic repression of LTR5-Hs/SVA g#1
AluYk11	0.00268922570647445	0.0074106367917313	0.362887263544619	0.716690380294299	0.911170963928414	Epigenetic repression of LTR5-Hs/SVA g#1
AluYk12	-0.013704929531205	0.0189650656968073	-0.722640762246988	0.469903436198087	0.834205124347624	Epigenetic repression of LTR5-Hs/SVA g#1
AluYk4	-0.00607043770354889	0.00642756108316433	-0.944438742005758	0.344949296474907	0.784397123891572	Epigenetic repression of LTR5-Hs/SVA g#1
AmnSINE1	0.0284049178635598	0.0105253469073103	2.69871559709175	0.00696271244834043	0.145807390094658	Epigenetic repression of LTR5-Hs/SVA g#1
Arthur1	0.00090750051556562	0.0048216421570042	0.188213991419362	0.850709541745462	0.956880242847976	Epigenetic repression of LTR5-Hs/SVA g#1
Arthur1A	-0.0203598488447224	0.00865139096667537	-2.35336131763635	0.0186077560997276	0.23658432755368	Epigenetic repression of LTR5-Hs/SVA g#1
Arthur1B	0.00445214308472346	0.00534698720543539	0.832645172630618	0.405048190277488	0.790736014594585	Epigenetic repression of LTR5-Hs/SVA g#1
Arthur1C	-0.0095717762319332	0.0106577390051898	-0.898105707718329	0.369132801956104	0.787411419756953	Epigenetic repression of LTR5-Hs/SVA g#1
BLACKJACK	0.000135864938382039	0.00461013543783043	0.0294709212373982	0.976489108421326	0.99607484985098	Epigenetic repression of LTR5-Hs/SVA g#1
CR1_Mam	0.00613113884736549	0.00597458934895011	1.02620255372746	0.304800256966046	0.777841515985035	Epigenetic repression of LTR5-Hs/SVA g#1
Charlie1	0.0036599787845129	0.00432543831698694	0.846152115992354	0.39747126665529	0.790736014594585	Epigenetic repression of LTR5-Hs/SVA g#1
Charlie10	0.0107372554426971	0.00695378405531614	1.54408813349453	0.122572259644195	0.548877036897278	Epigenetic repression of LTR5-Hs/SVA g#1
Charlie10a	-0.0169172608532937	0.0166954013568475	-1.01328865905672	0.31092639095935	0.777948153015383	Epigenetic repression of LTR5-Hs/SVA g#1
Charlie10b	0.0399611726363848	0.0165234990290963	2.41844494111186	0.0155899625501228	0.217648104621322	Epigenetic repression of LTR5-Hs/SVA g#1
Charlie13a	0.000295618407603151	0.007885478446673	0.0374889627309649	0.970095265206995	0.99607484985098	Epigenetic repression of LTR5-Hs/SVA g#1
Charlie13b	-0.00139168276251133	0.0120744537235808	-0.115258445174496	0.908240660622187	0.981128704993603	Epigenetic repression of LTR5-Hs/SVA g#1
Charlie14a	-0.0158375999037905	0.010570172779888	-1.49832933042731	0.134052970631265	0.55910808918178	Epigenetic repression of LTR5-Hs/SVA g#1
Charlie15a	-0.00386719177694515	0.00489710758294397	-0.789688956479966	0.429712564604558	0.803948791341349	Epigenetic repression of LTR5-Hs/SVA g#1
Charlie16a	-0.00097080437811184	0.00657594975107276	-0.147629531073206	0.882635644330963	0.974320277152939	Epigenetic repression of LTR5-Hs/SVA g#1
Charlie17a	0.00661374810066137	0.00769374316181926	0.859626837230877	0.389998212607098	0.790736014594585	Epigenetic repression of LTR5-Hs/SVA g#1
Charlie18a	0.00114561703551735	0.00505460875534505	0.226648013915204	0.82069822645194	0.941666750184946	Epigenetic repression of LTR5-Hs/SVA g#1
Charlie19a	0.0107802580604972	0.00642597773039799	1.67760588548282	0.093429274073093	0.503372695906971	Epigenetic repression of LTR5-Hs/SVA g#1
Charlie1a	-0.00215608788762074	0.00211032215890666	-1.02168660766837	0.306933372942907	0.777948153015383	Epigenetic repression of LTR5-Hs/SVA g#1
Charlie1b	-0.000417672085964667	0.0036535725591688	-0.114318815132466	0.908985450655305	0.981128704993603	Epigenetic repression of LTR5-Hs/SVA g#1
Charlie20a	0.0205063947093484	0.00739716587987973	2.77219614137973	0.00556966457333056	0.127922618587463	Epigenetic repression of LTR5-Hs/SVA g#1
Charlie21a	-0.00525622322993194	0.00636698493596279	-0.825543531639771	0.409066362872682	0.790736014594585	Epigenetic repression of LTR5-Hs/SVA g#1
Charlie22a	0.00389482066798956	0.00722968015773691	0.538726552629231	0.590077549007069	0.869814579352198	Epigenetic repression of LTR5-Hs/SVA g#1
Charlie23a	-0.0123055106838893	0.00770161790052019	-1.59778254943785	0.11009664805862	0.529366767586175	Epigenetic repression of LTR5-Hs/SVA g#1
Charlie24	0.00749400084727626	0.0068700595190155	1.09082036720843	0.275356315205731	0.742717607335039	Epigenetic repression of LTR5-Hs/SVA g#1
Charlie25	-0.014743495261168	0.0057098919215426	-2.58209708060199	0.00982254420035715	0.176737600247758	Epigenetic repression of LTR5-Hs/SVA g#1
Charlie26a	0.0223361670645717	0.0123216230563796	1.81276175730819	0.0698735724417186	0.456421867692694	Epigenetic repression of LTR5-Hs/SVA g#1
Charlie2a	0.00619399821389311	0.00445250452549158	1.39112676437073	0.164192150942088	0.573062801327288	Epigenetic repression of LTR5-Hs/SVA g#1
Charlie2b	0.00114446884777731	0.00294149281768807	0.389077559834679	0.697220154277207	0.910863761184168	Epigenetic repression of LTR5-Hs/SVA g#1
Charlie3	0.00822806979114602	0.0118249199246943	0.695824567400506	0.486541398212733	0.840819115357928	Epigenetic repression of LTR5-Hs/SVA g#1
Charlie4a	-0.0030881978375647	0.00358360928518764	-0.86175628864713	0.388825088985504	0.790736014594585	Epigenetic repression of LTR5-Hs/SVA g#1
Charlie4z	0.000681885987028399	0.00345257375526109	0.197500773441647	0.843436345593393	0.951115692926921	Epigenetic repression of LTR5-Hs/SVA g#1
Charlie5	-0.00390989486918514	0.00352619036784102	-1.10881559454178	0.267514188189726	0.741306559040677	Epigenetic repression of LTR5-Hs/SVA g#1
Charlie6	0.00224170862531516	0.00850283074057645	0.263642626051284	0.792056215190572	0.934734126650737	Epigenetic repression of LTR5-Hs/SVA g#1
Charlie7	0.00400766750182552	0.00322886371645623	1.24120057511255	0.214536517324567	0.652777779209795	Epigenetic repression of LTR5-Hs/SVA g#1
Charlie7a	-0.00367620718347528	0.00681776809207183	-0.53920977273343	0.589744119552123	0.869814579352198	Epigenetic repression of LTR5-Hs/SVA g#1
Charlie8	0.0033570579694246	0.00442517722798652	0.75862678407393	0.448078827164	0.815614215190242	Epigenetic repression of LTR5-Hs/SVA g#1
Charlie9	-0.00598921957347351	0.00604537659689551	-0.990710748532879	0.321830838204876	0.784276848331586	Epigenetic repression of LTR5-Hs/SVA g#1
Cheshire	0.00631222638003536	0.00443554842177601	1.42309941856252	0.154712538765477	0.562016977556223	Epigenetic repression of LTR5-Hs/SVA g#1
ERV3.16A3_I.int	-0.000394167045969267	0.00346718432760979	-0.113685056439153	0.909487839497496	0.981128704993603	Epigenetic repression of LTR5-Hs/SVA g#1
ERV3.16A3_LTR	-0.0141157881155635	0.0100324403159923	-1.40701441234215	0.159428297464425	0.567564738973355	Epigenetic repression of LTR5-Hs/SVA g#1
ERVL.B4.int	-0.00231075861388547	0.00398475530287514	-0.579899752493754	0.561984401202198	0.861355336802825	Epigenetic repression of LTR5-Hs/SVA g#1
ERVL.E.int	0.0023161565701056	0.00239580776877746	0.966753927543819	0.333670959823693	0.784276848331586	Epigenetic repression of LTR5-Hs/SVA g#1
ERVL.int	0.00950355859657598	0.0106532170297204	0.892083449540443	0.372351784481226	0.787411419756953	Epigenetic repression of LTR5-Hs/SVA g#1
FAM	-0.00338635303428764	0.00347446255539515	-0.974640820068504	0.329742389061471	0.784276848331586	Epigenetic repression of LTR5-Hs/SVA g#1
FLAM_A	-0.00122729664670655	0.0018648705784974	-0.658113576812088	0.51046767858987	0.852489995351777	Epigenetic repression of LTR5-Hs/SVA g#1
FLAM_C	-0.000750690523774937	0.00138937516388838	-0.540308005559861	0.588986644816733	0.869814579352198	Epigenetic repression of LTR5-Hs/SVA g#1
FRAM	-0.00145431728730086	0.00245133625773881	-0.593275313702727	0.552999154306265	0.855946517100132	Epigenetic repression of LTR5-Hs/SVA g#1
FordPrefect	-0.00678679624645821	0.0124229126606415	-0.546312803756582	0.584852968860582	0.869814579352198	Epigenetic repression of LTR5-Hs/SVA g#1
FordPrefect_a	-0.0246754181199534	0.0169574993496456	-1.45513307187413	0.145637659138659	0.561435797046069	Epigenetic repression of LTR5-Hs/SVA g#1
HAL1	-0.00132111726000074	0.00111449287635429	-1.18539767102178	0.235864949111876	0.691094007274304	Epigenetic repression of LTR5-Hs/SVA g#1
HAL1.2a_MD	0.0122597998434495	0.00703803286540006	1.74193557744244	0.0815248444513768	0.483714077078169	Epigenetic repression of LTR5-Hs/SVA g#1
HAL1.3A_ME	0.00466687350685578	0.00822167758507898	0.567630323442189	0.570288137288973	0.869366925605057	Epigenetic repression of LTR5-Hs/SVA g#1
HAL1b	-0.00691862102348948	0.00349328406379902	-1.98054921876732	0.0476464104337496	0.353817937357459	Epigenetic repression of LTR5-Hs/SVA g#1
HERV16.int	0.00734058783866369	0.00633064261346063	1.1595328131548	0.246243685920136	0.704118491466414	Epigenetic repression of LTR5-Hs/SVA g#1
HERV17.int	0.00716435865672198	0.0147365139223159	0.486163735500075	0.626852857279592	0.87742744421382	Epigenetic repression of LTR5-Hs/SVA g#1
HERV3.int	-0.0161585222837714	0.0119648232884159	-1.3505023763632	0.176859987929876	0.599712602527507	Epigenetic repression of LTR5-Hs/SVA g#1
HERV35I.int	-0.00255777174039348	0.00848310563670463	-0.30151360243901	0.763023924519669	0.926123983859636	Epigenetic repression of LTR5-Hs/SVA g#1
HERV4_I.int	0.0207388892966683	0.0113372505162558	1.8292697393369	0.0673641721086263	0.455137951352608	Epigenetic repression of LTR5-Hs/SVA g#1
HERV9.int	0.00151876826601019	0.0125115847919687	0.121388960012892	0.903383367546116	0.980070535938653	Epigenetic repression of LTR5-Hs/SVA g#1
HERVH.int	0.034112414724516	0.010005159464674	3.40948236207123	0.00065129110626142	0.0418083351197831	Epigenetic repression of LTR5-Hs/SVA g#1
HERVIP10F.int	0.00531015672512007	0.00988968928990836	0.536938681232247	0.591311962691314	0.869814579352198	Epigenetic repression of LTR5-Hs/SVA g#1
HERVIP10FH.int	-0.00746658686746545	0.0125252013362527	-0.596125097474826	0.551093908966745	0.855946517100132	Epigenetic repression of LTR5-Hs/SVA g#1
HERVK.int	0.0375375767261408	0.0172459408915532	2.17660358238419	0.0295140454097371	0.304550729445403	Epigenetic repression of LTR5-Hs/SVA g#1
HERVK14.int	0.0155492395646699	0.0133344306253338	1.16609700118191	0.243579866345743	0.699309938863586	Epigenetic repression of LTR5-Hs/SVA g#1
HERVK22.int	-0.00627342415043741	0.0148473788919547	-0.422527383189284	0.67264163260764	0.906081854497486	Epigenetic repression of LTR5-Hs/SVA g#1
HERVK3.int	-0.00882441684344207	0.0147751124344127	-0.597248710127519	0.550343597259183	0.855946517100132	Epigenetic repression of LTR5-Hs/SVA g#1
HERVK9.int	0.0395103099937792	0.0203178217842479	1.94461347349797	0.0518261851391694	0.380414884732872	Epigenetic repression of LTR5-Hs/SVA g#1
HERVL.int	-0.00322223777569268	0.00747832863785605	-0.430876728174446	0.666559554133901	0.905706875082705	Epigenetic repression of LTR5-Hs/SVA g#1
HERVL40.int	-0.0053494616250159	0.00587255602246962	-0.910925601143309	0.362338236761934	0.787411419756953	Epigenetic repression of LTR5-Hs/SVA g#1
HERVL74.int	0.00647336678515874	0.00907898917417601	0.713005232297378	0.47584529366638	0.835100807704912	Epigenetic repression of LTR5-Hs/SVA g#1
HSMAR1	-0.0125754548482163	0.0100448051213771	-1.25193616961802	0.210598006432279	0.649115933245812	Epigenetic repression of LTR5-Hs/SVA g#1
HSMAR2	0.00994835704798807	0.00460660480422107	2.15958552356658	0.0308087209489062	0.308955060783397	Epigenetic repression of LTR5-Hs/SVA g#1
HUERS.P1.int	-0.00320409546343142	0.00800776922906433	-0.400123351682276	0.689067090691592	0.908774575350541	Epigenetic repression of LTR5-Hs/SVA g#1
HUERS.P3.int	0.0192834987529812	0.0105203564139148	1.83297010046882	0.0668119720816563	0.455137951352608	Epigenetic repression of LTR5-Hs/SVA g#1
HUERS.P3b.int	-0.00453534617091621	0.0101362212187566	-0.447439541130355	0.654559347545246	0.902501506162857	Epigenetic repression of LTR5-Hs/SVA g#1
Harlequin.int	-0.0158287786937239	0.0120209589368012	-1.31676505817396	0.187922420358944	0.622394106988363	Epigenetic repression of LTR5-Hs/SVA g#1
Helitron1Na_Mam	-0.00973914838701619	0.0162419625933887	-0.599628790610596	0.54875592062607	0.855946517100132	Epigenetic repression of LTR5-Hs/SVA g#1
Helitron1Nb_Mam	-0.0297686457382039	0.016298851300162	-1.82642599714424	0.0677910876364084	0.455137951352608	Epigenetic repression of LTR5-Hs/SVA g#1
Helitron2Na_Mam	0.019397860010242	0.0165631072172733	1.17114861093288	0.241543700443146	0.699102092339513	Epigenetic repression of LTR5-Hs/SVA g#1
Helitron3Na_Mam	0.011157567815481	0.00769048732772378	1.45082715047961	0.146833227701862	0.561435797046069	Epigenetic repression of LTR5-Hs/SVA g#1
Kanga1	-0.00425344130086543	0.00794709770859145	-0.53521945455221	0.59250009969918	0.869814579352198	Epigenetic repression of LTR5-Hs/SVA g#1
Kanga11a	0.00847902894979425	0.00815126882799062	1.0402097058409	0.298246676788648	0.769389977802598	Epigenetic repression of LTR5-Hs/SVA g#1
Kanga1a	-0.0175894608387305	0.00851410667637246	-2.06591971504692	0.0388403456171426	0.325345012698889	Epigenetic repression of LTR5-Hs/SVA g#1
Kanga1b	-0.0070970788779092	0.0120583671865116	-0.588560521348858	0.556158340168636	0.857109822943871	Epigenetic repression of LTR5-Hs/SVA g#1
Kanga1c	-0.00800990274499973	0.00957925576077761	-0.83617171782764	0.403061638214134	0.790736014594585	Epigenetic repression of LTR5-Hs/SVA g#1
Kanga1d	-0.00866190334995367	0.0101338523584502	-0.854749313841236	0.392693358212492	0.790736014594585	Epigenetic repression of LTR5-Hs/SVA g#1
Kanga2_a	-0.00771166683532866	0.00505434446564252	-1.52575015172582	0.127077372769876	0.554489749378646	Epigenetic repression of LTR5-Hs/SVA g#1
L1HS	-0.00779841437963259	0.010856622429608	-0.71830944017772	0.47256930907004	0.834361136118839	Epigenetic repression of LTR5-Hs/SVA g#1
L1M	0.0105626798342431	0.0088381299419694	1.1951261074002	0.232042489178007	0.682703521879094	Epigenetic repression of LTR5-Hs/SVA g#1
L1M1	-0.000518869013545471	0.00228800961100597	-0.226777462406436	0.820597562498216	0.941666750184946	Epigenetic repression of LTR5-Hs/SVA g#1
L1M2	0.00372399524708397	0.00267443472263306	1.39244200487256	0.163793754748941	0.573062801327288	Epigenetic repression of LTR5-Hs/SVA g#1
L1M2a	-0.00902018284820641	0.00957734705591829	-0.941824786711934	0.346286146446975	0.784397123891572	Epigenetic repression of LTR5-Hs/SVA g#1
L1M2c	-0.00351690829462684	0.00917959442090711	-0.383122405344713	0.701630365647764	0.911170963928414	Epigenetic repression of LTR5-Hs/SVA g#1
L1M3	-0.00557342020854891	0.00257207587575258	-2.16689572072525	0.0302467301544163	0.30765245528492	Epigenetic repression of LTR5-Hs/SVA g#1
L1M3a	-0.0055499577381766	0.00992455042529098	-0.559215027416607	0.576017066779325	0.869814579352198	Epigenetic repression of LTR5-Hs/SVA g#1
L1M3c	0.0104752747946689	0.00593528742684956	1.76491449214097	0.0775832266269361	0.468129299647275	Epigenetic repression of LTR5-Hs/SVA g#1
L1M3d	0.00181202282030921	0.0112652269890531	0.160850981704143	0.872211312190724	0.968821301528542	Epigenetic repression of LTR5-Hs/SVA g#1
L1M3de	0.00111623480750708	0.0109942171567226	0.101529266849577	0.919130665430148	0.983049727128598	Epigenetic repression of LTR5-Hs/SVA g#1
L1M3e	6.81612959772657e-05	0.0110388964379324	0.00617464765255397	0.995073395813298	0.997876419463477	Epigenetic repression of LTR5-Hs/SVA g#1
L1M3f	0.00622521098893171	0.00750306644975917	0.829688905278392	0.406717998387226	0.790736014594585	Epigenetic repression of LTR5-Hs/SVA g#1
L1M4	-0.0036333677182411	0.00124477101170791	-2.91890450859381	0.00351394347396807	0.108779467541968	Epigenetic repression of LTR5-Hs/SVA g#1
L1M4b	-0.0011266083683378	0.00219912632255624	-0.512298159856612	0.608444239535695	0.872512727134996	Epigenetic repression of LTR5-Hs/SVA g#1
L1M4c	-0.00155117194793313	0.00190813984451353	-0.812923618985897	0.416265078961374	0.796722409194888	Epigenetic repression of LTR5-Hs/SVA g#1
L1M5	-0.000310100416718108	0.000832083921009682	-0.37267925612818	0.70938849424493	0.911170963928414	Epigenetic repression of LTR5-Hs/SVA g#1
L1M6	0.00491782610023387	0.00291144207973071	1.68913753581824	0.0911982743594904	0.503372695906971	Epigenetic repression of LTR5-Hs/SVA g#1
L1M7	0.00177839590817111	0.00325677230212978	0.546060867383366	0.585026129358722	0.869814579352198	Epigenetic repression of LTR5-Hs/SVA g#1
L1MA1	-0.00380795329837467	0.00457184103652887	-0.832914632846863	0.40489619335463	0.790736014594585	Epigenetic repression of LTR5-Hs/SVA g#1
L1MA10	-0.00451327116116176	0.0045272500293819	-0.996912282703756	0.318811111491603	0.784276848331586	Epigenetic repression of LTR5-Hs/SVA g#1
L1MA2	-0.00189532873613054	0.00293398122994819	-0.64599211364553	0.518286934583629	0.852489995351777	Epigenetic repression of LTR5-Hs/SVA g#1
L1MA3	-0.00120465382839367	0.00234197230464329	-0.514375778913043	0.606991185503912	0.872512727134996	Epigenetic repression of LTR5-Hs/SVA g#1
L1MA4	-0.00295305199257933	0.00231598284048449	-1.27507507437385	0.202287610442177	0.634488011607179	Epigenetic repression of LTR5-Hs/SVA g#1
L1MA4A	0.00585173639018951	0.00273308267954004	2.14107550934914	0.0322719680546047	0.311302814394493	Epigenetic repression of LTR5-Hs/SVA g#1
L1MA5	-0.00480344618008196	0.00371637985277279	-1.29250678627431	0.196186677132102	0.626797433378903	Epigenetic repression of LTR5-Hs/SVA g#1
L1MA5A	0.0055717427758747	0.00392390477125754	1.41994852084269	0.15562786684593	0.562472290326407	Epigenetic repression of LTR5-Hs/SVA g#1
L1MA6	-0.00268568756767291	0.00381748009854976	-0.703523659152325	0.481732199075524	0.840669916033758	Epigenetic repression of LTR5-Hs/SVA g#1
L1MA7	0.00407781410101855	0.00294409467544382	1.3850825297946	0.166032385243423	0.576658820943012	Epigenetic repression of LTR5-Hs/SVA g#1
L1MA8	0.00205822199965484	0.0023664771082971	0.869740929434101	0.384445480323197	0.79064393637728	Epigenetic repression of LTR5-Hs/SVA g#1
L1MA9	-0.00171791012949475	0.00217754400104337	-0.788920971824959	0.430161316194345	0.803948791341349	Epigenetic repression of LTR5-Hs/SVA g#1
L1MB1	0.00331774238031383	0.00339138597556308	0.978285103559461	0.327937281630736	0.784276848331586	Epigenetic repression of LTR5-Hs/SVA g#1
L1MB2	0.000735019768809328	0.0018246793853898	0.402821325595405	0.687081107587316	0.908774575350541	Epigenetic repression of LTR5-Hs/SVA g#1
L1MB3	0.00110418930952887	0.0013531143206359	0.816035491376627	0.414483078169199	0.795450004464877	Epigenetic repression of LTR5-Hs/SVA g#1
L1MB4	0.00380146979648856	0.00160624939872932	2.36667468918329	0.0179518597333396	0.236165848285078	Epigenetic repression of LTR5-Hs/SVA g#1
L1MB5	0.00205697701825059	0.00156530747187427	1.31410413302864	0.188816189760514	0.622394106988363	Epigenetic repression of LTR5-Hs/SVA g#1
L1MB7	0.0037607347261767	0.00105008074572915	3.58137670981231	0.000342058578269475	0.026556109596025	Epigenetic repression of LTR5-Hs/SVA g#1
L1MB8	-0.000262298893963309	0.00133510846812039	-0.196462609762772	0.84424876113738	0.951115692926921	Epigenetic repression of LTR5-Hs/SVA g#1
L1MC	0.000635550535614981	0.00219948683559394	0.288954007512102	0.772617572334544	0.928907264091583	Epigenetic repression of LTR5-Hs/SVA g#1
L1MC1	-0.00112850283037204	0.00142646458986769	-0.791118712926979	0.428877848939389	0.803948791341349	Epigenetic repression of LTR5-Hs/SVA g#1
L1MC2	-0.00160768024363453	0.00229952692543463	-0.699135211617784	0.48447024641887	0.840819115357928	Epigenetic repression of LTR5-Hs/SVA g#1
L1MC3	-0.00162233794120986	0.00181296202451607	-0.894854894516009	0.370868252571294	0.787411419756953	Epigenetic repression of LTR5-Hs/SVA g#1
L1MC4	0.000208819595766628	0.00105463218329912	0.198002297932341	0.843043936949743	0.951115692926921	Epigenetic repression of LTR5-Hs/SVA g#1
L1MC4a	-0.000986579766546782	0.001100282153228	-0.896660700759677	0.369903596270052	0.787411419756953	Epigenetic repression of LTR5-Hs/SVA g#1
L1MC5	0.001347806810217	0.00126147351216876	1.06843845488267	0.285327079055683	0.752418075139431	Epigenetic repression of LTR5-Hs/SVA g#1
L1MCa	0.00293707914368778	0.00222491426035672	1.32008643929357	0.186811198270675	0.622394106988363	Epigenetic repression of LTR5-Hs/SVA g#1
L1MCb	-0.00507187744684389	0.00599226872458158	-0.846403537618056	0.39733104297296	0.790736014594585	Epigenetic repression of LTR5-Hs/SVA g#1
L1MCc	0.00135490740595555	0.00431971426229122	0.313656719793521	0.753782866483382	0.921313769970031	Epigenetic repression of LTR5-Hs/SVA g#1
L1MD	0.000273045302941757	0.00219560133461042	0.124360146187562	0.901030543867896	0.980070535938653	Epigenetic repression of LTR5-Hs/SVA g#1
L1MD1	0.00173480127489371	0.00209643098150855	0.827502212186057	0.407955761434394	0.790736014594585	Epigenetic repression of LTR5-Hs/SVA g#1
L1MD2	-0.000878144069559402	0.00172578121728938	-0.508838583223584	0.610867244304702	0.872714614065953	Epigenetic repression of LTR5-Hs/SVA g#1
L1MD3	0.00182015580631668	0.00277603684315758	0.655667020703642	0.512040907988943	0.852489995351777	Epigenetic repression of LTR5-Hs/SVA g#1
L1MDa	-0.0013341425095477	0.0021642088067091	-0.616457388682566	0.537595026922378	0.855946517100132	Epigenetic repression of LTR5-Hs/SVA g#1
L1MDb	-0.00226279878328971	0.00880861555225154	-0.256884724945377	0.797268643967867	0.934734126650737	Epigenetic repression of LTR5-Hs/SVA g#1
L1ME1	0.00054569490935981	0.00101856043515203	0.535751135158081	0.592132544644536	0.869814579352198	Epigenetic repression of LTR5-Hs/SVA g#1
L1ME2	0.000863286386084776	0.00168794496835228	0.51144225805388	0.609043294081592	0.872512727134996	Epigenetic repression of LTR5-Hs/SVA g#1
L1ME2z	0.0011003728108253	0.00209865777740895	0.524322175187537	0.600056413722323	0.872512727134996	Epigenetic repression of LTR5-Hs/SVA g#1
L1ME3	-0.00136891418887193	0.00180236445049444	-0.759510202554428	0.447550398628433	0.815614215190242	Epigenetic repression of LTR5-Hs/SVA g#1
L1ME3A	0.00154887372655378	0.00166677939053141	0.929261385971398	0.352757381667569	0.786591125122283	Epigenetic repression of LTR5-Hs/SVA g#1
L1ME3B	-0.00209428014024431	0.00188228019356491	-1.11262932447793	0.265872120581618	0.741306559040677	Epigenetic repression of LTR5-Hs/SVA g#1
L1ME3C	-0.000109332010480962	0.00179922976527996	-0.0607660080945528	0.951545764371553	0.992816506038402	Epigenetic repression of LTR5-Hs/SVA g#1
L1ME3D	0.00841756531115507	0.00292680938841531	2.87602101608423	0.00402864733085352	0.114735875982708	Epigenetic repression of LTR5-Hs/SVA g#1
L1ME3E	0.00284042667610571	0.00290368890834426	0.978213150845205	0.327972859500087	0.784276848331586	Epigenetic repression of LTR5-Hs/SVA g#1
L1ME3F	0.000909470386276839	0.00261055302059221	0.348382269619838	0.727554339200855	0.911170963928414	Epigenetic repression of LTR5-Hs/SVA g#1
L1ME4a	0.000360911161366336	0.000958115068589113	0.37668874355332	0.706406261767047	0.911170963928414	Epigenetic repression of LTR5-Hs/SVA g#1
L1ME5	-0.00940942081091804	0.0039858428699913	-2.36071042382526	0.018243148392808	0.236165848285078	Epigenetic repression of LTR5-Hs/SVA g#1
L1MEa	0.020396134673945	0.0111099241030839	1.83584824564944	0.0663850518149258	0.455137951352608	Epigenetic repression of LTR5-Hs/SVA g#1
L1MEb	0.00247503958293711	0.0048390874775203	0.511468245704332	0.609025101192869	0.872512727134996	Epigenetic repression of LTR5-Hs/SVA g#1
L1MEc	-1.57304202182647e-05	0.00129952154230541	-0.0121047783404638	0.990342060372647	0.997876419463477	Epigenetic repression of LTR5-Hs/SVA g#1
L1MEd	-0.00238515562131539	0.00184204130012619	-1.29484372644197	0.195379129328971	0.626797433378903	Epigenetic repression of LTR5-Hs/SVA g#1
L1MEe	0.00110298041512128	0.00171649336832618	0.642577731714071	0.520500592717907	0.852489995351777	Epigenetic repression of LTR5-Hs/SVA g#1
L1MEf	0.000372417301933148	0.00144757795472131	0.257269254977599	0.79697180744956	0.934734126650737	Epigenetic repression of LTR5-Hs/SVA g#1
L1MEg	-7.53133796852583e-05	0.00142859494621849	-0.0527184979091617	0.957956375910649	0.992816506038402	Epigenetic repression of LTR5-Hs/SVA g#1
L1MEg1	0.00667210921302552	0.0072837796654318	0.916022933078383	0.359658550075638	0.787411419756953	Epigenetic repression of LTR5-Hs/SVA g#1
L1MEg2	0.00265743643982046	0.00934122855386765	0.28448468255497	0.776039953127203	0.928907264091583	Epigenetic repression of LTR5-Hs/SVA g#1
L1P1	-0.00747829268722009	0.00783079441695182	-0.954985189118406	0.339589036248052	0.784276848331586	Epigenetic repression of LTR5-Hs/SVA g#1
L1P2	0.00638229224099524	0.0107249487805682	0.595088365602162	0.551786650486061	0.855946517100132	Epigenetic repression of LTR5-Hs/SVA g#1
L1P3	-0.00468394997656435	0.00698227041028933	-0.670834800333987	0.502328358796787	0.847530311524437	Epigenetic repression of LTR5-Hs/SVA g#1
L1P4	-0.0074565311909586	0.00550246990897381	-1.35512439219303	0.175383032492911	0.599712602527507	Epigenetic repression of LTR5-Hs/SVA g#1
L1P5	0.00232943388492405	0.0139915867574844	0.166488185028619	0.867773341672283	0.96842416813584	Epigenetic repression of LTR5-Hs/SVA g#1
L1PA10	-0.00416433345038272	0.00404222381877088	-1.03020852804953	0.302916282030659	0.775814362610895	Epigenetic repression of LTR5-Hs/SVA g#1
L1PA11	-0.00121618209618128	0.00492027363048337	-0.247177735938602	0.804771521071859	0.939339873775678	Epigenetic repression of LTR5-Hs/SVA g#1
L1PA12	0.0016898015692712	0.00829425525145065	0.203731560947037	0.838563968613476	0.95106365255623	Epigenetic repression of LTR5-Hs/SVA g#1
L1PA13	0.000501416692851474	0.00382103327027954	0.131225419247604	0.895597428357173	0.978014369617035	Epigenetic repression of LTR5-Hs/SVA g#1
L1PA14	-0.00154461139965789	0.00579744815487144	-0.266429532165801	0.789909339512892	0.934734126650737	Epigenetic repression of LTR5-Hs/SVA g#1
L1PA15	-0.00104488339051557	0.00355093461925069	-0.294255879804414	0.76856340214622	0.928907264091583	Epigenetic repression of LTR5-Hs/SVA g#1
L1PA15.16	-0.000156849566343717	0.00844366751731806	-0.0185759998273283	0.985179410692693	0.997876419463477	Epigenetic repression of LTR5-Hs/SVA g#1
L1PA16	0.00255397935308969	0.00265076248569238	0.963488568619376	0.335306283047177	0.784276848331586	Epigenetic repression of LTR5-Hs/SVA g#1
L1PA17	-0.00674144277225901	0.00400228524067906	-1.68439837914082	0.092109907490825	0.503372695906971	Epigenetic repression of LTR5-Hs/SVA g#1
L1PA2	0.00212716921063915	0.00585610646994948	0.363239504191852	0.716427260206333	0.911170963928414	Epigenetic repression of LTR5-Hs/SVA g#1
L1PA3	-0.0141642927489109	0.00398018456683447	-3.55870249508958	0.000372979067359901	0.026556109596025	Epigenetic repression of LTR5-Hs/SVA g#1
L1PA4	-0.00283495437323658	0.00382435009052649	-0.741290495412332	0.458520226017743	0.820267339006615	Epigenetic repression of LTR5-Hs/SVA g#1
L1PA5	-0.000794968260195409	0.00344149164582178	-0.230995260779017	0.817319271836289	0.941636442633395	Epigenetic repression of LTR5-Hs/SVA g#1
L1PA6	-0.000359451345075515	0.00456325184876922	-0.0787708758990509	0.937215132521884	0.992816506038402	Epigenetic repression of LTR5-Hs/SVA g#1
L1PA7	0.00261500037325725	0.00345487486873981	0.756901616587664	0.449111780339644	0.815614215190242	Epigenetic repression of LTR5-Hs/SVA g#1
L1PA8	0.00721882305832012	0.00406409099501715	1.776245430324	0.0756975420834218	0.468129299647275	Epigenetic repression of LTR5-Hs/SVA g#1
L1PA8A	-0.00639904197450125	0.00764106214171222	-0.837454512975253	0.402340472280814	0.790736014594585	Epigenetic repression of LTR5-Hs/SVA g#1
L1PB	0.00888207617805595	0.0077318414431883	1.14876594965369	0.250657085179581	0.713871378591447	Epigenetic repression of LTR5-Hs/SVA g#1
L1PB1	0.000850253390065281	0.00268623307320399	0.316522567809481	0.751607000061857	0.921074327098179	Epigenetic repression of LTR5-Hs/SVA g#1
L1PB2	-0.0174402632614614	0.00552382652237712	-3.15727932273228	0.00159327579300622	0.0652392679150559	Epigenetic repression of LTR5-Hs/SVA g#1
L1PB3	-0.00121932930566629	0.00476899316339958	-0.25567856020936	0.798199928375911	0.934734126650737	Epigenetic repression of LTR5-Hs/SVA g#1
L1PB4	-0.00440984517405326	0.00367088339568297	-1.20130352798439	0.229638226632254	0.682703521879094	Epigenetic repression of LTR5-Hs/SVA g#1
L1PBa	-0.0105823533962389	0.00659815771745734	-1.60383456252345	0.108755789915124	0.529366767586175	Epigenetic repression of LTR5-Hs/SVA g#1
L1PBa1	0.0464111384722272	0.0136989031376976	3.387945589929	0.000704634861569379	0.0418083351197831	Epigenetic repression of LTR5-Hs/SVA g#1
L1PREC2	-0.0010713332827348	0.00356105351664877	-0.300847285143585	0.763531992311245	0.926123983859636	Epigenetic repression of LTR5-Hs/SVA g#1
L2	-0.00129692333275924	0.00099279386411394	-1.30633697451055	0.191442998497258	0.626797433378903	Epigenetic repression of LTR5-Hs/SVA g#1
L2a	0.00113058445121108	0.000533712547935739	2.11833964853157	0.0341504140269261	0.316456245435903	Epigenetic repression of LTR5-Hs/SVA g#1
L2b	0.00102446576078795	0.000717212790137532	1.42839862154647	0.15318236353379	0.562016977556223	Epigenetic repression of LTR5-Hs/SVA g#1
L2c	-0.00154493360737779	0.000597677503008117	-2.5848950305175	0.00974320338439402	0.176737600247758	Epigenetic repression of LTR5-Hs/SVA g#1
L3	0.00309029161021433	0.00113044073091056	2.73370511669828	0.00626444681072867	0.13516018573451	Epigenetic repression of LTR5-Hs/SVA g#1
L3b	-0.00235376974638932	0.00335704499889228	-0.701143340993641	0.483216285301761	0.840819115357928	Epigenetic repression of LTR5-Hs/SVA g#1
L4	0.00628661151910526	0.00199472883380341	3.15161209512291	0.00162451699064532	0.0652392679150559	Epigenetic repression of LTR5-Hs/SVA g#1
L5	-0.00140173462654015	0.00893712881055812	-0.156843954725613	0.87536835864519	0.970380469089072	Epigenetic repression of LTR5-Hs/SVA g#1
LFSINE_Vert	-0.00251141379754273	0.0127793479582307	-0.196521278374396	0.84420284555801	0.951115692926921	Epigenetic repression of LTR5-Hs/SVA g#1
LOR1.int	-0.00584695227063461	0.00500385853382034	-1.16848872347528	0.242614330100587	0.699309938863586	Epigenetic repression of LTR5-Hs/SVA g#1
LOR1a	0.0170550371535324	0.0126292896598657	1.35043518779453	0.176881526026371	0.599712602527507	Epigenetic repression of LTR5-Hs/SVA g#1
LOR1b	0.0212327010273131	0.00992005760578266	2.14038081945573	0.0323280245988608	0.311302814394493	Epigenetic repression of LTR5-Hs/SVA g#1
LTR1	-0.0283085604074555	0.0101584080189576	-2.78671228352181	0.00532624622034887	0.127922618587463	Epigenetic repression of LTR5-Hs/SVA g#1
LTR10A	0.0110141734661182	0.0138039255484487	0.79790154093927	0.424930788437784	0.803948791341349	Epigenetic repression of LTR5-Hs/SVA g#1
LTR10B1	0.0118415743543389	0.0172050833490513	0.688260214385527	0.49129159328156	0.846972432001139	Epigenetic repression of LTR5-Hs/SVA g#1
LTR10C	-0.00309820872492994	0.00976456822062054	-0.317290908817374	0.75102397954583	0.921074327098179	Epigenetic repression of LTR5-Hs/SVA g#1
LTR10D	-0.000253372721203665	0.020519605587028	-0.0123478358357843	0.990148143853014	0.997876419463477	Epigenetic repression of LTR5-Hs/SVA g#1
LTR10E	-0.0034847095095797	0.0134650511973593	-0.258796603035798	0.79579306719031	0.934734126650737	Epigenetic repression of LTR5-Hs/SVA g#1
LTR10F	0.0312287254248304	0.013350256271856	2.33918546497602	0.0193291017952002	0.241444218915483	Epigenetic repression of LTR5-Hs/SVA g#1
LTR12	0.0142200278265682	0.0131544299561524	1.08100676912399	0.279698449533946	0.745241980537059	Epigenetic repression of LTR5-Hs/SVA g#1
LTR12C	0.00614489684462975	0.00625522648426078	0.982362007209708	0.3259254995355	0.784276848331586	Epigenetic repression of LTR5-Hs/SVA g#1
LTR12D	-0.0354044436689167	0.0166623301564093	-2.12481947822275	0.0336057565495787	0.316456245435903	Epigenetic repression of LTR5-Hs/SVA g#1
LTR12F	0.0285655799559693	0.0129426930909018	2.20708161395326	0.027312131355741	0.290242351123696	Epigenetic repression of LTR5-Hs/SVA g#1
LTR12_	-0.00839208234930438	0.015272672238668	-0.549483562415288	0.582675688117505	0.869814579352198	Epigenetic repression of LTR5-Hs/SVA g#1
LTR13	0.0190676297826315	0.00963001637273512	1.98002049473317	0.0477057893066237	0.353817937357459	Epigenetic repression of LTR5-Hs/SVA g#1
LTR13A	0.00729880871164263	0.0123677582707572	0.590148073066743	0.555093605316735	0.857109822943871	Epigenetic repression of LTR5-Hs/SVA g#1
LTR14B	-0.000834606894912767	0.0153398597872148	-0.0544077264388284	0.956610504400532	0.992816506038402	Epigenetic repression of LTR5-Hs/SVA g#1
LTR15	0.0193525614936194	0.0152943355003817	1.26534176611573	0.205753756841616	0.637227744595199	Epigenetic repression of LTR5-Hs/SVA g#1
LTR16A	0.0019790369231622	0.00444024861962968	0.44570407936465	0.655812626418786	0.902501506162857	Epigenetic repression of LTR5-Hs/SVA g#1
LTR16A1	0.00535793890837651	0.00603987338163958	0.887094574641902	0.375031542189363	0.787411419756953	Epigenetic repression of LTR5-Hs/SVA g#1
LTR16A2	5.58311499221028e-05	0.00841062325889269	0.00663817034761028	0.994703567345843	0.997876419463477	Epigenetic repression of LTR5-Hs/SVA g#1
LTR16B	0.017066738050626	0.0131239753124807	1.30042442508984	0.193460540321544	0.626797433378903	Epigenetic repression of LTR5-Hs/SVA g#1
LTR16B1	-0.022608894162776	0.010274686766031	-2.20044607466992	0.0277790602865376	0.290863101823746	Epigenetic repression of LTR5-Hs/SVA g#1
LTR16B2	0.00611588854586936	0.00821341344225429	0.74462202455387	0.456503167365125	0.819978589757246	Epigenetic repression of LTR5-Hs/SVA g#1
LTR16C	-0.000124764595056695	0.00378015561058364	-0.0330051479117369	0.973670592278308	0.99607484985098	Epigenetic repression of LTR5-Hs/SVA g#1
LTR16D	-0.0421713248681945	0.0108115933546652	-3.90056520669986	9.60729325436864e-05	0.00855049099638809	Epigenetic repression of LTR5-Hs/SVA g#1
LTR16E1	0.00485076228827065	0.00696795518072067	0.696152911788527	0.486335771125095	0.840819115357928	Epigenetic repression of LTR5-Hs/SVA g#1
LTR16E2	-0.0057894548539693	0.00771604184451062	-0.750314082094832	0.453068506917587	0.816670321329928	Epigenetic repression of LTR5-Hs/SVA g#1
LTR17	-0.0139006284962071	0.0142584265335374	-0.974906204658089	0.329610720393571	0.784276848331586	Epigenetic repression of LTR5-Hs/SVA g#1
LTR18B	0.0236671767655268	0.0164923897043534	1.43503623124304	0.151281988315195	0.562016977556223	Epigenetic repression of LTR5-Hs/SVA g#1
LTR19A	-0.00201352115324161	0.0129395170432906	-0.155610224593788	0.876340788798137	0.970380469089072	Epigenetic repression of LTR5-Hs/SVA g#1
LTR19B	-0.00830700936436629	0.0161631453591374	-0.513947575164888	0.607290537634475	0.872512727134996	Epigenetic repression of LTR5-Hs/SVA g#1
LTR1B	0.00311374369094274	0.0131562781800764	0.236673597830891	0.812910827308859	0.941126030965703	Epigenetic repression of LTR5-Hs/SVA g#1
LTR1D	0.00564812269224751	0.0135031977507202	0.418280380434055	0.675743630250232	0.906081854497486	Epigenetic repression of LTR5-Hs/SVA g#1
LTR2	-0.00856366832408089	0.00973089924767011	-0.880049017682647	0.378836282338706	0.787411419756953	Epigenetic repression of LTR5-Hs/SVA g#1
LTR22C	-0.00194605147235271	0.0185358869865393	-0.104988311256209	0.916385434837256	0.983049727128598	Epigenetic repression of LTR5-Hs/SVA g#1
LTR23	0.0062836945880862	0.00645164242072448	0.973968205042055	0.330076254762067	0.784276848331586	Epigenetic repression of LTR5-Hs/SVA g#1
LTR23.int	0.00443276012497117	0.0105567368622225	0.419898703815748	0.674560958948951	0.906081854497486	Epigenetic repression of LTR5-Hs/SVA g#1
LTR24	0.0125570191825293	0.0115123370877411	1.09074457139555	0.275389674629846	0.742717607335039	Epigenetic repression of LTR5-Hs/SVA g#1
LTR24B	-0.0113489256420322	0.00938947503789051	-1.20868585264186	0.226788324455856	0.681321886128984	Epigenetic repression of LTR5-Hs/SVA g#1
LTR24C	0.0179883146583051	0.00997338946465235	1.80363102454378	0.0712941855171391	0.461467818983664	Epigenetic repression of LTR5-Hs/SVA g#1
LTR25.int	-0.0130835825397799	0.00870486790339174	-1.50301907909275	0.13283938968471	0.55910808918178	Epigenetic repression of LTR5-Hs/SVA g#1
LTR26	0.000211795576869143	0.00920758279453457	0.0230022994737403	0.981648515249369	0.997876419463477	Epigenetic repression of LTR5-Hs/SVA g#1
LTR26B	0.0141705668920204	0.00908578061905414	1.55964220204731	0.118849734384473	0.542442377447084	Epigenetic repression of LTR5-Hs/SVA g#1
LTR26E	0.00832204244804116	0.0134469093883012	0.618881425294748	0.535996826632784	0.855946517100132	Epigenetic repression of LTR5-Hs/SVA g#1
LTR27	-0.0110934653590188	0.0172622779643801	-0.642642030322397	0.520458860810389	0.852489995351777	Epigenetic repression of LTR5-Hs/SVA g#1
LTR28	-0.00778620913772584	0.0153978821329897	-0.505667537293588	0.613091919542701	0.872714614065953	Epigenetic repression of LTR5-Hs/SVA g#1
LTR29	-0.00438315107433832	0.0100333969626949	-0.43685614061073	0.662217254338436	0.902501506162857	Epigenetic repression of LTR5-Hs/SVA g#1
LTR2B	-0.0114516157796415	0.0154031713233611	-0.743458313826164	0.457207163109026	0.819978589757246	Epigenetic repression of LTR5-Hs/SVA g#1
LTR2C	-0.016202819805709	0.0144022601214725	-1.12501924483033	0.260585381833143	0.736257110576183	Epigenetic repression of LTR5-Hs/SVA g#1
LTR31	-0.0427593857349478	0.0183447153227754	-2.33088303539172	0.0197628250749874	0.242605714713638	Epigenetic repression of LTR5-Hs/SVA g#1
LTR32	0.00745343123042884	0.00821782097012436	0.906983889953988	0.364418960740451	0.787411419756953	Epigenetic repression of LTR5-Hs/SVA g#1
LTR33	-0.000486018267046738	0.00340912451366774	-0.142563953031991	0.886635046858521	0.974941679960587	Epigenetic repression of LTR5-Hs/SVA g#1
LTR33A	-0.00738712928498591	0.00762376469747641	-0.968960818981096	0.332568646159194	0.784276848331586	Epigenetic repression of LTR5-Hs/SVA g#1
LTR33A_	0.00158422970417494	0.00875880107113045	0.180872894738603	0.856467955991786	0.958813183437345	Epigenetic repression of LTR5-Hs/SVA g#1
LTR33B	-0.0010319866432048	0.00946312850434969	-0.109053432248168	0.913160475065051	0.982130299465735	Epigenetic repression of LTR5-Hs/SVA g#1
LTR33C	0.0236978688613835	0.0132910322213901	1.78299687087095	0.0745918691069697	0.468129299647275	Epigenetic repression of LTR5-Hs/SVA g#1
LTR34	-0.0313525806745582	0.0127446352981588	-2.46006103282436	0.0138941383438489	0.209048138564982	Epigenetic repression of LTR5-Hs/SVA g#1
LTR36	-0.0163641559458085	0.00972236521015159	-1.68314557127744	0.0923521194088662	0.503372695906971	Epigenetic repression of LTR5-Hs/SVA g#1
LTR37A	0.0103170551287716	0.00599236938557715	1.72169879140018	0.0851292531732012	0.491158571432118	Epigenetic repression of LTR5-Hs/SVA g#1
LTR37B	0.00281484605459622	0.00554981806866734	0.507196095397797	0.612019099403476	0.872714614065953	Epigenetic repression of LTR5-Hs/SVA g#1
LTR38	0.0262927466011884	0.0148569636679607	1.76972544247982	0.0767779699024421	0.468129299647275	Epigenetic repression of LTR5-Hs/SVA g#1
LTR38B	-0.00263377441259661	0.0161411145568872	-0.163171781187366	0.870383733572126	0.968821301528542	Epigenetic repression of LTR5-Hs/SVA g#1
LTR39	0.00588688974013249	0.00626489659243592	0.939662714822807	0.347394380616497	0.784397123891572	Epigenetic repression of LTR5-Hs/SVA g#1
LTR3A	0.0426900262712692	0.0173421920390432	2.46162804420338	0.0138335952772532	0.209048138564982	Epigenetic repression of LTR5-Hs/SVA g#1
LTR3B_	-0.0147145348529427	0.0193126690110556	-0.7619109945145	0.446116123897111	0.815614215190242	Epigenetic repression of LTR5-Hs/SVA g#1
LTR40A1	0.0108459241437405	0.0170538566746753	0.635980725688076	0.524791411799971	0.852747477768966	Epigenetic repression of LTR5-Hs/SVA g#1
LTR40a	-0.00214941956324057	0.00756325054921241	-0.284192563667535	0.776263795132713	0.928907264091583	Epigenetic repression of LTR5-Hs/SVA g#1
LTR40b	-0.0168156044827237	0.0095546632812091	-1.75993690073772	0.0784236032956008	0.469223576020738	Epigenetic repression of LTR5-Hs/SVA g#1
LTR40c	0.0189852894203445	0.0104417755483034	1.81820508710601	0.0690377791377551	0.455137951352608	Epigenetic repression of LTR5-Hs/SVA g#1
LTR41	-0.0141669371155696	0.00571733824106734	-2.47789032557305	0.0132189081724706	0.209048138564982	Epigenetic repression of LTR5-Hs/SVA g#1
LTR41B	0.00583537769654786	0.00821574855386717	0.710267318709643	0.477541143925914	0.835403671929362	Epigenetic repression of LTR5-Hs/SVA g#1
LTR42	-0.00802226625393667	0.0122260495033218	-0.656161767687675	0.511722562798114	0.852489995351777	Epigenetic repression of LTR5-Hs/SVA g#1
LTR43	0.00416829094261326	0.0121624233612974	0.342718783813872	0.731811231351203	0.912313393958687	Epigenetic repression of LTR5-Hs/SVA g#1
LTR44	-0.00540725714439876	0.0142321358918351	-0.379932933854353	0.70399654492732	0.911170963928414	Epigenetic repression of LTR5-Hs/SVA g#1
LTR45B	-0.00461427419876959	0.0130617155864116	-0.35326708564761	0.723889460307314	0.911170963928414	Epigenetic repression of LTR5-Hs/SVA g#1
LTR45C	-0.00392532179456748	0.0122412284966583	-0.320664040838632	0.748466117864105	0.921074327098179	Epigenetic repression of LTR5-Hs/SVA g#1
LTR46	0.0185321247642052	0.0167205736202636	1.10834264332571	0.267718310412377	0.741306559040677	Epigenetic repression of LTR5-Hs/SVA g#1
LTR47A	0.0196354053315507	0.00817522322558282	2.40181886044474	0.0163168066800994	0.223414737619822	Epigenetic repression of LTR5-Hs/SVA g#1
LTR47B	-0.0271913932405636	0.0145061375871141	-1.87447506803727	0.0608698323026912	0.429102184153625	Epigenetic repression of LTR5-Hs/SVA g#1
LTR48	-0.00746682173887179	0.00948198972779569	-0.787474143426184	0.431007470983356	0.803948791341349	Epigenetic repression of LTR5-Hs/SVA g#1
LTR48B	0.0140125273962508	0.00914707301729415	1.53191380125179	0.125548982097672	0.554489749378646	Epigenetic repression of LTR5-Hs/SVA g#1
LTR49	-0.00158460152436813	0.00776399887536276	-0.204096052795228	0.838279131381734	0.95106365255623	Epigenetic repression of LTR5-Hs/SVA g#1
LTR49.int	-0.00526787264263021	0.00330332387935591	-1.59471878478273	0.110780405014523	0.529366767586175	Epigenetic repression of LTR5-Hs/SVA g#1
LTR50	-0.000978376872800655	0.00562393550576146	-0.173966588307841	0.861892307652995	0.963370993797382	Epigenetic repression of LTR5-Hs/SVA g#1
LTR51	0.0245529475668948	0.0142795916896283	1.71944325163921	0.0855388523280655	0.491158571432118	Epigenetic repression of LTR5-Hs/SVA g#1
LTR52	0.0152541230892776	0.0104318105714906	1.46226994678816	0.143672490716728	0.561435797046069	Epigenetic repression of LTR5-Hs/SVA g#1
LTR53	0.00350883734468549	0.00881268691992683	0.398157494594693	0.690515513012139	0.908774575350541	Epigenetic repression of LTR5-Hs/SVA g#1
LTR54	0.0126026951363754	0.0060699859637535	2.0762313474251	0.0378768085581623	0.322312776540949	Epigenetic repression of LTR5-Hs/SVA g#1
LTR54B	-0.00709932647104192	0.0091169470711534	-0.778695589174214	0.436162127417622	0.810713006507085	Epigenetic repression of LTR5-Hs/SVA g#1
LTR55	0.0220173445589612	0.0147920705982642	1.48845588673332	0.136635965614649	0.55910808918178	Epigenetic repression of LTR5-Hs/SVA g#1
LTR56	-0.00332583491508926	0.00695824665566216	-0.477970253092842	0.632673119614603	0.879811056964058	Epigenetic repression of LTR5-Hs/SVA g#1
LTR57	-0.0403334787611293	0.0193999419642341	-2.0790515165194	0.0376168551473113	0.322312776540949	Epigenetic repression of LTR5-Hs/SVA g#1
LTR57.int	0.0384891787863985	0.0122297121131978	3.14718600324718	0.00164930733493119	0.0652392679150559	Epigenetic repression of LTR5-Hs/SVA g#1
LTR5A	0.00901385091697522	0.0189359655714836	0.476017496068408	0.634063647333961	0.880025958872866	Epigenetic repression of LTR5-Hs/SVA g#1
LTR5B	9.21363414706516e-06	0.00905985062752051	0.00101697417825825	0.99918857552688	0.999562237845479	Epigenetic repression of LTR5-Hs/SVA g#1
LTR5_Hs	-0.132865602163139	0.00951498555144274	-13.9638259506335	3.04034899186739e-44	1.08236424110479e-41	Epigenetic repression of LTR5-Hs/SVA g#1
LTR61	0.00736957481459423	0.0182572152312894	0.403652732425709	0.686469541880914	0.908774575350541	Epigenetic repression of LTR5-Hs/SVA g#1
LTR62	0.0229465876835925	0.0111753881674523	2.05331459988326	0.0400464032241479	0.327736081558544	Epigenetic repression of LTR5-Hs/SVA g#1
LTR64	-0.0131320565195862	0.0109768046879245	-1.196346012609	0.231566289536577	0.682703521879094	Epigenetic repression of LTR5-Hs/SVA g#1
LTR65	-0.0148380044434118	0.00979890596791195	-1.51425113089167	0.129967427962393	0.557450654874842	Epigenetic repression of LTR5-Hs/SVA g#1
LTR66	-0.00190407721527299	0.0136102138080741	-0.139900610095002	0.88873898905779	0.974941679960587	Epigenetic repression of LTR5-Hs/SVA g#1
LTR67B	0.00534578631854498	0.00493450167374021	1.08334876994641	0.278658001184929	0.745241980537059	Epigenetic repression of LTR5-Hs/SVA g#1
LTR6A	-0.0242907138610123	0.0170402570492028	-1.42548987323808	0.154020849916736	0.562016977556223	Epigenetic repression of LTR5-Hs/SVA g#1
LTR7	0.00292849572496791	0.0079400322153807	0.368826680488159	0.712258218418128	0.911170963928414	Epigenetic repression of LTR5-Hs/SVA g#1
LTR71B	0.0289923154483486	0.0164269885703993	1.76491968227162	0.07758235421044	0.468129299647275	Epigenetic repression of LTR5-Hs/SVA g#1
LTR75	0.0286120604913504	0.013723271521865	2.08492999980096	0.0370798741169795	0.322312776540949	Epigenetic repression of LTR5-Hs/SVA g#1
LTR78	-0.00695814353764969	0.00444582516691102	-1.56509607922442	0.117565659081948	0.541390195990752	Epigenetic repression of LTR5-Hs/SVA g#1
LTR78B	-0.0104591627563482	0.00511262930586216	-2.04575026481103	0.0407853004002831	0.329990157784109	Epigenetic repression of LTR5-Hs/SVA g#1
LTR79	-0.00400245938570545	0.00532110034320569	-0.752186414002893	0.45194191481949	0.816670321329928	Epigenetic repression of LTR5-Hs/SVA g#1
LTR7B	-0.000627402637414947	0.00897050895617351	-0.069940584250035	0.944241183839722	0.992816506038402	Epigenetic repression of LTR5-Hs/SVA g#1
LTR7C	-0.014015631801886	0.0170069987576112	-0.824109650482191	0.409880534671581	0.790736014594585	Epigenetic repression of LTR5-Hs/SVA g#1
LTR8	0.000264567990989866	0.00394744136209232	0.0670226525796025	0.94656389301831	0.992816506038402	Epigenetic repression of LTR5-Hs/SVA g#1
LTR81A	-0.00364001130372598	0.0108306813782132	-0.336083315224114	0.736809215712174	0.913951501022766	Epigenetic repression of LTR5-Hs/SVA g#1
LTR81B	0.00434161214652236	0.0101654360396924	0.427095515585355	0.66931129238144	0.906081854497486	Epigenetic repression of LTR5-Hs/SVA g#1
LTR81C	0.0125261865234263	0.0131306635455789	0.953964472545168	0.340105471241145	0.784276848331586	Epigenetic repression of LTR5-Hs/SVA g#1
LTR82A	-0.00247052910919384	0.00887120645274587	-0.278488514764432	0.780638340522626	0.932574661832399	Epigenetic repression of LTR5-Hs/SVA g#1
LTR82B	-0.0168246725265549	0.00915322979580588	-1.83811320177542	0.0660506691975869	0.455137951352608	Epigenetic repression of LTR5-Hs/SVA g#1
LTR83	-0.00429371516357446	0.00884232532962349	-0.485586653229064	0.627262035259599	0.87742744421382	Epigenetic repression of LTR5-Hs/SVA g#1
LTR84a	-0.00568896294631483	0.0104237184281914	-0.545770972758513	0.585225408738815	0.869814579352198	Epigenetic repression of LTR5-Hs/SVA g#1
LTR84b	-0.0110040632818562	0.00742697847466191	-1.48163392682475	0.138442980634171	0.560064785292784	Epigenetic repression of LTR5-Hs/SVA g#1
LTR85a	-0.0103942285733149	0.00741042992710019	-1.40264852047286	0.160726852066024	0.569340888910493	Epigenetic repression of LTR5-Hs/SVA g#1
LTR85b	0.00138283288919031	0.0100025697995296	0.138247762015651	0.890045072997727	0.974941679960587	Epigenetic repression of LTR5-Hs/SVA g#1
LTR85c	0.00329498249440848	0.00949110517290732	0.347165312614396	0.728468346846255	0.911170963928414	Epigenetic repression of LTR5-Hs/SVA g#1
LTR86A1	0.0219663408181987	0.0131178020945943	1.67454430702615	0.0940288884208246	0.503372695906971	Epigenetic repression of LTR5-Hs/SVA g#1
LTR86A2	-0.0202914178042227	0.0200267667526627	-1.01321486662468	0.310961628673191	0.777948153015383	Epigenetic repression of LTR5-Hs/SVA g#1
LTR86B1	-0.0146792218578375	0.0192586850196853	-0.762213092058628	0.44593583118269	0.815614215190242	Epigenetic repression of LTR5-Hs/SVA g#1
LTR87	-0.0155700389598059	0.0096030603106927	-1.62136219663946	0.10494524029826	0.529366767586175	Epigenetic repression of LTR5-Hs/SVA g#1
LTR88a	0.0168281308307405	0.0123698083741258	1.36041968652806	0.173702265267036	0.597468661208355	Epigenetic repression of LTR5-Hs/SVA g#1
LTR88b	0.00485684128101812	0.00860923576280076	0.564143138233456	0.572658831613443	0.869366925605057	Epigenetic repression of LTR5-Hs/SVA g#1
LTR88c	-0.0220505962947295	0.0115260501917135	-1.91310951522514	0.0557387906179503	0.400868877979602	Epigenetic repression of LTR5-Hs/SVA g#1
LTR89	-0.0148404593453869	0.00944138661589263	-1.57185167276235	0.115990230016491	0.541390195990752	Epigenetic repression of LTR5-Hs/SVA g#1
LTR8A	-0.000994814735081999	0.00446121518190606	-0.222991874302948	0.823542590119093	0.942704701229572	Epigenetic repression of LTR5-Hs/SVA g#1
LTR9	-0.000195088296291732	0.00631771941548333	-0.0308795442566844	0.975365706219248	0.99607484985098	Epigenetic repression of LTR5-Hs/SVA g#1
LTR90A	-0.00918815811767185	0.0161283271914772	-0.569690706828368	0.56888962812917	0.869204753708088	Epigenetic repression of LTR5-Hs/SVA g#1
LTR90B	-0.00790721794891979	0.014864793355034	-0.531942675559765	0.594767669468423	0.87134687378913	Epigenetic repression of LTR5-Hs/SVA g#1
LTR9B	0.0135058644037262	0.0105285700566793	1.28278240359508	0.199573278310433	0.629002156278583	Epigenetic repression of LTR5-Hs/SVA g#1
Looper	-0.00364785254471483	0.0059806506871354	-0.609942418566846	0.541902262892933	0.855946517100132	Epigenetic repression of LTR5-Hs/SVA g#1
MADE1	-0.00456554072094455	0.0038058327625845	-1.19961674770074	0.230292958464462	0.682703521879094	Epigenetic repression of LTR5-Hs/SVA g#1
MADE2	-0.00552456571389377	0.00618826451676239	-0.892748798783434	0.371995293375757	0.787411419756953	Epigenetic repression of LTR5-Hs/SVA g#1
MARNA	-0.00109606233549142	0.00453063742445921	-0.241922324124678	0.808841178889992	0.940298966315077	Epigenetic repression of LTR5-Hs/SVA g#1
MER101	0.0197432872593696	0.0137655044798107	1.43425816963892	0.151503816782537	0.562016977556223	Epigenetic repression of LTR5-Hs/SVA g#1
MER101.int	0.00381414676037343	0.00475217382816451	0.802610952017008	0.422202816780457	0.802186826149199	Epigenetic repression of LTR5-Hs/SVA g#1
MER102a	-0.00967429438457275	0.00465865898932496	-2.07662642978179	0.037840299448071	0.322312776540949	Epigenetic repression of LTR5-Hs/SVA g#1
MER102b	-0.00103723864437194	0.00379334103408557	-0.273436697373553	0.784518488391609	0.933664673399815	Epigenetic repression of LTR5-Hs/SVA g#1
MER102c	-0.00976201370806069	0.00479906718362467	-2.03414816557904	0.0419410502464417	0.331800308616295	Epigenetic repression of LTR5-Hs/SVA g#1
MER103C	0.00116766626800836	0.00330854832021648	0.352924048554308	0.724146621692314	0.911170963928414	Epigenetic repression of LTR5-Hs/SVA g#1
MER104	0.00367953878235156	0.0056745776067394	0.648425140574615	0.516712496867442	0.852489995351777	Epigenetic repression of LTR5-Hs/SVA g#1
MER105	0.00892256757203719	0.00945891127422849	0.943297522659652	0.345532542677278	0.784397123891572	Epigenetic repression of LTR5-Hs/SVA g#1
MER106A	-0.00203745694948149	0.0100192915211754	-0.203353395314969	0.838859513771506	0.95106365255623	Epigenetic repression of LTR5-Hs/SVA g#1
MER106B	0.0059482771013556	0.0086703851094127	0.686045317052648	0.492687184242315	0.847326751643788	Epigenetic repression of LTR5-Hs/SVA g#1
MER107	-0.01869421984824	0.0154653522359468	-1.20878073535165	0.226751860487553	0.681321886128984	Epigenetic repression of LTR5-Hs/SVA g#1
MER110	-0.0361444903008135	0.0147628693604062	-2.44833774643787	0.0143545492452574	0.209048138564982	Epigenetic repression of LTR5-Hs/SVA g#1
MER110.int	-0.0223086574307561	0.0134627183783492	-1.65706930827826	0.0975106942698406	0.518116524777064	Epigenetic repression of LTR5-Hs/SVA g#1
MER110A	-0.00655635724938734	0.013652701978066	-0.480224153425495	0.631069765505735	0.879298773072569	Epigenetic repression of LTR5-Hs/SVA g#1
MER112	-0.00091794267867498	0.00363697047738304	-0.252392117115968	0.80073885756658	0.936167597023653	Epigenetic repression of LTR5-Hs/SVA g#1
MER113	-0.000194007227967844	0.00329777311386541	-0.058829768231218	0.953087893907979	0.992816506038402	Epigenetic repression of LTR5-Hs/SVA g#1
MER113A	0.00510110411528947	0.00616600866853132	0.827294347042249	0.408073538821173	0.790736014594585	Epigenetic repression of LTR5-Hs/SVA g#1
MER113B	-0.0348424439666365	0.0104940653037749	-3.32020460689367	0.000900051303167683	0.0492951175273377	Epigenetic repression of LTR5-Hs/SVA g#1
MER115	0.0158102354587031	0.00487449916524651	3.2434584400844	0.00118152613726528	0.0600890435523487	Epigenetic repression of LTR5-Hs/SVA g#1
MER117	0.00698002554370448	0.00454802998434267	1.53473604345933	0.124853953726816	0.554489749378646	Epigenetic repression of LTR5-Hs/SVA g#1
MER119	0.00155748135202288	0.0059891168075296	0.260051924528303	0.794824613768111	0.934734126650737	Epigenetic repression of LTR5-Hs/SVA g#1
MER11A	0.00679723935131791	0.0107485382209648	0.632387326684112	0.52713622406459	0.853002253486336	Epigenetic repression of LTR5-Hs/SVA g#1
MER11B	-0.0423600714685821	0.0146473041313644	-2.89200463707694	0.00382929850644585	0.113602522357893	Epigenetic repression of LTR5-Hs/SVA g#1
MER11C	-0.00957910165138168	0.0125346331872219	-0.764210767742837	0.444744657523742	0.815614215190242	Epigenetic repression of LTR5-Hs/SVA g#1
MER121	0.0104302771341506	0.0163001697944765	0.639887637102101	0.522248096334557	0.852489995351777	Epigenetic repression of LTR5-Hs/SVA g#1
MER124	0.000461252804166536	0.0135410696221091	0.0340632473680978	0.972826829181995	0.99607484985098	Epigenetic repression of LTR5-Hs/SVA g#1
MER131	0.0255466310140225	0.0205096717756502	1.24558946108306	0.212920019721717	0.652777779209795	Epigenetic repression of LTR5-Hs/SVA g#1
MER135	0.00821867988030622	0.0138098249757189	0.595132805430678	0.551756947135581	0.855946517100132	Epigenetic repression of LTR5-Hs/SVA g#1
MER1A	-8.72785842743846e-05	0.0050708614175942	-0.0172117865362198	0.986267716543446	0.997876419463477	Epigenetic repression of LTR5-Hs/SVA g#1
MER1B	0.00117336381255378	0.00296223933713633	0.396107025466788	0.692027484943638	0.909084076162122	Epigenetic repression of LTR5-Hs/SVA g#1
MER2	-0.000576558711892081	0.00239723480976502	-0.240509903136521	0.809935809066133	0.940298966315077	Epigenetic repression of LTR5-Hs/SVA g#1
MER20	0.000786122907844616	0.000841720548795787	0.933947625455133	0.350334670502135	0.784397123891572	Epigenetic repression of LTR5-Hs/SVA g#1
MER20B	0.000731979424572784	0.00324089513555522	0.225857176476456	0.821313275091084	0.941666750184946	Epigenetic repression of LTR5-Hs/SVA g#1
MER21.int	-0.00179011144728057	0.005487188660581	-0.326234718361411	0.74424791393557	0.921074327098179	Epigenetic repression of LTR5-Hs/SVA g#1
MER21A	-0.00411942139395909	0.00490716879163709	-0.839470083234045	0.40120891673315	0.790736014594585	Epigenetic repression of LTR5-Hs/SVA g#1
MER21B	0.00266578966642352	0.00417585569356717	0.638381654454708	0.523227707821245	0.852489995351777	Epigenetic repression of LTR5-Hs/SVA g#1
MER21C	0.00775160448765869	0.00316286083006127	2.45082060329178	0.014255931433845	0.209048138564982	Epigenetic repression of LTR5-Hs/SVA g#1
MER2B	0.00617205855137074	0.00637742201400968	0.967798357676848	0.333148987041701	0.784276848331586	Epigenetic repression of LTR5-Hs/SVA g#1
MER3	-0.00289490105624143	0.00218299030209163	-1.32611723170171	0.184805919727011	0.620668937951094	Epigenetic repression of LTR5-Hs/SVA g#1
MER30	-0.00204683179879976	0.00388680218726195	-0.526610745848541	0.598465875771152	0.872512727134996	Epigenetic repression of LTR5-Hs/SVA g#1
MER30B	-0.00185319632004147	0.0165515111829632	-0.111965384885762	0.910851227529174	0.981128704993603	Epigenetic repression of LTR5-Hs/SVA g#1
MER31.int	-0.00434261291695516	0.00428983951738079	-1.01230195194029	0.311397785968236	0.777948153015383	Epigenetic repression of LTR5-Hs/SVA g#1
MER31A	0.00837057590095119	0.00692078802293343	1.20948306366466	0.226482081728788	0.681321886128984	Epigenetic repression of LTR5-Hs/SVA g#1
MER31B	-0.00621479551566368	0.00755792905270681	-0.822288152260162	0.410916187359546	0.790736014594585	Epigenetic repression of LTR5-Hs/SVA g#1
MER33	-0.0016332154002041	0.00221732536827904	-0.736570024214219	0.461386750768958	0.82332673320175	Epigenetic repression of LTR5-Hs/SVA g#1
MER34	0.010046181955783	0.00597183251627356	1.68226116998536	0.0925234131634306	0.503372695906971	Epigenetic repression of LTR5-Hs/SVA g#1
MER34.int	0.00267582257911055	0.00746347406864351	0.35852239245428	0.719953675368109	0.911170963928414	Epigenetic repression of LTR5-Hs/SVA g#1
MER34A	0.0181417425470514	0.00604743712299704	2.99990593999935	0.00270173873467493	0.0916018085280261	Epigenetic repression of LTR5-Hs/SVA g#1
MER34A1	-0.00785183415825595	0.00849137102225641	-0.924683910015922	0.355134071919681	0.787411419756953	Epigenetic repression of LTR5-Hs/SVA g#1
MER34B	-0.00698031556254541	0.0103570131733401	-0.673969941499481	0.50033302158473	0.847530311524437	Epigenetic repression of LTR5-Hs/SVA g#1
MER34B.int	0.013314953165058	0.00708701225915797	1.87878229614351	0.0602790716150878	0.429102184153625	Epigenetic repression of LTR5-Hs/SVA g#1
MER34C2	0.00504035614696476	0.00915308279781353	0.550673063742938	0.581859864099827	0.869814579352198	Epigenetic repression of LTR5-Hs/SVA g#1
MER34C_	0.00472286141955516	0.0122552964769918	0.385373085703956	0.699962386927717	0.911170963928414	Epigenetic repression of LTR5-Hs/SVA g#1
MER34D	-0.0188208653687137	0.0112117020898668	-1.6786804731214	0.0932195434087242	0.503372695906971	Epigenetic repression of LTR5-Hs/SVA g#1
MER39	0.00756702453634033	0.00480684617769878	1.57421815814438	0.115442297866159	0.541390195990752	Epigenetic repression of LTR5-Hs/SVA g#1
MER39B	-0.017477783182968	0.00628616358941543	-2.78035767513224	0.00543159784269297	0.127922618587463	Epigenetic repression of LTR5-Hs/SVA g#1
MER4.int	0.00283106013829998	0.00305142630460188	0.92778256975449	0.353524101178554	0.786591125122283	Epigenetic repression of LTR5-Hs/SVA g#1
MER41.int	-0.00276390085219128	0.00474209214915235	-0.582844188864049	0.560000386087482	0.861166900419628	Epigenetic repression of LTR5-Hs/SVA g#1
MER41A	0.0116217822962632	0.00445125202344652	2.61090188446906	0.00903262642505906	0.176090479818156	Epigenetic repression of LTR5-Hs/SVA g#1
MER41B	0.00177103205704718	0.00401666280809419	0.440921267644941	0.659271585746706	0.902501506162857	Epigenetic repression of LTR5-Hs/SVA g#1
MER41C	0.00136590484299006	0.00846765901010824	0.161308437356714	0.87185102161308	0.968821301528542	Epigenetic repression of LTR5-Hs/SVA g#1
MER41D	0.00833233984333752	0.00862856822515526	0.965668883401289	0.334213788650759	0.784276848331586	Epigenetic repression of LTR5-Hs/SVA g#1
MER41E	-0.0222091408121061	0.0115940939673128	-1.91555639230803	0.0554263348006828	0.400868877979602	Epigenetic repression of LTR5-Hs/SVA g#1
MER44A	-0.00554727088211653	0.00505939009116441	-1.09643075196043	0.272894715081614	0.742717607335039	Epigenetic repression of LTR5-Hs/SVA g#1
MER44B	0.0055403360341781	0.00543203108874156	1.01993820426783	0.307761883555833	0.777948153015383	Epigenetic repression of LTR5-Hs/SVA g#1
MER44C	0.000891181144817718	0.00882217710408086	0.101016011615261	0.919538087454559	0.983049727128598	Epigenetic repression of LTR5-Hs/SVA g#1
MER44D	-0.00522667168176461	0.00859573535305675	-0.60805404855862	0.543153930151799	0.855946517100132	Epigenetic repression of LTR5-Hs/SVA g#1
MER45A	0.00184087586509281	0.00460663267015511	0.399614207796347	0.68944211332606	0.908774575350541	Epigenetic repression of LTR5-Hs/SVA g#1
MER45B	0.00478067699807066	0.00663189832614867	0.720861020926859	0.47099783706144	0.834205124347624	Epigenetic repression of LTR5-Hs/SVA g#1
MER45C	0.00996561104898588	0.00706777254028819	1.41000732439807	0.158542706300632	0.567248275809296	Epigenetic repression of LTR5-Hs/SVA g#1
MER45R	0.00863850927508848	0.0095936895420568	0.900436608587238	0.367891561877582	0.787411419756953	Epigenetic repression of LTR5-Hs/SVA g#1
MER46C	0.00451545395172647	0.00453757766457864	0.995124334063774	0.319679811893915	0.784276848331586	Epigenetic repression of LTR5-Hs/SVA g#1
MER47A	0.000959917861413675	0.00443439194844077	0.216471135744147	0.82862125840084	0.946995723886674	Epigenetic repression of LTR5-Hs/SVA g#1
MER47B	0.00248119162666616	0.00857023431027756	0.289512694383475	0.772190067759374	0.928907264091583	Epigenetic repression of LTR5-Hs/SVA g#1
MER47C	0.00549858724704516	0.0106659725572633	0.515526101114964	0.606187335537498	0.872512727134996	Epigenetic repression of LTR5-Hs/SVA g#1
MER49	-0.00170142859658151	0.0058705082927993	-0.289826453131574	0.77195001134727	0.928907264091583	Epigenetic repression of LTR5-Hs/SVA g#1
MER4A	0.0113010467651988	0.007008084321128	1.61257288687699	0.10684259478706	0.529366767586175	Epigenetic repression of LTR5-Hs/SVA g#1
MER4A1	-0.0053996371095709	0.00586662659171258	-0.92039897633823	0.357368005581736	0.787411419756953	Epigenetic repression of LTR5-Hs/SVA g#1
MER4A1_	-0.00481424875947176	0.0141425618459939	-0.340408535023339	0.733550084384892	0.912313393958687	Epigenetic repression of LTR5-Hs/SVA g#1
MER4B	0.00868815471033635	0.00606704788386117	1.43202342830482	0.152142328259776	0.562016977556223	Epigenetic repression of LTR5-Hs/SVA g#1
MER4B.int	-0.00144302649147873	0.0045351566856661	-0.318186689346278	0.750344436816765	0.921074327098179	Epigenetic repression of LTR5-Hs/SVA g#1
MER4C	-0.00289421144222916	0.00739514703193258	-0.391366314926779	0.695527877915171	0.910323251977209	Epigenetic repression of LTR5-Hs/SVA g#1
MER4D	0.0189950596071474	0.00671888707112941	2.82711398570276	0.00469851522370722	0.123901586639983	Epigenetic repression of LTR5-Hs/SVA g#1
MER4D0	0.0122935393738894	0.0111127284411168	1.10625751713716	0.268619511562492	0.741306559040677	Epigenetic repression of LTR5-Hs/SVA g#1
MER4D1	0.0122476298928794	0.00541828989195237	2.26042351684993	0.0237985479874407	0.267418944990723	Epigenetic repression of LTR5-Hs/SVA g#1
MER4E	0.0203511057125538	0.00961189486063589	2.11728342929538	0.0342399051375752	0.316456245435903	Epigenetic repression of LTR5-Hs/SVA g#1
MER4E1	0.00456437488049153	0.00578380668962594	0.789164494151986	0.430018990889597	0.803948791341349	Epigenetic repression of LTR5-Hs/SVA g#1
MER50	0.00155850876629689	0.00606832941878061	0.256826658334258	0.797313470820214	0.934734126650737	Epigenetic repression of LTR5-Hs/SVA g#1
MER50.int	-0.00564935552282716	0.0116941594291506	-0.483092056086111	0.629032137838305	0.878178200276222	Epigenetic repression of LTR5-Hs/SVA g#1
MER50B	0.0361802959427342	0.0113209469670027	3.19587186903971	0.00139481197197719	0.0652392679150559	Epigenetic repression of LTR5-Hs/SVA g#1
MER51.int	-0.0126120768902854	0.00901263524493089	-1.39937726841647	0.161705052039603	0.569970282436621	Epigenetic repression of LTR5-Hs/SVA g#1
MER51A	-0.0125428812087997	0.00865104440813745	-1.44986901200061	0.147100279587477	0.561435797046069	Epigenetic repression of LTR5-Hs/SVA g#1
MER51B	-0.00958637755144686	0.0107776628290663	-0.889467197432949	0.373755612621317	0.787411419756953	Epigenetic repression of LTR5-Hs/SVA g#1
MER51D	0.00263691105163411	0.0178381044263425	0.147824622426811	0.882481673899354	0.974320277152939	Epigenetic repression of LTR5-Hs/SVA g#1
MER51E	-0.033078124363465	0.0166410371276557	-1.98774415979714	0.0468445320313762	0.353817937357459	Epigenetic repression of LTR5-Hs/SVA g#1
MER52A	-0.0155629334784321	0.0095967520666566	-1.62168756370237	0.104875519833653	0.529366767586175	Epigenetic repression of LTR5-Hs/SVA g#1
MER52C	0.0112014242630369	0.014418657907811	0.776870103629324	0.437238475419552	0.810713006507085	Epigenetic repression of LTR5-Hs/SVA g#1
MER52D	0.0539506939983977	0.0125260238514664	4.30708855724251	1.65679968223851e-05	0.00235928274750763	Epigenetic repression of LTR5-Hs/SVA g#1
MER53	-0.00143856030202184	0.00345890060440243	-0.415901023634753	0.677483918623884	0.906707800865048	Epigenetic repression of LTR5-Hs/SVA g#1
MER54A	0.00515480975893295	0.00988022826416847	0.521729824565625	0.601860382741976	0.872512727134996	Epigenetic repression of LTR5-Hs/SVA g#1
MER54B	0.00720109280223555	0.0124355643954306	0.5790724548764	0.562542460131058	0.861355336802825	Epigenetic repression of LTR5-Hs/SVA g#1
MER57.int	-0.000286583770895686	0.00659788769678743	-0.0434356848836979	0.965354376717525	0.99607484985098	Epigenetic repression of LTR5-Hs/SVA g#1
MER57A.int	0.00136146361847588	0.00387911030188168	0.350973164597938	0.725609713745579	0.911170963928414	Epigenetic repression of LTR5-Hs/SVA g#1
MER57A1	0.0138493369132583	0.0111366939273391	1.24357704392504	0.213660130420187	0.652777779209795	Epigenetic repression of LTR5-Hs/SVA g#1
MER57B1	-0.00668480409974956	0.0103354151928835	-0.646786217582474	0.517772788935963	0.852489995351777	Epigenetic repression of LTR5-Hs/SVA g#1
MER57B2	-0.0110550079364096	0.00873855466300269	-1.26508425737889	0.205846041091146	0.637227744595199	Epigenetic repression of LTR5-Hs/SVA g#1
MER57C2	-0.00193657700091069	0.0159725655209105	-0.12124395410214	0.903498216752608	0.980070535938653	Epigenetic repression of LTR5-Hs/SVA g#1
MER57D	-0.0110641988931112	0.0146526145696771	-0.755100657326244	0.450191554171018	0.815614215190242	Epigenetic repression of LTR5-Hs/SVA g#1
MER57E1	0.0198449298336167	0.0133126299481393	1.49068440352692	0.136049632153384	0.55910808918178	Epigenetic repression of LTR5-Hs/SVA g#1
MER57E3	-0.000625038335375174	0.0116713717997404	-0.0535531166429876	0.957291388749721	0.992816506038402	Epigenetic repression of LTR5-Hs/SVA g#1
MER57F	0.04186511699288	0.0142986478124988	2.92790741767097	0.00341379889013619	0.108779467541968	Epigenetic repression of LTR5-Hs/SVA g#1
MER58A	-0.000120709471841745	0.00239230902745808	-0.0504573073362532	0.959758137892526	0.993238072935289	Epigenetic repression of LTR5-Hs/SVA g#1
MER58B	0.00402391795643774	0.0027518983745619	1.46223348712081	0.143682478096906	0.561435797046069	Epigenetic repression of LTR5-Hs/SVA g#1
MER58C	0.000685778353775854	0.00487413250083668	0.140697519744926	0.888109377102212	0.974941679960587	Epigenetic repression of LTR5-Hs/SVA g#1
MER58D	-0.0129959731512524	0.00811351333510286	-1.60176887798111	0.109211994391134	0.529366767586175	Epigenetic repression of LTR5-Hs/SVA g#1
MER5A	0.00208116451159419	0.00146898069908044	1.41674054185802	0.15656399353957	0.562997794950373	Epigenetic repression of LTR5-Hs/SVA g#1
MER5A1	-0.000454313799997342	0.00217782172916444	-0.208609269488576	0.834753982246247	0.95106365255623	Epigenetic repression of LTR5-Hs/SVA g#1
MER5B	-0.000627696039982622	0.0016922432984638	-0.370925410401942	0.710694398533888	0.911170963928414	Epigenetic repression of LTR5-Hs/SVA g#1
MER5C	-0.0153824590976519	0.00682064735741055	-2.25527846428521	0.0241194449701815	0.267418944990723	Epigenetic repression of LTR5-Hs/SVA g#1
MER5C1	-0.0136359403197269	0.0105737785816009	-1.28959957072058	0.197194698141677	0.626797433378903	Epigenetic repression of LTR5-Hs/SVA g#1
MER6	6.1735133330219e-05	0.00852852716036338	0.00723866292144031	0.994224457129719	0.997876419463477	Epigenetic repression of LTR5-Hs/SVA g#1
MER61.int	0.00378413634722512	0.00761275806613234	0.497078235555653	0.619135704137767	0.872714614065953	Epigenetic repression of LTR5-Hs/SVA g#1
MER61A	0.00125348698441268	0.0159365354631533	0.0786549239206256	0.937307362266902	0.992816506038402	Epigenetic repression of LTR5-Hs/SVA g#1
MER61B	-0.0263499758172341	0.019112582705712	-1.37867164385686	0.168001158523219	0.580664198390931	Epigenetic repression of LTR5-Hs/SVA g#1
MER63A	0.0163229144380742	0.00582294575500162	2.80320564965827	0.00506136364217864	0.127922618587463	Epigenetic repression of LTR5-Hs/SVA g#1
MER63B	-0.00221393399242469	0.00542570019027267	-0.408045766405207	0.683241531907421	0.908774575350541	Epigenetic repression of LTR5-Hs/SVA g#1
MER63C	0.00532539707071784	0.00780649856241696	0.682174860872459	0.495131023397339	0.847498569924022	Epigenetic repression of LTR5-Hs/SVA g#1
MER63D	0.00996763388130056	0.00554615750066976	1.7972143560829	0.0723066254771067	0.463804660718018	Epigenetic repression of LTR5-Hs/SVA g#1
MER65.int	-0.0124699373502519	0.00525904628623252	-2.37114044477923	0.0177364321161386	0.236165848285078	Epigenetic repression of LTR5-Hs/SVA g#1
MER65A	0.00296073230901213	0.00597467256402722	0.495547208199884	0.620215722917657	0.872714614065953	Epigenetic repression of LTR5-Hs/SVA g#1
MER65B	0.031206282564883	0.0171356752329516	1.82112943555757	0.0685921638874437	0.455137951352608	Epigenetic repression of LTR5-Hs/SVA g#1
MER65C	-0.00840876574831281	0.00856947944447967	-0.981245804111196	0.326475499917778	0.784276848331586	Epigenetic repression of LTR5-Hs/SVA g#1
MER65D	-0.00200889319979726	0.010981839758772	-0.182928657121646	0.854854615515616	0.958813183437345	Epigenetic repression of LTR5-Hs/SVA g#1
MER66.int	0.00302762912924026	0.00682537669204563	0.443584180894909	0.657344845152503	0.902501506162857	Epigenetic repression of LTR5-Hs/SVA g#1
MER66A	0.0162591118907966	0.0151679401984756	1.07193934562259	0.283751589954704	0.751045100549253	Epigenetic repression of LTR5-Hs/SVA g#1
MER66B	0.0102968478530622	0.00688628167686998	1.49526962971147	0.134849349669166	0.55910808918178	Epigenetic repression of LTR5-Hs/SVA g#1
MER66C	0.000334352885959502	0.0105151780196136	0.0317971683727889	0.974633910621924	0.99607484985098	Epigenetic repression of LTR5-Hs/SVA g#1
MER66D	-0.00113332254121594	0.0159651547247532	-0.0709872569827825	0.943408134063508	0.992816506038402	Epigenetic repression of LTR5-Hs/SVA g#1
MER67A	0.0172083888349837	0.012031170569676	1.43031708638199	0.152631242940214	0.562016977556223	Epigenetic repression of LTR5-Hs/SVA g#1
MER67B	-0.0152322305076327	0.0104242531957624	-1.46122990506647	0.143957597968897	0.561435797046069	Epigenetic repression of LTR5-Hs/SVA g#1
MER67C	0.014375487142855	0.00644343295485163	2.23102921122675	0.025682876460345	0.277063758178268	Epigenetic repression of LTR5-Hs/SVA g#1
MER68	-0.00153025010615623	0.00594561621302699	-0.257374517851222	0.796890555286133	0.934734126650737	Epigenetic repression of LTR5-Hs/SVA g#1
MER68.int	0.00542876407795928	0.00896297945278207	0.605687439824958	0.54472461823418	0.855946517100132	Epigenetic repression of LTR5-Hs/SVA g#1
MER68B	-0.0236908574099877	0.0118672245131272	-1.9963267218701	0.0459028842461881	0.351428533153612	Epigenetic repression of LTR5-Hs/SVA g#1
MER6A	0.00391651495228054	0.00789138425133919	0.496302654583814	0.619682712640801	0.872714614065953	Epigenetic repression of LTR5-Hs/SVA g#1
MER6B	0.00671099613141465	0.0108955417297678	0.61593964741372	0.537936690730611	0.855946517100132	Epigenetic repression of LTR5-Hs/SVA g#1
MER70A	-0.0161225781492971	0.013702100117055	-1.17665014936137	0.239339842858132	0.698401508667992	Epigenetic repression of LTR5-Hs/SVA g#1
MER70B	0.00759204117151385	0.0179867163803639	0.422091559735833	0.672959701407474	0.906081854497486	Epigenetic repression of LTR5-Hs/SVA g#1
MER72	-0.00907107285787427	0.00997797005760941	-0.909110049990226	0.363295691600867	0.787411419756953	Epigenetic repression of LTR5-Hs/SVA g#1
MER74A	0.00784037730994858	0.00702935995137073	1.11537570478514	0.264693925566319	0.741306559040677	Epigenetic repression of LTR5-Hs/SVA g#1
MER74B	-0.00507725897798589	0.0075446275399567	-0.672963502982286	0.500973103381852	0.847530311524437	Epigenetic repression of LTR5-Hs/SVA g#1
MER75	0.00104339721473244	0.0125816063423482	0.0829303656736177	0.933907185661277	0.992816506038402	Epigenetic repression of LTR5-Hs/SVA g#1
MER76	-0.00962814245860617	0.0110184984522352	-0.873816201031728	0.382221855105717	0.788817277783393	Epigenetic repression of LTR5-Hs/SVA g#1
MER77	-0.0114712122358216	0.00712863903750652	-1.60917282744534	0.107583819763622	0.529366767586175	Epigenetic repression of LTR5-Hs/SVA g#1
MER77B	0.00788779547110554	0.00742253600302647	1.06268200893729	0.28793046147606	0.754402574379342	Epigenetic repression of LTR5-Hs/SVA g#1
MER8	-0.00152691858375562	0.00630718424255558	-0.242091958159911	0.808709737157037	0.940298966315077	Epigenetic repression of LTR5-Hs/SVA g#1
MER81	0.00167427968906853	0.00522255689933887	0.320586203528099	0.748525111189996	0.921074327098179	Epigenetic repression of LTR5-Hs/SVA g#1
MER82	0.00678830373484177	0.00398712487555768	1.70255608908971	0.0886563557135633	0.503372695906971	Epigenetic repression of LTR5-Hs/SVA g#1
MER83	0.00511959310421192	0.0102925296709462	0.497408632074534	0.618902743230864	0.872714614065953	Epigenetic repression of LTR5-Hs/SVA g#1
MER83B.int	0.00927294013818645	0.00989601901278419	0.937037421432516	0.348743082507436	0.784397123891572	Epigenetic repression of LTR5-Hs/SVA g#1
MER84	0.020029299531629	0.0112760105905348	1.7762753387658	0.0756926146907962	0.468129299647275	Epigenetic repression of LTR5-Hs/SVA g#1
MER85	0.0264886644807887	0.0106804699472406	2.48010289918304	0.0131371708056917	0.209048138564982	Epigenetic repression of LTR5-Hs/SVA g#1
MER87B	-0.00579269473836157	0.0157420571837007	-0.367975714404042	0.712892641434582	0.911170963928414	Epigenetic repression of LTR5-Hs/SVA g#1
MER89	0.00823851558283976	0.00823282496747962	1.00069121053619	0.316980155607917	0.784276848331586	Epigenetic repression of LTR5-Hs/SVA g#1
MER89.int	-0.00131594002811693	0.00935818853835367	-0.140619097672982	0.888171332662149	0.974941679960587	Epigenetic repression of LTR5-Hs/SVA g#1
MER90	-0.0287098065942974	0.0101494646957375	-2.82870155766487	0.00467527615177765	0.123901586639983	Epigenetic repression of LTR5-Hs/SVA g#1
MER90a	0.0189792655953463	0.00687728902869112	2.75970160860876	0.00578717304041814	0.128764600149304	Epigenetic repression of LTR5-Hs/SVA g#1
MER91A	0.00482310114083427	0.00457723471229499	1.05371505810678	0.292017637985388	0.761599114452734	Epigenetic repression of LTR5-Hs/SVA g#1
MER91B	0.00319244843368967	0.0061764849833771	0.516871398907563	0.605247840442787	0.872512727134996	Epigenetic repression of LTR5-Hs/SVA g#1
MER91C	0.00281225744508511	0.00813118678248396	0.345860637606212	0.729448664942691	0.911170963928414	Epigenetic repression of LTR5-Hs/SVA g#1
MER92B	-0.0045533423871758	0.00913934841582474	-0.498213021323458	0.618335732555607	0.872714614065953	Epigenetic repression of LTR5-Hs/SVA g#1
MER94	-0.00246533090817107	0.00499691898316555	-0.493370198011353	0.621752842552396	0.873151920901984	Epigenetic repression of LTR5-Hs/SVA g#1
MER94B	-0.00156057349729378	0.0124571760248799	-0.125275061874132	0.900306214285196	0.980070535938653	Epigenetic repression of LTR5-Hs/SVA g#1
MER96	0.0115392090629597	0.00886929783816197	1.30102847750923	0.193253705885626	0.626797433378903	Epigenetic repression of LTR5-Hs/SVA g#1
MER96B	-0.00644949713057571	0.00508508902971081	-1.26831547941305	0.204690234760025	0.637227744595199	Epigenetic repression of LTR5-Hs/SVA g#1
MER99	-0.0373057292545583	0.0144687167867555	-2.57837165550905	0.00992907866560441	0.176737600247758	Epigenetic repression of LTR5-Hs/SVA g#1
MER9a1	-0.0118795559213292	0.0174157198925173	-0.682116845852194	0.495167703775833	0.847498569924022	Epigenetic repression of LTR5-Hs/SVA g#1
MER9a2	0.0126807220324747	0.0177990034067581	0.712440002548679	0.476195123494655	0.835100807704912	Epigenetic repression of LTR5-Hs/SVA g#1
MER9a3	-0.0290396137468093	0.0142427632426279	-2.03890307323899	0.0414640777522315	0.331712622017852	Epigenetic repression of LTR5-Hs/SVA g#1
MERX	-0.0165317897713211	0.0115574241418054	-1.43040435035368	0.15260621039816	0.562016977556223	Epigenetic repression of LTR5-Hs/SVA g#1
MIR	-0.000154918389118755	0.000569176757405482	-0.272179752780016	0.785484746301249	0.933664673399815	Epigenetic repression of LTR5-Hs/SVA g#1
MIR3	-0.000264985819434331	0.000728147859045861	-0.36391759742528	0.715920826442728	0.911170963928414	Epigenetic repression of LTR5-Hs/SVA g#1
MIRb	0.0001618887206759	0.000445346672479686	0.363511688039579	0.716223964767528	0.911170963928414	Epigenetic repression of LTR5-Hs/SVA g#1
MIRc	-0.00173793950853919	0.000812101151607187	-2.14005300337246	0.0323545059904389	0.311302814394493	Epigenetic repression of LTR5-Hs/SVA g#1
MLT.int	0.0173218721626342	0.0152996545971104	1.13217406659009	0.257565787480444	0.73062486329114	Epigenetic repression of LTR5-Hs/SVA g#1
MLT1A	-0.00206838754017666	0.00338576617561466	-0.610906788269618	0.541263605877333	0.855946517100132	Epigenetic repression of LTR5-Hs/SVA g#1
MLT1A.int	0.000377381223894136	0.0125725936610113	0.0300161791647198	0.97605424975931	0.99607484985098	Epigenetic repression of LTR5-Hs/SVA g#1
MLT1A0	0.00195613308857265	0.00212568645387959	0.920235947781722	0.35745317425408	0.787411419756953	Epigenetic repression of LTR5-Hs/SVA g#1
MLT1A0.int	-0.00664646116359888	0.00980258210419237	-0.678031675017169	0.497754225962444	0.847530311524437	Epigenetic repression of LTR5-Hs/SVA g#1
MLT1A1	-0.000952073309995845	0.00397861942377613	-0.239297406609508	0.810875793985193	0.940298966315077	Epigenetic repression of LTR5-Hs/SVA g#1
MLT1A1.int	0.00105429192500489	0.0129164648927732	0.081623875708807	0.934946086963406	0.992816506038402	Epigenetic repression of LTR5-Hs/SVA g#1
MLT1B	-0.000705868995191376	0.00200195271249272	-0.352590243908642	0.724396891765676	0.911170963928414	Epigenetic repression of LTR5-Hs/SVA g#1
MLT1B.int	0.00377356717207199	0.0102076913117056	0.369678809521276	0.711623127884673	0.911170963928414	Epigenetic repression of LTR5-Hs/SVA g#1
MLT1C	-0.000115434461192865	0.00177334557003081	-0.0650941717980325	0.948099237792344	0.992816506038402	Epigenetic repression of LTR5-Hs/SVA g#1
MLT1C.int	-0.00302671745172	0.0110844832775816	-0.273058957817325	0.784808835356859	0.933664673399815	Epigenetic repression of LTR5-Hs/SVA g#1
MLT1D	0.0046758888393995	0.00186402845320311	2.50848576445523	0.0121276026175369	0.205591739611578	Epigenetic repression of LTR5-Hs/SVA g#1
MLT1D.int	0.00220866347861591	0.00940762297244636	0.234773808972233	0.814385098569391	0.941302256787998	Epigenetic repression of LTR5-Hs/SVA g#1
MLT1E	0.0104268715996411	0.010929232793609	0.954035090709968	0.34006972554211	0.784276848331586	Epigenetic repression of LTR5-Hs/SVA g#1
MLT1E1	-0.00422590192735172	0.010279737243487	-0.411090461483259	0.681007672839552	0.908010230452736	Epigenetic repression of LTR5-Hs/SVA g#1
MLT1E1A	0.0155623422137132	0.00609425038864038	2.55361057082939	0.0106636934519396	0.185184139945877	Epigenetic repression of LTR5-Hs/SVA g#1
MLT1E2	0.00104705397432893	0.00507055260853047	0.206497014263773	0.836403397774114	0.95106365255623	Epigenetic repression of LTR5-Hs/SVA g#1
MLT1E3	0.000448091148548137	0.00734180699003222	0.0610328151034887	0.951333278465914	0.992816506038402	Epigenetic repression of LTR5-Hs/SVA g#1
MLT1F	-0.00334102715775688	0.00386300246394154	-0.864878339825837	0.387109026696544	0.79064393637728	Epigenetic repression of LTR5-Hs/SVA g#1
MLT1F.int	-0.00887001255405129	0.00843800859752892	-1.05119738283377	0.293172180649569	0.76181968110399	Epigenetic repression of LTR5-Hs/SVA g#1
MLT1F1	-0.00387962865096614	0.00456873568489799	-0.849168986463871	0.395790657441607	0.790736014594585	Epigenetic repression of LTR5-Hs/SVA g#1
MLT1F2	-0.00248164257104112	0.00381004537069888	-0.651341999789863	0.51482823795251	0.852489995351777	Epigenetic repression of LTR5-Hs/SVA g#1
MLT1G	0.00481066456546972	0.00540520180240455	0.89000646808962	0.373465983195589	0.787411419756953	Epigenetic repression of LTR5-Hs/SVA g#1
MLT1G1	0.00529700435772854	0.00520388642592675	1.0178939208469	0.308732477262647	0.777948153015383	Epigenetic repression of LTR5-Hs/SVA g#1
MLT1G1.int	-0.00127023511400769	0.0149301039847156	-0.0850787854731664	0.932199039886972	0.992816506038402	Epigenetic repression of LTR5-Hs/SVA g#1
MLT1G3	0.00705771370493927	0.0054624345730006	1.29204544431959	0.196346386057683	0.626797433378903	Epigenetic repression of LTR5-Hs/SVA g#1
MLT1H	0.00573919209964057	0.0033097017906858	1.7340511207964	0.0829141519640969	0.484894535128419	Epigenetic repression of LTR5-Hs/SVA g#1
MLT1H.int	-0.00937789719949284	0.0104373701078094	-0.898492350336043	0.368926728911923	0.787411419756953	Epigenetic repression of LTR5-Hs/SVA g#1
MLT1H1	0.00413925388774519	0.0051258963657297	0.807518059752257	0.419371276715783	0.800515681023157	Epigenetic repression of LTR5-Hs/SVA g#1
MLT1H2	-0.0198366394667604	0.00475791631056469	-4.16918629331799	3.06117730344941e-05	0.00363259706675997	Epigenetic repression of LTR5-Hs/SVA g#1
MLT1H2.int	-0.00111390799468135	0.0143584072359535	-0.0775787994013792	0.938163365981991	0.992816506038402	Epigenetic repression of LTR5-Hs/SVA g#1
MLT1I	-0.00539735379389364	0.00337550795979967	-1.59897528258649	0.109831362820871	0.529366767586175	Epigenetic repression of LTR5-Hs/SVA g#1
MLT1I.int	0.0258853187356373	0.00993123885156187	2.60645415164558	0.00915076931639295	0.176090479818156	Epigenetic repression of LTR5-Hs/SVA g#1
MLT1J	0.000953577851962183	0.00216688950104302	0.440067595280325	0.659889736764842	0.902501506162857	Epigenetic repression of LTR5-Hs/SVA g#1
MLT1J.int	-0.000310761125572118	0.00825429018012862	-0.0376484372115054	0.969968113276438	0.99607484985098	Epigenetic repression of LTR5-Hs/SVA g#1
MLT1J1	0.0107693134683967	0.00535910134726135	2.00953719113749	0.0444846658281259	0.344272631191583	Epigenetic repression of LTR5-Hs/SVA g#1
MLT1J1.int	-0.0178505955100223	0.0137616695122011	-1.29712426927532	0.19459342236818	0.626797433378903	Epigenetic repression of LTR5-Hs/SVA g#1
MLT1J2	-0.00231309467830673	0.00420444470557967	-0.550154619761571	0.582215375249134	0.869814579352198	Epigenetic repression of LTR5-Hs/SVA g#1
MLT1J2.int	0.00392699710902522	0.0107598753449281	0.364966784757066	0.715137487465421	0.911170963928414	Epigenetic repression of LTR5-Hs/SVA g#1
MLT1K	0.00441349490377189	0.0019060108116904	2.31556656274035	0.0205853027420606	0.242926625319758	Epigenetic repression of LTR5-Hs/SVA g#1
MLT1L	0.00229797491058367	0.00260991038607072	0.88048038846396	0.378602653067585	0.787411419756953	Epigenetic repression of LTR5-Hs/SVA g#1
MLT1M	0.00304561756343099	0.00556811695268554	0.546974424084621	0.584398338545101	0.869814579352198	Epigenetic repression of LTR5-Hs/SVA g#1
MLT1N2	-0.00683825362651739	0.00404705402162665	-1.68968676720773	0.0910930938742079	0.503372695906971	Epigenetic repression of LTR5-Hs/SVA g#1
MLT2A1	-0.00643458140802515	0.0068220251501872	-0.943206931426892	0.345578868309447	0.784397123891572	Epigenetic repression of LTR5-Hs/SVA g#1
MLT2A2	0.0170314124798204	0.00695861077214506	2.4475305542302	0.0143867398731519	0.209048138564982	Epigenetic repression of LTR5-Hs/SVA g#1
MLT2B1	-0.00998131034576756	0.00575927637670607	-1.73308410517299	0.083085861356274	0.484894535128419	Epigenetic repression of LTR5-Hs/SVA g#1
MLT2B2	-0.00188132299640313	0.00813309822529682	-0.231316891089738	0.81706941446058	0.941636442633395	Epigenetic repression of LTR5-Hs/SVA g#1
MLT2B3	-0.00721651090393663	0.00649047036204058	-1.11186254637912	0.266201711580576	0.741306559040677	Epigenetic repression of LTR5-Hs/SVA g#1
MLT2B4	-0.000547715001541788	0.00541670115529468	-0.101115971850581	0.919458737356218	0.983049727128598	Epigenetic repression of LTR5-Hs/SVA g#1
MLT2C1	0.00558266299259009	0.00631274713553213	0.884347633879921	0.376512127279535	0.787411419756953	Epigenetic repression of LTR5-Hs/SVA g#1
MLT2C2	0.0141556425858262	0.00869292305182225	1.62840997227726	0.103443237253045	0.529366767586175	Epigenetic repression of LTR5-Hs/SVA g#1
MLT2D	0.00417355404850628	0.00520330402386245	0.802096904076003	0.42250008399712	0.802186826149199	Epigenetic repression of LTR5-Hs/SVA g#1
MLT2F	0.00158385361009347	0.00870371504942906	0.181974432882814	0.85560340552354	0.958813183437345	Epigenetic repression of LTR5-Hs/SVA g#1
MSTA	-0.00443044981366663	0.00249536430686118	-1.77547214307939	0.0758250314625426	0.468129299647275	Epigenetic repression of LTR5-Hs/SVA g#1
MSTA.int	0.00280488173679557	0.00761071789280179	0.368543648089811	0.712469206240352	0.911170963928414	Epigenetic repression of LTR5-Hs/SVA g#1
MSTB	0.00279427524693376	0.00336740717287588	0.829800230112163	0.406655043710614	0.790736014594585	Epigenetic repression of LTR5-Hs/SVA g#1
MSTB.int	5.96758459889202e-06	0.0108767363276609	0.00054865581173607	0.999562237845479	0.999562237845479	Epigenetic repression of LTR5-Hs/SVA g#1
MSTB1	-0.00279516467316119	0.00416273430330753	-0.671473235978639	0.501921690205984	0.847530311524437	Epigenetic repression of LTR5-Hs/SVA g#1
MSTB2	0.00592552723445614	0.00783452689116892	0.75633504317094	0.449451313659742	0.815614215190242	Epigenetic repression of LTR5-Hs/SVA g#1
MSTC	-0.00150554569224383	0.00466797028044019	-0.32252683753202	0.74705473401669	0.921074327098179	Epigenetic repression of LTR5-Hs/SVA g#1
MSTD	-0.00358624976179207	0.00347729923859637	-1.03133193772523	0.302389345352509	0.775814362610895	Epigenetic repression of LTR5-Hs/SVA g#1
MSTD.int	-0.00803597534166758	0.00972955580139086	-0.825934452271584	0.408844561372133	0.790736014594585	Epigenetic repression of LTR5-Hs/SVA g#1
MamGyp.int	-0.0166702375275242	0.012447585683762	-1.3392346075007	0.18049938497458	0.609078493373937	Epigenetic repression of LTR5-Hs/SVA g#1
MamGypLTR1a	0.00847682081597761	0.00966457771282129	0.877102038791827	0.380434730893809	0.787411419756953	Epigenetic repression of LTR5-Hs/SVA g#1
MamGypLTR1b	-0.0128134606927043	0.00897099161758363	-1.42832155450789	0.153204534292033	0.562016977556223	Epigenetic repression of LTR5-Hs/SVA g#1
MamGypLTR1c	0.013734715418301	0.00947630935042247	1.44937389762277	0.14723842308737	0.561435797046069	Epigenetic repression of LTR5-Hs/SVA g#1
MamGypLTR1d	-0.0169429140255281	0.0108229097178115	-1.5654675560718	0.117478595207363	0.541390195990752	Epigenetic repression of LTR5-Hs/SVA g#1
MamGypLTR2b	0.00410144586347734	0.0131096476806717	0.31285706247654	0.754390348163663	0.921313769970031	Epigenetic repression of LTR5-Hs/SVA g#1
MamGypLTR2c	0.00383333759388153	0.00973493687765448	0.393771181267806	0.693751382946112	0.909670321653097	Epigenetic repression of LTR5-Hs/SVA g#1
MamGypLTR3	-0.00920511815207532	0.0111560076816526	-0.825126551966635	0.40930302872512	0.790736014594585	Epigenetic repression of LTR5-Hs/SVA g#1
MamRep1161	0.00922284807610775	0.00634778242421746	1.45292441670994	0.14624997300417	0.561435797046069	Epigenetic repression of LTR5-Hs/SVA g#1
MamRep137	0.000246622666118667	0.00512639009223167	0.0481084470127215	0.961629974458872	0.993730829919763	Epigenetic repression of LTR5-Hs/SVA g#1
MamRep1527	-0.0139165833712096	0.00914536620129473	-1.52170870634348	0.128087357489393	0.554489749378646	Epigenetic repression of LTR5-Hs/SVA g#1
MamRep1879	-0.00316473327895522	0.00745093270123782	-0.424743237639156	0.671025384313046	0.906081854497486	Epigenetic repression of LTR5-Hs/SVA g#1
MamRep1894	0.0115988371752072	0.0134233762629487	0.864077483041461	0.387548783420886	0.79064393637728	Epigenetic repression of LTR5-Hs/SVA g#1
MamRep38	-0.0126098951127462	0.00625091915043156	-2.01728654767126	0.0436700649784189	0.341682266644332	Epigenetic repression of LTR5-Hs/SVA g#1
MamRep4096	-0.00221216239426836	0.00625964131287945	-0.35340082341727	0.723789210815177	0.911170963928414	Epigenetic repression of LTR5-Hs/SVA g#1
MamRep434	0.0103909530966987	0.00671414981440146	1.54762008354516	0.121719069837181	0.548506188127046	Epigenetic repression of LTR5-Hs/SVA g#1
MamRep488	-0.00601496404066975	0.0137999197531511	-0.435869494045156	0.662932988375245	0.902501506162857	Epigenetic repression of LTR5-Hs/SVA g#1
Mam_R4	0.00564428297782235	0.0140703857136124	0.401146286442011	0.68831385357615	0.908774575350541	Epigenetic repression of LTR5-Hs/SVA g#1
ORSL	0.0104629498777293	0.0064842866004931	1.61358535215481	0.106622657497364	0.529366767586175	Epigenetic repression of LTR5-Hs/SVA g#1
ORSL.2a	0.00842567892313579	0.0130779168556334	0.644267662514336	0.519404345343382	0.852489995351777	Epigenetic repression of LTR5-Hs/SVA g#1
ORSL.2b	-0.0119701808557327	0.00786511669611026	-1.52193302632784	0.128031135289715	0.554489749378646	Epigenetic repression of LTR5-Hs/SVA g#1
PABL_A	-0.00883342756618696	0.0100077843958356	-0.882655662512342	0.377425882314398	0.787411419756953	Epigenetic repression of LTR5-Hs/SVA g#1
PABL_A.int	-0.00678347594950998	0.00706405909250635	-0.960280181787548	0.336918093080583	0.784276848331586	Epigenetic repression of LTR5-Hs/SVA g#1
PABL_B	0.0225706152067002	0.0140473349458187	1.60675425578988	0.108113551234952	0.529366767586175	Epigenetic repression of LTR5-Hs/SVA g#1
PRIMA4.int	-0.00568946999623914	0.00882090889495821	-0.644998158805504	0.518930846211009	0.852489995351777	Epigenetic repression of LTR5-Hs/SVA g#1
PRIMA41.int	-0.00349572274528319	0.00828893531712171	-0.421733625796595	0.673220969341101	0.906081854497486	Epigenetic repression of LTR5-Hs/SVA g#1
PRIMA4_LTR	0.0248610210994626	0.0159928988901684	1.5545037375773	0.120069582691627	0.544519381378587	Epigenetic repression of LTR5-Hs/SVA g#1
PRIMAX.int	0.000947447843444238	0.00788538539529153	0.120152382660963	0.904362840044516	0.980070535938653	Epigenetic repression of LTR5-Hs/SVA g#1
Plat_L3	-0.00220182156936024	0.005033242054021	-0.43745592715956	0.661782307346314	0.902501506162857	Epigenetic repression of LTR5-Hs/SVA g#1
Ricksha_0	-8.40395566712639e-05	0.0112180826370677	-0.00749143676242616	0.994022779095987	0.997876419463477	Epigenetic repression of LTR5-Hs/SVA g#1
Ricksha_c	0.00581134850725814	0.00915947522286406	0.634463041370727	0.525781099354742	0.852747477768966	Epigenetic repression of LTR5-Hs/SVA g#1
SVA_A	-0.0531096391216107	0.0175537113391537	-3.02555044317889	0.00248286119536503	0.0916018085280261	Epigenetic repression of LTR5-Hs/SVA g#1
SVA_B	-0.112041927170091	0.01302466595306	-8.60228796453453	7.99942337708614e-18	1.89852981482844e-15	Epigenetic repression of LTR5-Hs/SVA g#1
SVA_C	-0.101835011133855	0.0153138814129703	-6.64984979233315	2.95900497839136e-11	5.26702886153662e-09	Epigenetic repression of LTR5-Hs/SVA g#1
SVA_D	-0.129599846574752	0.00669891207876317	-19.3464020800644	3.92216752760333e-83	2.79258327965357e-80	Epigenetic repression of LTR5-Hs/SVA g#1
SVA_E	-0.00638049048173111	0.0154527144250477	-0.412904186683784	0.679678289707249	0.907937977995424	Epigenetic repression of LTR5-Hs/SVA g#1
SVA_F	-0.00610724406510233	0.00992075922854704	-0.615602488116907	0.538159244875392	0.855946517100132	Epigenetic repression of LTR5-Hs/SVA g#1
THE1.int	0.0403355234293212	0.0134012395444582	3.00983526900698	0.00261498039796769	0.0916018085280261	Epigenetic repression of LTR5-Hs/SVA g#1
THE1A	0.00654757576846482	0.00755463869226854	0.866696083714187	0.386112019310474	0.79064393637728	Epigenetic repression of LTR5-Hs/SVA g#1
THE1A.int	-0.0123512061333293	0.01279250138464	-0.965503599488323	0.334296527281671	0.784276848331586	Epigenetic repression of LTR5-Hs/SVA g#1
THE1B	0.0111480386892524	0.00276613710846972	4.03018297795792	5.58021677584686e-05	0.00567587763486138	Epigenetic repression of LTR5-Hs/SVA g#1
THE1B.int	-0.00760605899955433	0.00716140172878563	-1.06209081512372	0.288198736279749	0.754402574379342	Epigenetic repression of LTR5-Hs/SVA g#1
THE1C	-0.0113170107465721	0.00422402037320849	-2.67920363697865	0.00738176314997066	0.15016615322226	Epigenetic repression of LTR5-Hs/SVA g#1
THE1C.int	0.0160786771877597	0.0107545192716713	1.49506238090185	0.134903424348087	0.55910808918178	Epigenetic repression of LTR5-Hs/SVA g#1
THE1D	0.00320476542723977	0.00350917830450108	0.913252376811161	0.361113494156827	0.787411419756953	Epigenetic repression of LTR5-Hs/SVA g#1
THE1D.int	0.00730747667902943	0.0107454355690004	0.680054022203702	0.496472880531186	0.847530311524437	Epigenetic repression of LTR5-Hs/SVA g#1
Tigger1	0.00196277323317761	0.00153036932234972	1.28254873154669	0.199655178818764	0.629002156278583	Epigenetic repression of LTR5-Hs/SVA g#1
Tigger10	-0.00321782506372452	0.00689112813056534	-0.466951855016594	0.640536020440566	0.887279468003274	Epigenetic repression of LTR5-Hs/SVA g#1
Tigger11a	0.0171146343907623	0.0117733075439027	1.45368107704158	0.146039979729583	0.561435797046069	Epigenetic repression of LTR5-Hs/SVA g#1
Tigger12	0.0314724211090672	0.01356659099412	2.31984741949603	0.0203524726631237	0.242926625319758	Epigenetic repression of LTR5-Hs/SVA g#1
Tigger12A	-0.000624599680103722	0.00983357172370008	-0.0635170716860042	0.949354977142956	0.992816506038402	Epigenetic repression of LTR5-Hs/SVA g#1
Tigger12c	0.0049907310545756	0.00798060520492243	0.62535746681183	0.531738850550607	0.855908569758535	Epigenetic repression of LTR5-Hs/SVA g#1
Tigger13a	0.00642536550490726	0.00408823771779037	1.57167120614015	0.116032098700786	0.541390195990752	Epigenetic repression of LTR5-Hs/SVA g#1
Tigger14a	-0.00437667917239517	0.00873650985386162	-0.500964257535936	0.616398116541043	0.872714614065953	Epigenetic repression of LTR5-Hs/SVA g#1
Tigger15a	-0.002078386230091	0.00343394978887616	-0.605246540535818	0.545017486621874	0.855946517100132	Epigenetic repression of LTR5-Hs/SVA g#1
Tigger16a	-0.0239767622001171	0.0106534049024146	-2.25061963003797	0.02441324638258	0.267418944990723	Epigenetic repression of LTR5-Hs/SVA g#1
Tigger16b	0.0144265886569165	0.0090211122950819	1.59920286822962	0.109780801134387	0.529366767586175	Epigenetic repression of LTR5-Hs/SVA g#1
Tigger1a_Art	0.013683110696012	0.0126791894575986	1.07917866057375	0.280512430876309	0.745241980537059	Epigenetic repression of LTR5-Hs/SVA g#1
Tigger2	0.00491107036991475	0.00334889023305514	1.46647696046892	0.142523636785543	0.561435797046069	Epigenetic repression of LTR5-Hs/SVA g#1
Tigger2a	-0.00261693641297909	0.00440118163695764	-0.594598593933077	0.552114063352303	0.855946517100132	Epigenetic repression of LTR5-Hs/SVA g#1
Tigger2b_Pri	-0.00383312691454896	0.00436908867546128	-0.877328706116101	0.380311639079235	0.787411419756953	Epigenetic repression of LTR5-Hs/SVA g#1
Tigger3	-0.0126479940508047	0.00599516753367956	-2.10969818270314	0.0348884929669748	0.316456245435903	Epigenetic repression of LTR5-Hs/SVA g#1
Tigger3a	0.00465327016562418	0.00386080381307621	1.20525942029584	0.22810792558782	0.682406903439191	Epigenetic repression of LTR5-Hs/SVA g#1
Tigger3b	0.000734599997137367	0.00239923490877702	0.306180938952668	0.759467947312566	0.925926675490663	Epigenetic repression of LTR5-Hs/SVA g#1
Tigger3c	-0.00469488613501264	0.00465311344047358	-1.00897736431176	0.31298956090719	0.779190794985732	Epigenetic repression of LTR5-Hs/SVA g#1
Tigger3d	-0.01254727226079	0.0131599015092397	-0.953447277092489	0.340367340076489	0.784276848331586	Epigenetic repression of LTR5-Hs/SVA g#1
Tigger4	0.00811242133529356	0.00546228615905273	1.48516959732121	0.137504159680826	0.559445495387131	Epigenetic repression of LTR5-Hs/SVA g#1
Tigger4a	0.00568429557897978	0.00392400416875151	1.44859570340068	0.147455750066875	0.561435797046069	Epigenetic repression of LTR5-Hs/SVA g#1
Tigger4b	-0.00762629186381568	0.00468881104054548	-1.62648735422882	0.10385127529931	0.529366767586175	Epigenetic repression of LTR5-Hs/SVA g#1
Tigger5	-0.00766529579301301	0.00490156431021953	-1.56384682682449	0.117858820756414	0.541390195990752	Epigenetic repression of LTR5-Hs/SVA g#1
Tigger6a	0.0151604414314099	0.00737673808632494	2.055168728237	0.0398670316376592	0.327736081558544	Epigenetic repression of LTR5-Hs/SVA g#1
Tigger6b	-0.00792125274219665	0.0119232142102526	-0.664355483556212	0.506465371895873	0.852489995351777	Epigenetic repression of LTR5-Hs/SVA g#1
Tigger7	-0.00248573173681564	0.00387184510005011	-0.642001855080275	0.520874432423743	0.852489995351777	Epigenetic repression of LTR5-Hs/SVA g#1
Tigger8	0.00838751138245977	0.00765673437569749	1.0954423871725	0.273327271970469	0.742717607335039	Epigenetic repression of LTR5-Hs/SVA g#1
Tigger9a	0.0113082418665856	0.00704177687100805	1.60587903788079	0.108305755191036	0.529366767586175	Epigenetic repression of LTR5-Hs/SVA g#1
Tigger9b	0.00834131562140161	0.00798301722196204	1.04488257878911	0.296081453988779	0.766581800872766	Epigenetic repression of LTR5-Hs/SVA g#1
X3_LINE	-0.0102693911838856	0.0135425777186957	-0.758304024329769	0.448271978575294	0.815614215190242	Epigenetic repression of LTR5-Hs/SVA g#1
X6B_LINE	0.000319486660854659	0.0187444677108327	0.0170443175972409	0.986401317268096	0.997876419463477	Epigenetic repression of LTR5-Hs/SVA g#1
X7A_LINE	0.0107608024552659	0.00995934701627017	1.08047268939283	0.279936087029727	0.745241980537059	Epigenetic repression of LTR5-Hs/SVA g#1
X7B_LINE	0.0148451457071047	0.00991239076348164	1.49763523869498	0.134233309097638	0.55910808918178	Epigenetic repression of LTR5-Hs/SVA g#1
X7C_LINE	-0.00361348773641155	0.0126121603820283	-0.286508229118352	0.774489881325828	0.928907264091583	Epigenetic repression of LTR5-Hs/SVA g#1
Zaphod	-0.00217566489136933	0.00384531509603409	-0.565796257792561	0.571534407585254	0.869366925605057	Epigenetic repression of LTR5-Hs/SVA g#1
Zaphod2	0.000102302193049342	0.00712481234486143	0.0143585807032693	0.988543951554797	0.997876419463477	Epigenetic repression of LTR5-Hs/SVA g#1
Zaphod3	-0.00725774053145246	0.00663560877873043	-1.09375654494825	0.274066160489582	0.742717607335039	Epigenetic repression of LTR5-Hs/SVA g#1
(Intercept)	-0.00887554812015055	0.00631995916095422	-1.40436795461989	0.160214487100021	NA	Epigenetic repression of LTR5-Hs/SVA g#2
ALINE	-0.017720013068699	0.0210614546502265	-0.841348015271507	0.400156353743124	0.72291763631097	Epigenetic repression of LTR5-Hs/SVA g#2
AluJb	0.00110265338995139	0.000558057551251666	1.97587755506265	0.0481732229758903	0.240225275960036	Epigenetic repression of LTR5-Hs/SVA g#2
AluJo	6.1231627759198e-05	0.000905452123789613	0.0676254725682498	0.946084003077771	0.986208475210528	Epigenetic repression of LTR5-Hs/SVA g#2
AluJr	-0.000803372410597301	0.00083250758606566	-0.965003111135541	0.334547144722442	0.656030497721284	Epigenetic repression of LTR5-Hs/SVA g#2
AluJr4	-5.92928318174484e-05	0.00204761024824778	-0.0289570888152116	0.976898910749465	0.988000034735254	Epigenetic repression of LTR5-Hs/SVA g#2
AluSc	-0.00340751811259119	0.00148188524091654	-2.29944803990601	0.0214829296209458	0.168086218572674	Epigenetic repression of LTR5-Hs/SVA g#2
AluSc5	-0.00540378728406944	0.0034210942845181	-1.57954935896501	0.114215378317764	0.389097365369609	Epigenetic repression of LTR5-Hs/SVA g#2
AluSc8	-0.0027392299103938	0.00183569821484196	-1.49220056338598	0.135651834946714	0.418477426689395	Epigenetic repression of LTR5-Hs/SVA g#2
AluSg	-0.000366066841655622	0.00127057379744579	-0.288111436259365	0.77326243440662	0.922215834669202	Epigenetic repression of LTR5-Hs/SVA g#2
AluSg4	-0.00357328484165958	0.00316467604732901	-1.129115520268	0.258853621383375	0.565349013573506	Epigenetic repression of LTR5-Hs/SVA g#2
AluSg7	0.00597008417039881	0.00297839227411379	2.00446536955082	0.0450247203096394	0.230630222017721	Epigenetic repression of LTR5-Hs/SVA g#2
AluSp	-0.000135193422305524	0.00106953537330757	-0.126403881236237	0.8994126537684	0.973224634472797	Epigenetic repression of LTR5-Hs/SVA g#2
AluSq	0.00237363766371168	0.00181563540989062	1.30733166514674	0.191105106527484	0.49362836210599	Epigenetic repression of LTR5-Hs/SVA g#2
AluSq10	0.00371328421531471	0.00539826068933037	0.687866783212969	0.491539336280672	0.780910520609365	Epigenetic repression of LTR5-Hs/SVA g#2
AluSq2	-0.00016287995900411	0.00112021257225374	-0.145400938213374	0.884394812601635	0.968752471649791	Epigenetic repression of LTR5-Hs/SVA g#2
AluSq4	-0.0043863104889263	0.00730222102723356	-0.600681692948981	0.548054284737943	0.807524299232018	Epigenetic repression of LTR5-Hs/SVA g#2
AluSx	-0.00135437508879843	0.000603203651739286	-2.24530319883377	0.0247523025701384	0.177117027762273	Epigenetic repression of LTR5-Hs/SVA g#2
AluSx1	-0.000391635302896915	0.000726480080726283	-0.539086085478608	0.589829457429367	0.832558648587052	Epigenetic repression of LTR5-Hs/SVA g#2
AluSx3	-0.0012992991970409	0.00157210820005683	-0.826469321255326	0.40854120211386	0.72291763631097	Epigenetic repression of LTR5-Hs/SVA g#2
AluSx4	0.00208466828136915	0.00364520228734973	0.571893715913589	0.567396125101278	0.817785508243137	Epigenetic repression of LTR5-Hs/SVA g#2
AluSz	-0.00158126347345282	0.000776711619278016	-2.03584372140932	0.0417704362862236	0.220300375079935	Epigenetic repression of LTR5-Hs/SVA g#2
AluSz6	-0.000456637061766836	0.0012275068280603	-0.372003683668637	0.709891421089404	0.889863894041647	Epigenetic repression of LTR5-Hs/SVA g#2
AluY	0.00163823327862269	0.000631581861982325	2.59385738767231	0.00949289116117257	0.0965562643822124	Epigenetic repression of LTR5-Hs/SVA g#2
AluYa5	-0.00712232165243751	0.0057891460009163	-1.23028882866492	0.218593791909053	0.516025645113106	Epigenetic repression of LTR5-Hs/SVA g#2
AluYa8	0.0210856865186056	0.0182026860674885	1.15838324302403	0.246712287227772	0.552748207471921	Epigenetic repression of LTR5-Hs/SVA g#2
AluYb8	-0.00268071860897421	0.00640991910064934	-0.418214109551343	0.675792078121204	0.880652131976989	Epigenetic repression of LTR5-Hs/SVA g#2
AluYb9	-0.0302928581598496	0.0203248706175048	-1.49043301332309	0.136115676750849	0.418477426689395	Epigenetic repression of LTR5-Hs/SVA g#2
AluYc	0.0098927881111103	0.00318461136321219	3.1064349720626	0.00189446289140098	0.0385387879622143	Epigenetic repression of LTR5-Hs/SVA g#2
AluYc3	0.0125851198180571	0.0113273638074206	1.11103695723206	0.266556896133316	0.573379184431786	Epigenetic repression of LTR5-Hs/SVA g#2
AluYd8	-0.0431035947000372	0.0229496290788968	-1.87818262996123	0.0603610333063247	0.27200668173483	Epigenetic repression of LTR5-Hs/SVA g#2
AluYf4	0.00358290640282391	0.00784211363274694	0.456880194627948	0.647758814996158	0.860104540587683	Epigenetic repression of LTR5-Hs/SVA g#2
AluYf5	0.00609813602424537	0.0196611250851342	0.310162109128546	0.75643876089991	0.914404750018228	Epigenetic repression of LTR5-Hs/SVA g#2
AluYg6	0.00491264562993935	0.011251276797782	0.43663005703564	0.662381232868224	0.87336192185588	Epigenetic repression of LTR5-Hs/SVA g#2
AluYh9	-0.0146205239161675	0.0192624162763375	-0.759018168147875	0.447844671846205	0.753973799092742	Epigenetic repression of LTR5-Hs/SVA g#2
AluYk11	0.00745689901299905	0.00825365910196732	0.903465835076911	0.366282341726549	0.695448072824807	Epigenetic repression of LTR5-Hs/SVA g#2
AluYk12	-0.0126893458047814	0.0211225015483848	-0.600750142009187	0.548008686821291	0.807524299232018	Epigenetic repression of LTR5-Hs/SVA g#2
AluYk4	0.0104193860465334	0.00715875025702296	1.45547556101872	0.145542885607711	0.442848438259361	Epigenetic repression of LTR5-Hs/SVA g#2
AmnSINE1	0.0307073639199655	0.0117226937096441	2.61948018779191	0.00880860545048751	0.0933825492086573	Epigenetic repression of LTR5-Hs/SVA g#2
Arthur1	0.00364529048387508	0.00537014453602573	0.678806773154907	0.497262921098236	0.781691998708458	Epigenetic repression of LTR5-Hs/SVA g#2
Arthur1A	-0.00778276226042628	0.00963555950771351	-0.807712541673992	0.419259285684754	0.724545173319283	Epigenetic repression of LTR5-Hs/SVA g#2
Arthur1B	0.0205449547075743	0.00595525200553438	3.4498883823021	0.000561203908884509	0.019582215103304	Epigenetic repression of LTR5-Hs/SVA g#2
Arthur1C	-0.0214159728130908	0.0118701465229989	-1.80418773867673	0.0712068961313481	0.29524830769974	Epigenetic repression of LTR5-Hs/SVA g#2
BLACKJACK	-0.00209755952619708	0.00513457714729827	-0.408516507985625	0.682895972098875	0.880652131976989	Epigenetic repression of LTR5-Hs/SVA g#2
CR1_Mam	-0.00163763107015272	0.00665424917538816	-0.246103057909188	0.805603298247499	0.937866304383699	Epigenetic repression of LTR5-Hs/SVA g#2
Charlie1	0.0048944676517321	0.00481749333266905	1.01597808522973	0.30964392117878	0.631709088479344	Epigenetic repression of LTR5-Hs/SVA g#2
Charlie10	0.0157970632976942	0.00774483552146491	2.03968996551475	0.0413855879902876	0.219899542157349	Epigenetic repression of LTR5-Hs/SVA g#2
Charlie10a	0.00928306155673699	0.0185946437860368	0.499233094409041	0.61761701400009	0.855238859614579	Epigenetic repression of LTR5-Hs/SVA g#2
Charlie10b	0.0496863708921899	0.0184031861216056	2.69987873642474	0.00693842060244557	0.0784151661736705	Epigenetic repression of LTR5-Hs/SVA g#2
Charlie13a	0.0177748251119973	0.00878251799189103	2.02388712763344	0.0429861916324898	0.223402689360093	Epigenetic repression of LTR5-Hs/SVA g#2
Charlie13b	-0.0275040758282643	0.0134480244650654	-2.04521310172457	0.0408382079844589	0.219899542157349	Epigenetic repression of LTR5-Hs/SVA g#2
Charlie14a	-0.023039872066196	0.0117726189025259	-1.95707278533009	0.0503435439318938	0.245462739415865	Epigenetic repression of LTR5-Hs/SVA g#2
Charlie15a	-0.0155874234842914	0.00545419478935707	-2.8578780344823	0.00426631083771444	0.0602320234943977	Epigenetic repression of LTR5-Hs/SVA g#2
Charlie16a	-0.00731073552502311	0.00732401938489033	-0.998186260962851	0.31819307481322	0.645451479393199	Epigenetic repression of LTR5-Hs/SVA g#2
Charlie17a	0.000476852652648881	0.00856897120455325	0.0556487635756668	0.955621802327825	0.986208475210528	Epigenetic repression of LTR5-Hs/SVA g#2
Charlie18a	-0.0025265909414204	0.00562961304580289	-0.448803660369531	0.653574919626426	0.863349430007449	Epigenetic repression of LTR5-Hs/SVA g#2
Charlie19a	0.00241180792355678	0.0071569867845524	0.336986499508761	0.736128256575913	0.906787748584861	Epigenetic repression of LTR5-Hs/SVA g#2
Charlie1a	-0.00167411629369758	0.00235038906702025	-0.712271988152142	0.476299137489729	0.77249427310407	Epigenetic repression of LTR5-Hs/SVA g#2
Charlie1b	-0.00268284181672052	0.00406919718981891	-0.659304941877223	0.509702501183627	0.781691998708458	Epigenetic repression of LTR5-Hs/SVA g#2
Charlie20a	0.0131161171116213	0.00823865576050825	1.5920215011887	0.111385143984627	0.3846694669177	Epigenetic repression of LTR5-Hs/SVA g#2
Charlie21a	0.00170408370627773	0.00709128306320906	0.240306823333402	0.810093227105707	0.937866304383699	Epigenetic repression of LTR5-Hs/SVA g#2
Charlie22a	0.00759446477265651	0.00805211712774784	0.94316372354865	0.345600964913306	0.664686771140421	Epigenetic repression of LTR5-Hs/SVA g#2
Charlie23a	-0.000271905202290622	0.00857774176106293	-0.0316989261118684	0.974712256783668	0.988000034735254	Epigenetic repression of LTR5-Hs/SVA g#2
Charlie24	0.00847629716700186	0.00765158661445238	1.10778294674098	0.267960009563206	0.574243918038432	Epigenetic repression of LTR5-Hs/SVA g#2
Charlie25	-0.0132279415005055	0.00635944018766027	-2.08004810331776	0.0375253569699522	0.219899542157349	Epigenetic repression of LTR5-Hs/SVA g#2
Charlie26a	0.0186365298315804	0.0137233113898891	1.35801989054268	0.174462481794447	0.481462352859094	Epigenetic repression of LTR5-Hs/SVA g#2
Charlie2a	-0.00119167242094018	0.00495901439190474	-0.24030428765956	0.810095192690976	0.937866304383699	Epigenetic repression of LTR5-Hs/SVA g#2
Charlie2b	0.00149249135891067	0.0032761123841843	0.45556781449739	0.648702441426385	0.860104540587683	Epigenetic repression of LTR5-Hs/SVA g#2
Charlie3	-0.0116734409513219	0.0131701040962347	-0.886359049710115	0.375427632686428	0.703432827559833	Epigenetic repression of LTR5-Hs/SVA g#2
Charlie4a	-0.00200200164887068	0.00399127500454296	-0.501594514683142	0.615954619988116	0.854892182127755	Epigenetic repression of LTR5-Hs/SVA g#2
Charlie4z	-1.3504121867443e-05	0.00384533308016393	-0.00351182110519989	0.997197989600174	0.998205256666679	Epigenetic repression of LTR5-Hs/SVA g#2
Charlie5	-0.0113360387259057	0.00392732420205432	-2.88645350948517	0.00389749334049796	0.0590428778390329	Epigenetic repression of LTR5-Hs/SVA g#2
Charlie6	0.00754237880590035	0.00947009930546748	0.796441363771742	0.425778696933751	0.734030102219929	Epigenetic repression of LTR5-Hs/SVA g#2
Charlie7	0.000108107399880758	0.00359617414148225	0.0300617811116898	0.97601788123393	0.988000034735254	Epigenetic repression of LTR5-Hs/SVA g#2
Charlie7a	0.00104062454978537	0.00759334659755801	0.137044257945506	0.890996272374436	0.970014290413759	Epigenetic repression of LTR5-Hs/SVA g#2
Charlie8	0.00316194676343002	0.00492857838429518	0.641553510339919	0.521165578434401	0.78616502509596	Epigenetic repression of LTR5-Hs/SVA g#2
Charlie9	-0.00835295634186368	0.00673308906860215	-1.24058307513194	0.214764660708818	0.511412837540732	Epigenetic repression of LTR5-Hs/SVA g#2
Cheshire	0.00648193196817255	0.00494012938867235	1.31209761085115	0.189492224125495	0.49362836210599	Epigenetic repression of LTR5-Hs/SVA g#2
ERV3.16A3_I.int	0.00123423282632738	0.00386160572809417	0.319616479058962	0.749260194013092	0.907936143670385	Epigenetic repression of LTR5-Hs/SVA g#2
ERV3.16A3_LTR	-0.00513618196850487	0.011173714844779	-0.459666461857561	0.645757312345377	0.860104540587683	Epigenetic repression of LTR5-Hs/SVA g#2
ERVL.B4.int	0.000431336122657001	0.00443805475818014	0.0971903561716921	0.922575551231224	0.980682544003837	Epigenetic repression of LTR5-Hs/SVA g#2
ERVL.E.int	-0.000801018591944454	0.00266835106794033	-0.300192355334545	0.764031476393586	0.917353138604104	Epigenetic repression of LTR5-Hs/SVA g#2
ERVL.int	0.00886342908761061	0.0118651101347585	0.747016166469914	0.455056731005199	0.758783120551994	Epigenetic repression of LTR5-Hs/SVA g#2
FAM	0.000445702095204821	0.0038697119155508	0.115177073883388	0.908305155726842	0.975434797703637	Epigenetic repression of LTR5-Hs/SVA g#2
FLAM_A	-0.000194984328460422	0.00207701530337857	-0.0938771746858347	0.925207039324938	0.980682544003837	Epigenetic repression of LTR5-Hs/SVA g#2
FLAM_C	-0.00104692921926712	0.0015474282831227	-0.67656073673051	0.498687307111616	0.781691998708458	Epigenetic repression of LTR5-Hs/SVA g#2
FRAM	-0.000740192735127154	0.00273019638990318	-0.271113366739674	0.786304774389691	0.927821932952023	Epigenetic repression of LTR5-Hs/SVA g#2
FordPrefect	0.00665593332537318	0.0138361235391884	0.481054777121743	0.630479322882169	0.856681828038367	Epigenetic repression of LTR5-Hs/SVA g#2
FordPrefect_a	0.00131806831894472	0.0188865576315891	0.0697887007603844	0.944362073425461	0.986208475210528	Epigenetic repression of LTR5-Hs/SVA g#2
HAL1	-0.00380323681735162	0.00124127582170307	-3.06397397810701	0.0021851478923559	0.040942771035721	Epigenetic repression of LTR5-Hs/SVA g#2
HAL1.2a_MD	0.00746951353711078	0.00783866834281637	0.952905928716337	0.340641576486799	0.657281307475882	Epigenetic repression of LTR5-Hs/SVA g#2
HAL1.3A_ME	0.0180870377369864	0.00915696261207189	1.97522240760727	0.0482474922223105	0.240225275960036	Epigenetic repression of LTR5-Hs/SVA g#2
HAL1b	-0.0109570619457409	0.00389067452895587	-2.81623709827032	0.00486056533434355	0.0629222276009565	Epigenetic repression of LTR5-Hs/SVA g#2
HERV16.int	0.00864200209368097	0.00705080649562971	1.22567568675123	0.220325556340427	0.516025645113106	Epigenetic repression of LTR5-Hs/SVA g#2
HERV17.int	-0.00744929119600063	0.0164129164179123	-0.453867612941161	0.649925757842354	0.860124794765345	Epigenetic repression of LTR5-Hs/SVA g#2
HERV3.int	0.00496361823285362	0.0133259226451433	0.372478391555322	0.709538013745709	0.889863894041647	Epigenetic repression of LTR5-Hs/SVA g#2
HERV35I.int	0.00160676303303133	0.00944813030500446	0.170061481072109	0.864962359497742	0.960769422718241	Epigenetic repression of LTR5-Hs/SVA g#2
HERV4_I.int	0.021110302540887	0.012626958187883	1.67184386190054	0.0945603319978277	0.354352402012912	Epigenetic repression of LTR5-Hs/SVA g#2
HERV9.int	0.00293920773556189	0.0139348828718055	0.210924466506195	0.832946928732913	0.94570429700865	Epigenetic repression of LTR5-Hs/SVA g#2
HERVH.int	0.0359460003236622	0.0111433305670009	3.22578605270046	0.00125694555498912	0.0271690214848648	Epigenetic repression of LTR5-Hs/SVA g#2
HERVIP10F.int	-0.0105860231490503	0.0110147246879456	-0.961079232478271	0.336516205672757	0.656030497721284	Epigenetic repression of LTR5-Hs/SVA g#2
HERVIP10FH.int	-0.00446455267999914	0.013950048412612	-0.320038507964088	0.748940254275751	0.907936143670385	Epigenetic repression of LTR5-Hs/SVA g#2
HERVK.int	0.0525537953418949	0.0192078118266952	2.73606362953094	0.00621972921363389	0.0738074533351221	Epigenetic repression of LTR5-Hs/SVA g#2
HERVK14.int	0.0239806807904963	0.0148513343445923	1.61471556925982	0.106377565091346	0.37594104773846	Epigenetic repression of LTR5-Hs/SVA g#2
HERVK22.int	-0.0134997920020237	0.0165363932109955	-0.816368589557202	0.414292598556165	0.72291763631097	Epigenetic repression of LTR5-Hs/SVA g#2
HERVK3.int	0.0276118673477656	0.0164559058356429	1.67793056326071	0.0933658658104125	0.351727494481554	Epigenetic repression of LTR5-Hs/SVA g#2
HERVK9.int	0.0392200856249201	0.0226291450268918	1.73316692160981	0.0830711446757748	0.32968711761507	Epigenetic repression of LTR5-Hs/SVA g#2
HERVL.int	0.00784352355319901	0.00832905146534964	0.941706698035123	0.346346618108281	0.664686771140421	Epigenetic repression of LTR5-Hs/SVA g#2
HERVL40.int	-0.00707954097715119	0.00654060869920811	-1.08239787804587	0.279080122821007	0.589629220915599	Epigenetic repression of LTR5-Hs/SVA g#2
HERVL74.int	0.00492496947441133	0.0101118006104026	0.487051679929756	0.62622348789301	0.855238859614579	Epigenetic repression of LTR5-Hs/SVA g#2
HSMAR1	-0.0141057560822915	0.0111874862508507	-1.2608512552334	0.207367348225619	0.503909733572153	Epigenetic repression of LTR5-Hs/SVA g#2
HSMAR2	0.00614833774568244	0.00513064487439857	1.19835574205536	0.23078329008672	0.533499034226444	Epigenetic repression of LTR5-Hs/SVA g#2
HUERS.P1.int	0.00529577202465764	0.00891872038009837	0.593781596345913	0.552660439275964	0.807996371179643	Epigenetic repression of LTR5-Hs/SVA g#2
HUERS.P3.int	0.00793462557428693	0.0117171355056199	0.677181344406339	0.498293514878626	0.781691998708458	Epigenetic repression of LTR5-Hs/SVA g#2
HUERS.P3b.int	0.00265914103059531	0.0112893016987545	0.235545218079227	0.813786391251967	0.940325751838654	Epigenetic repression of LTR5-Hs/SVA g#2
Harlequin.int	-0.020638786633869	0.0133884441960251	-1.54153733859506	0.123191338942457	0.406619735010475	Epigenetic repression of LTR5-Hs/SVA g#2
Helitron1Na_Mam	-0.0047855268644062	0.0180896225466498	-0.264545423878536	0.791360576990901	0.927899856975626	Epigenetic repression of LTR5-Hs/SVA g#2
Helitron1Nb_Mam	-0.0443980791672386	0.0181529828226496	-2.44577321539922	0.0144570424023825	0.130296382158181	Epigenetic repression of LTR5-Hs/SVA g#2
Helitron2Na_Mam	0.0276579367632275	0.018447300074569	1.49929456621981	0.133802495253703	0.418477426689395	Epigenetic repression of LTR5-Hs/SVA g#2
Helitron3Na_Mam	-0.00478771002813672	0.00856534499192512	-0.55896289439016	0.576189131188029	0.824603516123386	Epigenetic repression of LTR5-Hs/SVA g#2
Kanga1	0.00852336563644564	0.00885114696350076	0.962967361359293	0.335567785600961	0.656030497721284	Epigenetic repression of LTR5-Hs/SVA g#2
Kanga11a	0.00651932000841266	0.00907854426623568	0.718101913393635	0.472697247866971	0.771501982395298	Epigenetic repression of LTR5-Hs/SVA g#2
Kanga1a	-0.0243469272482492	0.00948265797386961	-2.56752139699012	0.0102452476409128	0.101314115560138	Epigenetic repression of LTR5-Hs/SVA g#2
Kanga1b	-0.0303826354630167	0.0134301079490044	-2.26227782966324	0.02368380583464	0.17565489327358	Epigenetic repression of LTR5-Hs/SVA g#2
Kanga1c	-0.0139785060527791	0.0106689767319637	-1.31020119398145	0.19013280009395	0.49362836210599	Epigenetic repression of LTR5-Hs/SVA g#2
Kanga1d	-0.0210985969655893	0.0112866633606496	-1.86933873115668	0.0615805724688342	0.274033547486312	Epigenetic repression of LTR5-Hs/SVA g#2
Kanga2_a	-0.0147386846349982	0.00562931869092218	-2.61820043316533	0.00884170782845399	0.0933825492086573	Epigenetic repression of LTR5-Hs/SVA g#2
L1HS	0.00425294550903926	0.0120916546109423	0.351725685679987	0.725045231294662	0.900928803982198	Epigenetic repression of LTR5-Hs/SVA g#2
L1M	0.0181793897798232	0.00984354161322533	1.84683424870152	0.0647760896211397	0.28469491240896	Epigenetic repression of LTR5-Hs/SVA g#2
L1M1	-0.00666440459267221	0.00254828996238747	-2.61524578875961	0.00891855807048974	0.0933825492086573	Epigenetic repression of LTR5-Hs/SVA g#2
L1M2	-0.00482599920356924	0.00297867418299431	-1.62018364785299	0.105198090727061	0.374505202988338	Epigenetic repression of LTR5-Hs/SVA g#2
L1M2a	0.0011697170601399	0.0106668508958611	0.109659080412736	0.912680120648139	0.978656996839571	Epigenetic repression of LTR5-Hs/SVA g#2
L1M2c	-0.00713025106886345	0.0102238505507417	-0.697413467995794	0.485546779024065	0.780910520609365	Epigenetic repression of LTR5-Hs/SVA g#2
L1M3	-0.0096497143216715	0.00286467115572888	-3.36852427280305	0.00075619282795281	0.0226057698324665	Epigenetic repression of LTR5-Hs/SVA g#2
L1M3a	0.0116874554516529	0.0110535515709035	1.05734843472555	0.290356854936721	0.599229219463609	Epigenetic repression of LTR5-Hs/SVA g#2
L1M3c	0.0226862785270564	0.0066104763288452	3.43186744774556	0.000599844590586708	0.019582215103304	Epigenetic repression of LTR5-Hs/SVA g#2
L1M3d	-0.0154058250893819	0.0125467413782405	-1.22787460305031	0.219498863862469	0.516025645113106	Epigenetic repression of LTR5-Hs/SVA g#2
L1M3de	0.00326587326802379	0.0122449018963982	0.266712897796628	0.789691139563098	0.927821932952023	Epigenetic repression of LTR5-Hs/SVA g#2
L1M3e	0.0105725843443466	0.0122946638219102	0.859932772257289	0.389829539479874	0.711411051920359	Epigenetic repression of LTR5-Hs/SVA g#2
L1M3f	0.0148745000403688	0.00835660341157439	1.77996960101837	0.0750859978167546	0.305492745403024	Epigenetic repression of LTR5-Hs/SVA g#2
L1M4	-0.00301676144995092	0.00138637419150154	-2.17600808529445	0.0295585459583322	0.193947703834635	Epigenetic repression of LTR5-Hs/SVA g#2
L1M4b	-0.00217763063381407	0.00244929545174778	-0.889084504795102	0.373961232019099	0.702534029545114	Epigenetic repression of LTR5-Hs/SVA g#2
L1M4c	-0.00240857590539262	0.00212520681260055	-1.13333718446221	0.257077212717489	0.56319684755339	Epigenetic repression of LTR5-Hs/SVA g#2
L1M5	0.000247761087928426	0.000926740470657685	0.267346787771766	0.789203085189994	0.927821932952023	Epigenetic repression of LTR5-Hs/SVA g#2
L1M6	0.00174563137575756	0.00324264312184785	0.538335953159962	0.590347132220218	0.832558648587052	Epigenetic repression of LTR5-Hs/SVA g#2
L1M7	-0.00279843931060302	0.00362725756368214	-0.771502784534065	0.440412012358857	0.746657880000129	Epigenetic repression of LTR5-Hs/SVA g#2
L1MA1	-0.00645681645823759	0.00509192643552546	-1.26804983143306	0.204785078460578	0.503681432929281	Epigenetic repression of LTR5-Hs/SVA g#2
L1MA10	-0.00913249518517683	0.00504226282599395	-1.81118983685199	0.070116471875106	0.293664282206326	Epigenetic repression of LTR5-Hs/SVA g#2
L1MA2	-0.00313870614266899	0.00326774629011412	-0.960510965053954	0.336801987548637	0.656030497721284	Epigenetic repression of LTR5-Hs/SVA g#2
L1MA3	-0.00334485443173212	0.00260839136662891	-1.28234377498919	0.199727034946169	0.4989671890585	Epigenetic repression of LTR5-Hs/SVA g#2
L1MA4	0.000120755010597937	0.00257944538216927	0.046814331263872	0.962661362740613	0.986208475210528	Epigenetic repression of LTR5-Hs/SVA g#2
L1MA4A	0.00430960552338869	0.0030439938386381	1.41577340554566	0.156847051620076	0.45459930031805	Epigenetic repression of LTR5-Hs/SVA g#2
L1MA5	-0.00137681510204075	0.00413914934171804	-0.332632381287617	0.739412959878905	0.907171828752349	Epigenetic repression of LTR5-Hs/SVA g#2
L1MA5A	0.00840667900406487	0.00437028196641339	1.92360105564632	0.0544093366595268	0.25826298467722	Epigenetic repression of LTR5-Hs/SVA g#2
L1MA6	-0.00353494786072041	0.00425175059141083	-0.831409976836725	0.405745375080834	0.72291763631097	Epigenetic repression of LTR5-Hs/SVA g#2
L1MA7	0.00158129497640421	0.00327901022515954	0.482247650303461	0.629631790631903	0.856681828038367	Epigenetic repression of LTR5-Hs/SVA g#2
L1MA8	0.00404748208821359	0.00263568379795476	1.53564782367079	0.124630053651618	0.407354205450793	Epigenetic repression of LTR5-Hs/SVA g#2
L1MA9	0.002326959411172	0.00242525795950487	0.959468827657022	0.337326484231812	0.656030497721284	Epigenetic repression of LTR5-Hs/SVA g#2
L1MB1	0.00517008887532312	0.00377718467550898	1.36876783093123	0.171076986373444	0.475367182045552	Epigenetic repression of LTR5-Hs/SVA g#2
L1MB2	-0.000704059776256004	0.00203225202376654	-0.346443141904769	0.729010923016722	0.904278357470219	Epigenetic repression of LTR5-Hs/SVA g#2
L1MB3	0.00245351957985761	0.00150704246374348	1.62803612962775	0.103522478068882	0.374505202988338	Epigenetic repression of LTR5-Hs/SVA g#2
L1MB4	0.00416932888591747	0.00178897378760275	2.33057013736598	0.0197793359019951	0.16187226623242	Epigenetic repression of LTR5-Hs/SVA g#2
L1MB5	0.00333373406898296	0.00174337437196058	1.91223074206023	0.0558513637582113	0.259909614351938	Epigenetic repression of LTR5-Hs/SVA g#2
L1MB7	0.00489014499469528	0.00116953626906375	4.18126835742339	2.90298497814135e-05	0.0017224377536972	Epigenetic repression of LTR5-Hs/SVA g#2
L1MB8	-0.000219447219658899	0.00148698829394945	-0.147578310166818	0.882676069743759	0.968752471649791	Epigenetic repression of LTR5-Hs/SVA g#2
L1MC	-7.72474620418805e-05	0.00244969697617795	-0.0315334765046749	0.974844199958646	0.988000034735254	Epigenetic repression of LTR5-Hs/SVA g#2
L1MC1	0.0022895613835444	0.00158873694348809	1.44112050325817	0.149555863161315	0.446596921222005	Epigenetic repression of LTR5-Hs/SVA g#2
L1MC2	-0.00236810717761494	0.00256111746827339	-0.924638251447103	0.355157829285849	0.677942022658243	Epigenetic repression of LTR5-Hs/SVA g#2
L1MC3	-0.00492892135066257	0.00201920171446863	-2.44102474524674	0.014648522989995	0.130371854610955	Epigenetic repression of LTR5-Hs/SVA g#2
L1MC4	0.000987599353381537	0.00117460547096667	0.840792400335721	0.400467597568274	0.72291763631097	Epigenetic repression of LTR5-Hs/SVA g#2
L1MC4a	-0.00272275608402403	0.00122544850920981	-2.22184454390476	0.0262975305653896	0.18003694002459	Epigenetic repression of LTR5-Hs/SVA g#2
L1MC5	-0.000328990488758913	0.00140497674197441	-0.234160807741617	0.814860939444452	0.940325751838654	Epigenetic repression of LTR5-Hs/SVA g#2
L1MCa	0.0018771817875956	0.0024780169845296	0.757533866521071	0.448733060588834	0.753973799092742	Epigenetic repression of LTR5-Hs/SVA g#2
L1MCb	-0.00338892087165408	0.00667393972880465	-0.507784158887071	0.611606587773324	0.85262716407312	Epigenetic repression of LTR5-Hs/SVA g#2
L1MCc	0.00795016235545857	0.00481111811857244	1.65245628137219	0.0984468052228384	0.365073569368026	Epigenetic repression of LTR5-Hs/SVA g#2
L1MD	0.00638214459478137	0.00244536946675337	2.60988970441948	0.00905939209553012	0.0934824227828615	Epigenetic repression of LTR5-Hs/SVA g#2
L1MD1	-0.00114902823626189	0.00233491765127135	-0.492106535592914	0.622645833608932	0.855238859614579	Epigenetic repression of LTR5-Hs/SVA g#2
L1MD2	0.000797666089301822	0.00192210335662086	0.414996460286169	0.67814597892862	0.880652131976989	Epigenetic repression of LTR5-Hs/SVA g#2
L1MD3	-0.00200661963542332	0.00309183439991145	-0.64900618075819	0.516336866492986	0.785365570750982	Epigenetic repression of LTR5-Hs/SVA g#2
L1MDa	-0.000509941187834872	0.00241040577457302	-0.211558233561402	0.832452415401006	0.94570429700865	Epigenetic repression of LTR5-Hs/SVA g#2
L1MDb	-0.00425512076366043	0.00981066971325505	-0.433723781151393	0.664490595402197	0.873916256200774	Epigenetic repression of LTR5-Hs/SVA g#2
L1ME1	0.000605911052945346	0.00113443025785269	0.534110447734572	0.593267101561381	0.834794814845264	Epigenetic repression of LTR5-Hs/SVA g#2
L1ME2	0.0026337825643216	0.00187996291590024	1.40097580757884	0.161226482007934	0.457343646173899	Epigenetic repression of LTR5-Hs/SVA g#2
L1ME2z	0.00487117705390026	0.00233739776394832	2.08401716174824	0.0371628284705111	0.219899542157349	Epigenetic repression of LTR5-Hs/SVA g#2
L1ME3	-0.00426445756837367	0.00200739857720248	-2.12437012599493	0.0336432853002936	0.210122974857974	Epigenetic repression of LTR5-Hs/SVA g#2
L1ME3A	0.00539821401763181	0.00185638957545201	2.90791011165714	0.00363986283383507	0.0590428778390329	Epigenetic repression of LTR5-Hs/SVA g#2
L1ME3B	-0.00209584303991179	0.00209640540869637	-0.999731746167867	0.317444378119641	0.645451479393199	Epigenetic repression of LTR5-Hs/SVA g#2
L1ME3C	0.00011935063512638	0.00200390729516027	0.0595589603444378	0.95250710366265	0.986208475210528	Epigenetic repression of LTR5-Hs/SVA g#2
L1ME3D	0.00677324365832404	0.00325975859124164	2.07783597120427	0.0377287131612935	0.219899542157349	Epigenetic repression of LTR5-Hs/SVA g#2
L1ME3E	0.00190448703169794	0.0032340079619579	0.588893736224738	0.55593477793503	0.811117954692094	Epigenetic repression of LTR5-Hs/SVA g#2
L1ME3F	-0.000159511417203691	0.00290752539965535	-0.0548615730829379	0.956248928736498	0.986208475210528	Epigenetic repression of LTR5-Hs/SVA g#2
L1ME4a	-0.00308894590110432	0.00106710872207584	-2.8946871459315	0.00379673437019646	0.0590428778390329	Epigenetic repression of LTR5-Hs/SVA g#2
L1ME5	-0.00998685321699275	0.0044392660452098	-2.24966314595384	0.024473947693696	0.177117027762273	Epigenetic repression of LTR5-Hs/SVA g#2
L1MEa	0.0287174027025475	0.0123737714818111	2.32082859658115	0.020299432505288	0.16424086299733	Epigenetic repression of LTR5-Hs/SVA g#2
L1MEb	0.00296318013215795	0.00538957440858743	0.549798538347776	0.582459608718857	0.829422482815652	Epigenetic repression of LTR5-Hs/SVA g#2
L1MEc	0.000733387667295422	0.00144735305578859	0.506709585724289	0.612360466626432	0.85262716407312	Epigenetic repression of LTR5-Hs/SVA g#2
L1MEd	-0.000144695019622831	0.00205158900243906	-0.07052826830852	0.943773436875949	0.986208475210528	Epigenetic repression of LTR5-Hs/SVA g#2
L1MEe	-0.00392858875248247	0.00191175893666246	-2.05496031803099	0.0398871595355845	0.219899542157349	Epigenetic repression of LTR5-Hs/SVA g#2
L1MEf	-0.000235752894338625	0.00161225213130456	-0.146225822724058	0.883743612549942	0.968752471649791	Epigenetic repression of LTR5-Hs/SVA g#2
L1MEg	0.00117917421363912	0.00159110964580495	0.741101794428864	0.458634623487066	0.759413609122769	Epigenetic repression of LTR5-Hs/SVA g#2
L1MEg1	-0.00330952117484511	0.00811237090979745	-0.40795979518739	0.683304648433306	0.880652131976989	Epigenetic repression of LTR5-Hs/SVA g#2
L1MEg2	0.00914765520912677	0.0104038719267976	0.879254884478618	0.379266614746018	0.7069053133486	Epigenetic repression of LTR5-Hs/SVA g#2
L1P1	-0.00522738676015481	0.00872161319351472	-0.59936007756476	0.548935057343114	0.807524299232018	Epigenetic repression of LTR5-Hs/SVA g#2
L1P2	0.00718061465932732	0.0119450019760299	0.601139679485755	0.547749228859552	0.807524299232018	Epigenetic repression of LTR5-Hs/SVA g#2
L1P3	-0.0010460182369477	0.00777656243908536	-0.134509077132894	0.893000485189595	0.970454502564937	Epigenetic repression of LTR5-Hs/SVA g#2
L1P4	-0.00762740148976264	0.00612842217529499	-1.24459465611073	0.213285649463879	0.509595243014369	Epigenetic repression of LTR5-Hs/SVA g#2
L1P5	0.0239244401396842	0.0155832475180446	1.53526664528564	0.124723619084653	0.407354205450793	Epigenetic repression of LTR5-Hs/SVA g#2
L1PA10	-0.00127714390937186	0.00450206080147034	-0.283679844784582	0.776656721269868	0.92317126134248	Epigenetic repression of LTR5-Hs/SVA g#2
L1PA11	-0.00751767443391887	0.00547999616979223	-1.37183935918771	0.17011858331803	0.475367182045552	Epigenetic repression of LTR5-Hs/SVA g#2
L1PA12	0.00092824077281121	0.00923779659887805	0.10048291958755	0.91996127828981	0.980682544003837	Epigenetic repression of LTR5-Hs/SVA g#2
L1PA13	-0.00073249645052838	0.00425570796633183	-0.172120938824604	0.863343032407131	0.960469123552933	Epigenetic repression of LTR5-Hs/SVA g#2
L1PA14	-0.00390836212183634	0.00645695667948927	-0.605294772110115	0.54498544487716	0.807524299232018	Epigenetic repression of LTR5-Hs/SVA g#2
L1PA15	-0.000828174162600279	0.0039548833203337	-0.209405460419601	0.834132441743585	0.94570429700865	Epigenetic repression of LTR5-Hs/SVA g#2
L1PA15.16	-0.00932666291791561	0.00940420576758783	-0.991754449914369	0.321321323877829	0.648104200002873	Epigenetic repression of LTR5-Hs/SVA g#2
L1PA16	0.00234542604430081	0.0029523090298529	0.794437852062416	0.426943719225631	0.734260695866302	Epigenetic repression of LTR5-Hs/SVA g#2
L1PA17	-0.0052929537057853	0.00445757887395838	-1.1874055076641	0.235072411607043	0.539908248594241	Epigenetic repression of LTR5-Hs/SVA g#2
L1PA2	-0.00529159124974522	0.00652228787163326	-0.811309061159261	0.417191427622767	0.72291763631097	Epigenetic repression of LTR5-Hs/SVA g#2
L1PA3	-0.0158929544971242	0.00443296406244306	-3.58517557851921	0.000337118820249506	0.0141193294128028	Epigenetic repression of LTR5-Hs/SVA g#2
L1PA4	0.000249292318049561	0.00425940210279949	0.0585275379109462	0.95332862300697	0.986208475210528	Epigenetic repression of LTR5-Hs/SVA g#2
L1PA5	-0.00436870219217065	0.003832990287498	-1.13976343911436	0.254389421494571	0.56075934397565	Epigenetic repression of LTR5-Hs/SVA g#2
L1PA6	-0.000344801593877313	0.00508236015536314	-0.0678428099026911	0.945910991041707	0.986208475210528	Epigenetic repression of LTR5-Hs/SVA g#2
L1PA7	-0.00487538173784898	0.00384789596466927	-1.26702535167632	0.205151145434679	0.503681432929281	Epigenetic repression of LTR5-Hs/SVA g#2
L1PA8	0.00777451058317314	0.00452641555307019	1.71758657419331	0.0858772134021892	0.332307477947602	Epigenetic repression of LTR5-Hs/SVA g#2
L1PA8A	-0.00400725045369174	0.00851029727499398	-0.470870796190205	0.63773471667126	0.859975602783972	Epigenetic repression of LTR5-Hs/SVA g#2
L1PB	0.0169279326153491	0.00861140348610047	1.96575768893795	0.0493312140551343	0.243915447272608	Epigenetic repression of LTR5-Hs/SVA g#2
L1PB1	-0.00127353942511461	0.00299181469524916	-0.425674567056884	0.670346524381805	0.877365303970304	Epigenetic repression of LTR5-Hs/SVA g#2
L1PB2	-0.0239653807512751	0.0061522082832311	-3.89541115124415	9.81385702514546e-05	0.00499104728707398	Epigenetic repression of LTR5-Hs/SVA g#2
L1PB3	0.012063674226951	0.00531150627625309	2.27123410940618	0.0231363376107376	0.173400761882581	Epigenetic repression of LTR5-Hs/SVA g#2
L1PB4	-0.00153871522623882	0.00408847727969152	-0.37635410960506	0.706654988895722	0.889863894041647	Epigenetic repression of LTR5-Hs/SVA g#2
L1PBa	0.000213576962347634	0.00734875369437514	0.0290630181973726	0.976814427241301	0.988000034735254	Epigenetic repression of LTR5-Hs/SVA g#2
L1PBa1	0.0342340081625518	0.0152572686729951	2.24378353008524	0.0248499661651759	0.177117027762273	Epigenetic repression of LTR5-Hs/SVA g#2
L1PREC2	0.00500212011497762	0.00396615332748136	1.26120190067239	0.207241020021179	0.503909733572153	Epigenetic repression of LTR5-Hs/SVA g#2
L2	-0.00240001784662663	0.00110573252248232	-2.17052297714704	0.0299711602804266	0.193995146542397	Epigenetic repression of LTR5-Hs/SVA g#2
L2a	3.80845898680145e-05	0.000594426842510906	0.0640694315000013	0.94891515548868	0.986208475210528	Epigenetic repression of LTR5-Hs/SVA g#2
L2b	0.000984395912147519	0.000798801781780895	1.2323406564678	0.217826689892722	0.516025645113106	Epigenetic repression of LTR5-Hs/SVA g#2
L2c	-0.00171985938037128	0.000665668349614471	-2.58365803536754	0.00977820985551023	0.0980575410862435	Epigenetic repression of LTR5-Hs/SVA g#2
L3	0.00216617819592849	0.00125903787894788	1.72050279991469	0.0853462436175786	0.332057516151453	Epigenetic repression of LTR5-Hs/SVA g#2
L3b	-0.00141386399877682	0.00373893712369459	-0.378145968226319	0.70532349987168	0.889863894041647	Epigenetic repression of LTR5-Hs/SVA g#2
L4	0.00726375003537282	0.00222164602823989	3.26953526486286	0.00107784986851397	0.0255809702127316	Epigenetic repression of LTR5-Hs/SVA g#2
L5	0.00980675777284657	0.00995380243638744	0.985227287312501	0.324516414670372	0.652699681483911	Epigenetic repression of LTR5-Hs/SVA g#2
LFSINE_Vert	0.0202051847477733	0.0142331063519869	1.41959065351554	0.155732085808909	0.45459930031805	Epigenetic repression of LTR5-Hs/SVA g#2
LOR1.int	-0.0130121997262264	0.00557308955941618	-2.33482695504889	0.0195557441673339	0.16187226623242	Epigenetic repression of LTR5-Hs/SVA g#2
LOR1a	0.0482394761438803	0.0140659776591453	3.42951462833558	0.000605068444203215	0.019582215103304	Epigenetic repression of LTR5-Hs/SVA g#2
LOR1b	0.0220524672803444	0.0110485476553601	1.99596073332279	0.0459427112276705	0.231994399958166	Epigenetic repression of LTR5-Hs/SVA g#2
LTR1	-0.0480161598038209	0.0113140124342242	-4.24395501445403	2.1994391960678e-05	0.00156600070760028	Epigenetic repression of LTR5-Hs/SVA g#2
LTR10A	-0.000812006198158001	0.0153742382669405	-0.0528160279591913	0.957878666777126	0.986208475210528	Epigenetic repression of LTR5-Hs/SVA g#2
LTR10B1	0.0227024814202412	0.0191623063948366	1.18474681243791	0.236122262635933	0.540575726677764	Epigenetic repression of LTR5-Hs/SVA g#2
LTR10C	0.00508101540358511	0.0108753700438849	0.467203909667619	0.64035569415362	0.860104540587683	Epigenetic repression of LTR5-Hs/SVA g#2
LTR10D	0.0172218824310849	0.0228538834356483	0.753564814469196	0.451113537097624	0.753973799092742	Epigenetic repression of LTR5-Hs/SVA g#2
LTR10E	0.00215442745437393	0.0149968141061164	0.143659009115493	0.885770224023054	0.968768662833202	Epigenetic repression of LTR5-Hs/SVA g#2
LTR10F	0.0278677102160339	0.0148689602916105	1.87422050160143	0.0609048971344003	0.272731363268509	Epigenetic repression of LTR5-Hs/SVA g#2
LTR12	0.00334980698865958	0.0146508570842296	0.22864239063975	0.819147653801871	0.940698595978923	Epigenetic repression of LTR5-Hs/SVA g#2
LTR12C	0.00668428534539466	0.00696681114695738	0.959446898214529	0.337337526724264	0.656030497721284	Epigenetic repression of LTR5-Hs/SVA g#2
LTR12D	-0.0293589083916822	0.0185578104581891	-1.58202436962205	0.113649280727899	0.389030230183961	Epigenetic repression of LTR5-Hs/SVA g#2
LTR12F	0.018874646621537	0.0144150333683719	1.30937238500952	0.190413257382527	0.49362836210599	Epigenetic repression of LTR5-Hs/SVA g#2
LTR12_	0.0232551631011606	0.0170100672555829	1.36714116127483	0.171586187901274	0.475367182045552	Epigenetic repression of LTR5-Hs/SVA g#2
LTR13	0.0139355177564136	0.0107255117907824	1.29928697373583	0.193850457866763	0.49362836210599	Epigenetic repression of LTR5-Hs/SVA g#2
LTR13A	0.0269388566416286	0.0137746948732214	1.95567719572496	0.0505078292354722	0.245462739415865	Epigenetic repression of LTR5-Hs/SVA g#2
LTR14B	-0.0167918737260481	0.017084897953293	-0.982848933131118	0.32568575940214	0.653112674469623	Epigenetic repression of LTR5-Hs/SVA g#2
LTR15	0.00669444868049726	0.0170341948956556	0.393000592132746	0.694320440951837	0.882778846353049	Epigenetic repression of LTR5-Hs/SVA g#2
LTR16A	-0.000699961124711228	0.00494536427359334	-0.141538840414405	0.887444754078841	0.96911144923947	Epigenetic repression of LTR5-Hs/SVA g#2
LTR16A1	-0.0037059995770158	0.00672695981629041	-0.55091745427721	0.581692314048812	0.829422482815652	Epigenetic repression of LTR5-Hs/SVA g#2
LTR16A2	-0.00140844866512739	0.00936740244663373	-0.150356373941586	0.880483964133205	0.968752471649791	Epigenetic repression of LTR5-Hs/SVA g#2
LTR16B	0.00018669664637256	0.0146169379685042	0.0127726235669088	0.98980924043027	0.995401383031571	Epigenetic repression of LTR5-Hs/SVA g#2
LTR16B1	0.00211849843127923	0.011443518867493	0.185126485638708	0.853130454148367	0.955076860618927	Epigenetic repression of LTR5-Hs/SVA g#2
LTR16B2	-0.00144638155146887	0.00914775835344177	-0.158113222451343	0.874368114018931	0.965193949118572	Epigenetic repression of LTR5-Hs/SVA g#2
LTR16C	0.00440207550079253	0.00421018012877912	1.04557889832354	0.29575971026	0.606861422781325	Epigenetic repression of LTR5-Hs/SVA g#2
LTR16D	-0.0399350928900657	0.012041503099716	-3.31645414690858	0.000912216787403575	0.0240554945419017	Epigenetic repression of LTR5-Hs/SVA g#2
LTR16E1	0.00249495742338958	0.00776061873166227	0.321489498409514	0.747840589699668	0.907936143670385	Epigenetic repression of LTR5-Hs/SVA g#2
LTR16E2	0.0167541591582662	0.0085938065500883	1.94956205502369	0.0512329940991823	0.246472241882552	Epigenetic repression of LTR5-Hs/SVA g#2
LTR17	-0.00141843685466204	0.0158804425646084	-0.0893197307878061	0.928828112105814	0.981195275696349	Epigenetic repression of LTR5-Hs/SVA g#2
LTR18B	0.0195127102512323	0.0183685378493266	1.06228979199603	0.288108424775129	0.598237798998972	Epigenetic repression of LTR5-Hs/SVA g#2
LTR19A	-0.0215023234719038	0.0144114960186123	-1.4920257719347	0.135697649384872	0.418477426689395	Epigenetic repression of LTR5-Hs/SVA g#2
LTR19B	-0.0206161977052353	0.0180018391885995	-1.14522730090221	0.252119582117461	0.559218512360226	Epigenetic repression of LTR5-Hs/SVA g#2
LTR1B	-0.0023870547024865	0.0146529155591814	-0.162906466828766	0.870592627951206	0.96251855761065	Epigenetic repression of LTR5-Hs/SVA g#2
LTR1D	0.0263329913711047	0.0150393001510008	1.75094526385607	0.0799604513439585	0.322751113961584	Epigenetic repression of LTR5-Hs/SVA g#2
LTR2	0.00359263118607699	0.0108378709418703	0.331488648033026	0.740276572613558	0.907171828752349	Epigenetic repression of LTR5-Hs/SVA g#2
LTR22C	0.0052833583779119	0.0206445001474355	0.255920867067746	0.798012819226229	0.932980504579762	Epigenetic repression of LTR5-Hs/SVA g#2
LTR23	-0.00387619023565028	0.0071855710494227	-0.539440805607468	0.589584733934643	0.832558648587052	Epigenetic repression of LTR5-Hs/SVA g#2
LTR23.int	-0.00142102058809366	0.0117576545361362	-0.120859188686508	0.903802972750154	0.974610437556039	Epigenetic repression of LTR5-Hs/SVA g#2
LTR24	0.0230555615135734	0.0128219623305748	1.79813049821523	0.0721613575821609	0.29698778380635	Epigenetic repression of LTR5-Hs/SVA g#2
LTR24B	-0.00777344854479663	0.0104576068544677	-0.743329583237835	0.457285077106396	0.758943997435323	Epigenetic repression of LTR5-Hs/SVA g#2
LTR24C	0.00742583080240444	0.0111079464620694	0.668515177648869	0.50380736990706	0.781691998708458	Epigenetic repression of LTR5-Hs/SVA g#2
LTR25.int	-0.0241444419523364	0.00969511989609563	-2.49037064121917	0.0127636789295026	0.121169858637412	Epigenetic repression of LTR5-Hs/SVA g#2
LTR26	-0.00472553617867206	0.0102550228374468	-0.460802111665367	0.644942257552102	0.860104540587683	Epigenetic repression of LTR5-Hs/SVA g#2
LTR26B	0.00829408417872839	0.0101193646392991	0.819624993699493	0.412433178191185	0.72291763631097	Epigenetic repression of LTR5-Hs/SVA g#2
LTR26E	0.0271505205386298	0.0149766085135786	1.81286173795714	0.0698581464240823	0.293664282206326	Epigenetic repression of LTR5-Hs/SVA g#2
LTR27	0.0289780707694273	0.0192260073790649	1.50723289542588	0.131756238526533	0.418477426689395	Epigenetic repression of LTR5-Hs/SVA g#2
LTR28	-0.0258663157304287	0.0171495208292727	-1.50828212566017	0.131487603726633	0.418477426689395	Epigenetic repression of LTR5-Hs/SVA g#2
LTR29	0.0036782279761647	0.0111747803180962	0.329154387957701	0.742040146240669	0.907171828752349	Epigenetic repression of LTR5-Hs/SVA g#2
LTR2B	-0.0129501331353464	0.0171554117095678	-0.754871602884584	0.450328990227245	0.753973799092742	Epigenetic repression of LTR5-Hs/SVA g#2
LTR2C	-0.0532758339078133	0.0160406384338156	-3.32130383261438	0.000896514310121859	0.0240554945419017	Epigenetic repression of LTR5-Hs/SVA g#2
LTR31	-0.0579668661047514	0.0204315810978305	-2.83712091723075	0.00455376296510288	0.0611750798330802	Epigenetic repression of LTR5-Hs/SVA g#2
LTR32	0.00631581218606685	0.00915266727470513	0.690051544157146	0.490164443973166	0.780910520609365	Epigenetic repression of LTR5-Hs/SVA g#2
LTR33	-0.00244549554404352	0.00379694112162796	-0.644069914625119	0.519532561550158	0.785365570750982	Epigenetic repression of LTR5-Hs/SVA g#2
LTR33A	-0.00504927727047318	0.00849103210088411	-0.594660014292896	0.552072998547637	0.807996371179643	Epigenetic repression of LTR5-Hs/SVA g#2
LTR33A_	-0.00294716190938853	0.00975518841561898	-0.30211224876701	0.762567542963536	0.917142044915604	Epigenetic repression of LTR5-Hs/SVA g#2
LTR33B	0.00311144683365029	0.0105396390226763	0.295213794984432	0.767831586469696	0.920363787148862	Epigenetic repression of LTR5-Hs/SVA g#2
LTR33C	0.0214396008718456	0.0148029990069165	1.4483281976732	0.147530513230999	0.445092056866404	Epigenetic repression of LTR5-Hs/SVA g#2
LTR34	-0.00288821013345712	0.014194444834656	-0.203474680912176	0.838764723803899	0.947937275156152	Epigenetic repression of LTR5-Hs/SVA g#2
LTR36	-0.00449529884909882	0.0108283660857532	-0.415141011441537	0.678040163578103	0.880652131976989	Epigenetic repression of LTR5-Hs/SVA g#2
LTR37A	0.00558900986639346	0.00667405184083572	0.837423801864507	0.402357728506944	0.72291763631097	Epigenetic repression of LTR5-Hs/SVA g#2
LTR37B	0.00411405789667446	0.00618115658668214	0.665580597899521	0.505681771034946	0.781691998708458	Epigenetic repression of LTR5-Hs/SVA g#2
LTR38	0.0369096527061502	0.0165470683359471	2.23058562137966	0.0257122741403406	0.177792179853966	Epigenetic repression of LTR5-Hs/SVA g#2
LTR38B	0.00117354710079973	0.0179773021971605	0.0652793777358365	0.947951779087803	0.986208475210528	Epigenetic repression of LTR5-Hs/SVA g#2
LTR39	0.0109565961993436	0.00697758131133054	1.57025704330407	0.116360599172505	0.394517841003922	Epigenetic repression of LTR5-Hs/SVA g#2
LTR3A	0.0453076682435172	0.019315012352356	2.34572297532032	0.0189934554605703	0.159098121034424	Epigenetic repression of LTR5-Hs/SVA g#2
LTR3B_	-0.0307552612053741	0.0215096476653988	-1.42983565718039	0.15276940189133	0.449470306391021	Epigenetic repression of LTR5-Hs/SVA g#2
LTR40A1	0.00801966487749612	0.0189938764133785	0.422223705312065	0.672863253913497	0.879043370250293	Epigenetic repression of LTR5-Hs/SVA g#2
LTR40a	-0.00383938182729231	0.00842363395890875	-0.455786878444762	0.648544890982137	0.860104540587683	Epigenetic repression of LTR5-Hs/SVA g#2
LTR40b	-0.0146673163957797	0.0106415866508498	-1.37830164589304	0.168115317097094	0.473115042581545	Epigenetic repression of LTR5-Hs/SVA g#2
LTR40c	0.0358286016124708	0.0116296154051318	3.08080709157939	0.00206533775801362	0.0408477912140472	Epigenetic repression of LTR5-Hs/SVA g#2
LTR41	-0.0206806975791124	0.00636773358870647	-3.24773285361542	0.00116392359978389	0.0267326968724558	Epigenetic repression of LTR5-Hs/SVA g#2
LTR41B	0.00527035997358094	0.0091503591036552	0.575973020717367	0.564635578934284	0.816934505236022	Epigenetic repression of LTR5-Hs/SVA g#2
LTR42	-0.0273304864072918	0.0136168655407305	-2.00710555050583	0.0447429043119113	0.230630222017721	Epigenetic repression of LTR5-Hs/SVA g#2
LTR43	0.0025775651686819	0.0135460013895108	0.190282364113576	0.849088516628772	0.95204885644045	Epigenetic repression of LTR5-Hs/SVA g#2
LTR44	0.0307886150573033	0.0158511611411248	1.94235707928199	0.0520985626134071	0.248954205239905	Epigenetic repression of LTR5-Hs/SVA g#2
LTR45B	0.00520027800393015	0.0145475956745559	0.357466492763858	0.720743864162603	0.900297598743463	Epigenetic repression of LTR5-Hs/SVA g#2
LTR45C	-0.0165306613695825	0.0136337712723203	-1.21247900081349	0.225333852507113	0.525524933032789	Epigenetic repression of LTR5-Hs/SVA g#2
LTR46	0.0231788532182565	0.0186226796062909	1.24465725171078	0.213262629779941	0.509595243014369	Epigenetic repression of LTR5-Hs/SVA g#2
LTR47A	0.0126290077368338	0.00910522367817766	1.3870068636646	0.165444824764468	0.467447282667861	Epigenetic repression of LTR5-Hs/SVA g#2
LTR47B	-0.0342101940122631	0.0161563328355083	-2.11744796053446	0.0342259516064716	0.211903282989633	Epigenetic repression of LTR5-Hs/SVA g#2
LTR48	-0.0113772612135792	0.0105606458690439	-1.07732626911854	0.281338864014386	0.590894605245554	Epigenetic repression of LTR5-Hs/SVA g#2
LTR48B	0.0484185200497506	0.0101876295637357	4.7526777202523	2.01204757518668e-06	0.000204653981933274	Epigenetic repression of LTR5-Hs/SVA g#2
LTR49	0.0129073705471106	0.00864721909685321	1.49266144439519	0.135531091098493	0.418477426689395	Epigenetic repression of LTR5-Hs/SVA g#2
LTR49.int	-0.00493867293310074	0.0036791047746414	-1.34235724058228	0.179485273317798	0.484066343190424	Epigenetic repression of LTR5-Hs/SVA g#2
LTR50	-0.000198103167835086	0.00626370550609065	-0.0316271522731163	0.974769495082994	0.988000034735254	Epigenetic repression of LTR5-Hs/SVA g#2
LTR51	0.023951161984012	0.0159040154353514	1.50598206354688	0.1320770450396	0.418477426689395	Epigenetic repression of LTR5-Hs/SVA g#2
LTR52	-0.000724220920489516	0.0116185168283314	-0.0623333366203442	0.950297589029894	0.986208475210528	Epigenetic repression of LTR5-Hs/SVA g#2
LTR53	0.00482242971649597	0.00981520423327203	0.491322401641799	0.623200236126848	0.855238859614579	Epigenetic repression of LTR5-Hs/SVA g#2
LTR54	0.0200352516620997	0.00676049795807677	2.96357632031581	0.00304206071965464	0.0528279812779049	Epigenetic repression of LTR5-Hs/SVA g#2
LTR54B	-0.00714323801900325	0.010154076537652	-0.703484752406151	0.481756436791922	0.779569506808746	Epigenetic repression of LTR5-Hs/SVA g#2
LTR55	0.0106302756023649	0.0164747931333691	0.645244860819141	0.518770987233826	0.785365570750982	Epigenetic repression of LTR5-Hs/SVA g#2
LTR56	-0.00811664423805516	0.0077498057801619	-1.04733518081605	0.294949236613064	0.606861422781325	Epigenetic repression of LTR5-Hs/SVA g#2
LTR57	-0.0148691495862735	0.021606848651576	-0.688168359303473	0.491349428282935	0.780910520609365	Epigenetic repression of LTR5-Hs/SVA g#2
LTR57.int	0.0180157211380964	0.0136209448033079	1.32264842110814	0.185957367276167	0.49362836210599	Epigenetic repression of LTR5-Hs/SVA g#2
LTR5A	-0.0595125648575101	0.0210900910388704	-2.82182588722943	0.00477667930109741	0.0629222276009565	Epigenetic repression of LTR5-Hs/SVA g#2
LTR5B	0.0216469364544475	0.0100904848929763	2.14528208347205	0.0319343035036583	0.201214372518626	Epigenetic repression of LTR5-Hs/SVA g#2
LTR5_Hs	-0.261485814817459	0.0105973952453559	-24.6745364085623	9.36269110042807e-134	6.66623606350479e-131	Epigenetic repression of LTR5-Hs/SVA g#2
LTR61	-0.0265635056522158	0.0203341271344515	-1.30635091816703	0.191438258863766	0.49362836210599	Epigenetic repression of LTR5-Hs/SVA g#2
LTR62	0.0299370014416015	0.0124466826345111	2.4052193118988	0.0161657720403969	0.137024163009079	Epigenetic repression of LTR5-Hs/SVA g#2
LTR64	-0.0177509148192548	0.0122255086127139	-1.45195716444834	0.146518747491838	0.443920630698674	Epigenetic repression of LTR5-Hs/SVA g#2
LTR65	-0.0315025696802357	0.0109136139989508	-2.88653874722565	0.00389643792056105	0.0590428778390329	Epigenetic repression of LTR5-Hs/SVA g#2
LTR66	0.00415232614818053	0.0151584901856306	0.273927422674106	0.784141340485201	0.927821932952023	Epigenetic repression of LTR5-Hs/SVA g#2
LTR67B	0.00886713100374177	0.00549584277272668	1.61342515978536	0.106657432083103	0.37594104773846	Epigenetic repression of LTR5-Hs/SVA g#2
LTR6A	-0.0267677967931129	0.0189787297160407	-1.41041034851183	0.158423738091639	0.456121051587683	Epigenetic repression of LTR5-Hs/SVA g#2
LTR7	0.0218629429018391	0.00884327771096718	2.4722669146447	0.0134286763887345	0.124087923671327	Epigenetic repression of LTR5-Hs/SVA g#2
LTR71B	0.0378821743573038	0.0182956967859052	2.07055105911505	0.0384050385813214	0.219899542157349	Epigenetic repression of LTR5-Hs/SVA g#2
LTR75	-0.0263875712037921	0.0152844091659696	-1.72643711099696	0.0842739542218298	0.32968711761507	Epigenetic repression of LTR5-Hs/SVA g#2
LTR78	-0.0108588811510232	0.00495157520006563	-2.19301549754901	0.0283100888718256	0.190158332799432	Epigenetic repression of LTR5-Hs/SVA g#2
LTR78B	-0.0191691672132449	0.0056942339222991	-3.36641723448993	0.000761992241543814	0.0226057698324665	Epigenetic repression of LTR5-Hs/SVA g#2
LTR79	-0.00280467374966591	0.00592642029483687	-0.473249214556949	0.636037112348535	0.859313897518324	Epigenetic repression of LTR5-Hs/SVA g#2
LTR7B	-0.00963057823193305	0.00999097985452659	-0.96392729964016	0.335086262628143	0.656030497721284	Epigenetic repression of LTR5-Hs/SVA g#2
LTR7C	-0.0101925612100575	0.0189416880138463	-0.538102053133111	0.590508592045592	0.832558648587052	Epigenetic repression of LTR5-Hs/SVA g#2
LTR8	0.000308180886648384	0.00439649604256262	0.0700969325719562	0.944116741873231	0.986208475210528	Epigenetic repression of LTR5-Hs/SVA g#2
LTR81A	-0.0176818176896857	0.0120627625466061	-1.46581826686629	0.142703046107608	0.436071110852431	Epigenetic repression of LTR5-Hs/SVA g#2
LTR81B	0.00371509339678028	0.0113218399514723	0.328135127567952	0.742810640677837	0.907171828752349	Epigenetic repression of LTR5-Hs/SVA g#2
LTR81C	0.0105372388339343	0.014624387044412	0.720525161289449	0.471204521944993	0.771501982395298	Epigenetic repression of LTR5-Hs/SVA g#2
LTR82A	0.00174054587164598	0.00988038085550693	0.176161819782065	0.860167409872828	0.959936043619833	Epigenetic repression of LTR5-Hs/SVA g#2
LTR82B	-0.00748972570450371	0.0101944867276247	-0.734683942861813	0.462534874312478	0.761661108920247	Epigenetic repression of LTR5-Hs/SVA g#2
LTR83	-0.0201450069469496	0.00984821426153757	-2.04554921450343	0.0408050959337037	0.219899542157349	Epigenetic repression of LTR5-Hs/SVA g#2
LTR84a	0.00763951475539151	0.0116095041356205	0.65803971178681	0.510515139605945	0.781691998708458	Epigenetic repression of LTR5-Hs/SVA g#2
LTR84b	-0.0190827456108301	0.0082718597888789	-2.30694742148384	0.0210611412970627	0.166665819852711	Epigenetic repression of LTR5-Hs/SVA g#2
LTR85a	-0.0170173288807594	0.00825342870474326	-2.06184962511151	0.0392263532948843	0.219899542157349	Epigenetic repression of LTR5-Hs/SVA g#2
LTR85b	0.00662154117040738	0.0111404463056492	0.594369470372983	0.55226726543333	0.807996371179643	Epigenetic repression of LTR5-Hs/SVA g#2
LTR85c	0.00724210081738635	0.0105707982727615	0.685104438710897	0.493280667408422	0.780910520609365	Epigenetic repression of LTR5-Hs/SVA g#2
LTR86A1	0.0197626762680628	0.0146100624951234	1.35267568326004	0.176164361991004	0.48241932975998	Epigenetic repression of LTR5-Hs/SVA g#2
LTR86A2	-0.0305686629099764	0.0223049800356596	-1.37048600183032	0.170540371720899	0.475367182045552	Epigenetic repression of LTR5-Hs/SVA g#2
LTR86B1	-0.0270546847250192	0.021449522540628	-1.26131873908962	0.207198938660691	0.503909733572153	Epigenetic repression of LTR5-Hs/SVA g#2
LTR87	-0.0318810203985285	0.010695489249794	-2.98079121524455	0.00287620057723603	0.0511963702748014	Epigenetic repression of LTR5-Hs/SVA g#2
LTR88a	0.0264259550121955	0.0137769781931039	1.91812418091967	0.055100010113204	0.25980931920928	Epigenetic repression of LTR5-Hs/SVA g#2
LTR88b	-0.00794417772336348	0.00958860879457869	-0.828501599507851	0.407389786640196	0.72291763631097	Epigenetic repression of LTR5-Hs/SVA g#2
LTR88c	-0.0151622494690456	0.0128372354155469	-1.18111485676137	0.23756178270345	0.540929318728673	Epigenetic repression of LTR5-Hs/SVA g#2
LTR89	-0.0114707010237858	0.0105154238114063	-1.09084533629005	0.275345326361149	0.58521155931086	Epigenetic repression of LTR5-Hs/SVA g#2
LTR8A	-0.00534179583711991	0.00496871595880378	-1.07508577294605	0.282340653708514	0.591254545413124	Epigenetic repression of LTR5-Hs/SVA g#2
LTR9	0.0034454642297192	0.00703641317510821	0.489662011592465	0.624374878653618	0.855238859614579	Epigenetic repression of LTR5-Hs/SVA g#2
LTR90A	0.00617461638653632	0.0179630601613041	0.343739670807184	0.731043279149024	0.905222286528878	Epigenetic repression of LTR5-Hs/SVA g#2
LTR90B	-0.0234497110711251	0.0165557887158273	-1.41640555298385	0.156661993028109	0.45459930031805	Epigenetic repression of LTR5-Hs/SVA g#2
LTR9B	-0.00592904589903072	0.0117262835193829	-0.505620206882285	0.61312515169303	0.85262716407312	Epigenetic repression of LTR5-Hs/SVA g#2
Looper	0.00178177052994898	0.00666100004181018	0.267492946819555	0.789090563882077	0.927821932952023	Epigenetic repression of LTR5-Hs/SVA g#2
MADE1	0.00328892164531401	0.00423877827294413	0.775912641221884	0.437803627933047	0.746657880000129	Epigenetic repression of LTR5-Hs/SVA g#2
MADE2	0.00782492515921765	0.00689223169203855	1.135325321152	0.256243573974487	0.563103162561218	Epigenetic repression of LTR5-Hs/SVA g#2
MARNA	0.00187753801447015	0.00504603556577293	0.37208180362529	0.709833258575636	0.889863894041647	Epigenetic repression of LTR5-Hs/SVA g#2
MER101	-0.0198218444077244	0.0153314464783556	-1.29288808043704	0.196054751282133	0.49362836210599	Epigenetic repression of LTR5-Hs/SVA g#2
MER101.int	0.00025925171773775	0.00529277360006704	0.0489822042897255	0.96093364095	0.986208475210528	Epigenetic repression of LTR5-Hs/SVA g#2
MER102a	-0.00246446867457677	0.00518862066119703	-0.474975689205271	0.634806030955691	0.859281167377285	Epigenetic repression of LTR5-Hs/SVA g#2
MER102b	0.0054604630967866	0.00422486550518583	1.29245844396328	0.196203407971903	0.49362836210599	Epigenetic repression of LTR5-Hs/SVA g#2
MER102c	-0.0163102247662281	0.00534500146941119	-3.05149116601175	0.00227807252933519	0.0415894266894014	Epigenetic repression of LTR5-Hs/SVA g#2
MER103C	0.0150129708053381	0.00368492353962388	4.07416073736784	4.62399099812548e-05	0.0025325243005118	Epigenetic repression of LTR5-Hs/SVA g#2
MER104	-0.00500493587705308	0.00632010857230835	-0.791906629418091	0.428418253402029	0.735021196198179	Epigenetic repression of LTR5-Hs/SVA g#2
MER105	0.00730581226425254	0.0105349420471325	0.693483858911316	0.48800863768731	0.780910520609365	Epigenetic repression of LTR5-Hs/SVA g#2
MER106A	-0.0192929573182029	0.0111590702638786	-1.72890365075067	0.0838314870379347	0.32968711761507	Epigenetic repression of LTR5-Hs/SVA g#2
MER106B	0.0179863812605917	0.00965671439406052	1.86257773882745	0.0625265847933234	0.276515083061157	Epigenetic repression of LTR5-Hs/SVA g#2
MER107	-0.0361697489503664	0.0172246662243356	-2.09988097762176	0.0357434791307972	0.213860144043089	Epigenetic repression of LTR5-Hs/SVA g#2
MER110	-0.00584973605897339	0.0164422700089184	-0.355774236513599	0.722010896010197	0.900300802030228	Epigenetic repression of LTR5-Hs/SVA g#2
MER110.int	-0.00199550492220985	0.0149942159093086	-0.133084979853533	0.894126620340728	0.970454502564937	Epigenetic repression of LTR5-Hs/SVA g#2
MER110A	0.0100249880593138	0.0152058117425812	0.659286608898399	0.5097142713463	0.781691998708458	Epigenetic repression of LTR5-Hs/SVA g#2
MER112	-0.00338199740738575	0.00405070648149064	-0.834915445698052	0.403768643483327	0.72291763631097	Epigenetic repression of LTR5-Hs/SVA g#2
MER113	-0.00320284716870347	0.00367292256285569	-0.872015980160842	0.383203150869083	0.708676995892954	Epigenetic repression of LTR5-Hs/SVA g#2
MER113A	-0.00281134836206767	0.00686744405374418	-0.409373318525238	0.682267179151755	0.880652131976989	Epigenetic repression of LTR5-Hs/SVA g#2
MER113B	-0.0155877810008326	0.0116878535604099	-1.33367353725519	0.182315936132508	0.489845081231493	Epigenetic repression of LTR5-Hs/SVA g#2
MER115	0.0227757851091169	0.00542901447385194	4.19519697705968	2.73026026958039e-05	0.0017224377536972	Epigenetic repression of LTR5-Hs/SVA g#2
MER117	0.00437862205819806	0.00506540667573596	0.864416687246911	0.38736248657155	0.709002803184945	Epigenetic repression of LTR5-Hs/SVA g#2
MER119	-0.00462453227087418	0.00667042925465838	-0.693288556751363	0.488131167836296	0.780910520609365	Epigenetic repression of LTR5-Hs/SVA g#2
MER11A	-0.00616341538241883	0.0119712749138234	-0.514850375318158	0.606659477851478	0.84860814976474	Epigenetic repression of LTR5-Hs/SVA g#2
MER11B	-0.0365843633001126	0.016313558262363	-2.24257410380642	0.0249279299242071	0.177117027762273	Epigenetic repression of LTR5-Hs/SVA g#2
MER11C	-0.00529649653206203	0.0139605532160166	-0.379390160984844	0.704399499104796	0.889863894041647	Epigenetic repression of LTR5-Hs/SVA g#2
MER121	-0.000789280913167267	0.0181544513067902	-0.0434758891816276	0.96532232873724	0.987513646639246	Epigenetic repression of LTR5-Hs/SVA g#2
MER124	0.024222863100092	0.0150814802665269	1.60613299702777	0.108249956162352	0.375970579451681	Epigenetic repression of LTR5-Hs/SVA g#2
MER131	-0.0086774956981134	0.0228428195696135	-0.379878485301201	0.704036963745174	0.889863894041647	Epigenetic repression of LTR5-Hs/SVA g#2
MER135	0.00617124074831122	0.0153808088037181	0.401229924060913	0.688252280746118	0.881359035775604	Epigenetic repression of LTR5-Hs/SVA g#2
MER1A	0.0102843414082887	0.00564771458518121	1.82097399809709	0.0686157899740372	0.292541571625835	Epigenetic repression of LTR5-Hs/SVA g#2
MER1B	0.00242027577806942	0.00329921899484282	0.73359052001479	0.463201208093353	0.761661108920247	Epigenetic repression of LTR5-Hs/SVA g#2
MER2	0.000642272868452178	0.0026699404468516	0.240557001640073	0.809899301589893	0.937866304383699	Epigenetic repression of LTR5-Hs/SVA g#2
MER20	0.00190329299486624	0.000937473345965756	2.03023691612856	0.0423368672652595	0.221645952153417	Epigenetic repression of LTR5-Hs/SVA g#2
MER20B	-0.000916063477665276	0.00360957423577194	-0.253787127741222	0.79966088854055	0.933374676460445	Epigenetic repression of LTR5-Hs/SVA g#2
MER21.int	0.00201341625173267	0.00611140255627555	0.329452401996523	0.741814915846395	0.907171828752349	Epigenetic repression of LTR5-Hs/SVA g#2
MER21A	-0.00888963982923939	0.00546540054522403	-1.62653034405825	0.103842137590815	0.374505202988338	Epigenetic repression of LTR5-Hs/SVA g#2
MER21B	0.00402570233174742	0.00465089442680143	0.865575943532226	0.386726215177514	0.709002803184945	Epigenetic repression of LTR5-Hs/SVA g#2
MER21C	0.00725170331400434	0.00352266287121492	2.05858567200991	0.0395382560941231	0.219899542157349	Epigenetic repression of LTR5-Hs/SVA g#2
MER2B	0.00919297462808247	0.00710290744673246	1.29425516199166	0.195582282357282	0.49362836210599	Epigenetic repression of LTR5-Hs/SVA g#2
MER3	-0.00262496256610458	0.00243132382313877	-1.07964333714948	0.280305377213462	0.590465765017707	Epigenetic repression of LTR5-Hs/SVA g#2
MER30	-0.0020065427934123	0.00432895865119661	-0.463516276104335	0.642996033259937	0.860104540587683	Epigenetic repression of LTR5-Hs/SVA g#2
MER30B	0.00253523951373219	0.0184343848937526	0.137527751988697	0.890614119935231	0.970014290413759	Epigenetic repression of LTR5-Hs/SVA g#2
MER31.int	0.00410128890963657	0.00477784486997334	0.858397252579584	0.390676574860759	0.711411051920359	Epigenetic repression of LTR5-Hs/SVA g#2
MER31A	0.00968289752994352	0.00770808591267175	1.25620000083617	0.209048359943862	0.506266776462687	Epigenetic repression of LTR5-Hs/SVA g#2
MER31B	0.000151868819613	0.00841770709738471	0.0180415899313228	0.985605734853611	0.992748692094825	Epigenetic repression of LTR5-Hs/SVA g#2
MER33	-0.00211021502344556	0.00246956479210254	-0.854488624956854	0.39283772273443	0.713521578027843	Epigenetic repression of LTR5-Hs/SVA g#2
MER34	0.00951867023995925	0.00665117872979044	1.43112531276981	0.152399514647191	0.449470306391021	Epigenetic repression of LTR5-Hs/SVA g#2
MER34.int	-0.0134846244951537	0.00831250706385856	-1.62220908704941	0.104763843225107	0.374505202988338	Epigenetic repression of LTR5-Hs/SVA g#2
MER34A	0.00906256776870471	0.00673538399689113	1.3455161239341	0.178463704965299	0.483141284925067	Epigenetic repression of LTR5-Hs/SVA g#2
MER34A1	-0.00488831259096785	0.00945733594773233	-0.516880506094316	0.605241482619752	0.848291211860755	Epigenetic repression of LTR5-Hs/SVA g#2
MER34B	-0.00193950913355363	0.0115352105965732	-0.168138164216074	0.866475153000798	0.960950636972848	Epigenetic repression of LTR5-Hs/SVA g#2
MER34B.int	0.0195226829361228	0.00789321955487278	2.47334852405958	0.013388102447892	0.124087923671327	Epigenetic repression of LTR5-Hs/SVA g#2
MER34C2	0.0127429603426893	0.0101943230073734	1.25000555048849	0.211302397506261	0.509595243014369	Epigenetic repression of LTR5-Hs/SVA g#2
MER34C_	0.0118478073425503	0.0136494396038266	0.868006869617475	0.385394045266096	0.709002803184945	Epigenetic repression of LTR5-Hs/SVA g#2
MER34D	-0.0139559504392044	0.0124871275712537	-1.11762696100999	0.2637308261294	0.570748778735966	Epigenetic repression of LTR5-Hs/SVA g#2
MER39	0.0032351339854411	0.00535366538953686	0.60428393447297	0.545657171528371	0.807524299232018	Epigenetic repression of LTR5-Hs/SVA g#2
MER39B	-0.0168977653613624	0.00700126760822034	-2.41352942166106	0.0158018294799929	0.13557069500965	Epigenetic repression of LTR5-Hs/SVA g#2
MER4.int	0.00324611007172494	0.00339855173054244	0.955145111534564	0.339508168553387	0.656874500027204	Epigenetic repression of LTR5-Hs/SVA g#2
MER41.int	-0.0115916308228143	0.00528154504520997	-2.19474239518741	0.0281859015877946	0.190158332799432	Epigenetic repression of LTR5-Hs/SVA g#2
MER41A	0.013301484437726	0.00495761940720978	2.68303864116351	0.0072976566159539	0.0799374078547565	Epigenetic repression of LTR5-Hs/SVA g#2
MER41B	0.00732381550779365	0.00447359201068268	1.63712191239273	0.101610245723489	0.371007666436535	Epigenetic repression of LTR5-Hs/SVA g#2
MER41C	-0.000168122553105623	0.00943092649461879	-0.0178267271197111	0.985777142290788	0.992748692094825	Epigenetic repression of LTR5-Hs/SVA g#2
MER41D	-0.0122116998586935	0.00961014048724694	-1.27070981687509	0.203836831089676	0.503681432929281	Epigenetic repression of LTR5-Hs/SVA g#2
MER41E	-0.0143714512917092	0.0129130197433438	-1.11294271807469	0.265737492761753	0.573348772261722	Epigenetic repression of LTR5-Hs/SVA g#2
MER44A	-0.0022794894823829	0.00563493829881611	-0.404527851327462	0.685826044160484	0.880821892524035	Epigenetic repression of LTR5-Hs/SVA g#2
MER44B	0.00294346198150166	0.00604997034637923	0.486525026236411	0.626596743882109	0.855238859614579	Epigenetic repression of LTR5-Hs/SVA g#2
MER44C	-0.00564452014360253	0.00982577400575226	-0.574460611479368	0.56565830208056	0.816934505236022	Epigenetic repression of LTR5-Hs/SVA g#2
MER44D	-0.0018666622268667	0.00957357259959363	-0.194980735503686	0.845408689525347	0.95204885644045	Epigenetic repression of LTR5-Hs/SVA g#2
MER45A	0.0157421560769851	0.00513067591031716	3.06824214823811	0.00215418058605775	0.040942771035721	Epigenetic repression of LTR5-Hs/SVA g#2
MER45B	0.0103636724234235	0.00738633258129912	1.40308770412837	0.160595864496554	0.457343646173899	Epigenetic repression of LTR5-Hs/SVA g#2
MER45C	0.0102273488624151	0.00787179115604125	1.29924037105152	0.193866445530065	0.49362836210599	Epigenetic repression of LTR5-Hs/SVA g#2
MER45R	-0.00654583175373351	0.0106850524773522	-0.612615779623723	0.540132744891508	0.806235879167198	Epigenetic repression of LTR5-Hs/SVA g#2
MER46C	0.0084258062919104	0.0050537653166218	1.66723339213991	0.0954732267779183	0.355900196156428	Epigenetic repression of LTR5-Hs/SVA g#2
MER47A	0.00589110845222171	0.00493884135676122	1.1928118412139	0.232947790769311	0.536759958018607	Epigenetic repression of LTR5-Hs/SVA g#2
MER47B	0.00411378517851538	0.00954517059855655	0.430980791389677	0.666483886400309	0.873916256200774	Epigenetic repression of LTR5-Hs/SVA g#2
MER47C	-0.00479308070358373	0.0118793167109224	-0.403481178271536	0.686595716784887	0.880821892524035	Epigenetic repression of LTR5-Hs/SVA g#2
MER49	-0.0100135894983016	0.00653832802305209	-1.53152143223723	0.125645848351895	0.408492438477394	Epigenetic repression of LTR5-Hs/SVA g#2
MER4A	0.00849347370803987	0.00780531289955708	1.08816569141281	0.276526340674322	0.585972483809874	Epigenetic repression of LTR5-Hs/SVA g#2
MER4A1	0.00172003331332646	0.00653400474579457	0.263243352315212	0.792363922810647	0.927899856975626	Epigenetic repression of LTR5-Hs/SVA g#2
MER4A1_	0.00086093166355042	0.0157513972936263	0.0546574787938841	0.956411527767459	0.986208475210528	Epigenetic repression of LTR5-Hs/SVA g#2
MER4B	0.00147267804708879	0.00675722564686692	0.217941226777237	0.827475646308809	0.944170929762615	Epigenetic repression of LTR5-Hs/SVA g#2
MER4B.int	-0.00381989714902906	0.00505106893098064	-0.756255200874372	0.449499172857209	0.753973799092742	Epigenetic repression of LTR5-Hs/SVA g#2
MER4C	-0.00121379745134639	0.00823640725161451	-0.147369771098735	0.882840659557566	0.968752471649791	Epigenetic repression of LTR5-Hs/SVA g#2
MER4D	0.027209708409882	0.00748321702820388	3.63609772472587	0.000277030928106781	0.0131497347208019	Epigenetic repression of LTR5-Hs/SVA g#2
MER4D0	0.0100390996396536	0.0123768948368992	0.811116178326415	0.41730217489299	0.72291763631097	Epigenetic repression of LTR5-Hs/SVA g#2
MER4D1	0.00934653322243796	0.0060346659727959	1.54880705321088	0.121433386284467	0.404021359974487	Epigenetic repression of LTR5-Hs/SVA g#2
MER4E	0.0159649509518815	0.0107053288041534	1.49130879059851	0.135885701806661	0.418477426689395	Epigenetic repression of LTR5-Hs/SVA g#2
MER4E1	0.0110224159790293	0.00644176338275216	1.71108675126781	0.0870702707741524	0.333301251565573	Epigenetic repression of LTR5-Hs/SVA g#2
MER50	0.00796806378966827	0.0067586529671701	1.17894258343679	0.238425716941319	0.540929318728673	Epigenetic repression of LTR5-Hs/SVA g#2
MER50.int	-0.0265911945099719	0.0130244684937146	-2.04163375440652	0.0411922409873652	0.219899542157349	Epigenetic repression of LTR5-Hs/SVA g#2
MER50B	0.0177643805125105	0.0126087999726757	1.40888748739035	0.158873624710317	0.456121051587683	Epigenetic repression of LTR5-Hs/SVA g#2
MER51.int	-0.00578445271812187	0.0100378983632062	-0.576261335672087	0.564440715272786	0.816934505236022	Epigenetic repression of LTR5-Hs/SVA g#2
MER51A	-0.0267517065977954	0.00963517352522493	-2.77646339505555	0.00549708632747894	0.0698915261636608	Epigenetic repression of LTR5-Hs/SVA g#2
MER51B	-0.0107509466316622	0.0120037126912377	-0.895635117917316	0.370451268113626	0.699632103174806	Epigenetic repression of LTR5-Hs/SVA g#2
MER51D	0.00434686417306814	0.019867338947795	0.218794483976456	0.826810888466969	0.944170929762615	Epigenetic repression of LTR5-Hs/SVA g#2
MER51E	-0.00354639512234849	0.0185340951681918	-0.191344389362736	0.848256433592041	0.95204885644045	Epigenetic repression of LTR5-Hs/SVA g#2
MER52A	-0.00818122306957879	0.0106884633899024	-0.765425559422108	0.444021190132192	0.75093369922594	Epigenetic repression of LTR5-Hs/SVA g#2
MER52C	-0.00310932810193353	0.0160589016063698	-0.193620222487707	0.846473918316886	0.95204885644045	Epigenetic repression of LTR5-Hs/SVA g#2
MER52D	0.0336704012125245	0.0139509644958543	2.4134819655322	0.0158038871991587	0.13557069500965	Epigenetic repression of LTR5-Hs/SVA g#2
MER53	-0.000460747339918985	0.00385237966164805	-0.119600709272221	0.904799858461435	0.974610437556039	Epigenetic repression of LTR5-Hs/SVA g#2
MER54A	0.0277090689189153	0.0110041873908946	2.51804771534909	0.0118033150808091	0.115122744349809	Epigenetic repression of LTR5-Hs/SVA g#2
MER54B	-0.00530869770781319	0.0138502145152991	-0.383293536858157	0.701503489485048	0.889863894041647	Epigenetic repression of LTR5-Hs/SVA g#2
MER57.int	0.00475690438724437	0.00734845295658127	0.647334128060803	0.517418196099854	0.785365570750982	Epigenetic repression of LTR5-Hs/SVA g#2
MER57A.int	-0.00292392961480867	0.0043203917491119	-0.676774187296722	0.498551848333577	0.781691998708458	Epigenetic repression of LTR5-Hs/SVA g#2
MER57A1	0.0197219774150821	0.0124035865988963	1.59002214866118	0.111835083780848	0.3846694669177	Epigenetic repression of LTR5-Hs/SVA g#2
MER57B1	0.00236240464675806	0.0115111556640499	0.205227408585569	0.837395152758373	0.947894036190718	Epigenetic repression of LTR5-Hs/SVA g#2
MER57B2	-0.00850526857649998	0.00973263880815309	-0.87389132013972	0.382180941391988	0.708627162164312	Epigenetic repression of LTR5-Hs/SVA g#2
MER57C2	0.00178022423469103	0.0177895792896676	0.100071182443589	0.920288148045344	0.980682544003837	Epigenetic repression of LTR5-Hs/SVA g#2
MER57D	-0.0212331826656485	0.0163194728077316	-1.3010948892656	0.193230975657972	0.49362836210599	Epigenetic repression of LTR5-Hs/SVA g#2
MER57E1	0.0230100172316876	0.0148270536568711	1.55189410952353	0.120692839446697	0.403442730920413	Epigenetic repression of LTR5-Hs/SVA g#2
MER57E3	0.0182783247733441	0.0129990885796559	1.40612356484365	0.159692617183734	0.456631098131801	Epigenetic repression of LTR5-Hs/SVA g#2
MER57F	0.0453456656950983	0.0159252393525934	2.84740873848868	0.00440917012892512	0.0603717140729747	Epigenetic repression of LTR5-Hs/SVA g#2
MER58A	-0.00282498129983519	0.00266445431534703	-1.06024760250665	0.289036239965795	0.598237798998972	Epigenetic repression of LTR5-Hs/SVA g#2
MER58B	0.0027563024057038	0.00306494997734002	0.89929768057615	0.368497733268568	0.697793580019204	Epigenetic repression of LTR5-Hs/SVA g#2
MER58C	0.00938687434320039	0.00542860609827929	1.72915001996107	0.083787394913493	0.32968711761507	Epigenetic repression of LTR5-Hs/SVA g#2
MER58D	-0.0141174373776605	0.00903649376824473	-1.56226936461471	0.11822982239322	0.398955609213139	Epigenetic repression of LTR5-Hs/SVA g#2
MER5A	0.00189942893078519	0.001636089617981	1.16095653313244	0.245664197653188	0.552748207471921	Epigenetic repression of LTR5-Hs/SVA g#2
MER5A1	-0.00241045345912327	0.00242556728153734	-0.993768953543728	0.320339373754177	0.647959187820948	Epigenetic repression of LTR5-Hs/SVA g#2
MER5B	0.00309496101501571	0.0018847502172409	1.64210672942458	0.100573130455171	0.369713764010423	Epigenetic repression of LTR5-Hs/SVA g#2
MER5C	0.000359188914534622	0.00759655340356373	0.0472831421636709	0.962287721103805	0.986208475210528	Epigenetic repression of LTR5-Hs/SVA g#2
MER5C1	-0.00806314280243817	0.0117766348945336	-0.684672903138134	0.493552997576143	0.780910520609365	Epigenetic repression of LTR5-Hs/SVA g#2
MER6	0.0079046215582055	0.00949871890929141	0.832177647711355	0.405311992317385	0.72291763631097	Epigenetic repression of LTR5-Hs/SVA g#2
MER61.int	-0.00565299973726334	0.00847877337258207	-0.666723768740362	0.50495115846182	0.781691998708458	Epigenetic repression of LTR5-Hs/SVA g#2
MER61A	0.0231266464320464	0.0177494505095764	1.30294999383608	0.192596837052418	0.49362836210599	Epigenetic repression of LTR5-Hs/SVA g#2
MER61B	-0.00720878372196605	0.0212867998587001	-0.338650420439772	0.734874280144636	0.906787748584861	Epigenetic repression of LTR5-Hs/SVA g#2
MER63A	0.021722232943505	0.00648535484624703	3.34942859080028	0.000810283047163966	0.0230768611832297	Epigenetic repression of LTR5-Hs/SVA g#2
MER63B	0.00770344481481832	0.00604291925492246	1.27478863937214	0.202389001810581	0.503681432929281	Epigenetic repression of LTR5-Hs/SVA g#2
MER63C	-0.00375004151552091	0.00869455348102882	-0.431309270073887	0.666245061177746	0.873916256200774	Epigenetic repression of LTR5-Hs/SVA g#2
MER63D	0.0134986920009517	0.0061770795982639	2.18528704158929	0.0288716622415124	0.192117976784643	Epigenetic repression of LTR5-Hs/SVA g#2
MER65.int	-0.00766590137392236	0.00585730706657528	-1.30877573717585	0.190615343118139	0.49362836210599	Epigenetic repression of LTR5-Hs/SVA g#2
MER65A	0.00959091470559152	0.0066543418568807	1.44130177136517	0.14950466838172	0.446596921222005	Epigenetic repression of LTR5-Hs/SVA g#2
MER65B	0.00944456232862334	0.0190850025213238	0.49486827775217	0.620694917147189	0.855238859614579	Epigenetic repression of LTR5-Hs/SVA g#2
MER65C	-0.0092550424360867	0.00954432986042046	-0.969690127168235	0.332204883804224	0.656030497721284	Epigenetic repression of LTR5-Hs/SVA g#2
MER65D	-0.0329222329904425	0.0122311164652504	-2.69167848118995	0.00711131672995087	0.0791133986207035	Epigenetic repression of LTR5-Hs/SVA g#2
MER66.int	-0.0142786116238072	0.00760182073982026	-1.87831469755821	0.0603429745295164	0.27200668173483	Epigenetic repression of LTR5-Hs/SVA g#2
MER66A	0.0137913477615892	0.0168934210642911	0.816373883602594	0.414289571615422	0.72291763631097	Epigenetic repression of LTR5-Hs/SVA g#2
MER66B	0.0101005000250076	0.00766965417930438	1.31694334436389	0.187862648191128	0.49362836210599	Epigenetic repression of LTR5-Hs/SVA g#2
MER66C	-0.000459129277209885	0.0117113680253805	-0.0392037272003471	0.968728092542891	0.988000034735254	Epigenetic repression of LTR5-Hs/SVA g#2
MER66D	-0.0513942511027936	0.017781325453071	-2.8903498357552	0.00384951320928649	0.0590428778390329	Epigenetic repression of LTR5-Hs/SVA g#2
MER67A	0.00434046761608804	0.0133998174880904	0.323919905621534	0.745999802892013	0.907936143670385	Epigenetic repression of LTR5-Hs/SVA g#2
MER67B	-0.0318349773206931	0.0116100997375039	-2.74200722133826	0.00610831025527819	0.0738074533351221	Epigenetic repression of LTR5-Hs/SVA g#2
MER67C	0.00869145075473085	0.0071764276877079	1.21111103364393	0.22585762571353	0.525524933032789	Epigenetic repression of LTR5-Hs/SVA g#2
MER68	-0.000839878174912398	0.00662198010138749	-0.126831878388825	0.899073889382954	0.973224634472797	Epigenetic repression of LTR5-Hs/SVA g#2
MER68.int	-0.00485400691243202	0.0099825938067487	-0.486247062276589	0.626793784228046	0.855238859614579	Epigenetic repression of LTR5-Hs/SVA g#2
MER68B	-0.000865044411509211	0.0132172211876787	-0.0654482813918269	0.947817301615034	0.986208475210528	Epigenetic repression of LTR5-Hs/SVA g#2
MER6A	-3.24789276321904e-05	0.00878909563154703	-0.00369536628041827	0.997051543300242	0.998205256666679	Epigenetic repression of LTR5-Hs/SVA g#2
MER6B	0.0254824212418946	0.0121350013090783	2.09991087704548	0.0357408482820212	0.213860144043089	Epigenetic repression of LTR5-Hs/SVA g#2
MER70A	-0.0321671459766988	0.0152608293356633	-2.10782423872121	0.0350503339048059	0.213297758463434	Epigenetic repression of LTR5-Hs/SVA g#2
MER70B	0.0196304203568881	0.02003285676245	0.9799111823973	0.32713391555072	0.653112674469623	Epigenetic repression of LTR5-Hs/SVA g#2
MER72	0.0138727043005519	0.0111130481360301	1.24832576361967	0.211916656385238	0.509595243014369	Epigenetic repression of LTR5-Hs/SVA g#2
MER74A	0.00079194787583871	0.00782900881181647	0.10115557344161	0.919427301175981	0.980682544003837	Epigenetic repression of LTR5-Hs/SVA g#2
MER74B	-0.00385215627289018	0.00840289242560072	-0.458432177609936	0.64664363959823	0.860104540587683	Epigenetic repression of LTR5-Hs/SVA g#2
MER75	0.021270793173263	0.0140128699629107	1.51794694659714	0.12903304488718	0.417597854362147	Epigenetic repression of LTR5-Hs/SVA g#2
MER76	0.0120169743246137	0.0122719453936506	0.979223255901319	0.327473630316932	0.653112674469623	Epigenetic repression of LTR5-Hs/SVA g#2
MER77	-0.00230007111969037	0.00793958172963021	-0.289696762123701	0.772049235124113	0.922215834669202	Epigenetic repression of LTR5-Hs/SVA g#2
MER77B	-0.00175244957933878	0.00826691194870274	-0.211983578658265	0.832120565925302	0.94570429700865	Epigenetic repression of LTR5-Hs/SVA g#2
MER8	-0.00544309987841799	0.00702467953758558	-0.774853834868147	0.438429088848463	0.746657880000129	Epigenetic repression of LTR5-Hs/SVA g#2
MER81	0.0129739010476155	0.00581666670479206	2.23047007952629	0.0257199361305597	0.177792179853966	Epigenetic repression of LTR5-Hs/SVA g#2
MER82	0.0109591528959939	0.00444069388969997	2.46789199350428	0.0135939017505105	0.124087923671327	Epigenetic repression of LTR5-Hs/SVA g#2
MER83	8.74289862837402e-05	0.0114633915530257	0.0076267992661093	0.993914778980174	0.998120342219865	Epigenetic repression of LTR5-Hs/SVA g#2
MER83B.int	-0.000549867389452758	0.0110217744700757	-0.0498891889818337	0.960210858662839	0.986208475210528	Epigenetic repression of LTR5-Hs/SVA g#2
MER84	0.0162454009360514	0.012558751705156	1.293552203073	0.195825123452844	0.49362836210599	Epigenetic repression of LTR5-Hs/SVA g#2
MER85	0.00799146791117488	0.0118954633010338	0.671808042187003	0.50170849613733	0.781691998708458	Epigenetic repression of LTR5-Hs/SVA g#2
MER87B	0.00559101786418968	0.0175328486889164	0.318888160354917	0.74981243325588	0.907936143670385	Epigenetic repression of LTR5-Hs/SVA g#2
MER89	-0.00975477203848074	0.00916937810304789	-1.06384227249155	0.287404441253114	0.598237798998972	Epigenetic repression of LTR5-Hs/SVA g#2
MER89.int	0.0175996660043204	0.0104227612522708	1.68857998167098	0.0913051485449362	0.347643132427779	Epigenetic repression of LTR5-Hs/SVA g#2
MER90	-0.0220907419779874	0.0113040517327121	-1.95423220809052	0.0506784026602979	0.245462739415865	Epigenetic repression of LTR5-Hs/SVA g#2
MER90a	0.0275438434687876	0.00765963854170424	3.59597170529919	0.000323442297597366	0.0141193294128028	Epigenetic repression of LTR5-Hs/SVA g#2
MER91A	0.00325006180111405	0.00509793368730844	0.637525319171029	0.523785157043593	0.788446156057163	Epigenetic repression of LTR5-Hs/SVA g#2
MER91B	0.00530687982814856	0.00687911213758259	0.771448367465262	0.440444255056256	0.746657880000129	Epigenetic repression of LTR5-Hs/SVA g#2
MER91C	0.0248162665877121	0.00905617771902247	2.74025834713751	0.00614090662994939	0.0738074533351221	Epigenetic repression of LTR5-Hs/SVA g#2
MER92B	-0.0247362031323538	0.0101790262238314	-2.43011488411738	0.0150969510867308	0.132704063873486	Epigenetic repression of LTR5-Hs/SVA g#2
MER94	-0.00316264643469707	0.00556536057646435	-0.568273410364775	0.569851458692292	0.819665128462448	Epigenetic repression of LTR5-Hs/SVA g#2
MER94B	-0.0223227115000629	0.013874284649503	-1.60892702319342	0.107637563412737	0.375970579451681	Epigenetic repression of LTR5-Hs/SVA g#2
MER96	-0.00163868493552183	0.00987825511994934	-0.165888096189424	0.86824557476186	0.961416561789183	Epigenetic repression of LTR5-Hs/SVA g#2
MER96B	-0.0182664801104727	0.0056635607079296	-3.22526429087229	0.00125923835533783	0.0271690214848648	Epigenetic repression of LTR5-Hs/SVA g#2
MER99	-0.0555817710857154	0.0161146551041388	-3.44914431779802	0.000562752339487161	0.019582215103304	Epigenetic repression of LTR5-Hs/SVA g#2
MER9a1	-0.0142528518884734	0.0193969046180452	-0.734800328667581	0.462463980101926	0.761661108920247	Epigenetic repression of LTR5-Hs/SVA g#2
MER9a2	0.00784993530635847	0.0198237898581204	0.395985599249224	0.692117060614065	0.882778846353049	Epigenetic repression of LTR5-Hs/SVA g#2
MER9a3	-0.0463577289201355	0.0158629974425204	-2.92238141549936	0.00347495519126275	0.0589087641947399	Epigenetic repression of LTR5-Hs/SVA g#2
MERX	-0.0246461319220176	0.0128721784165357	-1.91468228022359	0.0555377872052087	0.259909614351938	Epigenetic repression of LTR5-Hs/SVA g#2
MIR	6.81162840900122e-05	0.00063392540430935	0.107451576521411	0.914431098609569	0.979060063473704	Epigenetic repression of LTR5-Hs/SVA g#2
MIR3	0.00130394690244305	0.000810980806817796	1.60786407209758	0.107870216194545	0.375970579451681	Epigenetic repression of LTR5-Hs/SVA g#2
MIRb	0.0016346655680663	0.000496008604947981	3.29563953479746	0.000982548877079382	0.0249719569134997	Epigenetic repression of LTR5-Hs/SVA g#2
MIRc	0.00118301358677309	0.0009044844930411	1.3079423648221	0.190897872142132	0.49362836210599	Epigenetic repression of LTR5-Hs/SVA g#2
MLT.int	0.0291748981476078	0.017040119084408	1.71212994481378	0.0868778938961502	0.333301251565573	Epigenetic repression of LTR5-Hs/SVA g#2
MLT1A	-0.000101327457610012	0.0037709255760147	-0.0268707126585882	0.978562942399553	0.988279170196428	Epigenetic repression of LTR5-Hs/SVA g#2
MLT1A.int	-0.00576906550326941	0.0140028320132121	-0.41199276673648	0.680346197443325	0.880652131976989	Epigenetic repression of LTR5-Hs/SVA g#2
MLT1A0	0.00170324218657632	0.00236750117986731	0.719426119429341	0.471881211653235	0.771501982395298	Epigenetic repression of LTR5-Hs/SVA g#2
MLT1A0.int	-0.0138672510285322	0.0109177083266751	-1.27016133913841	0.204032093685867	0.503681432929281	Epigenetic repression of LTR5-Hs/SVA g#2
MLT1A1	-0.000983374931657841	0.00443122087118806	-0.221919638005809	0.824377198402252	0.943660072769138	Epigenetic repression of LTR5-Hs/SVA g#2
MLT1A1.int	-0.00176425873433589	0.014385821491944	-0.122638720028875	0.902393602658728	0.974610437556039	Epigenetic repression of LTR5-Hs/SVA g#2
MLT1B	0.00273300949081199	0.00222969168393334	1.22573426205311	0.220303505776907	0.516025645113106	Epigenetic repression of LTR5-Hs/SVA g#2
MLT1B.int	-0.00810089861966957	0.0113689021163387	-0.712548893180059	0.476127718363302	0.77249427310407	Epigenetic repression of LTR5-Hs/SVA g#2
MLT1C	0.0040378742659866	0.0019750785548348	2.04441198356505	0.0409172217326881	0.219899542157349	Epigenetic repression of LTR5-Hs/SVA g#2
MLT1C.int	0.0158370242688646	0.012345436548273	1.28282415991843	0.199558645580222	0.4989671890585	Epigenetic repression of LTR5-Hs/SVA g#2
MLT1D	0.00381415115217296	0.0020760773792439	1.83719122914488	0.0661866150485594	0.285623866077704	Epigenetic repression of LTR5-Hs/SVA g#2
MLT1D.int	0.0156068391810884	0.0104778192693301	1.48951215705462	0.136357813190926	0.418477426689395	Epigenetic repression of LTR5-Hs/SVA g#2
MLT1E	-0.00413902804543459	0.0121725250150083	-0.34003035856006	0.733834856666499	0.906787748584861	Epigenetic repression of LTR5-Hs/SVA g#2
MLT1E1	0.0125723182717299	0.0114491438792694	1.09810116846327	0.272164723873273	0.580183483226857	Epigenetic repression of LTR5-Hs/SVA g#2
MLT1E1A	0.0146032851205082	0.00678752266552769	2.15148970252063	0.0314415483876756	0.199878414750224	Epigenetic repression of LTR5-Hs/SVA g#2
MLT1E2	0.00762088438880966	0.00564737064648724	1.34945709532098	0.177195286567972	0.483141284925067	Epigenetic repression of LTR5-Hs/SVA g#2
MLT1E3	0.00867352557666981	0.00817699933098596	1.0607223047949	0.288820392052745	0.598237798998972	Epigenetic repression of LTR5-Hs/SVA g#2
MLT1F	-0.005789900274149	0.00430245150902673	-1.3457212154516	0.178397529183952	0.483141284925067	Epigenetic repression of LTR5-Hs/SVA g#2
MLT1F.int	-0.0164402857981518	0.00939790309804167	-1.74935681147613	0.0802344763640454	0.322751113961584	Epigenetic repression of LTR5-Hs/SVA g#2
MLT1F1	-0.00420231401027345	0.00508846782400889	-0.825850561625975	0.408892153417228	0.72291763631097	Epigenetic repression of LTR5-Hs/SVA g#2
MLT1F2	0.00486569007320365	0.00424347010068895	1.14662998860618	0.251539151670181	0.559218512360226	Epigenetic repression of LTR5-Hs/SVA g#2
MLT1G	0.0122852178141469	0.00602008900289983	2.04070368531582	0.0412846584748957	0.219899542157349	Epigenetic repression of LTR5-Hs/SVA g#2
MLT1G1	0.00212967633643447	0.00579587230788032	0.367447076696094	0.713286858197393	0.892548757533468	Epigenetic repression of LTR5-Hs/SVA g#2
MLT1G1.int	0.0314690017698955	0.0166285289793534	1.89247057325206	0.0584331221873531	0.266694762803817	Epigenetic repression of LTR5-Hs/SVA g#2
MLT1G3	0.0152297915406879	0.00608383248287823	2.50332197402692	0.0123059924863972	0.118403603382632	Epigenetic repression of LTR5-Hs/SVA g#2
MLT1H	0.00383503598758098	0.00368620822706782	1.04037421419124	0.298170271036127	0.610049520050926	Epigenetic repression of LTR5-Hs/SVA g#2
MLT1H.int	0.00781838922736867	0.011624708808701	0.672566457881219	0.501225738208965	0.781691998708458	Epigenetic repression of LTR5-Hs/SVA g#2
MLT1H1	0.0130918752017648	0.00570901022189513	2.29319526378758	0.0218402088539661	0.169024225043738	Epigenetic repression of LTR5-Hs/SVA g#2
MLT1H2	-0.00613637512587796	0.0052991693381746	-1.15798811743422	0.246873497157403	0.552748207471921	Epigenetic repression of LTR5-Hs/SVA g#2
MLT1H2.int	0.0106172544999042	0.0159917969134599	0.66391879270102	0.506744839969203	0.781691998708458	Epigenetic repression of LTR5-Hs/SVA g#2
MLT1I	-0.00751562240158141	0.00375950040180756	-1.9991013694181	0.0456018912904242	0.2319181899913	Epigenetic repression of LTR5-Hs/SVA g#2
MLT1I.int	0.0499778639285581	0.011061000861959	4.51838532084758	6.24317865437715e-06	0.000493904800212948	Epigenetic repression of LTR5-Hs/SVA g#2
MLT1J	-0.00179659488053882	0.00241339142045077	-0.744427474679283	0.456620819368201	0.758943997435323	Epigenetic repression of LTR5-Hs/SVA g#2
MLT1J.int	0.0167053700337545	0.00919328516430797	1.817127363634	0.069202602355778	0.293287219507821	Epigenetic repression of LTR5-Hs/SVA g#2
MLT1J1	0.00412574853581834	0.00596874423295752	0.691225553448455	0.489426483301802	0.780910520609365	Epigenetic repression of LTR5-Hs/SVA g#2
MLT1J1.int	-0.0101410168787422	0.0153271752509016	-0.661636388488851	0.508206823063866	0.781691998708458	Epigenetic repression of LTR5-Hs/SVA g#2
MLT1J2	0.00727778762263385	0.00468273567956348	1.55417433753431	0.120148113946801	0.403442730920413	Epigenetic repression of LTR5-Hs/SVA g#2
MLT1J2.int	0.00548146277286465	0.0119839017310619	0.457402179680503	0.647383654910693	0.860104540587683	Epigenetic repression of LTR5-Hs/SVA g#2
MLT1K	0.00483443778092327	0.00212283558437376	2.2773491345772	0.0227688894125764	0.173400761882581	Epigenetic repression of LTR5-Hs/SVA g#2
MLT1L	0.00447898183886253	0.002906809660048	1.54085831639509	0.123356548823402	0.406619735010475	Epigenetic repression of LTR5-Hs/SVA g#2
MLT1M	-1.39496660778124e-05	0.00620153712277874	-0.00224938846638105	0.998205256666679	0.998205256666679	Epigenetic repression of LTR5-Hs/SVA g#2
MLT1N2	-0.00432830362693073	0.00450744048055667	-0.9602575221129	0.336929494400133	0.656030497721284	Epigenetic repression of LTR5-Hs/SVA g#2
MLT2A1	-0.00894062940203889	0.00759808793186558	-1.1766946476814	0.239322075314591	0.54094386547298	Epigenetic repression of LTR5-Hs/SVA g#2
MLT2A2	0.00305041182339847	0.0077502113179595	0.393590793625172	0.693884578586937	0.882778846353049	Epigenetic repression of LTR5-Hs/SVA g#2
MLT2B1	-0.000445080606381579	0.00641444254026652	-0.0693872621958331	0.944681599121061	0.986208475210528	Epigenetic repression of LTR5-Hs/SVA g#2
MLT2B2	-0.00505569275162483	0.00905830660454387	-0.558127801623404	0.576759200884054	0.824603516123386	Epigenetic repression of LTR5-Hs/SVA g#2
MLT2B3	-0.0161891897191422	0.00722881599587748	-2.23953545482064	0.0251247469157157	0.177117027762273	Epigenetic repression of LTR5-Hs/SVA g#2
MLT2B4	-0.0124634713118714	0.00603289650397103	-2.06591830369832	0.0388404789081991	0.219899542157349	Epigenetic repression of LTR5-Hs/SVA g#2
MLT2C1	0.00616683339294206	0.00703087525646098	0.877107496292882	0.380431766907323	0.707225634564005	Epigenetic repression of LTR5-Hs/SVA g#2
MLT2C2	0.00785797521473332	0.00968181621712055	0.811622017864572	0.417011774572346	0.72291763631097	Epigenetic repression of LTR5-Hs/SVA g#2
MLT2D	0.0157923779374553	0.00579522365267914	2.72506789796705	0.00643069042900695	0.0738492191202088	Epigenetic repression of LTR5-Hs/SVA g#2
MLT2F	-0.0139492673548624	0.00969383589529115	-1.43898323692877	0.150160491226958	0.446596921222005	Epigenetic repression of LTR5-Hs/SVA g#2
MSTA	-0.000268222780118696	0.00277923300019639	-0.0965096413649889	0.923116139456612	0.980682544003837	Epigenetic repression of LTR5-Hs/SVA g#2
MSTA.int	0.00459665368667936	0.00847650111236307	0.542281965842615	0.587626292165144	0.832558648587052	Epigenetic repression of LTR5-Hs/SVA g#2
MSTB	-0.00109559385056315	0.00375047808218704	-0.292121118042709	0.770195031182852	0.921645146558304	Epigenetic repression of LTR5-Hs/SVA g#2
MSTB.int	0.00637451844751908	0.0121140566341971	0.526208407307945	0.598745359153922	0.840841608910439	Epigenetic repression of LTR5-Hs/SVA g#2
MSTB1	-0.00656044861619357	0.00463628036795728	-1.41502413476432	0.15706661218854	0.45459930031805	Epigenetic repression of LTR5-Hs/SVA g#2
MSTB2	-0.0102843299634062	0.00872577026809018	-1.17861571499488	0.238555907416859	0.540929318728673	Epigenetic repression of LTR5-Hs/SVA g#2
MSTC	0.000485573234426804	0.00519899119004955	0.0933975874696905	0.925588019059801	0.980682544003837	Epigenetic repression of LTR5-Hs/SVA g#2
MSTD	-0.00316632800628288	0.00387287129534247	-0.817566029134692	0.413608279798035	0.72291763631097	Epigenetic repression of LTR5-Hs/SVA g#2
MSTD.int	-0.0233337177559471	0.010836374667269	-2.1532771311817	0.0313008790544975	0.199878414750224	Epigenetic repression of LTR5-Hs/SVA g#2
MamGyp.int	-0.0158182210308792	0.0138636033263611	-1.1409891540103	0.253878992673756	0.56075934397565	Epigenetic repression of LTR5-Hs/SVA g#2
MamGypLTR1a	0.00290020072155122	0.0107640047742054	0.269435101747742	0.787595804221511	0.927821932952023	Epigenetic repression of LTR5-Hs/SVA g#2
MamGypLTR1b	-0.00924099368163999	0.00999151742273465	-0.92488390808518	0.355030019430996	0.677942022658243	Epigenetic repression of LTR5-Hs/SVA g#2
MamGypLTR1c	0.00212525992249653	0.0105543193009328	0.201363997231796	0.840414647572119	0.948296718021155	Epigenetic repression of LTR5-Hs/SVA g#2
MamGypLTR1d	-0.000913016631757522	0.0120541067944198	-0.0757432008301257	0.939623658048057	0.986208475210528	Epigenetic repression of LTR5-Hs/SVA g#2
MamGypLTR2b	0.00820110101402244	0.0146009804479815	0.561681528390527	0.574335120709751	0.824448802309159	Epigenetic repression of LTR5-Hs/SVA g#2
MamGypLTR2c	0.0199191866132728	0.01084236788625	1.83716203160139	0.0661909240208161	0.285623866077704	Epigenetic repression of LTR5-Hs/SVA g#2
MamGypLTR3	-0.00758482085718297	0.0124250974553265	-0.610443570720762	0.541570326303235	0.806690527882643	Epigenetic repression of LTR5-Hs/SVA g#2
MamRep1161	0.0092347888493194	0.00706989610412556	1.30621280897332	0.191485207815027	0.49362836210599	Epigenetic repression of LTR5-Hs/SVA g#2
MamRep137	-0.0131710235347016	0.00570956011394239	-2.30683682663026	0.0210673086892472	0.166665819852711	Epigenetic repression of LTR5-Hs/SVA g#2
MamRep1527	-0.0221461615468314	0.0101857285830502	-2.17423440711785	0.0296914321881674	0.193947703834635	Epigenetic repression of LTR5-Hs/SVA g#2
MamRep1879	0.00190592944266513	0.00829853901035005	0.229670480585562	0.818348618112157	0.940698595978923	Epigenetic repression of LTR5-Hs/SVA g#2
MamRep1894	0.0261003987316142	0.0149503982971395	1.7457995575013	0.0808509085976856	0.323403634390742	Epigenetic repression of LTR5-Hs/SVA g#2
MamRep38	-0.0116972134403665	0.00696201381765035	-1.68014797826331	0.0929337362616104	0.351727494481554	Epigenetic repression of LTR5-Hs/SVA g#2
MamRep4096	-0.0056912436334064	0.00697172819949094	-0.816331829147034	0.414313617169556	0.72291763631097	Epigenetic repression of LTR5-Hs/SVA g#2
MamRep434	0.00435743288189416	0.00747794086864973	0.582704912813915	0.560094156274956	0.815515417725499	Epigenetic repression of LTR5-Hs/SVA g#2
MamRep488	0.000627410756699086	0.0153697767787112	0.0408210714919502	0.96743867662582	0.988000034735254	Epigenetic repression of LTR5-Hs/SVA g#2
Mam_R4	0.0254255453222525	0.0156710105186814	1.62245729411915	0.104710726477177	0.374505202988338	Epigenetic repression of LTR5-Hs/SVA g#2
ORSL	0.0136725268117725	0.00722192877940538	1.89319601859855	0.0583366162079991	0.266694762803817	Epigenetic repression of LTR5-Hs/SVA g#2
ORSL.2a	0.0418942398731477	0.0145656399745174	2.87623749773039	0.00402588557467076	0.0596045708851758	Epigenetic repression of LTR5-Hs/SVA g#2
ORSL.2b	-0.0125935936157919	0.00875983992081735	-1.43765111344829	0.150538288052361	0.446596921222005	Epigenetic repression of LTR5-Hs/SVA g#2
PABL_A	-0.00341931869526731	0.0111462541061762	-0.306768414096414	0.759020716736273	0.915970763247842	Epigenetic repression of LTR5-Hs/SVA g#2
PABL_A.int	-0.0245748977839795	0.00786765527231821	-3.12353514908622	0.00178777580046527	0.0374381285273903	Epigenetic repression of LTR5-Hs/SVA g#2
PABL_B	0.0355747520136683	0.0156453375320333	2.27382451422541	0.0229800577357397	0.173400761882581	Epigenetic repression of LTR5-Hs/SVA g#2
PRIMA4.int	0.00224739547020346	0.00982436152716742	0.228757407185058	0.819058253127821	0.940698595978923	Epigenetic repression of LTR5-Hs/SVA g#2
PRIMA41.int	0.00367743452385193	0.00923187147724142	0.398341174150616	0.69038013178691	0.882496685515763	Epigenetic repression of LTR5-Hs/SVA g#2
PRIMA4_LTR	0.0339693452634356	0.0178122257508242	1.90708032441503	0.0565149596690501	0.261289943404959	Epigenetic repression of LTR5-Hs/SVA g#2
PRIMAX.int	-0.00357467932542155	0.00878241435513171	-0.407026949637465	0.68398964744842	0.880652131976989	Epigenetic repression of LTR5-Hs/SVA g#2
Plat_L3	-0.00347304558361705	0.00560581570236015	-0.619543304314274	0.535560856954178	0.802641831658535	Epigenetic repression of LTR5-Hs/SVA g#2
Ricksha_0	0.0114082282007317	0.0124942339594037	0.913079444310021	0.361204431050178	0.687640521143654	Epigenetic repression of LTR5-Hs/SVA g#2
Ricksha_c	0.00118906581617801	0.0102014426245783	0.116558594694557	0.907210240938938	0.975434797703637	Epigenetic repression of LTR5-Hs/SVA g#2
SVA_A	-0.120746487928899	0.0195505937532077	-6.1761033681695	6.61233238868069e-10	1.17699516518516e-07	Epigenetic repression of LTR5-Hs/SVA g#2
SVA_B	-0.180067993167931	0.0145063313335645	-12.4130622021085	2.4536467793696e-35	5.82332168970384e-33	Epigenetic repression of LTR5-Hs/SVA g#2
SVA_C	-0.0940415536107165	0.0170559643203188	-5.5137048744107	3.52801672965971e-08	5.02389582303543e-06	Epigenetic repression of LTR5-Hs/SVA g#2
SVA_D	-0.179991794945318	0.00746096971232688	-24.1244505587442	5.65953489498191e-128	2.01479442261356e-125	Epigenetic repression of LTR5-Hs/SVA g#2
SVA_E	-0.0829992733821745	0.0172105907560746	-4.82256969319193	1.42067421548732e-06	0.000168586673571162	Epigenetic repression of LTR5-Hs/SVA g#2
SVA_F	-0.0507282142405604	0.0110493290936195	-4.59106736804986	4.41878553890686e-06	0.000393271912962711	Epigenetic repression of LTR5-Hs/SVA g#2
THE1.int	0.0490446570719736	0.0149257433405964	3.28591052068929	0.00101711622260041	0.0249719569134997	Epigenetic repression of LTR5-Hs/SVA g#2
THE1A	0.00146340402170884	0.0084140424307517	0.173924012595941	0.86192576795408	0.960393030959789	Epigenetic repression of LTR5-Hs/SVA g#2
THE1A.int	-0.0115747798005714	0.0142477560913624	-0.81239317450055	0.416569286225363	0.72291763631097	Epigenetic repression of LTR5-Hs/SVA g#2
THE1B	0.0107979680910138	0.00308080848707698	3.50491377062479	0.000457088261621907	0.0180803801263776	Epigenetic repression of LTR5-Hs/SVA g#2
THE1B.int	-0.00492897084222888	0.00797607145280522	-0.617969745054796	0.536597629030144	0.802641831658535	Epigenetic repression of LTR5-Hs/SVA g#2
THE1C	-0.00993169753155311	0.00470453824415307	-2.11108870119113	0.0347688152974998	0.213297758463434	Epigenetic repression of LTR5-Hs/SVA g#2
THE1C.int	0.00995591652538628	0.0119779363593901	0.831187963157051	0.405870762803575	0.72291763631097	Epigenetic repression of LTR5-Hs/SVA g#2
THE1D	0.00704852637181007	0.00390837687331928	1.80344081450465	0.0713240293881395	0.29524830769974	Epigenetic repression of LTR5-Hs/SVA g#2
THE1D.int	0.0105627056723938	0.0119678193090831	0.882592341979727	0.377460105302853	0.705384763715568	Epigenetic repression of LTR5-Hs/SVA g#2
Tigger1	0.00118754841667014	0.00170446171385394	0.696729299941265	0.485974919229934	0.780910520609365	Epigenetic repression of LTR5-Hs/SVA g#2
Tigger10	-0.00514828232317967	0.00767505195790008	-0.670781429418265	0.502362362714871	0.781691998708458	Epigenetic repression of LTR5-Hs/SVA g#2
Tigger11a	0.00757122372156793	0.0131126203727077	0.577399749734727	0.563671610818012	0.816934505236022	Epigenetic repression of LTR5-Hs/SVA g#2
Tigger12	0.0431285169481947	0.0151099049094169	2.85432087142493	0.00431437246940208	0.0602320234943977	Epigenetic repression of LTR5-Hs/SVA g#2
Tigger12A	-0.0131284557382786	0.0109522232762408	-1.19870234628606	0.230648442014334	0.533499034226444	Epigenetic repression of LTR5-Hs/SVA g#2
Tigger12c	0.00254014033479162	0.00888846621957129	0.285779376558641	0.77504809182349	0.922799734746363	Epigenetic repression of LTR5-Hs/SVA g#2
Tigger13a	0.013069454282447	0.00455330916880134	2.8703199800262	0.00410199996260339	0.0596045708851758	Epigenetic repression of LTR5-Hs/SVA g#2
Tigger14a	-0.0112084070328816	0.0097303613847611	-1.15190038577964	0.249366601655017	0.55658000118612	Epigenetic repression of LTR5-Hs/SVA g#2
Tigger15a	-0.00182124768258247	0.00382459048084516	-0.476194168160982	0.6339377886338	0.859281167377285	Epigenetic repression of LTR5-Hs/SVA g#2
Tigger16a	-0.00213642429952917	0.011865319379553	-0.18005619833637	0.857109057551273	0.958024566682113	Epigenetic repression of LTR5-Hs/SVA g#2
Tigger16b	0.0274076850994892	0.0100473397491631	2.72785491321444	0.00637661902209805	0.0738492191202088	Epigenetic repression of LTR5-Hs/SVA g#2
Tigger1a_Art	0.038967347517734	0.0141215539788759	2.75942347251757	0.00579210087945201	0.0723504530906988	Epigenetic repression of LTR5-Hs/SVA g#2
Tigger2	0.00236986403412409	0.00372985468460499	0.635377041337758	0.525184962310705	0.788885428618612	Epigenetic repression of LTR5-Hs/SVA g#2
Tigger2a	0.00118661091842978	0.00490185309281637	0.242073945498029	0.808723694097029	0.937866304383699	Epigenetic repression of LTR5-Hs/SVA g#2
Tigger2b_Pri	-0.00896334368960947	0.00486610928682401	-1.84199391367546	0.0654809743389403	0.285623866077704	Epigenetic repression of LTR5-Hs/SVA g#2
Tigger3	-0.00432414794504111	0.00667716830183674	-0.647602059671258	0.517244843787512	0.785365570750982	Epigenetic repression of LTR5-Hs/SVA g#2
Tigger3a	0.00482858230967032	0.00430000274311946	1.12292540217484	0.26147367337598	0.567650595505456	Epigenetic repression of LTR5-Hs/SVA g#2
Tigger3b	-0.00300046745740709	0.00267216807396101	-1.12285880766453	0.261501959727233	0.567650595505456	Epigenetic repression of LTR5-Hs/SVA g#2
Tigger3c	0.00251833120442845	0.00518244425948703	0.485935029560303	0.627015006627543	0.855238859614579	Epigenetic repression of LTR5-Hs/SVA g#2
Tigger3d	-0.00406612319173517	0.0146569510725346	-0.277419442257307	0.78145901073959	0.92733135941098	Epigenetic repression of LTR5-Hs/SVA g#2
Tigger4	-0.00054571398644286	0.00608366718559459	-0.0897014859285936	0.928524734655157	0.981195275696349	Epigenetic repression of LTR5-Hs/SVA g#2
Tigger4a	0.00657835794635342	0.00437039267120892	1.50520981551384	0.132275408944925	0.418477426689395	Epigenetic repression of LTR5-Hs/SVA g#2
Tigger4b	-0.0045381608905362	0.00522220276203307	-0.869012770536208	0.384843623543377	0.709002803184945	Epigenetic repression of LTR5-Hs/SVA g#2
Tigger5	-0.0060398352927635	0.00545915850687242	-1.10636745299849	0.268571944812918	0.574243918038432	Epigenetic repression of LTR5-Hs/SVA g#2
Tigger6a	0.00635940263728319	0.0082159041334963	0.774035642815727	0.438912765076153	0.746657880000129	Epigenetic repression of LTR5-Hs/SVA g#2
Tigger6b	0.00951837541192383	0.0132795801841162	0.716767795363654	0.473520177397114	0.771501982395298	Epigenetic repression of LTR5-Hs/SVA g#2
Tigger7	-0.00770535903149735	0.00431230006942093	-1.78683275918971	0.0739695721252016	0.302680088236457	Epigenetic repression of LTR5-Hs/SVA g#2
Tigger8	0.0155513385333231	0.00852775235750795	1.82361516626729	0.0682152469243453	0.292541571625835	Epigenetic repression of LTR5-Hs/SVA g#2
Tigger9a	0.0117422042766234	0.00784283826057548	1.49718812074059	0.134349578312939	0.418477426689395	Epigenetic repression of LTR5-Hs/SVA g#2
Tigger9b	0.0181901148751078	0.00889115262385105	2.04586690215076	0.0407738199491562	0.219899542157349	Epigenetic repression of LTR5-Hs/SVA g#2
X3_LINE	0.0144471568598555	0.0150831599217938	0.957833566359037	0.338150551493977	0.656030497721284	Epigenetic repression of LTR5-Hs/SVA g#2
X6B_LINE	0.0282608172735436	0.0208768086847369	1.35369431699612	0.175839023569651	0.48241932975998	Epigenetic repression of LTR5-Hs/SVA g#2
X7A_LINE	-0.00392104599035772	0.0110923065669887	-0.353492392829003	0.723720573349513	0.900854979414079	Epigenetic repression of LTR5-Hs/SVA g#2
X7B_LINE	0.00333722714599769	0.0110400086452157	0.302284830858707	0.762435989308781	0.917142044915604	Epigenetic repression of LTR5-Hs/SVA g#2
X7C_LINE	-0.0125069389124886	0.014046899781777	-0.890370053662217	0.373270788480209	0.702534029545114	Epigenetic repression of LTR5-Hs/SVA g#2
Zaphod	-0.00702935906394616	0.00428275205414559	-1.64131824001857	0.10073661547475	0.369713764010423	Epigenetic repression of LTR5-Hs/SVA g#2
Zaphod2	0.00520762150316876	0.00793531971848755	0.656258561458607	0.511660292882509	0.781764224318341	Epigenetic repression of LTR5-Hs/SVA g#2
Zaphod3	-0.00165257762627414	0.00739046512909286	-0.223609420707325	0.823061994271559	0.943660072769138	Epigenetic repression of LTR5-Hs/SVA g#2
(Intercept)	0.012373764042239	0.00741238926778211	1.6693354322366	0.0950614674675188	NA	Epigenetic repression of LTR5-Hs/LTR5
ALINE	0.0103309836048305	0.024621128596108	0.419598296012458	0.674781970198288	0.88381361289302	Epigenetic repression of LTR5-Hs/LTR5
AluJb	0.000988086198777952	0.000653052669166677	1.51302681304219	0.130283495076291	0.500045914636757	Epigenetic repression of LTR5-Hs/LTR5
AluJo	0.00108862192495869	0.00105861209882344	1.02834827428158	0.303794410404778	0.674931489197724	Epigenetic repression of LTR5-Hs/LTR5
AluJr	0.00105526153525867	0.000975964422144108	1.08125000390931	0.279594704994133	0.667873380010194	Epigenetic repression of LTR5-Hs/LTR5
AluJr4	0.000486418967960848	0.00240628629151384	0.202145093738964	0.839804681136875	0.959969659627521	Epigenetic repression of LTR5-Hs/LTR5
AluSc	-0.00372569280980457	0.00174666418928106	-2.1330332600098	0.0329301767553937	0.234133556730849	Epigenetic repression of LTR5-Hs/LTR5
AluSc5	-0.00392068345984777	0.00405007053132143	-0.968053131304001	0.333025723049207	0.690417083772227	Epigenetic repression of LTR5-Hs/LTR5
AluSc8	-0.00291378258179614	0.00215715967203	-1.35074960818924	0.176785952261556	0.574981958477658	Epigenetic repression of LTR5-Hs/LTR5
AluSg	0.000170502046779381	0.00149633819355797	0.113946197132056	0.909281214677289	0.978061941959989	Epigenetic repression of LTR5-Hs/LTR5
AluSg4	0.00416700654327762	0.00373686120669986	1.11510872702645	0.264812860460987	0.658084744609608	Epigenetic repression of LTR5-Hs/LTR5
AluSg7	0.00427831548109289	0.00348766098931648	1.22670050047822	0.219944909966626	0.614437571414383	Epigenetic repression of LTR5-Hs/LTR5
AluSp	-0.000529332694507012	0.00125580225859761	-0.421509589493916	0.673386062613024	0.88381361289302	Epigenetic repression of LTR5-Hs/LTR5
AluSq	0.00432637315683846	0.0021295563067492	2.03158429909878	0.0422046471147437	0.270483073418269	Epigenetic repression of LTR5-Hs/LTR5
AluSq10	-0.00837841221808261	0.00632921132859388	-1.32376875776464	0.185590049906429	0.586464557704315	Epigenetic repression of LTR5-Hs/LTR5
AluSq2	-1.32305556696182e-05	0.00131349675879027	-0.0100727737476897	0.991963292940319	0.996793905605395	Epigenetic repression of LTR5-Hs/LTR5
AluSq4	-0.00428886743909397	0.00856093414796591	-0.500981243981769	0.616388038045913	0.871584138831788	Epigenetic repression of LTR5-Hs/LTR5
AluSx	-0.000880944347466798	0.000710117953245545	-1.24056059058992	0.214777923619023	0.609974457149514	Epigenetic repression of LTR5-Hs/LTR5
AluSx1	-0.000742755047491234	0.000847120370718822	-0.876799889561115	0.380602435200972	0.712127187968135	Epigenetic repression of LTR5-Hs/LTR5
AluSx3	-3.33285204945097e-05	0.00185391520350754	-0.0179773705029514	0.985657027048694	0.996793905605395	Epigenetic repression of LTR5-Hs/LTR5
AluSx4	0.00844776869030289	0.00429291217048638	1.96784102604778	0.049095626986938	0.300922334376835	Epigenetic repression of LTR5-Hs/LTR5
AluSz	-0.00034308174979541	0.000909188057947711	-0.377349599784494	0.705916514453259	0.89148604223138	Epigenetic repression of LTR5-Hs/LTR5
AluSz6	-0.000672118719241098	0.0014441903022552	-0.465394843180665	0.641652140855109	0.877027715848554	Epigenetic repression of LTR5-Hs/LTR5
AluY	0.00104208021767445	0.000742096385763081	1.40423836804286	0.160258343394513	0.55045257078985	Epigenetic repression of LTR5-Hs/LTR5
AluYa5	-0.00118813082340603	0.00681700970913463	-0.174289149363241	0.861639414944123	0.966737959025341	Epigenetic repression of LTR5-Hs/LTR5
AluYa8	0.0390756589473633	0.0211879034285305	1.84424377235673	0.0651575807304371	0.349301801669263	Epigenetic repression of LTR5-Hs/LTR5
AluYb8	-0.000338453096256703	0.00753217283915903	-0.0449343241962158	0.964159959987057	0.996082984777406	Epigenetic repression of LTR5-Hs/LTR5
AluYb9	0.0148531653541181	0.023499054644718	0.632075016577602	0.527342727793498	0.806324041851994	Epigenetic repression of LTR5-Hs/LTR5
AluYc	0.000454792705578962	0.00378217356281858	0.120246386905639	0.904288786754726	0.977435564252334	Epigenetic repression of LTR5-Hs/LTR5
AluYc3	0.0105870652371348	0.0132427794514513	0.799459454561447	0.424030445247296	0.738783660691688	Epigenetic repression of LTR5-Hs/LTR5
AluYd8	-0.00438257468483086	0.0269838970109216	-0.162414446032648	0.870980601160859	0.970340527246491	Epigenetic repression of LTR5-Hs/LTR5
AluYf4	0.00172442439802171	0.00925371110244221	0.186349495778683	0.852171968646437	0.963265929582857	Epigenetic repression of LTR5-Hs/LTR5
AluYf5	0.0121282817342496	0.0233700353665871	0.518967196412111	0.603787486075456	0.8672583890902	Epigenetic repression of LTR5-Hs/LTR5
AluYg6	0.00732942506991412	0.0133350076730046	0.549637859208122	0.582571921513892	0.859354017004933	Epigenetic repression of LTR5-Hs/LTR5
AluYh9	-0.0179644710297711	0.023107914984245	-0.777416354613529	0.436919362433017	0.754004045363774	Epigenetic repression of LTR5-Hs/LTR5
AluYk11	0.00335085299325494	0.00972305409965409	0.34462967694216	0.730375233796645	0.901918480710529	Epigenetic repression of LTR5-Hs/LTR5
AluYk12	0.00135483646330186	0.0254690753110708	0.0531953534533288	0.957576615773093	0.996082984777406	Epigenetic repression of LTR5-Hs/LTR5
AluYk4	6.55194323171235e-05	0.00836303278007028	0.00783441055896148	0.993749161367373	0.996793905605395	Epigenetic repression of LTR5-Hs/LTR5
AmnSINE1	-0.00262034039551872	0.0137058528388905	-0.191184045700788	0.84838271040137	0.960938538237714	Epigenetic repression of LTR5-Hs/LTR5
Arthur1	0.0215514127017448	0.00618122608716995	3.48659188287547	0.000489924281158208	0.0247301891361039	Epigenetic repression of LTR5-Hs/LTR5
Arthur1A	-0.011816027628947	0.0111677763725918	-1.05804658284044	0.29004281607261	0.671727824845687	Epigenetic repression of LTR5-Hs/LTR5
Arthur1B	-0.0152384194059888	0.00687430474338218	-2.21672154128149	0.026649675974617	0.222916701387678	Epigenetic repression of LTR5-Hs/LTR5
Arthur1C	-0.00359691379268906	0.0141027254811277	-0.255050968516862	0.798685500499347	0.934634251492361	Epigenetic repression of LTR5-Hs/LTR5
BLACKJACK	-0.0113717455716191	0.00617027272493077	-1.84298913169136	0.0653405620562756	0.349301801669263	Epigenetic repression of LTR5-Hs/LTR5
CR1_Mam	-0.00838423157839459	0.00776385125532699	-1.0799062607803	0.280192699687584	0.667873380010194	Epigenetic repression of LTR5-Hs/LTR5
Charlie1	0.00224780388352232	0.00560662144228823	0.400919503244528	0.688482276068038	0.889167220427178	Epigenetic repression of LTR5-Hs/LTR5
Charlie10	0.0147982515579259	0.00930830141711561	1.58979075717463	0.111892628192479	0.473545587171742	Epigenetic repression of LTR5-Hs/LTR5
Charlie10a	-0.0105057121618992	0.0222143932658293	-0.47292365972738	0.636271121939247	0.877027715848554	Epigenetic repression of LTR5-Hs/LTR5
Charlie10b	-0.000974226808817017	0.0214319811971577	-0.0454566845619582	0.96374360569236	0.996082984777406	Epigenetic repression of LTR5-Hs/LTR5
Charlie13a	0.00346595127284894	0.0100198901732286	0.345907112046931	0.729414975155069	0.901918480710529	Epigenetic repression of LTR5-Hs/LTR5
Charlie13b	0.00526401423696548	0.0155791922075961	0.33788749550178	0.735450360652266	0.903117800386461	Epigenetic repression of LTR5-Hs/LTR5
Charlie14a	-0.00558525307107389	0.013908524434487	-0.401570497099243	0.68800303720491	0.889167220427178	Epigenetic repression of LTR5-Hs/LTR5
Charlie15a	0.0096626576157602	0.00635324435474965	1.52090130273935	0.1282952590455	0.496638525232475	Epigenetic repression of LTR5-Hs/LTR5
Charlie16a	-0.00314498971953908	0.00848062204268482	-0.37084422625011	0.710756205079467	0.894085112425481	Epigenetic repression of LTR5-Hs/LTR5
Charlie17a	0.00654696956187131	0.0100286750565646	0.652824976873272	0.513874175531219	0.796537407719361	Epigenetic repression of LTR5-Hs/LTR5
Charlie18a	0.00250332602685331	0.00661295949061918	0.37854851982753	0.705025864340776	0.89148604223138	Epigenetic repression of LTR5-Hs/LTR5
Charlie19a	-0.0044876607319748	0.00838378651238142	-0.535278507551127	0.592461296104327	0.864651832959814	Epigenetic repression of LTR5-Hs/LTR5
Charlie1a	-0.00272790672999522	0.00276912615772251	-0.985114644339214	0.324575790645192	0.690417083772227	Epigenetic repression of LTR5-Hs/LTR5
Charlie1b	-0.014135643362695	0.00477806019361607	-2.95844815466776	0.00309436079070169	0.06148452354694	Epigenetic repression of LTR5-Hs/LTR5
Charlie20a	-0.00946339936021135	0.00946441550948015	-0.999892634757235	0.317370620302503	0.685918514445367	Epigenetic repression of LTR5-Hs/LTR5
Charlie21a	0.00746978887028873	0.00838206000655908	0.891163850466773	0.372848498254859	0.706920752691212	Epigenetic repression of LTR5-Hs/LTR5
Charlie22a	0.0106992323017473	0.00935343308269192	1.14388291519888	0.252681422114355	0.646246370947145	Epigenetic repression of LTR5-Hs/LTR5
Charlie23a	0.008927711145586	0.0100032860161075	0.892477844901208	0.372144097892157	0.706920752691212	Epigenetic repression of LTR5-Hs/LTR5
Charlie24	-0.030745399362335	0.00887025918541787	-3.46612187081054	0.000528770376129873	0.0247301891361039	Epigenetic repression of LTR5-Hs/LTR5
Charlie25	-0.000466188393490235	0.00745081177669523	-0.0625688055828207	0.950110291565239	0.996082984777406	Epigenetic repression of LTR5-Hs/LTR5
Charlie26a	-0.0233063062444713	0.0159811279677001	-1.45836428389638	0.144750740657349	0.525090696976403	Epigenetic repression of LTR5-Hs/LTR5
Charlie2a	0.011107701309413	0.00581155829369728	1.91131203509728	0.0559741139641272	0.326209795315528	Epigenetic repression of LTR5-Hs/LTR5
Charlie2b	-0.00605013412749665	0.00382423184606973	-1.58205212733494	0.113648325589445	0.478129937834886	Epigenetic repression of LTR5-Hs/LTR5
Charlie3	0.0385687825229883	0.0153546589324428	2.51186188457085	0.0120148709952385	0.142376221293576	Epigenetic repression of LTR5-Hs/LTR5
Charlie4a	0.00184146332138083	0.00467776910361469	0.39366272267647	0.693832894217474	0.889167220427178	Epigenetic repression of LTR5-Hs/LTR5
Charlie4z	0.00188902970010723	0.00447707409945112	0.421933981467678	0.673076261552416	0.88381361289302	Epigenetic repression of LTR5-Hs/LTR5
Charlie5	0.0106419986834969	0.00459282398166033	2.3170926484428	0.02050545514517	0.197018629840755	Epigenetic repression of LTR5-Hs/LTR5
Charlie6	0.0106054231641176	0.0115863195497892	0.915340123198187	0.360020537592613	0.703226929198758	Epigenetic repression of LTR5-Hs/LTR5
Charlie7	-0.00697919305541253	0.00421311849823081	-1.65653851377389	0.0976233818970912	0.44235652082198	Epigenetic repression of LTR5-Hs/LTR5
Charlie7a	0.00537733317367484	0.00887499147297437	0.605897277766361	0.544587600334239	0.82208446674659	Epigenetic repression of LTR5-Hs/LTR5
Charlie8	-0.0101493441256644	0.00566099436361737	-1.79285536669903	0.0730062321105367	0.376140804569504	Epigenetic repression of LTR5-Hs/LTR5
Charlie9	-0.0186805072740678	0.00815243697008515	-2.29140161924768	0.0219471669148061	0.205321522058252	Epigenetic repression of LTR5-Hs/LTR5
Cheshire	0.00881906212659108	0.00589905763195305	1.49499507833614	0.134926357587075	0.502663316511208	Epigenetic repression of LTR5-Hs/LTR5
ERV3.16A3_I.int	-0.000290400074771298	0.00450231806526006	-0.0645001242830949	0.948572442511185	0.996082984777406	Epigenetic repression of LTR5-Hs/LTR5
ERV3.16A3_LTR	-0.0449252462286295	0.0130011881262103	-3.45547236087297	0.00055009727363751	0.0247301891361039	Epigenetic repression of LTR5-Hs/LTR5
ERVL.B4.int	-0.00245833881226151	0.00525268293032648	-0.468015839689893	0.639776698815743	0.877027715848554	Epigenetic repression of LTR5-Hs/LTR5
ERVL.E.int	0.00142785836692209	0.00310577849804379	0.459742498642914	0.645704428180884	0.877885217960645	Epigenetic repression of LTR5-Hs/LTR5
ERVL.int	-0.00279702446559446	0.0146544159749366	-0.190865638752046	0.848632166925917	0.960938538237714	Epigenetic repression of LTR5-Hs/LTR5
FAM	0.00182517033269782	0.0045384932704844	0.402153363224667	0.687574057874808	0.889167220427178	Epigenetic repression of LTR5-Hs/LTR5
FLAM_A	0.00263143300314414	0.00245258810538733	1.07292088604848	0.283315336839543	0.667873380010194	Epigenetic repression of LTR5-Hs/LTR5
FLAM_C	0.00131772627426062	0.0018189586082051	0.724439945096342	0.468801394015293	0.776092073841473	Epigenetic repression of LTR5-Hs/LTR5
FRAM	0.000896041756367752	0.00318600797770865	0.281242784901052	0.778526151224334	0.928187490418274	Epigenetic repression of LTR5-Hs/LTR5
FordPrefect	-0.0276044903210322	0.0163750244454423	-1.68576788468339	0.0918510263903271	0.432273572747905	Epigenetic repression of LTR5-Hs/LTR5
FordPrefect_a	0.0346526674189065	0.0221225472360569	1.5663959059121	0.117266621046393	0.48018433171404	Epigenetic repression of LTR5-Hs/LTR5
HAL1	-0.00248058782584374	0.00143064426486079	-1.73389562085521	0.0829469882685725	0.412414745866818	Epigenetic repression of LTR5-Hs/LTR5
HAL1.2a_MD	-0.0142741682047317	0.00869040249838433	-1.64252095428094	0.100492680055344	0.446564346995935	Epigenetic repression of LTR5-Hs/LTR5
HAL1.3A_ME	0.0162809387796465	0.0105712957778115	1.54010814963849	0.123544653560732	0.488001381564893	Epigenetic repression of LTR5-Hs/LTR5
HAL1b	0.00905505633405008	0.00445763108696028	2.0313606391831	0.0422273152593922	0.270483073418269	Epigenetic repression of LTR5-Hs/LTR5
HERV16.int	0.0140658287541143	0.00817916655911897	1.71971418511245	0.0854948326685216	0.419219489843579	Epigenetic repression of LTR5-Hs/LTR5
HERV17.int	0.0351977023224794	0.0187201837298378	1.88020068768761	0.0600905164047706	0.336412261132219	Epigenetic repression of LTR5-Hs/LTR5
HERV3.int	-0.0115174752894981	0.0158439013388372	-0.726934297505754	0.467271938487283	0.776092073841473	Epigenetic repression of LTR5-Hs/LTR5
HERV35I.int	-0.0165454442166303	0.0110062282625334	-1.50328012666729	0.132777461668791	0.502576078940606	Epigenetic repression of LTR5-Hs/LTR5
HERV4_I.int	0.0132759025284534	0.0143243009651515	0.926809801103129	0.354032830968759	0.70097328709067	Epigenetic repression of LTR5-Hs/LTR5
HERV9.int	-0.0258388552672169	0.0156251375092603	-1.6536721838066	0.0982047119967856	0.44235652082198	Epigenetic repression of LTR5-Hs/LTR5
HERVH.int	0.0270418493572615	0.0132558400699347	2.03999514286497	0.0413596429787698	0.270483073418269	Epigenetic repression of LTR5-Hs/LTR5
HERVIP10F.int	0.0119566038476386	0.0124504495210172	0.960335112997731	0.336894406098909	0.690417083772227	Epigenetic repression of LTR5-Hs/LTR5
HERVIP10FH.int	0.0184355746872354	0.0155973456603796	1.18196872010508	0.237227581493092	0.630697016532549	Epigenetic repression of LTR5-Hs/LTR5
HERVK.int	0.127138036158668	0.0203961559828199	6.2334312537009	4.62461495007504e-10	1.09603374316778e-07	Epigenetic repression of LTR5-Hs/LTR5
HERVK14.int	0.0163086271086308	0.0171336604573004	0.951847221980047	0.34118221993654	0.692170722997158	Epigenetic repression of LTR5-Hs/LTR5
HERVK22.int	-0.058133685280748	0.0193943609977863	-2.99745298581291	0.00272471044268629	0.0569785036691162	Epigenetic repression of LTR5-Hs/LTR5
HERVK3.int	0.0152877708037886	0.0185176357664785	0.825578977607023	0.409049599689898	0.730739360250044	Epigenetic repression of LTR5-Hs/LTR5
HERVK9.int	-0.0177322137828438	0.0267469901664409	-0.662961091042393	0.507360621975706	0.795709704834249	Epigenetic repression of LTR5-Hs/LTR5
HERVL.int	0.0189638624140916	0.0098933400725053	1.91683114854146	0.0552689767416654	0.32486405172659	Epigenetic repression of LTR5-Hs/LTR5
HERVL40.int	-0.00477275273654724	0.00782144920941136	-0.61021335161319	0.541725158115284	0.821250719445559	Epigenetic repression of LTR5-Hs/LTR5
HERVL74.int	0.0120063751285038	0.0117797016345172	1.01924271946943	0.308096057629454	0.678099534024596	Epigenetic repression of LTR5-Hs/LTR5
HSMAR1	0.000498897399285993	0.0130468162045659	0.0382390149032219	0.969497371399135	0.996116518879747	Epigenetic repression of LTR5-Hs/LTR5
HSMAR2	-0.000340563812193742	0.00599500650572797	-0.0568079136975661	0.954698592279009	0.996082984777406	Epigenetic repression of LTR5-Hs/LTR5
HUERS.P1.int	-0.00148983129539376	0.0103859826911609	-0.143446348765986	0.885938654173919	0.972880814070812	Epigenetic repression of LTR5-Hs/LTR5
HUERS.P3.int	0.00744091731037261	0.0144941024236326	0.513375515978155	0.607692490048328	0.869354849948413	Epigenetic repression of LTR5-Hs/LTR5
HUERS.P3b.int	0.0112465406650301	0.0124888688668554	0.900525162441063	0.367848146960687	0.706920752691212	Epigenetic repression of LTR5-Hs/LTR5
Harlequin.int	0.0193890841307109	0.0157264025409936	1.23290015502083	0.217622782021989	0.611580229318711	Epigenetic repression of LTR5-Hs/LTR5
Helitron1Na_Mam	-0.00033256920581114	0.0196956944042989	-0.0168853760108377	0.986528172848139	0.996793905605395	Epigenetic repression of LTR5-Hs/LTR5
Helitron1Nb_Mam	0.0433745615385485	0.0202695455690587	2.13988820769418	0.0323719308773481	0.232829441957254	Epigenetic repression of LTR5-Hs/LTR5
Helitron2Na_Mam	-0.0104359571009757	0.0213256605315656	-0.489361494127167	0.624589408231488	0.875903489650075	Epigenetic repression of LTR5-Hs/LTR5
Helitron3Na_Mam	-0.0103265848181021	0.0102337869089718	-1.00906779767409	0.312950346092457	0.684639064836115	Epigenetic repression of LTR5-Hs/LTR5
Kanga1	-0.00546591052860677	0.010350029007845	-0.528105817332856	0.597429841445525	0.864651832959814	Epigenetic repression of LTR5-Hs/LTR5
Kanga11a	-0.00742077131047323	0.0108273940602313	-0.685370022481171	0.493115808116395	0.787335800539888	Epigenetic repression of LTR5-Hs/LTR5
Kanga1a	0.0110500155411527	0.0110488168426648	1.00010849111765	0.317266160281124	0.685918514445367	Epigenetic repression of LTR5-Hs/LTR5
Kanga1b	-0.0102329110668993	0.0153520587152105	-0.666549760962076	0.505064949367871	0.795709704834249	Epigenetic repression of LTR5-Hs/LTR5
Kanga1c	-0.0278885762133882	0.0126442901343816	-2.20562609027417	0.0274178258007904	0.226675280748395	Epigenetic repression of LTR5-Hs/LTR5
Kanga1d	-0.00171668999369203	0.0128059699820334	-0.134053882376776	0.89336087578717	0.972880814070812	Epigenetic repression of LTR5-Hs/LTR5
Kanga2_a	-0.0141817760862236	0.00648444292693037	-2.18704617282167	0.0287469297899556	0.229654199164265	Epigenetic repression of LTR5-Hs/LTR5
L1HS	-0.0269271434752577	0.0142496678740886	-1.88966814617635	0.058812092691764	0.331868237332097	Epigenetic repression of LTR5-Hs/LTR5
L1M	0.00600488609364747	0.011474634688576	0.52331828041775	0.60075668844184	0.864651832959814	Epigenetic repression of LTR5-Hs/LTR5
L1M1	0.00179379189289993	0.00298810593866276	0.600310674963115	0.548303788871557	0.823775814630053	Epigenetic repression of LTR5-Hs/LTR5
L1M2	0.0109989064620657	0.00354518252737286	3.10249370156305	0.00192077690678397	0.044053947765271	Epigenetic repression of LTR5-Hs/LTR5
L1M2a	0.011646700887783	0.0119514266477792	0.974502980357345	0.329814801675458	0.690417083772227	Epigenetic repression of LTR5-Hs/LTR5
L1M2c	-0.0115632623128585	0.0102792991576243	-1.12490765523463	0.260637264035028	0.657138633790443	Epigenetic repression of LTR5-Hs/LTR5
L1M3	-0.00362895527486272	0.00336070211857496	-1.07982056928078	0.280230863706899	0.667873380010194	Epigenetic repression of LTR5-Hs/LTR5
L1M3a	-0.00118742596612263	0.0134832641223604	-0.0880666547318775	0.929824293154284	0.992650258907952	Epigenetic repression of LTR5-Hs/LTR5
L1M3c	-0.00566798144791191	0.00778926237788991	-0.727666006475873	0.466823803831595	0.776092073841473	Epigenetic repression of LTR5-Hs/LTR5
L1M3d	-0.00613644736698509	0.0145732044874936	-0.421077421390146	0.673701597113148	0.88381361289302	Epigenetic repression of LTR5-Hs/LTR5
L1M3de	0.00611974135023706	0.0145688475873481	0.420056652631302	0.674447108541764	0.88381361289302	Epigenetic repression of LTR5-Hs/LTR5
L1M3e	-0.018609612473138	0.0145988591662227	-1.27473059786719	0.202414591451016	0.600619464589947	Epigenetic repression of LTR5-Hs/LTR5
L1M3f	-0.0116701463820131	0.00981350045308978	-1.18919303441198	0.234373227956126	0.630697016532549	Epigenetic repression of LTR5-Hs/LTR5
L1M4	0.000906667436541336	0.00162820644681594	0.556850415568849	0.577633833265122	0.857406378813157	Epigenetic repression of LTR5-Hs/LTR5
L1M4b	-0.00295975825077672	0.00281107965590377	-1.05289021054978	0.292399884270383	0.672803617204667	Epigenetic repression of LTR5-Hs/LTR5
L1M4c	-0.00316083695935903	0.00255508858395147	-1.23707529328426	0.216068918161612	0.609974457149514	Epigenetic repression of LTR5-Hs/LTR5
L1M5	-0.00271139284531111	0.00108703043526014	-2.49431180338777	0.0126255581551259	0.144786642714427	Epigenetic repression of LTR5-Hs/LTR5
L1M6	0.00759099253089936	0.00372575896274744	2.03743521972276	0.0416152980826266	0.270483073418269	Epigenetic repression of LTR5-Hs/LTR5
L1M7	-0.00420249595623248	0.00421153833847036	-0.997852950273471	0.318358804172955	0.685918514445367	Epigenetic repression of LTR5-Hs/LTR5
L1MA1	0.00428637953860543	0.00599915163930752	0.714497615049484	0.474925149299808	0.779842450697838	Epigenetic repression of LTR5-Hs/LTR5
L1MA10	-0.000831091517289706	0.00594856307610957	-0.139712987263682	0.88888771263894	0.972880814070812	Epigenetic repression of LTR5-Hs/LTR5
L1MA2	0.0019694652071582	0.00385088468919138	0.511431882830995	0.609052478854293	0.869512037560554	Epigenetic repression of LTR5-Hs/LTR5
L1MA3	-0.000740817705189164	0.00308023524875494	-0.240506859172074	0.80993900746067	0.937893541212601	Epigenetic repression of LTR5-Hs/LTR5
L1MA4	0.00672045444966915	0.0030728494930303	2.18704315486723	0.0287471501063567	0.229654199164265	Epigenetic repression of LTR5-Hs/LTR5
L1MA4A	0.00927939000202672	0.00359238527305058	2.58307205288893	0.00979722529043679	0.133958215028857	Epigenetic repression of LTR5-Hs/LTR5
L1MA5	-0.00534895991455962	0.00478930439063226	-1.11685528383246	0.264065247051741	0.658084744609608	Epigenetic repression of LTR5-Hs/LTR5
L1MA5A	0.00721057567990598	0.00502055448055696	1.43621102167704	0.15095284265618	0.532256396882462	Epigenetic repression of LTR5-Hs/LTR5
L1MA6	-0.013019686177825	0.00509214614654888	-2.55681706752445	0.0105684045786007	0.13915066028491	Epigenetic repression of LTR5-Hs/LTR5
L1MA7	-0.00456622340373455	0.00382350450057939	-1.19425082487614	0.232389410732829	0.630697016532549	Epigenetic repression of LTR5-Hs/LTR5
L1MA8	-0.000806098932164623	0.00305160613601381	-0.264155626983238	0.791661835423997	0.931075378568026	Epigenetic repression of LTR5-Hs/LTR5
L1MA9	0.00485925778965324	0.00277404513628542	1.75168663483249	0.079838033244065	0.402587529337094	Epigenetic repression of LTR5-Hs/LTR5
L1MB1	-0.00119588968917349	0.00436188896952885	-0.274167842768969	0.783957547242742	0.930540594473438	Epigenetic repression of LTR5-Hs/LTR5
L1MB2	-0.00113649474483958	0.00238676305962909	-0.476165717520445	0.633959825865929	0.877027715848554	Epigenetic repression of LTR5-Hs/LTR5
L1MB3	-0.00206751745905807	0.00175772230455763	-1.17624806472397	0.239505196151601	0.630697016532549	Epigenetic repression of LTR5-Hs/LTR5
L1MB4	0.00665586649463583	0.00209853626497307	3.17167094309007	0.00151718858200217	0.0431488432721416	Epigenetic repression of LTR5-Hs/LTR5
L1MB5	-4.08588437967578e-05	0.00200960306405556	-0.0203317981185304	0.983778826458101	0.996793905605395	Epigenetic repression of LTR5-Hs/LTR5
L1MB7	0.00179279748246282	0.00136410130685675	1.31427004244568	0.188765500889791	0.59124348516582	Epigenetic repression of LTR5-Hs/LTR5
L1MB8	0.000487726859672615	0.00172254570965433	0.283143057939803	0.777069150599236	0.928187490418274	Epigenetic repression of LTR5-Hs/LTR5
L1MC	-0.00708649529921542	0.00289054285797127	-2.45161398651223	0.0142274344666062	0.153268271299348	Epigenetic repression of LTR5-Hs/LTR5
L1MC1	0.000844496860703956	0.00184926801054493	0.456665478388449	0.647914849145194	0.877885217960645	Epigenetic repression of LTR5-Hs/LTR5
L1MC2	-0.00207741961448446	0.00305211690778611	-0.680648768461277	0.496099069819789	0.787335800539888	Epigenetic repression of LTR5-Hs/LTR5
L1MC3	0.00182032296247828	0.00242012760434394	0.752159910581138	0.451960863374501	0.766336647332108	Epigenetic repression of LTR5-Hs/LTR5
L1MC4	-0.00054361798223938	0.00138024679135895	-0.393855639181851	0.6936904526093	0.889167220427178	Epigenetic repression of LTR5-Hs/LTR5
L1MC4a	0.000442307589753239	0.00143728251955801	0.307738794380703	0.758283256877427	0.914604625227924	Epigenetic repression of LTR5-Hs/LTR5
L1MC5	-0.00169740860049378	0.00164625821615257	-1.03107069343032	0.302516070970302	0.674931489197724	Epigenetic repression of LTR5-Hs/LTR5
L1MCa	0.00357600299196643	0.00287439467173034	1.24408906930437	0.213476607829683	0.609565735610058	Epigenetic repression of LTR5-Hs/LTR5
L1MCb	-0.00390466197363185	0.00742090553399541	-0.526170553680338	0.598773642652897	0.864651832959814	Epigenetic repression of LTR5-Hs/LTR5
L1MCc	0.0148155868904459	0.00564678716989702	2.62371972675501	0.00870198148127136	0.126267527207835	Epigenetic repression of LTR5-Hs/LTR5
L1MD	-0.00769395293780333	0.0028688256654918	-2.68191721454233	0.00732420708301898	0.110798111404819	Epigenetic repression of LTR5-Hs/LTR5
L1MD1	0.00356692175227224	0.00277949606143596	1.28329800562102	0.199397710294082	0.600269494721279	Epigenetic repression of LTR5-Hs/LTR5
L1MD2	0.00108995862884623	0.00225612092313451	0.483111794970596	0.629019922923577	0.877027715848554	Epigenetic repression of LTR5-Hs/LTR5
L1MD3	0.000692578845340254	0.00361020229161165	0.191839345664776	0.84786936222193	0.960938538237714	Epigenetic repression of LTR5-Hs/LTR5
L1MDa	0.00638059811525606	0.00277145494708917	2.30225575990601	0.0213276390854386	0.202186018529958	Epigenetic repression of LTR5-Hs/LTR5
L1MDb	-0.00771243997889765	0.011488470456405	-0.671319999312691	0.502021921024891	0.793194635219328	Epigenetic repression of LTR5-Hs/LTR5
L1ME1	-0.000932464729862541	0.00134081733043559	-0.695445016033327	0.486781902212872	0.7830360463198	Epigenetic repression of LTR5-Hs/LTR5
L1ME2	0.00210391494542011	0.00218664779364648	0.962164529437817	0.335974801732842	0.690417083772227	Epigenetic repression of LTR5-Hs/LTR5
L1ME2z	0.00324161125318446	0.00279608052152692	1.15934116640326	0.246326474127105	0.640972280352396	Epigenetic repression of LTR5-Hs/LTR5
L1ME3	0.00148465249443992	0.00233911722705814	0.634706323080327	0.525624861023239	0.805429474542076	Epigenetic repression of LTR5-Hs/LTR5
L1ME3A	-0.0014551731862053	0.00216021218281163	-0.673625117839728	0.500554925228027	0.792638200082688	Epigenetic repression of LTR5-Hs/LTR5
L1ME3B	-0.000614134136840423	0.00251151606896275	-0.244527257631308	0.806824184287569	0.937339861157617	Epigenetic repression of LTR5-Hs/LTR5
L1ME3C	0.00371446899926304	0.00235798237047664	1.57527428778536	0.115203803832368	0.48018433171404	Epigenetic repression of LTR5-Hs/LTR5
L1ME3D	0.0123311847624091	0.00383056231298791	3.21915785591033	0.00128705873906432	0.0381291151447804	Epigenetic repression of LTR5-Hs/LTR5
L1ME3E	4.27692909472024e-05	0.0038917713279773	0.0109896721422816	0.991231760623248	0.996793905605395	Epigenetic repression of LTR5-Hs/LTR5
L1ME3F	-0.00113133924479661	0.00341724385757852	-0.331067752828819	0.740595645974021	0.903819237735686	Epigenetic repression of LTR5-Hs/LTR5
L1ME4a	0.00280946995477629	0.00124251694219952	2.2611119891878	0.0237595302905826	0.211162825457553	Epigenetic repression of LTR5-Hs/LTR5
L1ME5	-0.0101546801725402	0.00513344011163362	-1.97814330190144	0.0479217747485128	0.29628158127124	Epigenetic repression of LTR5-Hs/LTR5
L1MEa	0.00530430151971195	0.0151882209004407	0.349237843884536	0.726913234770682	0.901918480710529	Epigenetic repression of LTR5-Hs/LTR5
L1MEb	0.011912439438331	0.00640414968190163	1.86011258793591	0.0628794825838015	0.343902400900637	Epigenetic repression of LTR5-Hs/LTR5
L1MEc	0.00134955270213415	0.00169144460768812	0.797869877618239	0.424952388275909	0.738783660691688	Epigenetic repression of LTR5-Hs/LTR5
L1MEd	-4.01852928171288e-05	0.00243559898005539	-0.0164991417496056	0.986836297673446	0.996793905605395	Epigenetic repression of LTR5-Hs/LTR5
L1MEe	-0.0017180437105886	0.00221812072273434	-0.77454923574706	0.438612233588802	0.755092731432538	Epigenetic repression of LTR5-Hs/LTR5
L1MEf	-0.000157910812294127	0.0019075105556726	-0.0827837160976795	0.934024075573803	0.994148379839781	Epigenetic repression of LTR5-Hs/LTR5
L1MEg	-0.0022712908364334	0.00186714613419068	-1.21645049353241	0.22382303203669	0.619214691743527	Epigenetic repression of LTR5-Hs/LTR5
L1MEg1	0.00292207876853679	0.00925514273183123	0.315724873532948	0.752213565135397	0.912668677152334	Epigenetic repression of LTR5-Hs/LTR5
L1MEg2	-0.00716098805258258	0.0123813697945465	-0.578367997354923	0.563020083525758	0.842752167130134	Epigenetic repression of LTR5-Hs/LTR5
L1P1	-0.0148997276419579	0.0103810560555942	-1.43528053043588	0.151217710506691	0.532256396882462	Epigenetic repression of LTR5-Hs/LTR5
L1P2	-0.00361993216236741	0.0139781556384544	-0.258970657932069	0.795659675771324	0.933521500781207	Epigenetic repression of LTR5-Hs/LTR5
L1P3	0.0178590095073261	0.00915159653195413	1.95146381781241	0.0510112890653636	0.308183319719368	Epigenetic repression of LTR5-Hs/LTR5
L1P4	-0.00494904779395998	0.00720611612281628	-0.68678435229348	0.492223997112415	0.787335800539888	Epigenetic repression of LTR5-Hs/LTR5
L1P5	-0.000968835934904438	0.0189048257376971	-0.0512480754039714	0.959128188366335	0.996082984777406	Epigenetic repression of LTR5-Hs/LTR5
L1PA10	-0.00610792201262186	0.00529617573190027	-1.15327026930625	0.248808755898227	0.640972280352396	Epigenetic repression of LTR5-Hs/LTR5
L1PA11	0.0254822810499755	0.00649752432594036	3.92184465523914	8.80711758025838e-05	0.00894551514223387	Epigenetic repression of LTR5-Hs/LTR5
L1PA12	0.00546206953836264	0.0109858451269585	0.497191565622849	0.619057651350285	0.871584138831788	Epigenetic repression of LTR5-Hs/LTR5
L1PA13	9.44262345987138e-05	0.00500143437777296	0.0188798307578235	0.98493709629731	0.996793905605395	Epigenetic repression of LTR5-Hs/LTR5
L1PA14	0.00604037420930789	0.00752330671196755	0.802888203361334	0.422045783752227	0.738783660691688	Epigenetic repression of LTR5-Hs/LTR5
L1PA15	0.00626887178737492	0.00465311758304595	1.34724121526955	0.177912842285633	0.574981958477658	Epigenetic repression of LTR5-Hs/LTR5
L1PA15.16	0.0036486820683142	0.0106536237085167	0.342482724014119	0.731990068090717	0.901918480710529	Epigenetic repression of LTR5-Hs/LTR5
L1PA16	0.00424434714763703	0.00353132731935841	1.20191269848306	0.229406942987691	0.629761916850379	Epigenetic repression of LTR5-Hs/LTR5
L1PA17	-0.00835260073610843	0.00532950885196339	-1.5672364880361	0.117070084611847	0.48018433171404	Epigenetic repression of LTR5-Hs/LTR5
L1PA2	0.00315525696702607	0.00768396291249908	0.410628864683038	0.681347659064841	0.888877404761655	Epigenetic repression of LTR5-Hs/LTR5
L1PA3	0.00213026269759713	0.00523984060840233	0.406551049316492	0.684340687080494	0.889167220427178	Epigenetic repression of LTR5-Hs/LTR5
L1PA4	-0.00318236498540474	0.00492594764334927	-0.64604117132698	0.518257686898516	0.801046120401837	Epigenetic repression of LTR5-Hs/LTR5
L1PA5	0.00689222478010311	0.00452003937574074	1.52481520782629	0.12731584981495	0.496638525232475	Epigenetic repression of LTR5-Hs/LTR5
L1PA6	0.00158709200186266	0.00599367211347038	0.264794598672786	0.791169536708146	0.931075378568026	Epigenetic repression of LTR5-Hs/LTR5
L1PA7	-0.00638119076953647	0.00446083987360741	-1.43049088295925	0.152586707348154	0.534429305046982	Epigenetic repression of LTR5-Hs/LTR5
L1PA8	0.00491945562492834	0.00532157404142405	0.924436188735598	0.355266775504136	0.70097328709067	Epigenetic repression of LTR5-Hs/LTR5
L1PA8A	0.0234689870585952	0.00995920422781028	2.3565122796719	0.0184539184256664	0.187439085723555	Epigenetic repression of LTR5-Hs/LTR5
L1PB	-0.00421339263984467	0.0107119986512506	-0.393333940473634	0.694075678392523	0.889167220427178	Epigenetic repression of LTR5-Hs/LTR5
L1PB1	0.00135290151788161	0.00349993953421343	0.386549968837008	0.699092173908931	0.889185215830501	Epigenetic repression of LTR5-Hs/LTR5
L1PB2	0.000831817927553828	0.00714525942070371	0.116415357172841	0.907324152470521	0.977435564252334	Epigenetic repression of LTR5-Hs/LTR5
L1PB3	-0.00568410743486444	0.0062531809522562	-0.908994554653591	0.363360380704189	0.706920752691212	Epigenetic repression of LTR5-Hs/LTR5
L1PB4	0.0088168599457287	0.00480999907313242	1.83302736896098	0.0668085109903345	0.351858157882428	Epigenetic repression of LTR5-Hs/LTR5
L1PBa	0.00247418730029695	0.00888350412569678	0.278514791605715	0.780619152149105	0.928187490418274	Epigenetic repression of LTR5-Hs/LTR5
L1PBa1	0.000873513641150299	0.018033344491484	0.048438804103299	0.961366860285452	0.996082984777406	Epigenetic repression of LTR5-Hs/LTR5
L1PREC2	-0.00306728208037836	0.00478045654086565	-0.641629529346779	0.521118709708078	0.80198139091438	Epigenetic repression of LTR5-Hs/LTR5
L2	-0.00149981271415793	0.0012987435008539	-1.15481826332285	0.248174153367361	0.640972280352396	Epigenetic repression of LTR5-Hs/LTR5
L2a	0.000115164188383638	0.000693640076788788	0.166028740606787	0.868135463142226	0.970340527246491	Epigenetic repression of LTR5-Hs/LTR5
L2b	-0.00180050963864883	0.000923185871027788	-1.95032191799503	0.0511471613598951	0.308183319719368	Epigenetic repression of LTR5-Hs/LTR5
L2c	-0.000770861383535599	0.000778713813591157	-0.989916154152519	0.322223172376918	0.690062275783098	Epigenetic repression of LTR5-Hs/LTR5
L3	0.000204863741016048	0.00146319457674534	0.140011276881395	0.888652030489488	0.972880814070812	Epigenetic repression of LTR5-Hs/LTR5
L3b	-0.00980935031940414	0.00430936623718296	-2.276286066096	0.0228359824947913	0.210783145705024	Epigenetic repression of LTR5-Hs/LTR5
L4	-0.00239707549039527	0.00258215441765282	-0.928323834549839	0.353247162916635	0.70097328709067	Epigenetic repression of LTR5-Hs/LTR5
L5	-0.0052042245713512	0.011576733726003	-0.449541701012072	0.653044215452042	0.879175780200083	Epigenetic repression of LTR5-Hs/LTR5
LFSINE_Vert	-0.00106070855508192	0.0171232916593723	-0.0619453651892536	0.950606757729141	0.996082984777406	Epigenetic repression of LTR5-Hs/LTR5
LOR1.int	-0.000291130941316664	0.00628895767118575	-0.0462923995578066	0.96307750851997	0.996082984777406	Epigenetic repression of LTR5-Hs/LTR5
LOR1a	-0.0122131118508135	0.0161766735551879	-0.754982896152756	0.450265235092871	0.765881775480936	Epigenetic repression of LTR5-Hs/LTR5
LOR1b	-0.000709576242266784	0.0128327329426771	-0.0552942421101108	0.955904421438428	0.996082984777406	Epigenetic repression of LTR5-Hs/LTR5
LTR1	-0.0247088202416969	0.0132552751728676	-1.86407448502266	0.0623211098222242	0.343902400900637	Epigenetic repression of LTR5-Hs/LTR5
LTR10A	-0.0611155300722227	0.0175034280380375	-3.49163203570236	0.000480776645138663	0.0247301891361039	Epigenetic repression of LTR5-Hs/LTR5
LTR10B1	0.0128671660225325	0.0225059513528711	0.571722822145484	0.567514099782699	0.847694380137603	Epigenetic repression of LTR5-Hs/LTR5
LTR10C	-0.0109035064508667	0.0127444118809341	-0.855551951140133	0.392252562922454	0.724393694124323	Epigenetic repression of LTR5-Hs/LTR5
LTR10D	0.0788562959210638	0.0266853306802493	2.95504286103631	0.00312871122877553	0.06148452354694	Epigenetic repression of LTR5-Hs/LTR5
LTR10E	0.0242277574399431	0.0180718159977359	1.34063767819341	0.180048378028544	0.576641426929255	Epigenetic repression of LTR5-Hs/LTR5
LTR10F	-0.0146133707460309	0.0176392807133	-0.828456158930135	0.407418874833713	0.730739360250044	Epigenetic repression of LTR5-Hs/LTR5
LTR12	0.0551325355904988	0.0163194220650999	3.37833872857564	0.00073018906882763	0.0273244435756024	Epigenetic repression of LTR5-Hs/LTR5
LTR12C	-0.00624722252375568	0.00801969043210726	-0.778985495343386	0.43599446932237	0.754004045363774	Epigenetic repression of LTR5-Hs/LTR5
LTR12D	-0.00231965790124595	0.0217036711769115	-0.106878595899186	0.914886016228361	0.981614153894233	Epigenetic repression of LTR5-Hs/LTR5
LTR12F	0.00778884095215714	0.0169895660153592	0.458448493923607	0.646633614965225	0.877885217960645	Epigenetic repression of LTR5-Hs/LTR5
LTR12_	0.0399356635151941	0.0191541949136252	2.08495651711188	0.037081772054441	0.253510960872188	Epigenetic repression of LTR5-Hs/LTR5
LTR13	-0.00130380966090114	0.0124770432684961	-0.104496685059447	0.916775904864369	0.981668175238805	Epigenetic repression of LTR5-Hs/LTR5
LTR13A	-0.040745361046394	0.0157190085944354	-2.59210756210274	0.00954366759004012	0.133049954049383	Epigenetic repression of LTR5-Hs/LTR5
LTR14B	-0.0464262244919369	0.0198334627095487	-2.34080277215462	0.0192489129987931	0.192760241438618	Epigenetic repression of LTR5-Hs/LTR5
LTR15	0.00664111327799774	0.0180856790413377	0.367202871554805	0.713470315378539	0.894669125633406	Epigenetic repression of LTR5-Hs/LTR5
LTR16A	0.0083196456351655	0.00575912543657212	1.44460226240834	0.148580192763584	0.530856869622656	Epigenetic repression of LTR5-Hs/LTR5
LTR16A1	-0.0063423143399454	0.00762425298768753	-0.831860426219809	0.40549442370255	0.730739360250044	Epigenetic repression of LTR5-Hs/LTR5
LTR16A2	-0.0202292333482324	0.0108567763516175	-1.86328175998749	0.0624325036293345	0.343902400900637	Epigenetic repression of LTR5-Hs/LTR5
LTR16B	0.0162420664554101	0.0171772303911971	0.945557932536889	0.344381806267605	0.695612114364395	Epigenetic repression of LTR5-Hs/LTR5
LTR16B1	0.045125559259764	0.0131479707569468	3.43213109414027	0.000599674133320541	0.0247301891361039	Epigenetic repression of LTR5-Hs/LTR5
LTR16B2	0.0270608961959412	0.0106414859973293	2.54296215798552	0.0109967445157683	0.140443394895315	Epigenetic repression of LTR5-Hs/LTR5
LTR16C	0.0070381516250449	0.0047446294177108	1.48339332862811	0.137980556557712	0.510959248502777	Epigenetic repression of LTR5-Hs/LTR5
LTR16D	0.0515246064026623	0.0147272372091717	3.49859282300242	0.000468404890013154	0.0247301891361039	Epigenetic repression of LTR5-Hs/LTR5
LTR16E1	0.0117287789557308	0.00901858822111507	1.30051163975648	0.193435766613032	0.592813922680457	Epigenetic repression of LTR5-Hs/LTR5
LTR16E2	0.00533703900220841	0.00995747539914863	0.535983147160447	0.591974214166818	0.864651832959814	Epigenetic repression of LTR5-Hs/LTR5
LTR17	-0.0156715211450393	0.0178253416581434	-0.879170870639657	0.379315753147191	0.711592349571642	Epigenetic repression of LTR5-Hs/LTR5
LTR18B	-0.0160168192745426	0.0214100632732626	-0.748097708545532	0.454407151186338	0.766719629525197	Epigenetic repression of LTR5-Hs/LTR5
LTR19A	0.0370923596343013	0.016575610534947	2.23776732423208	0.0252436204185557	0.216243543585459	Epigenetic repression of LTR5-Hs/LTR5
LTR19B	-0.0113119071296422	0.0213757383901912	-0.529193748686266	0.596675010226035	0.864651832959814	Epigenetic repression of LTR5-Hs/LTR5
LTR1B	0.0334156949596545	0.0167669121997602	1.99295460974218	0.046275557282771	0.291167444496019	Epigenetic repression of LTR5-Hs/LTR5
LTR1D	-0.0262448921643417	0.0175149298972774	-1.49842975782742	0.13403226420223	0.502663316511208	Epigenetic repression of LTR5-Hs/LTR5
LTR2	0.00280341734160262	0.0127586557073429	0.219726702084232	0.82608551855998	0.950399358731627	Epigenetic repression of LTR5-Hs/LTR5
LTR22C	-0.0527023487188417	0.0236744037753809	-2.2261320377431	0.0260128163883258	0.220179910144043	Epigenetic repression of LTR5-Hs/LTR5
LTR23	0.00513820622891589	0.00846374116094104	0.607084518679278	0.543799467332367	0.82208446674659	Epigenetic repression of LTR5-Hs/LTR5
LTR23.int	-0.0108628685356084	0.013615720985933	-0.797818091809557	0.424982443351477	0.738783660691688	Epigenetic repression of LTR5-Hs/LTR5
LTR24	-0.0174103716133169	0.0147661446074235	-1.17907362254627	0.238378311967952	0.630697016532549	Epigenetic repression of LTR5-Hs/LTR5
LTR24B	-0.0101430610001893	0.0121029555912004	-0.838064795310323	0.402001061884545	0.72859826731275	Epigenetic repression of LTR5-Hs/LTR5
LTR24C	-0.00172184828278899	0.0133446890959438	-0.129028729737313	0.897335790029777	0.975543955215858	Epigenetic repression of LTR5-Hs/LTR5
LTR25.int	-0.00642887941760459	0.011656449023112	-0.551529835960988	0.581274671454306	0.859223059052	Epigenetic repression of LTR5-Hs/LTR5
LTR26	-0.00591793112428894	0.0118178913308825	-0.500760326744941	0.616543522988221	0.871584138831788	Epigenetic repression of LTR5-Hs/LTR5
LTR26B	0.0112181480435941	0.0119029573964533	0.942467293627108	0.34596111902435	0.696822537185023	Epigenetic repression of LTR5-Hs/LTR5
LTR26E	0.00677049993272237	0.0174674907670648	0.387605754198437	0.698310589305011	0.889185215830501	Epigenetic repression of LTR5-Hs/LTR5
LTR27	-0.0253393803291127	0.0228071804963569	-1.11102643017011	0.266565972500094	0.658084744609608	Epigenetic repression of LTR5-Hs/LTR5
LTR28	-0.00941956107924306	0.01988623490995	-0.473672423256452	0.635737005131645	0.877027715848554	Epigenetic repression of LTR5-Hs/LTR5
LTR29	-0.0206452813440173	0.0132479879782181	-1.5583710807982	0.119155969326061	0.48018433171404	Epigenetic repression of LTR5-Hs/LTR5
LTR2B	0.00302669694348596	0.0202566247197418	0.149417634248621	0.881225112951462	0.972880814070812	Epigenetic repression of LTR5-Hs/LTR5
LTR2C	-0.0324138792452341	0.0190573952805238	-1.70085569240201	0.08898056306645	0.430375376464258	Epigenetic repression of LTR5-Hs/LTR5
LTR31	0.0131632586612349	0.0243025869315548	0.54164022531048	0.58807044081191	0.863880337638983	Epigenetic repression of LTR5-Hs/LTR5
LTR32	0.00240481414900367	0.0107005510661517	0.224737411572255	0.822185105755797	0.947445073245335	Epigenetic repression of LTR5-Hs/LTR5
LTR33	0.00612188231616605	0.00439811496148386	1.39193321906725	0.163953050739793	0.557754158258338	Epigenetic repression of LTR5-Hs/LTR5
LTR33A	0.00907729228987762	0.00977028560837615	0.929071334628701	0.352859674185565	0.70097328709067	Epigenetic repression of LTR5-Hs/LTR5
LTR33A_	0.0074358622851209	0.0112354376986821	0.661822216858818	0.508090303790083	0.795709704834249	Epigenetic repression of LTR5-Hs/LTR5
LTR33B	-0.0028829020461198	0.0124325841861876	-0.231882768935733	0.816630666741774	0.943723895234865	Epigenetic repression of LTR5-Hs/LTR5
LTR33C	-0.0229580777001933	0.016701999929835	-1.37457057817267	0.169274992435626	0.562404297297805	Epigenetic repression of LTR5-Hs/LTR5
LTR34	-0.00808181198290402	0.0164394918768741	-0.491609597391081	0.622998992686185	0.875399770355489	Epigenetic repression of LTR5-Hs/LTR5
LTR36	0.0352225619862602	0.013347125269043	2.63896241896781	0.00832036268147995	0.123245372219422	Epigenetic repression of LTR5-Hs/LTR5
LTR37A	-0.0037502153415529	0.00789676516944147	-0.474905263241878	0.634857993986236	0.877027715848554	Epigenetic repression of LTR5-Hs/LTR5
LTR37B	-0.00780385660089717	0.00714966165641459	-1.09150012628858	0.27506173605907	0.667873380010194	Epigenetic repression of LTR5-Hs/LTR5
LTR38	0.0214508359549161	0.0189225899207032	1.13360993631462	0.256967359023382	0.652960750213188	Epigenetic repression of LTR5-Hs/LTR5
LTR38B	-0.0158674912770536	0.0209222071673293	-0.758404271124473	0.448215023402443	0.764222737743734	Epigenetic repression of LTR5-Hs/LTR5
LTR39	-0.0012835551057707	0.00827943436901546	-0.155029323086878	0.876799254418646	0.972880814070812	Epigenetic repression of LTR5-Hs/LTR5
LTR3A	-0.0564602237128812	0.022557580304644	-2.50293794593108	0.0123220437330504	0.143622509740965	Epigenetic repression of LTR5-Hs/LTR5
LTR3B_	-0.0300299889500561	0.0245486613330833	-1.22328417597198	0.221232093223744	0.614437571414383	Epigenetic repression of LTR5-Hs/LTR5
LTR40A1	-0.0433807796400806	0.0228135536239763	-1.90153539229806	0.0572415946370801	0.327254228475227	Epigenetic repression of LTR5-Hs/LTR5
LTR40a	-0.000645069730354701	0.00979857154975841	-0.0658330377115637	0.947511196359735	0.996082984777406	Epigenetic repression of LTR5-Hs/LTR5
LTR40b	-0.0286630115692576	0.0127100651648036	-2.255142770521	0.0241316222710069	0.211822017712172	Epigenetic repression of LTR5-Hs/LTR5
LTR40c	0.030075205491861	0.0136995836437276	2.19533719228256	0.0281471322884132	0.229654199164265	Epigenetic repression of LTR5-Hs/LTR5
LTR41	-0.00107769497757173	0.00755819918441716	-0.1425862101906	0.886617956673519	0.972880814070812	Epigenetic repression of LTR5-Hs/LTR5
LTR41B	0.018502536203036	0.0112177472447736	1.64939856455193	0.0990765904747027	0.443040602688765	Epigenetic repression of LTR5-Hs/LTR5
LTR42	-0.013818757003771	0.0159626058589429	-0.865695559101281	0.386664132957795	0.719681147992126	Epigenetic repression of LTR5-Hs/LTR5
LTR43	0.00312111477338166	0.0158407080535534	0.197031266710426	0.843804419113549	0.960938538237714	Epigenetic repression of LTR5-Hs/LTR5
LTR44	0.01383772318864	0.0191174374943781	0.723827301264054	0.469177470557025	0.776092073841473	Epigenetic repression of LTR5-Hs/LTR5
LTR45B	-0.00729255660352862	0.0168512409878692	-0.432760804309803	0.665191695442952	0.88381361289302	Epigenetic repression of LTR5-Hs/LTR5
LTR45C	0.0124378369328349	0.0154576953530287	0.804637214589554	0.421035505104128	0.738783660691688	Epigenetic repression of LTR5-Hs/LTR5
LTR46	-0.0293381267813571	0.0212105431475348	-1.38318602108815	0.166618238560708	0.558468315160296	Epigenetic repression of LTR5-Hs/LTR5
LTR47A	-0.00904763232688526	0.0106963596649782	-0.845860891954562	0.397637170223561	0.726786704444607	Epigenetic repression of LTR5-Hs/LTR5
LTR47B	-0.0313407636285449	0.0185050470009016	-1.69363328971918	0.0903454804804087	0.431111655178326	Epigenetic repression of LTR5-Hs/LTR5
LTR48	0.036033305968235	0.01222246836092	2.94812020814451	0.00319961655588858	0.06148452354694	Epigenetic repression of LTR5-Hs/LTR5
LTR48B	0.0101607330450532	0.0121195759994233	0.838373639930692	0.401827640371743	0.72859826731275	Epigenetic repression of LTR5-Hs/LTR5
LTR49	0.0166728729875035	0.00997004198603941	1.6722971689437	0.0944762772008752	0.439036817580538	Epigenetic repression of LTR5-Hs/LTR5
LTR49.int	0.00109109353293983	0.0043188461212743	0.252635426755584	0.800551700645355	0.934634251492361	Epigenetic repression of LTR5-Hs/LTR5
LTR50	0.00224948659202345	0.00732595788014049	0.307056992249635	0.758802146632997	0.914604625227924	Epigenetic repression of LTR5-Hs/LTR5
LTR51	-0.0290910508959928	0.018219827787902	-1.59666991558007	0.11034995055139	0.469813262527173	Epigenetic repression of LTR5-Hs/LTR5
LTR52	-0.071005273718171	0.0136984788113899	-5.18344224171316	2.19253128578496e-07	3.89722436048276e-05	Epigenetic repression of LTR5-Hs/LTR5
LTR53	0.00365786063636267	0.0120531120165055	0.303478523335185	0.761527339148989	0.914604625227924	Epigenetic repression of LTR5-Hs/LTR5
LTR54	0.00495962089245896	0.00792916309966008	0.625491092833186	0.531653601525804	0.809434069988965	Epigenetic repression of LTR5-Hs/LTR5
LTR54B	0.0123481106307787	0.011718531829723	1.05372505790007	0.292017390519996	0.672803617204667	Epigenetic repression of LTR5-Hs/LTR5
LTR55	-0.0114651140637503	0.0191407318062149	-0.598990371936962	0.549183876420036	0.823775814630053	Epigenetic repression of LTR5-Hs/LTR5
LTR56	-0.00617083543738349	0.00905554744146504	-0.681442560736576	0.495596816597265	0.787335800539888	Epigenetic repression of LTR5-Hs/LTR5
LTR57	-0.0138735923826813	0.0254032430716349	-0.546134694045126	0.58497745758025	0.861115884760989	Epigenetic repression of LTR5-Hs/LTR5
LTR57.int	-0.0479439005443886	0.0159078928000318	-3.01384357733998	0.0025817844214936	0.0569785036691162	Epigenetic repression of LTR5-Hs/LTR5
LTR5A	-0.0738266430662987	0.0235072463234255	-3.14059086506993	0.00168772853563847	0.0440335503422846	Epigenetic repression of LTR5-Hs/LTR5
LTR5B	-0.100764524014523	0.0117284432384769	-8.59146623005767	9.0002842475691e-18	3.19960105001082e-15	Epigenetic repression of LTR5-Hs/LTR5
LTR5_Hs	-0.462692702137114	0.0123673437148085	-37.4124559652281	2.22892383719379e-299	1.58476484824479e-296	Epigenetic repression of LTR5-Hs/LTR5
LTR61	-0.0319426860552496	0.0239751619027653	-1.33232410211859	0.182763938961922	0.580112324115743	Epigenetic repression of LTR5-Hs/LTR5
LTR62	0.0198181228632259	0.0148376987313724	1.33566014663197	0.181670622595076	0.579227859484748	Epigenetic repression of LTR5-Hs/LTR5
LTR64	0.0054140010738984	0.0138767411921567	0.390149315241135	0.696428937789143	0.889185215830501	Epigenetic repression of LTR5-Hs/LTR5
LTR65	-0.000422654127773313	0.0124502649475943	-0.0339474002804238	0.972919323259344	0.996793905605395	Epigenetic repression of LTR5-Hs/LTR5
LTR66	-0.0196364259101702	0.0176509591308418	-1.11248492303509	0.265938718948572	0.658084744609608	Epigenetic repression of LTR5-Hs/LTR5
LTR67B	0.00121966342651768	0.0063956975872012	0.190700609259328	0.848761465560175	0.960938538237714	Epigenetic repression of LTR5-Hs/LTR5
LTR6A	0.0734596131375759	0.0214767656936295	3.42042252476432	0.000626080737622883	0.0247301891361039	Epigenetic repression of LTR5-Hs/LTR5
LTR7	-0.00669147015040819	0.010478819381232	-0.638570998026064	0.523106980223478	0.803302511747069	Epigenetic repression of LTR5-Hs/LTR5
LTR71B	-0.0199346830589363	0.0225039097793966	-0.885831984501975	0.375715248059361	0.709424675992766	Epigenetic repression of LTR5-Hs/LTR5
LTR75	-0.00298298739803142	0.0183693907256156	-0.162389022183067	0.871000620531123	0.970340527246491	Epigenetic repression of LTR5-Hs/LTR5
LTR78	-0.00228889446798992	0.00577149986806729	-0.396585726468431	0.691675830931726	0.889167220427178	Epigenetic repression of LTR5-Hs/LTR5
LTR78B	0.00330975117543088	0.00649321535102701	0.509724534995962	0.610248251396226	0.869512037560554	Epigenetic repression of LTR5-Hs/LTR5
LTR79	0.00212964845055338	0.00694633170575795	0.306586057326931	0.759160618039193	0.914604625227924	Epigenetic repression of LTR5-Hs/LTR5
LTR7B	-0.0217247920447309	0.0118095175594298	-1.83960029996178	0.065836920567462	0.349328735249742	Epigenetic repression of LTR5-Hs/LTR5
LTR7C	-0.00393356229061423	0.0221393377558142	-0.177672987963752	0.858981012582935	0.966737959025341	Epigenetic repression of LTR5-Hs/LTR5
LTR8	0.00707885578671982	0.00518190473528722	1.36607215847002	0.171926665632372	0.567536356694941	Epigenetic repression of LTR5-Hs/LTR5
LTR81A	0.00106857309726711	0.0141602849297953	0.0754626833121614	0.939847095814651	0.996082984777406	Epigenetic repression of LTR5-Hs/LTR5
LTR81B	0.0129080235796431	0.0132756142351005	0.972310836323831	0.330903857806162	0.690417083772227	Epigenetic repression of LTR5-Hs/LTR5
LTR81C	0.042669750823116	0.017244487838995	2.47439942673315	0.0133515856154606	0.146726720562433	Epigenetic repression of LTR5-Hs/LTR5
LTR82A	0.0244488986001878	0.0113958125294744	2.14542829104573	0.0319267068309451	0.232829441957254	Epigenetic repression of LTR5-Hs/LTR5
LTR82B	0.0126363074501441	0.0117626332521879	1.07427539218684	0.282708003547452	0.667873380010194	Epigenetic repression of LTR5-Hs/LTR5
LTR83	-0.00837593606354319	0.0116595693133013	-0.718374396041186	0.472532123989591	0.777709120732869	Epigenetic repression of LTR5-Hs/LTR5
LTR84a	-0.00132061483267992	0.0130790325416614	-0.100971905106382	0.919573444635099	0.983183036294068	Epigenetic repression of LTR5-Hs/LTR5
LTR84b	-0.0159481482489836	0.00977120537603954	-1.63215771598567	0.102656873684332	0.453348057078012	Epigenetic repression of LTR5-Hs/LTR5
LTR85a	0.00453213933487861	0.00972750856675156	0.465909570141051	0.641283649387564	0.877027715848554	Epigenetic repression of LTR5-Hs/LTR5
LTR85b	-0.0134390822570547	0.0132102219144658	-1.01732448887466	0.309007382593487	0.678099534024596	Epigenetic repression of LTR5-Hs/LTR5
LTR85c	-0.0100014051395887	0.0121426271518688	-0.823660729634564	0.410138976631109	0.730849153846413	Epigenetic repression of LTR5-Hs/LTR5
LTR86A1	0.0287769357747381	0.0170293606686361	1.68984240422708	0.0910686101490624	0.431665212106556	Epigenetic repression of LTR5-Hs/LTR5
LTR86A2	0.0709196072935571	0.0258410040728965	2.74446020338434	0.00606469272629422	0.0979999210998907	Epigenetic repression of LTR5-Hs/LTR5
LTR86B1	0.0381876485483622	0.025410215166471	1.50284632767498	0.132889314825364	0.502576078940606	Epigenetic repression of LTR5-Hs/LTR5
LTR87	-0.0497916865808625	0.0125344167430171	-3.97239756756943	7.13207245440835e-05	0.0084515058584739	Epigenetic repression of LTR5-Hs/LTR5
LTR88a	0.0151992772979166	0.0156625904001483	0.970419126696483	0.33184552613582	0.690417083772227	Epigenetic repression of LTR5-Hs/LTR5
LTR88b	0.00224622929917004	0.010929710005799	0.205515910118224	0.837170478285714	0.959969659627521	Epigenetic repression of LTR5-Hs/LTR5
LTR88c	0.0288476306786819	0.0151885239399075	1.89930442173419	0.0575341470596391	0.327254228475227	Epigenetic repression of LTR5-Hs/LTR5
LTR89	-0.0180995431776221	0.0122523360507406	-1.47723202356404	0.139624062034287	0.512259393005217	Epigenetic repression of LTR5-Hs/LTR5
LTR8A	-0.00254580041763849	0.00586046308625104	-0.434402602690404	0.663999265812181	0.88381361289302	Epigenetic repression of LTR5-Hs/LTR5
LTR9	0.0021093116955398	0.0084832927198401	0.248643040526787	0.803638632496162	0.936700110991428	Epigenetic repression of LTR5-Hs/LTR5
LTR90A	-0.0224230481359149	0.0211722219072221	-1.05907864720926	0.289572581885056	0.671727824845687	Epigenetic repression of LTR5-Hs/LTR5
LTR90B	0.0261943232097941	0.0191968113848289	1.3645142771208	0.17241610836302	0.567536356694941	Epigenetic repression of LTR5-Hs/LTR5
LTR9B	-0.0318349737202845	0.0136590262900488	-2.33069129850622	0.0197763064888331	0.195291026577227	Epigenetic repression of LTR5-Hs/LTR5
Looper	-0.00515557062326651	0.0078570134989791	-0.656174336971216	0.51171704539256	0.796128707383173	Epigenetic repression of LTR5-Hs/LTR5
MADE1	-0.00100287770310402	0.0049376177227357	-0.20310962885729	0.839050738091164	0.959969659627521	Epigenetic repression of LTR5-Hs/LTR5
MADE2	0.0120723295144006	0.00798993212690713	1.51094268670261	0.130813699187675	0.500045914636757	Epigenetic repression of LTR5-Hs/LTR5
MARNA	0.0202189264620953	0.00586573785280191	3.44695364325517	0.000567730988375424	0.0247301891361039	Epigenetic repression of LTR5-Hs/LTR5
MER101	0.0250669702095074	0.0181519804652294	1.38094960258049	0.167304853908781	0.558468315160296	Epigenetic repression of LTR5-Hs/LTR5
MER101.int	-0.00692631531743573	0.00622634385503446	-1.11242094537315	0.265966212473024	0.658084744609608	Epigenetic repression of LTR5-Hs/LTR5
MER102a	0.00900289487977403	0.006023674003746	1.49458534345904	0.135033324126077	0.502663316511208	Epigenetic repression of LTR5-Hs/LTR5
MER102b	-0.000420840847057504	0.00494593817482914	-0.0850881738067908	0.93219186601646	0.993685782215447	Epigenetic repression of LTR5-Hs/LTR5
MER102c	-0.00439278274284332	0.00622838026386504	-0.705284930711241	0.480638470939901	0.780214504196962	Epigenetic repression of LTR5-Hs/LTR5
MER103C	0.00426486687855353	0.00429849700451932	0.992176305827263	0.321119616689407	0.689776578447639	Epigenetic repression of LTR5-Hs/LTR5
MER104	-0.00855506567753191	0.00736443880959292	-1.16167245036894	0.245377881614385	0.640972280352396	Epigenetic repression of LTR5-Hs/LTR5
MER105	-0.0214067864061473	0.0124181494530529	-1.72383063089038	0.0847488361196729	0.418447378340885	Epigenetic repression of LTR5-Hs/LTR5
MER106A	-0.0169973008935748	0.0131012702343756	-1.29737808544523	0.194511212233523	0.593551381536629	Epigenetic repression of LTR5-Hs/LTR5
MER106B	-0.00473738034185469	0.0112975732210011	-0.419327252781011	0.674980016597623	0.88381361289302	Epigenetic repression of LTR5-Hs/LTR5
MER107	0.0330904933423893	0.0206039099810823	1.60602979593542	0.108278001055696	0.469424748479267	Epigenetic repression of LTR5-Hs/LTR5
MER110	-0.0464932081972183	0.0199927512192371	-2.32550326302678	0.0200517694552026	0.195298740858206	Epigenetic repression of LTR5-Hs/LTR5
MER110.int	0.0134707272958699	0.0180331744107725	0.746997006130151	0.455071285034646	0.766719629525197	Epigenetic repression of LTR5-Hs/LTR5
MER110A	-0.0105134869689515	0.0174984413822879	-0.600824195667701	0.547961674546639	0.823775814630053	Epigenetic repression of LTR5-Hs/LTR5
MER112	-4.24480597224337e-05	0.00476470752681268	-0.00890884896576833	0.99289192085381	0.996793905605395	Epigenetic repression of LTR5-Hs/LTR5
MER113	-3.39655781945599e-05	0.00415974053462343	-0.00816531173323164	0.993485151102667	0.996793905605395	Epigenetic repression of LTR5-Hs/LTR5
MER113A	-0.00777022973559816	0.0080078020605805	-0.970332392935657	0.331888742554258	0.690417083772227	Epigenetic repression of LTR5-Hs/LTR5
MER113B	0.0125876686792155	0.0135352123283993	0.929994179168084	0.352381661547958	0.70097328709067	Epigenetic repression of LTR5-Hs/LTR5
MER115	-0.00441449905136492	0.0062525713682815	-0.706029374372137	0.480175411659845	0.780214504196962	Epigenetic repression of LTR5-Hs/LTR5
MER117	0.00731820190316315	0.00583467134601662	1.254261203274	0.209756957667589	0.609404204528069	Epigenetic repression of LTR5-Hs/LTR5
MER119	-0.0108991779387649	0.00772060332541301	-1.41170028809657	0.158048711018703	0.548159187972185	Epigenetic repression of LTR5-Hs/LTR5
MER11A	-0.0151905849064763	0.0139894309620479	-1.08586152987116	0.277549077725445	0.667873380010194	Epigenetic repression of LTR5-Hs/LTR5
MER11B	0.042774873366857	0.0190341035853355	2.2472754324933	0.0246297444986824	0.213557906567844	Epigenetic repression of LTR5-Hs/LTR5
MER11C	-0.00803689991000556	0.0161547685866735	-0.497493966990986	0.61884444151446	0.871584138831788	Epigenetic repression of LTR5-Hs/LTR5
MER121	0.0197493647316939	0.0207709209316923	0.950817963086093	0.341704534137837	0.692170722997158	Epigenetic repression of LTR5-Hs/LTR5
MER124	-0.0225290855969941	0.0175826585277704	-1.28132418436104	0.20008983157376	0.600269494721279	Epigenetic repression of LTR5-Hs/LTR5
MER131	-0.0191839355371205	0.0263224251480514	-0.728805777933446	0.466126226816955	0.776092073841473	Epigenetic repression of LTR5-Hs/LTR5
MER135	-0.0199161837273328	0.0180202795653064	-1.10520947553314	0.269077790337534	0.660900084439821	Epigenetic repression of LTR5-Hs/LTR5
MER1A	-0.0050731573861193	0.00665834830109872	-0.761924302650577	0.446111238284123	0.762464159663489	Epigenetic repression of LTR5-Hs/LTR5
MER1B	-0.00127743480588018	0.0038573200527211	-0.331171587636093	0.740517218083904	0.903819237735686	Epigenetic repression of LTR5-Hs/LTR5
MER2	-0.00525197971840567	0.00317102757684482	-1.65623905536369	0.0976839871186966	0.44235652082198	Epigenetic repression of LTR5-Hs/LTR5
MER20	0.000715044175640272	0.00109620904733574	0.652288153777	0.514220351818828	0.796537407719361	Epigenetic repression of LTR5-Hs/LTR5
MER20B	-0.0132754233288709	0.004265434635868	-3.112326049317	0.00185795571064492	0.0440335503422846	Epigenetic repression of LTR5-Hs/LTR5
MER21.int	0.00790379925422225	0.00715869053902961	1.10408449857279	0.269565435284878	0.660900084439821	Epigenetic repression of LTR5-Hs/LTR5
MER21A	-0.00462987473528641	0.00653009395535899	-0.709005837731762	0.478326422775253	0.780214504196962	Epigenetic repression of LTR5-Hs/LTR5
MER21B	-0.00469688320902404	0.00547543155723181	-0.857810596284509	0.391003983953808	0.723968314039473	Epigenetic repression of LTR5-Hs/LTR5
MER21C	0.00430940851188099	0.00413071966606688	1.04325852642144	0.296837070386147	0.674931489197724	Epigenetic repression of LTR5-Hs/LTR5
MER2B	-0.00860793920684143	0.00830059935195508	-1.03702622447546	0.299732083581665	0.674931489197724	Epigenetic repression of LTR5-Hs/LTR5
MER3	0.00149118582248103	0.00283496399676158	0.525998151717072	0.598893420958377	0.864651832959814	Epigenetic repression of LTR5-Hs/LTR5
MER30	0.00284320145333276	0.00510467672461675	0.556979727946675	0.577545479428595	0.857406378813157	Epigenetic repression of LTR5-Hs/LTR5
MER30B	-0.0236557480704176	0.0220180526264248	-1.07437966798332	0.282661284990081	0.667873380010194	Epigenetic repression of LTR5-Hs/LTR5
MER31.int	0.00992574198317938	0.0055773106581569	1.77966453574947	0.0751411063887351	0.381712957099407	Epigenetic repression of LTR5-Hs/LTR5
MER31A	0.00999057685057876	0.00927241148020968	1.07745184431276	0.281287209782152	0.667873380010194	Epigenetic repression of LTR5-Hs/LTR5
MER31B	0.00916151275104857	0.00992361985911309	0.923202710413714	0.35590908106854	0.70097328709067	Epigenetic repression of LTR5-Hs/LTR5
MER33	-0.00650799721171694	0.00287316654548575	-2.26509570840651	0.0235139830842297	0.211162825457553	Epigenetic repression of LTR5-Hs/LTR5
MER34	0.00967259172089986	0.00776695707895037	1.24535150929494	0.213012400302677	0.609565735610058	Epigenetic repression of LTR5-Hs/LTR5
MER34.int	0.00802511666591701	0.0104590960201221	0.767285877333721	0.442917666403345	0.760662948823136	Epigenetic repression of LTR5-Hs/LTR5
MER34A	0.00997869147231389	0.007965981454929	1.25266315629438	0.210338188754332	0.609404204528069	Epigenetic repression of LTR5-Hs/LTR5
MER34A1	-0.0154154361911819	0.0111029326921337	-1.38841120797782	0.165022284602753	0.558468315160296	Epigenetic repression of LTR5-Hs/LTR5
MER34B	-0.00201976386444809	0.0130973387841417	-0.154211775211437	0.877443806421868	0.972880814070812	Epigenetic repression of LTR5-Hs/LTR5
MER34B.int	0.0217081198427719	0.00891681271730518	2.43451562021059	0.0149175890362387	0.158304564250235	Epigenetic repression of LTR5-Hs/LTR5
MER34C2	-0.026061621829903	0.0121822971244293	-2.13930275741193	0.0324192893864531	0.232829441957254	Epigenetic repression of LTR5-Hs/LTR5
MER34C_	-0.0267254365283848	0.0164438606910274	-1.62525315864343	0.104119244647102	0.456967795951172	Epigenetic repression of LTR5-Hs/LTR5
MER34D	-0.0240784713900515	0.014564796765186	-1.65319652434875	0.0983014490715512	0.44235652082198	Epigenetic repression of LTR5-Hs/LTR5
MER39	0.00655466581584382	0.00627324544047542	1.04486041205285	0.296095997837824	0.674931489197724	Epigenetic repression of LTR5-Hs/LTR5
MER39B	-0.00598453197757921	0.00807897915859269	-0.740753486313198	0.458848782192106	0.771256463684603	Epigenetic repression of LTR5-Hs/LTR5
MER4.int	0.00161274421302989	0.00405182558183332	0.398029031718631	0.690611648407289	0.889167220427178	Epigenetic repression of LTR5-Hs/LTR5
MER41.int	0.00948988616329031	0.00648742971255195	1.4628114035562	0.143529580020616	0.523330930229015	Epigenetic repression of LTR5-Hs/LTR5
MER41A	0.00471524565773285	0.00585357144656724	0.805533117819557	0.420518556128967	0.738783660691688	Epigenetic repression of LTR5-Hs/LTR5
MER41B	-0.00622827608079037	0.00526603636497214	-1.18272561166093	0.236927383953533	0.630697016532549	Epigenetic repression of LTR5-Hs/LTR5
MER41C	0.0126499586564993	0.0106432884580064	1.18853855238541	0.234630809523198	0.630697016532549	Epigenetic repression of LTR5-Hs/LTR5
MER41D	0.01564817840864	0.0111424627030399	1.40437341597481	0.16021814640886	0.55045257078985	Epigenetic repression of LTR5-Hs/LTR5
MER41E	-0.00590385355659054	0.0152457669466233	-0.387245428666228	0.698577297848834	0.889185215830501	Epigenetic repression of LTR5-Hs/LTR5
MER44A	-0.0106939924972782	0.00665282354195346	-1.60743666652824	0.107969248476781	0.469424748479267	Epigenetic repression of LTR5-Hs/LTR5
MER44B	-0.00655700448689206	0.007147267240813	-0.917414204054052	0.358933086477539	0.703034227232865	Epigenetic repression of LTR5-Hs/LTR5
MER44C	0.00309436024582935	0.0116304665264809	0.266056416463082	0.790197608133326	0.931075378568026	Epigenetic repression of LTR5-Hs/LTR5
MER44D	-0.0204268646917812	0.0113735559651576	-1.79599632290534	0.072505267870935	0.376140804569504	Epigenetic repression of LTR5-Hs/LTR5
MER45A	-0.00567750271929024	0.00593707938520543	-0.956278727456125	0.33893922257386	0.690503688395457	Epigenetic repression of LTR5-Hs/LTR5
MER45B	-0.00743619232612385	0.00865627914377407	-0.85905181690822	0.390318866116673	0.723968314039473	Epigenetic repression of LTR5-Hs/LTR5
MER45C	0.0197794265889258	0.00907432524006359	2.17971320904376	0.0292865585201464	0.230419565159321	Epigenetic repression of LTR5-Hs/LTR5
MER45R	-0.0274779459915274	0.0131016895025335	-2.0972826432968	0.0359769994869766	0.248346083837285	Epigenetic repression of LTR5-Hs/LTR5
MER46C	0.0128051299961621	0.00598291891833822	2.14028138621655	0.0323401589836387	0.232829441957254	Epigenetic repression of LTR5-Hs/LTR5
MER47A	-0.00780456344209758	0.00579223121626327	-1.34741918108934	0.177855551512786	0.574981958477658	Epigenetic repression of LTR5-Hs/LTR5
MER47B	-0.00155947234712587	0.0111693013895377	-0.139621297047874	0.888960160135885	0.972880814070812	Epigenetic repression of LTR5-Hs/LTR5
MER47C	0.00977387308281299	0.0139070618339582	0.702799282803734	0.482186356002553	0.78094418933443	Epigenetic repression of LTR5-Hs/LTR5
MER49	-0.00205339417762503	0.00769156699129232	-0.266966949641041	0.789496462835463	0.931075378568026	Epigenetic repression of LTR5-Hs/LTR5
MER4A	-6.91238133897524e-05	0.00920643853746371	-0.0075082034283363	0.994009427148622	0.996793905605395	Epigenetic repression of LTR5-Hs/LTR5
MER4A1	-0.0033344439016515	0.00749684861154767	-0.444779409913031	0.656482418729298	0.880677357955719	Epigenetic repression of LTR5-Hs/LTR5
MER4A1_	0.00952533478735273	0.018463840067264	0.515891317984332	0.605934160874346	0.868587073350121	Epigenetic repression of LTR5-Hs/LTR5
MER4B	0.00374617105436254	0.00786725271552846	0.476172711087355	0.633954843927831	0.877027715848554	Epigenetic repression of LTR5-Hs/LTR5
MER4B.int	-0.0164074502440874	0.00588164599201821	-2.78960179962436	0.00528065363406588	0.087314993809787	Epigenetic repression of LTR5-Hs/LTR5
MER4C	0.00940509329734296	0.00967936258516014	0.971664530034481	0.331225386028252	0.690417083772227	Epigenetic repression of LTR5-Hs/LTR5
MER4D	-0.0133071946623278	0.00872262320573214	-1.525595494436	0.12712128949003	0.496638525232475	Epigenetic repression of LTR5-Hs/LTR5
MER4D0	0.00648475508657714	0.014450881641771	0.448744598933855	0.653619183869003	0.879175780200083	Epigenetic repression of LTR5-Hs/LTR5
MER4D1	-0.007479258154957	0.00690932950605694	-1.08248682428598	0.279045060564241	0.667873380010194	Epigenetic repression of LTR5-Hs/LTR5
MER4E	0.0259706376225287	0.0125697361396874	2.06612432702781	0.0388253973446207	0.260763528423914	Epigenetic repression of LTR5-Hs/LTR5
MER4E1	0.00944800591420016	0.00756171907013201	1.2494521188335	0.211509608194517	0.609404204528069	Epigenetic repression of LTR5-Hs/LTR5
MER50	0.0029196517275805	0.00790132348528801	0.369514263403694	0.711747079652352	0.894085112425481	Epigenetic repression of LTR5-Hs/LTR5
MER50.int	-0.0173438419708867	0.0161885261877632	-1.07136633500317	0.284013454817116	0.667873380010194	Epigenetic repression of LTR5-Hs/LTR5
MER50B	-0.00357007638866455	0.0147698250631727	-0.241714195895673	0.80900329874082	0.937893541212601	Epigenetic repression of LTR5-Hs/LTR5
MER51.int	0.0119709819388321	0.0115758108505804	1.03413765941346	0.301080238260548	0.674931489197724	Epigenetic repression of LTR5-Hs/LTR5
MER51A	-0.00733539341052945	0.0111603685926312	-0.65727160798011	0.511011385458408	0.796128707383173	Epigenetic repression of LTR5-Hs/LTR5
MER51B	-0.0109419396583359	0.0140557671738213	-0.778466199889474	0.436300430776216	0.754004045363774	Epigenetic repression of LTR5-Hs/LTR5
MER51D	0.0208295933629327	0.0232811105002876	0.894699304084972	0.370955105638734	0.706920752691212	Epigenetic repression of LTR5-Hs/LTR5
MER51E	0.0588772720378511	0.0210284745043102	2.79988317867676	0.00511541192965213	0.0865966162376825	Epigenetic repression of LTR5-Hs/LTR5
MER52A	-0.0128306258690098	0.0124255577151946	-1.03259959537428	0.301799730884615	0.674931489197724	Epigenetic repression of LTR5-Hs/LTR5
MER52C	-0.0132111867609691	0.0183227579137971	-0.721026104428364	0.470899132667977	0.776819682893113	Epigenetic repression of LTR5-Hs/LTR5
MER52D	0.0167466609742037	0.0174600354018309	0.95914244093959	0.337494804889781	0.690417083772227	Epigenetic repression of LTR5-Hs/LTR5
MER53	-0.00327854879546581	0.00447884832818638	-0.732007104333758	0.464170011050877	0.776092073841473	Epigenetic repression of LTR5-Hs/LTR5
MER54A	-0.0481914893048843	0.0129504937712017	-3.72120863932222	0.000198637188450059	0.017653880123499	Epigenetic repression of LTR5-Hs/LTR5
MER54B	-0.0276932216686617	0.0163386696690344	-1.69494960297452	0.0900954707660192	0.431111655178326	Epigenetic repression of LTR5-Hs/LTR5
MER57.int	0.0173283029172725	0.00838904468155263	2.06558715265603	0.0388761378522291	0.260763528423914	Epigenetic repression of LTR5-Hs/LTR5
MER57A.int	0.00109027435576724	0.00500337349705778	0.217907848856051	0.827502409531124	0.95049145908987	Epigenetic repression of LTR5-Hs/LTR5
MER57A1	0.00178356406135756	0.0143992569285694	0.123865007076776	0.90142299855244	0.976999621906685	Epigenetic repression of LTR5-Hs/LTR5
MER57B1	-0.0158597893708716	0.0134154018043884	-1.18220755532522	0.237132825906007	0.630697016532549	Epigenetic repression of LTR5-Hs/LTR5
MER57B2	-0.00759028821098288	0.0114262479466333	-0.664285270758482	0.506512906546858	0.795709704834249	Epigenetic repression of LTR5-Hs/LTR5
MER57C2	-0.0162605825673532	0.0202685295379411	-0.802257634768948	0.422410366359583	0.738783660691688	Epigenetic repression of LTR5-Hs/LTR5
MER57D	0.0107075870998061	0.0193210929670768	0.554191583160015	0.579451913115273	0.858313146301998	Epigenetic repression of LTR5-Hs/LTR5
MER57E1	-0.0213280887753198	0.0167435405534026	-1.27380996314937	0.20274074754091	0.600619464589947	Epigenetic repression of LTR5-Hs/LTR5
MER57E3	0.00310705932563393	0.0155988458823293	0.19918520569228	0.842119236043624	0.960938538237714	Epigenetic repression of LTR5-Hs/LTR5
MER57F	0.0194548495008326	0.0182408995492709	1.06655099153869	0.286183315956799	0.669330058043699	Epigenetic repression of LTR5-Hs/LTR5
MER58A	0.000128159879785938	0.00314186062788779	0.0407910773152588	0.967462727064723	0.996082984777406	Epigenetic repression of LTR5-Hs/LTR5
MER58B	-0.00152254586190238	0.00359241717473282	-0.423822119716822	0.671698616266588	0.88381361289302	Epigenetic repression of LTR5-Hs/LTR5
MER58C	0.00734007631990638	0.0064041300611738	1.1461472908564	0.251743452792499	0.64617182287172	Epigenetic repression of LTR5-Hs/LTR5
MER58D	-0.00692096858036124	0.0105367802998922	-0.656839032738685	0.511289515825622	0.796128707383173	Epigenetic repression of LTR5-Hs/LTR5
MER5A	0.00453204065331274	0.00190228804040961	2.38241557379338	0.0172057333268412	0.17990112346153	Epigenetic repression of LTR5-Hs/LTR5
MER5A1	0.00276806191997764	0.00282594761890244	0.979516358145633	0.327332893419495	0.690417083772227	Epigenetic repression of LTR5-Hs/LTR5
MER5B	0.0041976763371684	0.00219005967504611	1.91669495813169	0.0552862872839906	0.32486405172659	Epigenetic repression of LTR5-Hs/LTR5
MER5C	0.0256114932785144	0.00879739859752864	2.91125757172231	0.00360244886309206	0.0656754138886784	Epigenetic repression of LTR5-Hs/LTR5
MER5C1	-0.0121206975383878	0.0136957292937382	-0.884998328926486	0.376164701616417	0.709424675992766	Epigenetic repression of LTR5-Hs/LTR5
MER6	0.0238105257028114	0.0116430576075237	2.04504061608568	0.0408596535379059	0.270483073418269	Epigenetic repression of LTR5-Hs/LTR5
MER61.int	-0.00277430679800206	0.0099178990200206	-0.279727268083871	0.779688705391324	0.928187490418274	Epigenetic repression of LTR5-Hs/LTR5
MER61A	0.0538602866840322	0.0207313643807906	2.59800974478739	0.00938121441036703	0.133049954049383	Epigenetic repression of LTR5-Hs/LTR5
MER61B	-0.000755832247375143	0.0249654341027305	-0.0302751494031693	0.975847818938734	0.996793905605395	Epigenetic repression of LTR5-Hs/LTR5
MER63A	0.00636040034675213	0.00749352184489584	0.84878652233255	0.39600693614563	0.725891060733536	Epigenetic repression of LTR5-Hs/LTR5
MER63B	0.0112546406681291	0.00704596171071724	1.59731788650089	0.110205510704908	0.469813262527173	Epigenetic repression of LTR5-Hs/LTR5
MER63C	-0.00431436864661245	0.0104770312439304	-0.411793049592353	0.68049408969396	0.888877404761655	Epigenetic repression of LTR5-Hs/LTR5
MER63D	0.000896905697017241	0.00711635107460167	0.126034492623376	0.899705474730923	0.976626858830055	Epigenetic repression of LTR5-Hs/LTR5
MER65.int	-0.0348653926840383	0.00680416204878889	-5.12412732589815	3.00789701771799e-07	4.27722955919498e-05	Epigenetic repression of LTR5-Hs/LTR5
MER65A	0.0282011961031537	0.0077204464417933	3.65279343827728	0.000259849089781532	0.0205280780927411	Epigenetic repression of LTR5-Hs/LTR5
MER65B	-0.0194813195475134	0.0215092707362196	-0.90571734329926	0.365092832175689	0.706920752691212	Epigenetic repression of LTR5-Hs/LTR5
MER65C	-0.000207006896308619	0.0111493145390512	-0.0185667823419605	0.98518682691196	0.996793905605395	Epigenetic repression of LTR5-Hs/LTR5
MER65D	-0.026608542852292	0.0149524826871417	-1.77954012113145	0.0751614824105725	0.381712957099407	Epigenetic repression of LTR5-Hs/LTR5
MER66.int	-0.0151237760933112	0.00888241429689587	-1.70266501739245	0.0886412452077417	0.430375376464258	Epigenetic repression of LTR5-Hs/LTR5
MER66A	0.0334213521771643	0.0192373416507886	1.73731655775809	0.0823416833189955	0.412288287604266	Epigenetic repression of LTR5-Hs/LTR5
MER66B	0.0177757456875393	0.00887456414608791	2.0029992904356	0.0451864405513789	0.286853207428843	Epigenetic repression of LTR5-Hs/LTR5
MER66C	-0.0113226554557932	0.0134553064250368	-0.841501122168773	0.400074036028107	0.72859826731275	Epigenetic repression of LTR5-Hs/LTR5
MER66D	-0.053000052482516	0.0209568485315316	-2.52900871057842	0.0114436535549014	0.140443394895315	Epigenetic repression of LTR5-Hs/LTR5
MER67A	-0.019978938128221	0.0157717539525445	-1.26675436278904	0.205253074850081	0.604928897998273	Epigenetic repression of LTR5-Hs/LTR5
MER67B	-0.0248959148717625	0.0135029660122845	-1.84373676487915	0.0652314735786597	0.349301801669263	Epigenetic repression of LTR5-Hs/LTR5
MER67C	-0.0210262557675086	0.00830733532485099	-2.53104695372168	0.0113773819520401	0.140443394895315	Epigenetic repression of LTR5-Hs/LTR5
MER68	-0.000230151694983035	0.00778248589436026	-0.0295730307908196	0.976407773039119	0.996793905605395	Epigenetic repression of LTR5-Hs/LTR5
MER68.int	0.0104768178720747	0.0119065266109264	0.879922265697559	0.378908545721219	0.711592349571642	Epigenetic repression of LTR5-Hs/LTR5
MER68B	0.00264600051446046	0.0151823266666586	0.174281621819616	0.86164533047237	0.966737959025341	Epigenetic repression of LTR5-Hs/LTR5
MER6A	-0.00522832030560368	0.0104454304391973	-0.500536606513027	0.616700998252403	0.871584138831788	Epigenetic repression of LTR5-Hs/LTR5
MER6B	-0.030468770374931	0.0140793336476809	-2.16407758615407	0.0304663444899201	0.232829441957254	Epigenetic repression of LTR5-Hs/LTR5
MER70.int	-0.00641077303070932	0.0176630554541916	-0.362948134728749	0.716646213050047	0.897069467391873	Epigenetic repression of LTR5-Hs/LTR5
MER70A	-0.0204662899226297	0.0177465892637403	-1.15325202034435	0.248816243849875	0.640972280352396	Epigenetic repression of LTR5-Hs/LTR5
MER72	0.0057451178830064	0.0128227379546541	0.448041432596006	0.654126565015252	0.879175780200083	Epigenetic repression of LTR5-Hs/LTR5
MER74A	0.0284895250364586	0.00913336582131612	3.11927996686256	0.00181467122944407	0.0440335503422846	Epigenetic repression of LTR5-Hs/LTR5
MER74B	-0.0153783082422224	0.00984281027094287	-1.5623899901455	0.118206804719713	0.48018433171404	Epigenetic repression of LTR5-Hs/LTR5
MER75	-0.0211782746058894	0.0171242765858457	-1.23673981202771	0.216193478483372	0.609974457149514	Epigenetic repression of LTR5-Hs/LTR5
MER76	-0.00246063484221415	0.0141597371467014	-0.173776872884069	0.862042005656914	0.966737959025341	Epigenetic repression of LTR5-Hs/LTR5
MER77	-0.00245991491272334	0.00934005770015526	-0.263372560608748	0.792265265870121	0.931075378568026	Epigenetic repression of LTR5-Hs/LTR5
MER77B	-0.0241780147968117	0.00974535972278451	-2.48097715062112	0.0131077735064366	0.146726720562433	Epigenetic repression of LTR5-Hs/LTR5
MER8	-0.00687150208185453	0.00828998369182946	-0.828892110925022	0.407172125161641	0.730739360250044	Epigenetic repression of LTR5-Hs/LTR5
MER81	0.0103124407771231	0.00662896564884111	1.55566363191608	0.119798760496167	0.48018433171404	Epigenetic repression of LTR5-Hs/LTR5
MER82	-0.00221297149892975	0.00516160732486653	-0.42873689524357	0.668117818589144	0.88381361289302	Epigenetic repression of LTR5-Hs/LTR5
MER83	0.0154058269352658	0.0135950917556015	1.13319036106676	0.257143474064265	0.652960750213188	Epigenetic repression of LTR5-Hs/LTR5
MER83B.int	0.0018745226603556	0.0128463366803398	0.145918848851626	0.883986442506346	0.972880814070812	Epigenetic repression of LTR5-Hs/LTR5
MER84	0.00441074203927729	0.0148133919451912	0.297753685016694	0.765893249898342	0.918296965729716	Epigenetic repression of LTR5-Hs/LTR5
MER85	8.03479762069638e-05	0.0139120550877388	0.00577542107907388	0.995391945119312	0.996793905605395	Epigenetic repression of LTR5-Hs/LTR5
MER87B	-0.0619392816300797	0.0198343160753469	-3.12283425326004	0.00179290737304122	0.0440335503422846	Epigenetic repression of LTR5-Hs/LTR5
MER89	-0.0137753309714169	0.0105723183441635	-1.3029621813291	0.192597781047405	0.592813922680457	Epigenetic repression of LTR5-Hs/LTR5
MER89.int	0.0361619657548195	0.0127618308966619	2.83360326959655	0.00460574729099407	0.079870398143824	Epigenetic repression of LTR5-Hs/LTR5
MER90	0.0168942718744484	0.0132574355472371	1.27432426989767	0.202558495340224	0.600619464589947	Epigenetic repression of LTR5-Hs/LTR5
MER90a	-0.0106180025914569	0.00901928981069554	-1.17725484093721	0.239103245344308	0.630697016532549	Epigenetic repression of LTR5-Hs/LTR5
MER91A	-0.00659473332504734	0.00585672891836803	-1.12600965777411	0.260170535349817	0.657138633790443	Epigenetic repression of LTR5-Hs/LTR5
MER91B	-0.0282981137992536	0.00794363063062405	-3.56236526030799	0.000368104078703975	0.0247301891361039	Epigenetic repression of LTR5-Hs/LTR5
MER91C	0.0105617549489687	0.0103659080756134	1.01889336389313	0.308261899081687	0.678099534024596	Epigenetic repression of LTR5-Hs/LTR5
MER92B	-0.0114533445668382	0.0119419078347337	-0.959088340434647	0.337522055726046	0.690417083772227	Epigenetic repression of LTR5-Hs/LTR5
MER94	-0.000874240346230683	0.00653122933637704	-0.133855404733902	0.893517822205682	0.972880814070812	Epigenetic repression of LTR5-Hs/LTR5
MER94B	0.0416210046571782	0.0162162300467717	2.56662643149072	0.0102741756276671	0.137829035307006	Epigenetic repression of LTR5-Hs/LTR5
MER96	-0.00830431187659596	0.0114776623459935	-0.723519443791161	0.469366514418894	0.776092073841473	Epigenetic repression of LTR5-Hs/LTR5
MER96B	-0.00197146168692402	0.00646383970332895	-0.304998542260987	0.760369401083276	0.914604625227924	Epigenetic repression of LTR5-Hs/LTR5
MER99	0.0156785678859372	0.01847640922448	0.848572235841376	0.396126204732225	0.725891060733536	Epigenetic repression of LTR5-Hs/LTR5
MER9a1	0.00875203727114117	0.0230006956962502	0.380511850020606	0.703568224814543	0.89148604223138	Epigenetic repression of LTR5-Hs/LTR5
MER9a2	-0.0295387018909951	0.0224602212177364	-1.31515632035133	0.188467531284546	0.59124348516582	Epigenetic repression of LTR5-Hs/LTR5
MER9a3	-0.0306199375034684	0.0183771981988204	-1.66619183034299	0.0956857643443891	0.441769989927666	Epigenetic repression of LTR5-Hs/LTR5
MERX	0.0102786124823322	0.0150933813044822	0.681001312759511	0.495875972265577	0.787335800539888	Epigenetic repression of LTR5-Hs/LTR5
MIR	-0.000282692656240319	0.000738091782947331	-0.38300474652553	0.701718987451905	0.890932500139829	Epigenetic repression of LTR5-Hs/LTR5
MIR3	0.000876243772806209	0.000940060864575157	0.932113872437622	0.351285261070245	0.70097328709067	Epigenetic repression of LTR5-Hs/LTR5
MIRb	0.000817235396347417	0.000573754626090252	1.42436393396306	0.154351661824646	0.537960939006486	Epigenetic repression of LTR5-Hs/LTR5
MIRc	-0.00209008318532062	0.00105391162706176	-1.98316740384357	0.0473579344704977	0.295363959723893	Epigenetic repression of LTR5-Hs/LTR5
MLT.int	0.0203382891669566	0.0197843813904683	1.02799722496025	0.303959510009822	0.674931489197724	Epigenetic repression of LTR5-Hs/LTR5
MLT1A	-0.000784733416352823	0.00441740490597717	-0.177645797262325	0.859002367741449	0.966737959025341	Epigenetic repression of LTR5-Hs/LTR5
MLT1A.int	-0.0173375319836531	0.0162030699761219	-1.07001525076439	0.284621145067636	0.667873380010194	Epigenetic repression of LTR5-Hs/LTR5
MLT1A0	-0.00865050760814424	0.0027490084241066	-3.14677377205767	0.00165245810604955	0.0440335503422846	Epigenetic repression of LTR5-Hs/LTR5
MLT1A0.int	-0.00496119348614491	0.0122393037981712	-0.405349321166961	0.685223678757869	0.889167220427178	Epigenetic repression of LTR5-Hs/LTR5
MLT1A1	0.0168411878235131	0.00518078243394043	3.25070354492843	0.00115248097660206	0.0356266945375681	Epigenetic repression of LTR5-Hs/LTR5
[truncated: 2,932 more rows]
