# Supplementary material for: Statistical learning quantifies transposable element-mediated cis-regulation
Source: Genome Biol. 2023 Nov 10;24:258. doi: 10.1186/s13059-023-03085-7 (PMC10637000; doi:10.1186/s13059-023-03085-7)
Supplement: Supplementary file 2 — Additional file 2: Table S2. Enriched TE subfamilies found in the proximity of differentially expressed (DE) genes for LTR5-Hs/SVA CRISPRi g#1 using lenient DE calling (Fisher’s exact test, p-val [MYLT]0.05). The sign of the log fold change (up/downregulation) is reported in the “direction” column. DE genes were called without adjusting for multiple testing. p-values for the enrichment test were computed according to the hypergeometric distribution, and adjusted with the Benjamini-Hochberg procedure. [file 13059_2023_3085_MOESM2_ESM.csv]

subfam	p_val	direction	p_adj
SVA_D	5.27702963082187e-15	downregulated	9.85749135037526e-12
LTR5_Hs	1.20262587977461e-09	downregulated	1.12325257170949e-06
SVA_B	2.67907291723118e-05	downregulated	0.0166816940312928
LFSINE_Vert	0.0128226818611476	upregulated	1
L1PBa1	0.0139670484973627	upregulated	1
MLT1A0.int	0.0149013587716568	upregulated	1
LTR37A	0.0160364729905134	upregulated	1
Eulor10	0.0173367011688827	upregulated	1
SVA_C	0.0189144282806943	downregulated	1
MER134	0.028960418281291	upregulated	1
HERV1_LTRe	0.0316394075783131	upregulated	1
AluYc5	0.0340461677528033	downregulated	1
UCON14	0.0344435275696039	upregulated	1
HAL1.2a_MD	0.0428906122472011	upregulated	1
Eulor6E	0.0519529457567542	upregulated	1
LTR7A	0.0524889405289466	downregulated	1
MER84	0.0567113434871185	upregulated	1
Charlie26a	0.0705284802806301	upregulated	1
LTR38C	0.0725535520719162	upregulated	1
LTR39	0.0736420248555514	upregulated	1
MER97b	0.0878534545129646	downregulated	1
MER133A	0.0913984631577494	upregulated	1
MLT1G1.int	0.0919955455819482	upregulated	1
HUERS.P1.int	0.0927883046933363	upregulated	1
LTR61	0.09579930978212	downregulated	1
MER9B	0.098623054180234	upregulated	1
Helitron2Na_Mam	0.110150427046142	upregulated	1
MER75	0.110150427046142	upregulated	1
MamRep1161	0.112229750568322	upregulated	1
MLT1J2.int	0.113395714230406	upregulated	1
Tigger14a	0.114138392252686	upregulated	1
MER67A	0.115945264760929	upregulated	1
MER34A	0.123329298090191	upregulated	1
LTR6B	0.125876777650528	upregulated	1
MamGypLTR1b	0.126469709072535	upregulated	1
Charlie25	0.132007593788544	downregulated	1
MLT2C1	0.133352271817853	upregulated	1
MER131	0.136869452858348	upregulated	1
Charlie10a	0.14308874262383	upregulated	1
L1M7	0.149831973939004	upregulated	1
MER57F	0.150831222977575	upregulated	1
MER136	0.15145958735073	upregulated	1
Tigger16b	0.152400972568118	upregulated	1
DNA1_Mam	0.154066246469556	upregulated	1
MamGypLTR1b	0.158737637609311	downregulated	1
LTR35B	0.158825829445429	downregulated	1
X7A_LINE	0.160456092168868	upregulated	1
MER57E3	0.160919079876941	downregulated	1
Charlie3	0.168373147447374	upregulated	1
Eulor2A	0.169334275058239	upregulated	1
MER83B.int	0.169801142063618	upregulated	1
HERV17.int	0.174536185534849	upregulated	1
MER51E	0.177927907107582	downregulated	1
MLT1K.int	0.180902341131034	downregulated	1
L5	0.186012902234537	upregulated	1
MER74C	0.190037569396987	downregulated	1
X5B_LINE	0.191246768473931	upregulated	1
L1MEa	0.192562915909582	upregulated	1
LTR44	0.192562915909582	upregulated	1
L1P2	0.1985244026719	upregulated	1
MER4D1	0.199475238518072	upregulated	1
UCON14	0.200609779851925	downregulated	1
X8_LINE	0.200641867581479	upregulated	1
X7B_LINE	0.20103896245776	upregulated	1
LTR19.int	0.203128300791968	upregulated	1
MER83A.int	0.203128300791968	upregulated	1
Charlie25	0.204101312179002	upregulated	1
LTR85c	0.205555411249114	downregulated	1
LTR70	0.20906689924311	downregulated	1
MER101	0.210256501933947	upregulated	1
MER75B	0.212078581165723	upregulated	1
LTR3A	0.217782863032123	upregulated	1
MER61B	0.222870037180539	upregulated	1
L1M2c	0.226484374551245	downregulated	1
LTR64	0.226811743446412	upregulated	1
LTR16B	0.226981324848894	upregulated	1
LTR12E	0.227368761886797	upregulated	1
LTR45C	0.227565721811591	downregulated	1
MLT1H1	0.229913433817996	upregulated	1
MER85	0.231930028334585	upregulated	1
LTR15	0.232633678138056	upregulated	1
LTR55	0.233202456970318	downregulated	1
Charlie7	0.235723116480075	upregulated	1
L1MB1	0.236003198439409	upregulated	1
MER34C_	0.238509789170708	upregulated	1
MER61C	0.24261099181353	upregulated	1
Charlie14a	0.244438248632039	upregulated	1
MLT1E1.int	0.245413369960795	upregulated	1
LTR21B	0.245825540727623	upregulated	1
MER4D0	0.254196764179902	upregulated	1
MER70B	0.254967137584691	downregulated	1
LTR86A1	0.256444775342277	upregulated	1
X5A_LINE	0.258821517538943	downregulated	1
MLT1L.int	0.263096009425524	upregulated	1
MLT1G	0.26314813244015	upregulated	1
LTR51	0.264494234493747	upregulated	1
MER125	0.271735279720428	upregulated	1
MER57E2	0.271735279720428	upregulated	1
HERVK3.int	0.273265351109187	upregulated	1
MLT1.int	0.277410566297797	upregulated	1
L1MDb	0.278832860576605	upregulated	1
UCON21	0.280020418497356	upregulated	1
LTR80A	0.284755477134694	downregulated	1
MLT1E	0.286562822558233	upregulated	1
MER65B	0.286648744457676	upregulated	1
MER46C	0.289237509268314	upregulated	1
MER57A1	0.289712999339095	upregulated	1
MER63D	0.290247313269544	upregulated	1
Kanga11a	0.292155373403644	upregulated	1
MLT1C.int	0.296475647932959	downregulated	1
LTR69	0.297613663437874	upregulated	1
MER61D	0.298168178794265	upregulated	1
L1P4c	0.299969874595392	downregulated	1
MER57E1	0.301376512989131	upregulated	1
Tigger6a	0.301376512989131	upregulated	1
MER41E	0.305310553976107	downregulated	1
Tigger2b	0.306212445055338	upregulated	1
MLT1E1A	0.313457674027325	upregulated	1
Eulor11	0.315755719553031	downregulated	1
UCON21	0.315755719553031	downregulated	1
LTR7Y	0.319104342924548	upregulated	1
MER4D	0.322236912096335	upregulated	1
Cheshire	0.324438643194961	upregulated	1
MER110.int	0.325330586693238	downregulated	1
MER124	0.327908051236013	upregulated	1
MER84.int	0.328012287887859	upregulated	1
LTR16D	0.328429853210003	upregulated	1
Charlie7a	0.329958066117895	upregulated	1
LTR10F	0.331560416814465	upregulated	1
Eulor5B	0.334058411389618	downregulated	1
MER133B	0.334058411389618	downregulated	1
UCON13	0.334058411389618	downregulated	1
AmnSINE2	0.334374584473481	upregulated	1
HERVI.int	0.334374584473481	upregulated	1
MER51B	0.334547254780168	upregulated	1
AluYf5	0.338492994455685	upregulated	1
MER121	0.338492994455685	upregulated	1
MER61B	0.33931218642385	downregulated	1
CR1_Mam	0.34077196631809	upregulated	1
LTR5A	0.341592290827574	upregulated	1
MER66A	0.341592290827574	upregulated	1
MLT1M	0.342553382477248	upregulated	1
LTR16E1	0.347650467761918	upregulated	1
LTR12B	0.350691691691403	upregulated	1
Tigger1a_Art	0.350691691691403	upregulated	1
PRIMA4_LTR	0.352400563942202	upregulated	1
MER6	0.353001981567898	upregulated	1
MER92C	0.357411694508925	downregulated	1
MER99	0.357411694508925	downregulated	1
LTR69	0.358956787697706	downregulated	1
MER41.int	0.362212638455495	upregulated	1
LTR1	0.364939444828805	downregulated	1
Charlie16a	0.366340292170149	upregulated	1
Eulor1	0.369210729450584	downregulated	1
MLT1.int	0.369582061731735	downregulated	1
X6B_LINE	0.371769768984021	upregulated	1
HERVK14.int	0.371776578813761	upregulated	1
LTR33B	0.373635415256216	upregulated	1
LTR88b	0.373646535440357	upregulated	1
MER4E1	0.375915947403413	upregulated	1
MLT1E1	0.38271924164122	upregulated	1
X3_LINE	0.38346024235726	upregulated	1
MER106A	0.38968203098545	upregulated	1
LTR83	0.39262197349971	downregulated	1
MLT2A2	0.394626514298374	upregulated	1
MER97a	0.397588605905969	upregulated	1
LTR55	0.397879504853544	upregulated	1
LTR25.int	0.398055532887142	upregulated	1
THE1D.int	0.402726635122695	upregulated	1
MER61F	0.403292129740753	upregulated	1
UCON23	0.403316337685956	upregulated	1
L1PBb	0.404866645003912	downregulated	1
MER127	0.404866645003912	downregulated	1
HERVFH19.int	0.40688606635007	upregulated	1
MER70A	0.409675460848665	upregulated	1
MER67D	0.410118599810856	upregulated	1
MLT.int	0.410118599810856	upregulated	1
MER97c	0.41205278628115	downregulated	1
MER34C2	0.412144041586589	upregulated	1
MamGypLTR2c	0.41382923602164	downregulated	1
LTR36	0.413901083508137	upregulated	1
Helitron1Nb_Mam	0.415449393907053	downregulated	1
Eulor8	0.417166032390762	upregulated	1
HERV1_LTRd	0.418496777130834	downregulated	1
X6A_LINE	0.418948428645221	upregulated	1
MLT1A1.int	0.420727784608971	downregulated	1
L1MEg2	0.421038258896071	upregulated	1
Zaphod3	0.426372656763042	downregulated	1
MER89.int	0.426663840112593	downregulated	1
MER41G	0.428627552035016	upregulated	1
LTR86C	0.429333435810333	upregulated	1
LTR85b	0.430349994617385	upregulated	1
Tigger1a_Mars	0.434055870952552	downregulated	1
SVA_A	0.438283368044114	downregulated	1
LTR47B	0.438828937152662	downregulated	1
LTR81A	0.439767554255876	upregulated	1
LTR90B	0.439926377609147	upregulated	1
MER52C	0.44026673545828	upregulated	1
HERV3.int	0.440886693601203	upregulated	1
Charlie24	0.441828277897393	upregulated	1
X7C_LINE	0.441879120392203	downregulated	1
MER61.int	0.442329288296201	downregulated	1
AluYk12	0.444025565800123	downregulated	1
Charlie20a	0.447809182946383	upregulated	1
HERV30.int	0.449199401336072	downregulated	1
MLT1J.int	0.45110550896911	downregulated	1
MLT1G3	0.452131281068994	upregulated	1
Helitron3Na_Mam	0.452753699268875	upregulated	1
MLT1H.int	0.454441597689343	downregulated	1
X5A_LINE	0.454591850464438	upregulated	1
LTR81B	0.458648442713818	downregulated	1
ERVL.int	0.458717285998316	upregulated	1
LTR84a	0.463283188234309	upregulated	1
LTR24C	0.463604275774954	upregulated	1
MER83	0.464754002089836	upregulated	1
LTR78B	0.465492991540642	upregulated	1
AmnSINE1	0.466914391218947	upregulated	1
MER50.int	0.467761153178332	downregulated	1
MER83C	0.468415917511785	downregulated	1
Mam_R4	0.469929128673524	upregulated	1
LTR12D	0.469971136569808	downregulated	1
LTR44	0.47137651850642	downregulated	1
LTR81	0.47137651850642	downregulated	1
MARNA	0.47157331919913	upregulated	1
MER61A	0.471683839404913	upregulated	1
LTR24	0.471711653733539	upregulated	1
MER44D	0.473200799538846	upregulated	1
ORSL.2a	0.475152640628025	upregulated	1
MER4A	0.476814905857692	upregulated	1
LTR14A	0.477017917828694	upregulated	1
MER66.int	0.47855699926512	downregulated	1
MER34B	0.478616163824544	upregulated	1
Charlie23a	0.478912921901655	upregulated	1
MER96	0.480677006527126	upregulated	1
MamGypLTR1a	0.482100679064963	upregulated	1
THE1C.int	0.482862724511204	upregulated	1
X8_LINE	0.483000662632963	downregulated	1
ORSL.2b	0.484755346811753	downregulated	1
MamGypLTR1c	0.487690728158262	upregulated	1
MER63C	0.491432482637589	downregulated	1
Merlin1_HS	0.492245937785563	downregulated	1
LTR90A	0.492337785511687	downregulated	1
LTR24B	0.492577270225696	upregulated	1
UCON7	0.493781025764992	upregulated	1
LTR10B1	0.495692227460549	upregulated	1
LTR22	0.49649423205119	downregulated	1
HERVE.int	0.500494257198529	upregulated	1
LTR3B	0.500494257198529	upregulated	1
MER39	0.501173552423353	upregulated	1
HUERS.P3.int	0.504454625802397	upregulated	1
LTR62	0.504454625802397	upregulated	1
MLT1E1A.int	0.505534988637296	upregulated	1
LTR25.int	0.505934535111027	downregulated	1
UCON29	0.505934535111027	downregulated	1
Tigger16a	0.507009509610069	downregulated	1
LOR1a	0.508675308591812	upregulated	1
MER9a2	0.512495122814758	downregulated	1
MLT1F2.int	0.51774494951305	upregulated	1
X5B_LINE	0.521710050922637	downregulated	1
MER45B	0.521732840066969	upregulated	1
MER88	0.521811391395987	upregulated	1
MER4B.int	0.523301919175232	upregulated	1
MER57B1	0.526194640548483	upregulated	1
ALINE	0.528467805474185	downregulated	1
MER92A	0.529925317590877	downregulated	1
HERVK11D.int	0.531933981955468	downregulated	1
X1_LINE	0.531933981955468	downregulated	1
LTR2C	0.53217548483721	upregulated	1
MER66C	0.535665820676557	downregulated	1
LTR19.int	0.538044094887208	downregulated	1
LTR12_	0.53931895026287	upregulated	1
MER51B	0.541989634484555	downregulated	1
MLT1H	0.543107322678176	upregulated	1
UCON7	0.544462812074673	downregulated	1
LTR49	0.544634884444838	upregulated	1
MLT2D	0.545123157293216	upregulated	1
Tigger9b	0.546636771709475	upregulated	1
PrimLTR79	0.548012729040526	downregulated	1
HERVK.int	0.548024310126933	downregulated	1
MLT1B.int	0.548641054867136	upregulated	1
Eulor2B	0.549889584590662	upregulated	1
Ricksha	0.549889584590662	upregulated	1
LTR17	0.550180049786007	upregulated	1
MER50	0.550959349528202	upregulated	1
LTR4	0.553989410431429	downregulated	1
LTR73	0.55432744265849	downregulated	1
MER110	0.555664742765087	upregulated	1
Ricksha_a	0.556656881241222	downregulated	1
Eulor6D	0.560343332404162	upregulated	1
LTR14C	0.563439201153578	upregulated	1
HERV1_LTRa	0.568525117954199	downregulated	1
LTR45B	0.56985672531534	downregulated	1
MER57.int	0.570891762065891	upregulated	1
MER63C	0.571307441213865	upregulated	1
Tigger9a	0.571907973806561	upregulated	1
LTR45	0.572814766328444	upregulated	1
MER34B.int	0.573072569009522	upregulated	1
MER74A	0.573470382835583	upregulated	1
LTR6A	0.577797225784807	downregulated	1
MER83B	0.578103410962659	upregulated	1
MLT1H2	0.579347528659609	upregulated	1
Eulor2A	0.580076213006749	downregulated	1
L1P3b	0.580529582014006	upregulated	1
LTR29	0.586428176458078	upregulated	1
THE1A	0.586954941122663	upregulated	1
LTR1D	0.587615143635631	upregulated	1
Charlie10b	0.5883144369599	upregulated	1
LTR88c	0.588907679559651	upregulated	1
MER75A	0.589714589411407	upregulated	1
FordPrefect_a	0.589938841315373	upregulated	1
LTR38	0.589938841315373	upregulated	1
Zaphod3	0.589944700756731	upregulated	1
MER97d	0.590273161777847	upregulated	1
X9_LINE	0.590273161777847	upregulated	1
HERVK14C.int	0.591318625803186	downregulated	1
L1ME3E	0.591759670383985	upregulated	1
MER68B	0.595382040587486	upregulated	1
HERVL18.int	0.596097102930333	upregulated	1
MER127	0.596097102930333	upregulated	1
L1MA5A	0.601988227653522	upregulated	1
MER50C	0.602404980931332	upregulated	1
Arthur1C	0.603178127770007	upregulated	1
LTR40A1	0.603203372226726	upregulated	1
LTR27	0.60413999584859	upregulated	1
Charlie2a	0.604311551148013	upregulated	1
MER31.int	0.605736894788459	upregulated	1
X7B_LINE	0.607155611766177	downregulated	1
LTR2B	0.607962489180559	downregulated	1
Plat_L3	0.608924208649909	upregulated	1
LTR80B	0.608958457633652	upregulated	1
ERV3.16A3_LTR	0.609007220773403	upregulated	1
MER63A	0.609925300100379	upregulated	1
BLACKJACK	0.610831476676899	upregulated	1
MER52D	0.611349159116486	upregulated	1
LTR71B	0.611900989228155	upregulated	1
MER48	0.61395239526466	upregulated	1
LTR72B	0.614796959581933	upregulated	1
LTR9	0.614857853479643	upregulated	1
LTR32	0.616325791467618	upregulated	1
MamRep434	0.617198959429308	upregulated	1
MER101B	0.620846821115184	downregulated	1
LTR33A	0.622192786809935	upregulated	1
L1M6	0.62314422582912	upregulated	1
MER51C	0.623811041687263	upregulated	1
L1PA8A	0.625064912662687	upregulated	1
Charlie10	0.625982195933868	upregulated	1
Arthur1A	0.627074387278172	upregulated	1
MLT1A0.int	0.631298436171698	downregulated	1
LTR16A1	0.632963763835151	upregulated	1
L1P3b	0.633362883745093	downregulated	1
LTR16D2	0.633496343555351	upregulated	1
MER91B	0.634108952534653	upregulated	1
LTR54	0.634486062873012	upregulated	1
LTR77	0.635705899102082	upregulated	1
LTR1B	0.6358909357907	upregulated	1
ORSL.2a	0.635972883502796	downregulated	1
Zaphod	0.63771196714318	upregulated	1
MER77B	0.637722609798707	upregulated	1
MER57C1	0.638273668749434	upregulated	1
L1MA1	0.638385222009143	upregulated	1
MER57B1	0.638877407182055	downregulated	1
MLT2B2	0.639026189122238	upregulated	1
MER47C	0.639989666014466	upregulated	1
MER51.int	0.641401334907778	upregulated	1
MER97d	0.643181099167809	downregulated	1
X9_LINE	0.643181099167809	downregulated	1
HERV15.int	0.644170332110958	upregulated	1
LTR30	0.644170332110958	upregulated	1
LTR87	0.646562951093538	upregulated	1
MER68.int	0.646694593697393	downregulated	1
MER41D	0.648153168521131	downregulated	1
HERVH.int	0.648844299931611	upregulated	1
LTR33C	0.649814394481537	upregulated	1
LTR16B2	0.650559457580457	upregulated	1
MamRep1879	0.651400105383814	upregulated	1
L1PA10	0.652081132841269	upregulated	1
Charlie13b	0.652374104833431	upregulated	1
X7D_LINE	0.652438500516273	upregulated	1
MER65C	0.653170571925302	upregulated	1
THE1A.int	0.65561386233841	downregulated	1
AluYa8	0.655856136580538	upregulated	1
Zaphod	0.655940630091674	downregulated	1
LTR57	0.656001280470083	downregulated	1
LTR7B	0.656916862541921	upregulated	1
MERX	0.657360202696753	upregulated	1
LTR82A	0.658023435598005	upregulated	1
HERV4_I.int	0.658498409221206	downregulated	1
MER72	0.660735164414198	upregulated	1
MER41C	0.663515908576519	upregulated	1
MER107	0.663900908787744	upregulated	1
LTR66	0.665142132342069	downregulated	1
MamGyp.int	0.665142132342069	downregulated	1
LTR68	0.66601791281953	upregulated	1
MER6C	0.666897799769864	upregulated	1
MER34C_	0.667069171983555	downregulated	1
MLT1E2.int	0.668404103950961	upregulated	1
MER11B	0.669012575919574	downregulated	1
MER89.int	0.669398377260843	upregulated	1
MST.int	0.66965005390732	downregulated	1
MER4A1_	0.670858610097814	upregulated	1
MER66.int	0.670858610097814	upregulated	1
HERVK11.int	0.672321745538277	upregulated	1
MSTC.int	0.672321745538277	upregulated	1
LTR10A	0.674339576453162	upregulated	1
Tigger11a	0.674339576453162	upregulated	1
MER92B	0.674838968379052	downregulated	1
Tigger12	0.676745995837135	upregulated	1
MER95	0.677673914861504	upregulated	1
MER54A	0.677890817915733	upregulated	1
LOR1a	0.678083190757594	downregulated	1
MER70C	0.679106572213978	downregulated	1
LTR16D1	0.67970963110608	downregulated	1
HAL1.3A_ME	0.68025284227418	upregulated	1
L1P5	0.68065406099376	upregulated	1
LTR2C	0.68076581524153	downregulated	1
L1P	0.682954712512852	upregulated	1
LTR80A	0.682954712512852	upregulated	1
X7C_LINE	0.683255432020284	upregulated	1
LTR56	0.683462721695011	upregulated	1
Eulor5A	0.683637796099299	upregulated	1
MER96	0.683715905503505	downregulated	1
L1MCa	0.684161495116209	upregulated	1
MER57C2	0.684635859528596	upregulated	1
LTR3A	0.687262921751741	downregulated	1
MER126	0.688164563080136	upregulated	1
LTR77	0.688472691555335	downregulated	1
MLT1L.int	0.688472691555335	downregulated	1
MER135	0.688602311509222	upregulated	1
LTR19B	0.690837074729737	downregulated	1
MLT1D.int	0.691377291883304	upregulated	1
HERVL74.int	0.692174580506934	upregulated	1
MER51E	0.695860230825123	upregulated	1
LTR38B	0.696389251487247	upregulated	1
MER47B	0.696710788945829	upregulated	1
LTR30	0.696817584677799	downregulated	1
LTR81AB	0.698373213634927	upregulated	1
LTR31	0.699514297185486	upregulated	1
LTR33A_	0.699767162071857	upregulated	1
FordPrefect_a	0.700031309641703	downregulated	1
L1ME2	0.701111054508601	upregulated	1
LTR47A	0.701148218242736	upregulated	1
THE1C.int	0.701743051032867	downregulated	1
MLT2B1	0.702706238170184	upregulated	1
Tigger12A	0.703082966724144	upregulated	1
LTR18A	0.703379216711905	downregulated	1
LTR80B	0.703552413506698	downregulated	1
MLT1F2	0.703750875046626	upregulated	1
THE1.int	0.704673371659662	upregulated	1
MER115	0.705254602959542	upregulated	1
Charlie10a	0.707357396579248	downregulated	1
MER61E	0.708267378842337	downregulated	1
MER70A	0.708269707031343	downregulated	1
MER34C	0.708303617526873	upregulated	1
MLT1E3	0.710113155327281	upregulated	1
MLT1F1	0.711355345057442	upregulated	1
Helitron1Nb_Mam	0.712783936921831	upregulated	1
LTR35B	0.713165718042852	upregulated	1
MamRep4096	0.713616654956682	upregulated	1
FordPrefect	0.713814831724677	upregulated	1
Tigger16a	0.71415469149397	upregulated	1
MER83B.int	0.714658594305919	downregulated	1
MLT1G3.int	0.714658594305919	downregulated	1
MER96B	0.71565349646547	upregulated	1
MER67D	0.716466858159185	downregulated	1
MLT.int	0.716466858159185	downregulated	1
MER57.int	0.716559988696426	downregulated	1
L1M3f	0.717311121831854	upregulated	1
LTR40b	0.718154237816703	downregulated	1
MER57F	0.71837314606392	downregulated	1
HERVH48.int	0.718735914144013	upregulated	1
SVA_F	0.71926252310828	downregulated	1
HERVL32.int	0.72053712233871	downregulated	1
MLT1E2.int	0.72053712233871	downregulated	1
LTR86B1	0.720721935542798	upregulated	1
LTR90A	0.720775934075119	upregulated	1
MER67B	0.722047313150888	upregulated	1
MER61F	0.722066935894752	downregulated	1
MER72B	0.722686320872868	upregulated	1
L1PB2	0.722991488904281	downregulated	1
LFSINE_Vert	0.724486296157066	downregulated	1
LTR10B	0.725274679417368	upregulated	1
LTR10G	0.727345902701526	upregulated	1
LTR56	0.728219388591179	downregulated	1
THE1B	0.728539136614575	upregulated	1
MER57A.int	0.730662875579764	upregulated	1
MER52.int	0.730901137227887	downregulated	1
MER50B	0.732541062433458	upregulated	1
LTR9B	0.732789682471233	upregulated	1
MamRep488	0.735237413429614	upregulated	1
LTR85c	0.735528690067486	upregulated	1
LTR28	0.735795479381236	upregulated	1
LTR7	0.735848541998929	upregulated	1
Kanga1d	0.737425208664168	upregulated	1
MER30B	0.737629487656884	upregulated	1
L1P4e	0.737900632400607	upregulated	1
Helitron1Na_Mam	0.739669061670426	downregulated	1
LTR81A	0.739886438052266	downregulated	1
MER92C	0.740928478544944	upregulated	1
MER97a	0.741288395501528	downregulated	1
HERVL66.int	0.742404106204119	downregulated	1
LTR81B	0.742945679597646	upregulated	1
LTR48B	0.743321159221439	upregulated	1
MLT1N2.int	0.743994762930267	upregulated	1
L1M4b	0.744441234460494	upregulated	1
LTR86B2	0.745325867757295	upregulated	1
MER74C	0.745325867757295	upregulated	1
HERVK11.int	0.746352350512634	downregulated	1
MLT2E	0.747163793346568	upregulated	1
MER51.int	0.747329970482962	downregulated	1
MLT1F.int	0.747594676038033	upregulated	1
MER124	0.748201890884144	downregulated	1
MER92B	0.749602122526159	upregulated	1
LTR83	0.750359109565121	upregulated	1
ERVL.int	0.750408617038625	downregulated	1
MLT1G1	0.750500910607384	upregulated	1
LTR26	0.752487423318045	downregulated	1
MER58D	0.752523272584347	upregulated	1
MLT1J2	0.753817923690358	upregulated	1
LTR66	0.754341429483772	upregulated	1
HERVIP10FH.int	0.755292250423056	upregulated	1
L1MC2	0.756139116467971	upregulated	1
LTR26B	0.756185614902093	upregulated	1
L1MEe	0.756636852370216	upregulated	1
HERVK9.int	0.75682741936042	upregulated	1
Arthur1	0.757392709183927	upregulated	1
L1M3a	0.757868407360475	upregulated	1
MST.int	0.757868407360475	upregulated	1
LTR54B	0.758596575620611	downregulated	1
MER61A	0.76085030528063	downregulated	1
Ricksha_0	0.761354456272399	upregulated	1
MER6A	0.761555099909031	upregulated	1
MER45A	0.762450318271406	upregulated	1
MER31B	0.762508422731782	upregulated	1
LTR88a	0.762826767292357	upregulated	1
LTR26E	0.765278544787832	downregulated	1
LTR88c	0.765575121157459	downregulated	1
MLT1H1.int	0.765765181002315	downregulated	1
MER34B	0.766359634439672	downregulated	1
MER34A1	0.768265074189963	downregulated	1
HERVH48.int	0.768926352324195	downregulated	1
HERVE_a.int	0.770412363053308	downregulated	1
LTR81AB	0.770412363053308	downregulated	1
MER41A	0.772898202340866	upregulated	1
LTR54B	0.773206679821423	upregulated	1
ERVL.B4.int	0.773209638985362	upregulated	1
MER76.int	0.775119491055091	downregulated	1
LTR10E	0.775204142771619	downregulated	1
MSTB2	0.776242993394499	upregulated	1
LTR84b	0.777519044601643	downregulated	1
Eulor9C	0.77770208475495	upregulated	1
LTR86A2	0.778179050149931	upregulated	1
MER41B	0.78310147939336	upregulated	1
LTR38B	0.783523333405016	downregulated	1
Arthur1C	0.784028609882761	downregulated	1
MER4A1_	0.784260919317409	downregulated	1
LTR64	0.785231534327493	downregulated	1
LTR10B1	0.785487639239918	downregulated	1
LTR22B	0.785875989177065	upregulated	1
LTR71A	0.785875989177065	upregulated	1
L1P4e	0.787013128123479	downregulated	1
HERVP71A.int	0.787923042200489	upregulated	1
HUERS.P2.int	0.787923042200489	upregulated	1
LTR13_	0.787923042200489	upregulated	1
MER92A	0.787923042200489	upregulated	1
MER77	0.788289504640757	upregulated	1
LTR37B	0.788500917299599	upregulated	1
ALINE	0.790927009670405	upregulated	1
Charlie22a	0.791363460284945	upregulated	1
ORSL	0.792636169320516	upregulated	1
L1M	0.79266462550903	upregulated	1
MLT1N2.int	0.792722358089858	downregulated	1
HERV4_I.int	0.793271501010954	upregulated	1
LTR60	0.793271501010954	upregulated	1
MLT1E2	0.795566454976415	upregulated	1
Kanga1d	0.79561526996618	downregulated	1
LTR10G	0.796639406641326	downregulated	1
Ricksha_c	0.797069593550251	upregulated	1
LTR78	0.797114305329702	upregulated	1
MamRep1527	0.799284288441785	upregulated	1
MER57A1	0.799669659914676	downregulated	1
LTR43B	0.800440737727738	upregulated	1
MER31A	0.802626401580658	upregulated	1
MER45C	0.803540374829355	upregulated	1
L1PA15.16	0.803775591201356	downregulated	1
L1P4a	0.803942112952385	upregulated	1
LTR9	0.804668443269929	downregulated	1
LTR86B1	0.804760376758426	downregulated	1
MER70.int	0.804774514726003	downregulated	1
LTR82B	0.804978187034294	upregulated	1
THE1A.int	0.805007435304398	upregulated	1
LTR89	0.80516757628181	upregulated	1
LTR38.int	0.806979451586824	upregulated	1
MER66D	0.807287700009487	downregulated	1
MER70C	0.807388852369364	upregulated	1
L1MEd	0.807514784926465	upregulated	1
Charlie10	0.807980483938883	downregulated	1
LTR3	0.808732670674482	downregulated	1
MER72	0.80918761854207	downregulated	1
FordPrefect	0.810250082894333	downregulated	1
MLT1J1	0.810325218994141	upregulated	1
L1PA16	0.810496188535934	upregulated	1
LTR16E2	0.810655190694857	upregulated	1
LTR12_	0.811333642981195	downregulated	1
HERV16.int	0.811341934779247	downregulated	1
LTR35	0.811470297185648	upregulated	1
MER129	0.811470297185648	upregulated	1
MamRep137	0.812034827008311	upregulated	1
MER117	0.812263649027657	upregulated	1
MER44B	0.812347863754718	upregulated	1
THE1C	0.813676073487765	upregulated	1
MER87	0.814121001932585	upregulated	1
MER34D	0.814705999235398	downregulated	1
Charlie6	0.815856874769285	upregulated	1
MER57B2	0.815925629477824	upregulated	1
HERVE.int	0.81643514830768	downregulated	1
LTR3B	0.81643514830768	downregulated	1
L1MD3	0.817164280610731	upregulated	1
PRIMAX.int	0.820181451120701	downregulated	1
LTR67B	0.820340967116889	upregulated	1
HERVIP10F.int	0.822872093385348	upregulated	1
MLT1E	0.823156878768181	downregulated	1
MER76	0.823422238965885	downregulated	1
MER21C	0.823448989197711	upregulated	1
LTR85a	0.823639745876642	upregulated	1
LTR17	0.823820159565327	downregulated	1
Eulor9C	0.823908740249144	downregulated	1
Ricksha_b	0.823908740249144	downregulated	1
LTR65	0.824311032426791	upregulated	1
MER70B	0.825559165982734	upregulated	1
Kanga1	0.82806065317732	upregulated	1
LTR14B	0.828178162878337	upregulated	1
Charlie8	0.828673544214634	upregulated	1
Tigger6b	0.830327375260171	downregulated	1
HUERS.P2.int	0.833226060572624	downregulated	1
HERV9.int	0.834533983532948	upregulated	1
MADE2	0.834596391750392	upregulated	1
MLT1I.int	0.834606987695625	upregulated	1
LTR16A2	0.835725009356755	upregulated	1
L1MA5	0.836090322509493	upregulated	1
LTR81C	0.83710929211151	downregulated	1
HUERS.P3b.int	0.837902996617492	downregulated	1
MER34A1	0.839585356820313	upregulated	1
MER101B	0.840118161024528	upregulated	1
MLT1F1.int	0.840118161024528	upregulated	1
DNA1_Mam	0.841252147774172	downregulated	1
MamRep1879	0.841297308891362	downregulated	1
LTR53	0.84216904902967	upregulated	1
L1MEg2	0.8422463918071	downregulated	1
L1PB	0.84313251987147	upregulated	1
MER57E3	0.843839466922801	upregulated	1
PABL_B.int	0.843839466922801	upregulated	1
HERVL.int	0.844530845287657	downregulated	1
LTR7Y	0.844538503169137	downregulated	1
MLT1A.int	0.844721720957281	upregulated	1
MLT1I	0.844849310422691	upregulated	1
MER106B	0.845067048997932	upregulated	1
Arthur1B	0.8451306552909	upregulated	1
MLT2B4	0.845421920166917	upregulated	1
HERVK9.int	0.845472213713041	downregulated	1
L1MB2	0.846095326471847	upregulated	1
Tigger15a	0.846231454077958	upregulated	1
MLT1F.int	0.846818690671496	downregulated	1
LTR52.int	0.847474337744613	upregulated	1
Helitron1Na_Mam	0.847516395337544	upregulated	1
L1P2	0.847521169718557	downregulated	1
LTR22B	0.84776301915291	downregulated	1
MER81	0.848194495045352	upregulated	1
LTR33A	0.848546565006866	downregulated	1
LTR12C	0.848756740293673	upregulated	1
MSTB1	0.849946711363766	upregulated	1
HSMAR1	0.850142001274109	downregulated	1
LTR43	0.850549201037721	upregulated	1
LTR35A	0.851024776952001	upregulated	1
MER5C1	0.851441203152194	upregulated	1
Kanga1c	0.851533827314554	upregulated	1
LTR57.int	0.852883582477377	upregulated	1
L1M3b	0.85296908882615	upregulated	1
LTR86A2	0.852969990086805	downregulated	1
MER113B	0.853981863718592	downregulated	1
LTR12E	0.854422649373531	downregulated	1
LTR35	0.854422649373531	downregulated	1
MER129	0.854422649373531	downregulated	1
LTR50	0.854423465382385	upregulated	1
LTR65	0.854984346231117	downregulated	1
L1MA4	0.855878605548091	upregulated	1
LTR19A	0.856214808003844	upregulated	1
Ricksha_c	0.858186237088297	downregulated	1
LTR19C	0.858243647733704	upregulated	1
MLT2B3	0.859929764788761	downregulated	1
MamRep1894	0.860712726112008	upregulated	1
L1MCc	0.861333060128778	upregulated	1
MER66D	0.861854400916972	upregulated	1
MER54B	0.862088119732867	upregulated	1
LTR16B1	0.862931285414287	upregulated	1
L1P4a	0.86299103010053	downregulated	1
MER83B	0.86299103010053	downregulated	1
PRIMA41.int	0.863271110815275	downregulated	1
Charlie13a	0.864025230448255	downregulated	1
MER75	0.864025230448255	downregulated	1
LTR12	0.864536056009712	upregulated	1
MamGypLTR1d	0.864536056009712	upregulated	1
MER9a3	0.865424635269613	downregulated	1
MER106A	0.865507641393982	downregulated	1
MER87B	0.865745339792625	downregulated	1
LTR75B	0.865864224755007	downregulated	1
L1PBb	0.867577435279728	upregulated	1
LTR71B	0.868180109432601	downregulated	1
MLT1J1.int	0.868277619362322	upregulated	1
MLT2B5	0.868277619362322	upregulated	1
Tigger12c	0.868882149559683	upregulated	1
LTR32	0.869755478006265	downregulated	1
LTR34	0.870046065262106	downregulated	1
MER67A	0.870046065262106	downregulated	1
LTR16D1	0.870660835911686	upregulated	1
MER97c	0.870660835911686	upregulated	1
LTR1C	0.870682244198191	upregulated	1
L5	0.871291805189562	downregulated	1
MamGypLTR2b	0.871291805189562	downregulated	1
LTR16B	0.871292636751856	downregulated	1
HERVK22.int	0.871445505774584	downregulated	1
MER110A	0.872002400029071	downregulated	1
L1M2c	0.873046487893038	upregulated	1
MLT1G	0.873527369829742	downregulated	1
MSTB1.int	0.873672589819116	upregulated	1
MamGypLTR2c	0.873740144066798	upregulated	1
Tigger3d	0.873740144066798	upregulated	1
HERVL40.int	0.874891646267961	downregulated	1
MER91A	0.87539679949895	upregulated	1
LTR10F	0.875840452238814	downregulated	1
LTR52	0.875884529766452	downregulated	1
Zaphod2	0.875917887667258	downregulated	1
SVA_E	0.877722604401225	downregulated	1
MER5C1	0.880343148653568	downregulated	1
Tigger5	0.880818042894818	upregulated	1
MER90	0.881799967066597	downregulated	1
MER48	0.881972492914329	downregulated	1
LTR18A	0.882294393292479	upregulated	1
Tigger3	0.882639218345581	upregulated	1
LTR87	0.88271599519226	downregulated	1
PABL_B.int	0.882886204018783	downregulated	1
MamGypLTR1d	0.882973623423295	downregulated	1
Tigger2	0.883817520412555	upregulated	1
MER44A	0.884695348941765	downregulated	1
Charlie13a	0.885574990313504	upregulated	1
LTR46	0.885947524375911	upregulated	1
LTR52.int	0.886028916705603	downregulated	1
MER44C	0.886083516053061	upregulated	1
Charlie19a	0.887487710579118	upregulated	1
HERVIP10F.int	0.888395911258157	downregulated	1
MER21.int	0.888456234243106	downregulated	1
MER107	0.888513038507768	downregulated	1
MamRep38	0.888714091296676	upregulated	1
L1PB2	0.888878112887522	upregulated	1
LTR14C	0.889087446814769	downregulated	1
LTR35A	0.889087446814769	downregulated	1
MER89	0.88941276463708	upregulated	1
Harlequin.int	0.889577805754745	upregulated	1
MER74B	0.890989308241153	upregulated	1
LTR39.int	0.892064045261839	downregulated	1
MER110A	0.892065511831358	upregulated	1
LTR7C	0.892507153564594	downregulated	1
MER103C	0.892964047041193	upregulated	1
MER52.int	0.895378846543009	upregulated	1
Tigger11a	0.89608876495139	downregulated	1
LTR40b	0.896641526076559	upregulated	1
MER57B2	0.898116083009184	downregulated	1
MER58C	0.898315899074199	upregulated	1
Charlie26a	0.898431123007463	downregulated	1
Charlie9	0.899376146487203	upregulated	1
Charlie21a	0.899563308038511	upregulated	1
L1HS	0.900264036078149	upregulated	1
MER61C	0.900675539871203	downregulated	1
LTR16D	0.900709829284004	downregulated	1
MER135	0.900754528506081	downregulated	1
L1PA2	0.901311645912887	upregulated	1
MER34	0.9015443203645	upregulated	1
Charlie5	0.902697647380092	upregulated	1
L1M3b	0.90280899869195	downregulated	1
MER50.int	0.904043198039195	upregulated	1
Tigger6b	0.904043198039195	upregulated	1
MER50C	0.905792727614428	downregulated	1
MER84.int	0.905792727614428	downregulated	1
MamGyp.int	0.905836033590757	upregulated	1
LTR48	0.906343518237075	downregulated	1
L1MEg1	0.906900436197575	upregulated	1
LTR19C	0.906948250395203	downregulated	1
L1MA4A	0.907584749228262	upregulated	1
MER34.int	0.907597552950641	upregulated	1
HERVI.int	0.908321750648262	downregulated	1
MSTB1.int	0.908321750648262	downregulated	1
LTR7	0.908479630057311	downregulated	1
LTR62	0.909313634046612	downregulated	1
X6B_LINE	0.909387208870201	downregulated	1
MER4B	0.909636277308382	upregulated	1
Tigger13a	0.910123567380102	upregulated	1
MER83	0.91033309841944	downregulated	1
MER9a1	0.910754457422383	upregulated	1
LTR72B	0.91078300296696	downregulated	1
Looper	0.911027426138371	downregulated	1
LTR16B1	0.911817045508326	downregulated	1
MER41D	0.911990255063762	upregulated	1
L1MEg	0.912047783333049	upregulated	1
L1PA12	0.912610267143073	downregulated	1
LTR31	0.912711796015069	downregulated	1
L1ME3D	0.912741772726997	upregulated	1
LTR41B	0.913733084667504	downregulated	1
LTR61	0.914340072280105	upregulated	1
Tigger10	0.914366217337911	upregulated	1
MLT2B5	0.914736987846432	downregulated	1
LTR72	0.915381083581198	upregulated	1
MLT1L	0.915822679630947	upregulated	1
L1MEb	0.91605193657923	upregulated	1
MER41E	0.916488236543008	upregulated	1
LTR1C	0.916586375853534	downregulated	1
MER67C	0.916835866762893	upregulated	1
MER58B	0.917469511200228	upregulated	1
LTR16E1	0.918597422292449	downregulated	1
MER39B	0.918705665092373	downregulated	1
L1PA6	0.918956060962662	upregulated	1
MER96B	0.919062158207887	downregulated	1
PRIMA4_LTR	0.919163441058888	downregulated	1
L1PA14	0.919350396272972	upregulated	1
LTR40c	0.919964618702028	upregulated	1
L1M3f	0.920706958546675	downregulated	1
LTR25	0.921161040599335	upregulated	1
LTR5B	0.921243593160784	upregulated	1
LTR59	0.92213448469367	downregulated	1
MER11C	0.922950323866262	upregulated	1
MER76	0.923472574576537	upregulated	1
THE1.int	0.92361372330787	downregulated	1
MER52C	0.92387192104535	downregulated	1
LTR26	0.923911907398027	upregulated	1
LTR84a	0.924240061933551	downregulated	1
MER39B	0.924625488812863	upregulated	1
MER87B	0.92504194702692	upregulated	1
MER113A	0.925704111792739	upregulated	1
PABL_A.int	0.926463862231667	upregulated	1
ERV3.16A3_I.int	0.927780252778739	upregulated	1
MER110	0.928028313202463	downregulated	1
L1M2b	0.928240965479289	downregulated	1
MLT1K.int	0.928259411732941	upregulated	1
MLT1A	0.928517011214928	upregulated	1
MER30B	0.929416081476443	downregulated	1
MER11A	0.929462271113724	downregulated	1
LTR33	0.929565162266787	upregulated	1
LTR3	0.929932009350691	upregulated	1
MER6C	0.930168311561534	downregulated	1
LTR81C	0.930188782938753	upregulated	1
L1P4	0.930598212427072	downregulated	1
LTR16A	0.930832723478514	upregulated	1
Charlie1	0.931520279544836	upregulated	1
HERV17.int	0.931532614655396	downregulated	1
ORSL	0.931871471949109	downregulated	1
MLT2B3	0.932086617490005	upregulated	1
MER119	0.932116185379681	upregulated	1
L1MA10	0.932497819288532	upregulated	1
MER11D	0.933199822708961	upregulated	1
MER95	0.933869367583945	downregulated	1
MER9a2	0.934011228672928	upregulated	1
L1PBa1	0.934587959848116	downregulated	1
PRIMAX.int	0.934719905658549	upregulated	1
LTR46	0.934724850507084	downregulated	1
LTR42	0.937052229540587	downregulated	1
Harlequin.int	0.937239020856574	downregulated	1
MER65.int	0.937349435920521	upregulated	1
MER126	0.937374610947628	downregulated	1
HERV35I.int	0.937438468027566	downregulated	1
Charlie10b	0.93846231635448	downregulated	1
MLT1H2.int	0.939057056339249	downregulated	1
LTR75_1	0.939181281738477	upregulated	1
MamRep1894	0.939709353776553	downregulated	1
LTR82A	0.940335521504111	downregulated	1
LTR51	0.940843088020536	downregulated	1
Charlie13b	0.940874675520927	downregulated	1
AluYg6	0.941491168309142	upregulated	1
MLT1B.int	0.941494398749517	downregulated	1
LTR26E	0.941655731237844	upregulated	1
MSTD.int	0.941721815127059	downregulated	1
LTR41B	0.941737114564191	upregulated	1
HUERS.P3b.int	0.941985170208754	upregulated	1
HERV3.int	0.942287800073177	downregulated	1
LTR72	0.942287800073177	downregulated	1
L1MB1	0.942416149885445	downregulated	1
MER113B	0.942487330067749	upregulated	1
LTR16E2	0.942520087672865	downregulated	1
Mam_R4	0.942764371488731	downregulated	1
LTR27	0.943138400016338	downregulated	1
LTR75	0.943138400016338	downregulated	1
PRIMA4.int	0.943475527018034	downregulated	1
MER34C	0.943838481678416	downregulated	1
L1M3a	0.944058289631364	downregulated	1
HAL1b	0.944120858015167	upregulated	1
L1MA3	0.944179614054018	upregulated	1
MLT1A1	0.944244587085888	upregulated	1
MER90a	0.944377919040964	upregulated	1
LTR48	0.944889625208763	upregulated	1
LTR10D	0.944959651057193	upregulated	1
Ricksha_0	0.945299831608902	downregulated	1
MER6B	0.945398984422237	downregulated	1
MER4C	0.945447995217018	upregulated	1
LTR79	0.94567653523863	upregulated	1
HERV16.int	0.946536992293684	upregulated	1
LTR25	0.946816185620993	downregulated	1
AmnSINE1	0.946828953715598	downregulated	1
LTR22C	0.94706260961305	upregulated	1
LTR13A	0.947264290725988	upregulated	1
LTR33B	0.947304603101467	downregulated	1
MER41.int	0.947531575484322	downregulated	1
AluYf5	0.947726557487869	downregulated	1
MLT2A1	0.94781465870778	upregulated	1
MER72B	0.948245405219518	downregulated	1
MER102b	0.948447647094969	upregulated	1
LOR1.int	0.948728810390036	downregulated	1
L1M3de	0.949646232344756	upregulated	1
MLT1J2.int	0.950008696190931	downregulated	1
MLT1C.int	0.950074220660658	upregulated	1
LTR39	0.95025390132986	downregulated	1
L1P4	0.950527253739634	upregulated	1
MER4E	0.950658596247707	upregulated	1
MamRep1527	0.950679428371439	downregulated	1
MER49	0.950904384039593	upregulated	1
Looper	0.951041291687358	upregulated	1
L1MEb	0.951186664795732	downregulated	1
HSMAR2	0.951251654383767	upregulated	1
MER105	0.951581174402267	upregulated	1
Tigger8	0.951797358035036	downregulated	1
MLT1C	0.951913007354752	upregulated	1
LTR38	0.952215708985756	downregulated	1
SVA_A	0.95240433133975	upregulated	1
LTR24C	0.952480691714491	downregulated	1
MER11C	0.952487045179174	downregulated	1
THE1B.int	0.95261094548199	upregulated	1
Tigger12A	0.952785924068067	downregulated	1
LTR75B	0.953089343689583	upregulated	1
MER61.int	0.953225782363819	upregulated	1
Tigger8	0.953797119394756	upregulated	1
MER77	0.953921859227189	downregulated	1
LTR16C	0.953946433470824	upregulated	1
LTR22A	0.954184018636185	upregulated	1
MER21.int	0.954285998833737	upregulated	1
MLT1J.int	0.954616088785625	upregulated	1
LTR6B	0.954836544734783	downregulated	1
LTR86B2	0.954836544734783	downregulated	1
Tigger7	0.955150456371108	upregulated	1
LTR40A1	0.955352675011138	downregulated	1
LTR89	0.955494154989108	downregulated	1
MLT1H.int	0.95561146299063	upregulated	1
LTR78B	0.955632388741273	downregulated	1
MER4C	0.956031994592542	downregulated	1
Tigger14a	0.956202035140425	downregulated	1
Charlie14a	0.956488996494265	downregulated	1
BLACKJACK	0.956763786720788	downregulated	1
L1ME3F	0.956904877552176	upregulated	1
LTR36	0.956949731713916	downregulated	1
MSTD.int	0.957883073780417	upregulated	1
MER6B	0.957963962238465	upregulated	1
MamGypLTR2b	0.958297762298102	upregulated	1
LTR34	0.958615783556763	upregulated	1
Tigger2a	0.958731205471312	upregulated	1
MLT2C2	0.959029846776035	upregulated	1
LTR29	0.959096189772201	downregulated	1
L1PB1	0.959124957825482	upregulated	1
MER131	0.959230242723204	downregulated	1
MER61E	0.959286662763292	upregulated	1
MER65D	0.95933654462238	upregulated	1
MLT1F2.int	0.95950074170568	downregulated	1
L1PA8	0.959867780880837	upregulated	1
LTR52	0.960032228915022	upregulated	1
MER68	0.960476033797306	upregulated	1
LTR13	0.960476313009033	upregulated	1
Tigger6a	0.960516544221926	downregulated	1
LTR75_1	0.960589625507117	downregulated	1
MER61D	0.960589625507117	downregulated	1
Kanga1	0.961017262196514	downregulated	1
Tigger1	0.961042804330018	upregulated	1
ORSL.2b	0.961089310230126	upregulated	1
UCON29	0.961165207774855	upregulated	1
LTR10A	0.961172225913157	downregulated	1
MER101	0.961172225913157	downregulated	1
MER66A	0.961172225913157	downregulated	1
MER104	0.9613031880045	upregulated	1
LTR45C	0.961428882264234	upregulated	1
MER11D	0.961924574402185	downregulated	1
MADE1	0.962018262002371	upregulated	1
L1PA17	0.962019490764524	upregulated	1
MER90	0.962243036030331	upregulated	1
LTR8A	0.962579539717169	upregulated	1
AluYb9	0.962767196042905	upregulated	1
L1PA7	0.962963777534378	upregulated	1
LTR49	0.963040226127139	downregulated	1
HERV9.int	0.963196470956129	downregulated	1
Kanga1a	0.96340967395643	downregulated	1
MER57C2	0.963473710555761	downregulated	1
Tigger12c	0.963484670666001	downregulated	1
LTR2	0.964068386628235	upregulated	1
MER4.int	0.964456199748928	upregulated	1
MER73	0.964660647501913	downregulated	1
MLT1D.int	0.96493612013068	downregulated	1
MLT1I.int	0.96493612013068	downregulated	1
MER1A	0.96524970629345	upregulated	1
MER50B	0.965664416502431	downregulated	1
AluYh9	0.96592460095061	upregulated	1
L1MA7	0.965975582249778	upregulated	1
MER58D	0.96600287834137	downregulated	1
MER67B	0.966495418107829	downregulated	1
LTR13	0.966525749715403	downregulated	1
LTR37A	0.966633014727431	downregulated	1
Kanga1b	0.967026769225837	downregulated	1
LTR60	0.967435953480877	downregulated	1
L1M2	0.967503914236467	upregulated	1
MLT1G3	0.967938318111657	downregulated	1
LTR43	0.968340590473549	downregulated	1
AluYf4	0.968376401343497	upregulated	1
L1PA15.16	0.968828665973695	upregulated	1
LTR75	0.96892418186307	upregulated	1
LTR49.int	0.968947363853331	upregulated	1
HSMAR1	0.969017732026117	upregulated	1
LTR45	0.969164198167124	downregulated	1
L1MD1	0.969481759183777	upregulated	1
LTR10D	0.969725691948897	downregulated	1
MER65C	0.969730730007138	downregulated	1
Tigger1a_Art	0.969993676042644	downregulated	1
LTR19A	0.970090749525337	downregulated	1
X3_LINE	0.970128808544586	downregulated	1
MER66C	0.970450166004654	upregulated	1
HERVIP10FH.int	0.970713185266947	downregulated	1
MER6	0.970713185266947	downregulated	1
L1M2a	0.970752856573016	upregulated	1
MER4D0	0.97086045745208	downregulated	1
HUERS.P1.int	0.971089534485055	downregulated	1
LTR24B	0.971737649282795	downregulated	1
PABL_A	0.972071853422811	downregulated	1
L1MEa	0.972350844686724	downregulated	1
MER87	0.972350844686724	downregulated	1
LTR47A	0.972479170478321	downregulated	1
MER67C	0.97258754848875	downregulated	1
MER52A	0.972636035663916	downregulated	1
HUERS.P3.int	0.973024884600131	downregulated	1
L1MA2	0.973028746314083	upregulated	1
LTR14	0.973094749717697	downregulated	1
MSTD	0.974260051296964	upregulated	1
L1P1	0.974329660671464	upregulated	1
MER47B	0.974369253466931	downregulated	1
MSTA.int	0.974395487607183	upregulated	1
MER63B	0.974535771050478	upregulated	1
AluYg6	0.974545864519235	downregulated	1
AluYk12	0.974562368328875	upregulated	1
L1PA12	0.975178859072975	upregulated	1
LTR54	0.975928970792558	downregulated	1
Charlie16a	0.975952453845952	downregulated	1
MER102a	0.976103035815858	downregulated	1
MLT1A1.int	0.976358140385789	upregulated	1
MER51C	0.976525089155032	downregulated	1
MSTB	0.976634906337822	upregulated	1
LTR10E	0.976997699762807	upregulated	1
MER84	0.977594180968632	downregulated	1
MER101.int	0.977627635412257	downregulated	1
LTR16D2	0.977771684575672	downregulated	1
LTR49.int	0.97786042319242	downregulated	1
MER82	0.978033440476776	upregulated	1
LTR1	0.978217233563199	upregulated	1
MER102c	0.978266633072387	upregulated	1
LTR2B	0.978267607624138	upregulated	1
MER5C	0.978587391539153	downregulated	1
AluYd8	0.978613902592105	downregulated	1
MLT1A.int	0.978952197083843	downregulated	1
X6A_LINE	0.978952197083843	downregulated	1
MER101.int	0.979224534405513	upregulated	1
MER102a	0.979361377771144	upregulated	1
MER74A	0.979477451446205	downregulated	1
Helitron2Na_Mam	0.979561174841999	downregulated	1
Charlie18a	0.979953822206904	upregulated	1
THE1D	0.979981276908842	upregulated	1
Charlie4a	0.980005281490118	upregulated	1
L1PBa	0.980161667534304	downregulated	1
LOR1.int	0.980250648509394	upregulated	1
LTR57	0.980433568589284	upregulated	1
MER89	0.980656403478926	downregulated	1
X7A_LINE	0.980780893724216	downregulated	1
MER44B	0.98080016870479	downregulated	1
MLT2F	0.980924743512207	upregulated	1
LTR76	0.981337751686224	upregulated	1
L1PA4	0.981657659786051	upregulated	1
L1MD2	0.981864117161636	upregulated	1
Kanga1b	0.981958117107134	upregulated	1
MSTB.int	0.982161261290169	upregulated	1
MER4A1	0.982423646112028	upregulated	1
L1M3e	0.98267705865519	upregulated	1
L1M2a	0.983080644625106	downregulated	1
AluYb9	0.983102456252234	downregulated	1
MER5C	0.983184213985389	upregulated	1
MER21A	0.98344732115923	downregulated	1
HERVK3.int	0.98353626900363	downregulated	1
MLT1J1.int	0.98353626900363	downregulated	1
MER1A	0.98353663603493	downregulated	1
LTR19B	0.98370363992322	upregulated	1
PRIMA4.int	0.983791589467686	upregulated	1
MamRep38	0.983919739147938	downregulated	1
Charlie24	0.983992936847737	downregulated	1
MER44A	0.984000199052235	upregulated	1
MSTB2	0.984165187636693	downregulated	1
L1M3c	0.98435496571341	upregulated	1
L1P3	0.984470733521045	upregulated	1
MER68B	0.984497727164936	downregulated	1
MER1B	0.984581349394409	upregulated	1
L1M3d	0.984593783731221	downregulated	1
L1M4c	0.984660444329764	upregulated	1
AluYh9	0.984808181058404	downregulated	1
L1MEg1	0.984808181058404	downregulated	1
LTR15	0.984808181058404	downregulated	1
MER65B	0.984830962263537	downregulated	1
MER6A	0.984891370480027	downregulated	1
L1MEf	0.984912985110097	upregulated	1
MER21B	0.985062828571008	upregulated	1
MLT1E1	0.985256121537914	downregulated	1
LTR18B	0.985302806820715	downregulated	1
MER91C	0.985411349581254	upregulated	1
LTR12F	0.98547097466745	upregulated	1
L1PA11	0.985575897899263	upregulated	1
Tigger12	0.985751159663212	downregulated	1
MER94B	0.985838972126957	downregulated	1
MER66B	0.98584172471789	upregulated	1
MamRep488	0.985874760395353	downregulated	1
MER51D	0.985951348765563	upregulated	1
MER2B	0.985972852011609	upregulated	1
Charlie23a	0.986087282099316	downregulated	1
LTR45B	0.986160874742199	upregulated	1
L1PBa	0.986233751638716	upregulated	1
L1PB4	0.986263638851346	upregulated	1
MER4D1	0.986556776315293	downregulated	1
Charlie15a	0.986581672661124	upregulated	1
LTR6A	0.986716527319088	upregulated	1
LTR10C	0.986849358860762	upregulated	1
MER66B	0.986895133571181	downregulated	1
LTR3B_	0.986914489345887	upregulated	1
Charlie3	0.987123392095798	downregulated	1
LTR86A1	0.987199416453027	downregulated	1
LTR88a	0.987206037912113	downregulated	1
LTR47B	0.987264482215127	upregulated	1
MER21A	0.987292543143185	upregulated	1
MER11B	0.987344457166762	upregulated	1
L1ME3F	0.987910416467058	downregulated	1
MER51A	0.987922153792576	downregulated	1
MamGypLTR3	0.988167841010843	downregulated	1
Tigger7	0.988171808556671	downregulated	1
LOR1b	0.988215946288731	upregulated	1
MER41C	0.988298962692547	downregulated	1
Tigger9a	0.988607834864171	downregulated	1
Zaphod2	0.989268083044551	upregulated	1
LTR12	0.989346380359708	downregulated	1
MLT2E	0.989364489583919	downregulated	1
MamRep434	0.989390167448157	downregulated	1
PABL_A	0.989548777099457	upregulated	1
MER65A	0.989663561620048	upregulated	1
Tigger3b	0.989769824149867	upregulated	1
ERV3.16A3_LTR	0.9898022930399	downregulated	1
MER20B	0.989845386570621	upregulated	1
L1PA3	0.989884328088037	upregulated	1
L1MC1	0.989887462393301	upregulated	1
MER113	0.990103074177048	upregulated	1
Kanga2_a	0.99014522713192	upregulated	1
LTR2	0.990192907099256	downregulated	1
Tigger3	0.990192907099256	downregulated	1
MLT2B1	0.990245047558037	downregulated	1
MamGypLTR1a	0.990411992740295	downregulated	1
L1ME3C	0.990643886714275	upregulated	1
ERVL.B4.int	0.990885442845321	downregulated	1
MER31.int	0.990898560527076	downregulated	1
LTR40a	0.990914829873645	upregulated	1
MER74B	0.991234047823785	downregulated	1
Tigger3c	0.991239146680435	upregulated	1
THE1A	0.991254280974682	downregulated	1
MER65.int	0.99133019249487	downregulated	1
CR1_Mam	0.991465627373663	downregulated	1
AluYc3	0.99162820081683	upregulated	1
MER94B	0.991657878577527	upregulated	1
MER44D	0.991701783976202	downregulated	1
Tigger4b	0.991823516463644	upregulated	1
MER57A.int	0.991945076613969	downregulated	1
MER52A	0.991964906373634	upregulated	1
LTR88b	0.992023016318118	downregulated	1
ERVL.E.int	0.992238577701985	upregulated	1
Tigger4	0.992327262671362	upregulated	1
L1MA3	0.99235272135319	downregulated	1
MER47A	0.992424711461939	upregulated	1
L1PA2	0.992636159836479	downregulated	1
MER51D	0.992745887567767	downregulated	1
L1PA15	0.992812357096781	upregulated	1
L1PA8A	0.992836898865418	downregulated	1
LTR84b	0.992844179325367	upregulated	1
PABL_A.int	0.992941535660485	downregulated	1
MER54A	0.992941964996412	downregulated	1
MamGypLTR3	0.992998789711842	upregulated	1
L1P5	0.993085153109172	downregulated	1
Tigger9b	0.993085153109172	downregulated	1
L1M3c	0.993139130597343	downregulated	1
LTR78	0.993142777110787	downregulated	1
LTR13A	0.99318596922394	downregulated	1
AluYc3	0.993343928187903	downregulated	1
Kanga1c	0.993470781966577	downregulated	1
LTR82B	0.99349819578613	downregulated	1
MLT2B2	0.993537216878856	downregulated	1
LTR85b	0.993594524503701	downregulated	1
Kanga11a	0.993702688853919	downregulated	1
LTR28	0.993768410685669	downregulated	1
SVA_F	0.993820618967676	upregulated	1
MER45R	0.993906925674345	upregulated	1
AluYa8	0.994029827258911	downregulated	1
MER94	0.994054493680955	upregulated	1
L1MDa	0.994103310283531	upregulated	1
Tigger4b	0.994290839100711	downregulated	1
Tigger10	0.994344789828933	downregulated	1
MER30	0.994517545608689	upregulated	1
MER91C	0.994603301294981	downregulated	1
HERVL.int	0.994616656722311	upregulated	1
LTR26B	0.99473648233878	downregulated	1
LTR90B	0.99473648233878	downregulated	1
LTR85a	0.994792558474803	downregulated	1
L1PA13	0.994820112286171	upregulated	1
LTR67B	0.994873701743089	downregulated	1
SVA_C	0.994874018952281	upregulated	1
LTR5B	0.994911009161486	downregulated	1
MER91A	0.994982849439365	downregulated	1
LTR8	0.995025987302151	upregulated	1
Cheshire	0.995057594071153	downregulated	1
L1MA6	0.995159213699299	upregulated	1
L1M3d	0.99516400082331	upregulated	1
L1PA14	0.995188196084364	downregulated	1
LTR79	0.995207635073115	downregulated	1
MLT2A1	0.99525203846639	downregulated	1
L4	0.995296899212235	upregulated	1
LTR18B	0.995388125465018	upregulated	1
MER2	0.995404400705351	upregulated	1
LTR9B	0.995426807043693	downregulated	1
L1PREC2	0.995502827609759	upregulated	1
L1ME5	0.995561780869107	downregulated	1
LTR22C	0.99556636729982	downregulated	1
L1ME3A	0.995571233608254	upregulated	1
Charlie2b	0.995660644109674	downregulated	1
LTR7B	0.995668820648227	downregulated	1
MamGypLTR1c	0.995681557359545	downregulated	1
Charlie19a	0.995782578754538	downregulated	1
L3b	0.995914474176086	upregulated	1
HERVL74.int	0.995915833629577	downregulated	1
L1MB5	0.995961479199795	upregulated	1
MER31B	0.995962859544521	downregulated	1
Tigger2b_Pri	0.995987130349479	upregulated	1
LTR41	0.995998612566553	downregulated	1
MLT1F	0.996109433041101	upregulated	1
MER4.int	0.996112741604985	downregulated	1
LTR10C	0.996118481320539	downregulated	1
MER34A	0.996152083105254	downregulated	1
MER121	0.996159062920232	downregulated	1
HERVL40.int	0.996189756575884	upregulated	1
MLT1H2	0.99619275344856	downregulated	1
MLT2F	0.996213276317751	downregulated	1
MLT2A2	0.996238894425454	downregulated	1
LTR16A2	0.996264314221047	downregulated	1
LTR1B	0.996289918505637	downregulated	1
L1MC3	0.996371236831966	upregulated	1
MamRep1161	0.996375345602919	downregulated	1
L1ME5	0.996391861271185	upregulated	1
MLT1A0	0.996409107751755	upregulated	1
MERX	0.996429402843544	downregulated	1
PABL_B	0.996447841682601	upregulated	1
Tigger3d	0.9965553995262	downregulated	1
Charlie4z	0.996592502458444	upregulated	1
MER8	0.996611408946815	upregulated	1
L1PA5	0.996623426778078	upregulated	1
LTR53	0.996654679187941	downregulated	1
MER4E1	0.99666537627419	downregulated	1
LTR5_Hs	0.996680734461671	upregulated	1
Charlie20a	0.996690237094458	downregulated	1
LTR12D	0.996692055807922	upregulated	1
L1ME3B	0.996719861193683	upregulated	1
LTR7C	0.996769678452127	upregulated	1
L1M	0.996808210029858	downregulated	1
HAL1.2a_MD	0.996946955443349	downregulated	1
L1ME2z	0.996977406256783	upregulated	1
Tigger2b_Pri	0.997052815008853	downregulated	1
L1HS	0.997163905122916	downregulated	1
LTR23	0.997273094223936	upregulated	1
L1MCb	0.997296753073576	downregulated	1
L1MCc	0.997322259202667	downregulated	1
MER49	0.997516484714962	downregulated	1
Charlie7a	0.997549847713434	downregulated	1
HSMAR2	0.997554947844955	downregulated	1
MER57D	0.997627878308016	upregulated	1
MER11A	0.99763130186154	upregulated	1
MER45C	0.997670678281142	downregulated	1
MLT2B4	0.997690400058811	downregulated	1
L1MCb	0.997693740989908	upregulated	1
MER34C2	0.997700213130106	downregulated	1
LTR41	0.997735745449394	upregulated	1
MER63B	0.99773698169834	downregulated	1
MSTA.int	0.997787985330535	downregulated	1
L1MDb	0.997996191481598	downregulated	1
LTR16C	0.998036391758771	downregulated	1
MER4D	0.998044580618897	downregulated	1
L1MA9	0.998046282340295	upregulated	1
SVA_B	0.998054292899788	upregulated	1
Charlie17a	0.998110584255949	upregulated	1
MER58A	0.998117627012104	upregulated	1
MER94	0.998139046827959	downregulated	1
L1M3	0.998224312649461	upregulated	1
MER51A	0.998240277305413	upregulated	1
L1PB3	0.998243387656896	upregulated	1
Kanga2_a	0.998247954479169	downregulated	1
MER65A	0.998274682863888	downregulated	1
L1MA1	0.998287222494607	downregulated	1
MER9a1	0.998300059004149	downregulated	1
MER52D	0.998370278062258	downregulated	1
Charlie2b	0.998372425645466	upregulated	1
Tigger3a	0.998386919995298	upregulated	1
MLT2C1	0.998391107490977	downregulated	1
AluYb8	0.998392288431241	upregulated	1
MamRep4096	0.998427121812533	downregulated	1
MLT2D	0.998434527889843	downregulated	1
MER4A	0.998450864263451	downregulated	1
MSTB.int	0.99845333492082	downregulated	1
L1P1	0.998456251863847	downregulated	1
L1PB	0.998499229989144	downregulated	1
Helitron3Na_Mam	0.998512123577593	downregulated	1
LTR42	0.998568274465204	upregulated	1
MER53	0.998572526886098	upregulated	1
Kanga1a	0.998594640285708	upregulated	1
Tigger16b	0.998613031851956	downregulated	1
LTR23	0.998617412078101	downregulated	1
LTR5A	0.998742706638705	downregulated	1
MSTC	0.99874511416523	upregulated	1
SVA_E	0.998751691138346	upregulated	1
L1ME3E	0.998793927901367	downregulated	1
L1MA8	0.998815486932894	upregulated	1
MLT1M	0.998825901758361	downregulated	1
HERVH.int	0.998829177026091	downregulated	1
L1MDa	0.998946631883712	downregulated	1
Charlie1b	0.999014956003585	upregulated	1
MER53	0.999025457999497	downregulated	1
L1PA11	0.999034370770491	downregulated	1
L1M3e	0.999044380389718	downregulated	1
MLT1B	0.999053553975263	upregulated	1
Charlie21a	0.999054881345496	downregulated	1
MER57D	0.999070249149296	downregulated	1
L1PA17	0.999110014120084	downregulated	1
MLT1E1A	0.999156857766635	downregulated	1
MER21B	0.999171898262173	downregulated	1
MER106B	0.999173756471616	downregulated	1
LTR16B2	0.999173923886878	downregulated	1
L1M6	0.999174993595461	downregulated	1
L1MA4A	0.999201001566837	downregulated	1
Charlie9	0.999207321461332	downregulated	1
LTR33C	0.999226042246983	downregulated	1
MER54B	0.999232779090375	downregulated	1
L1MC2	0.999247240995905	downregulated	1
MER68	0.999252627623661	downregulated	1
MLT1J	0.999286139213961	upregulated	1
MER63A	0.99933447636598	downregulated	1
LTR8A	0.99935341054322	downregulated	1
MSTB1	0.999367534008343	downregulated	1
MER9a3	0.999382895020593	upregulated	1
LTR40a	0.999405800256447	downregulated	1
Charlie2a	0.999408814934492	downregulated	1
MER77B	0.99941613028819	downregulated	1
Arthur1A	0.999450524452024	downregulated	1
MamRep137	0.999455181952987	downregulated	1
MER119	0.999470685213867	downregulated	1
Tigger4	0.99948111839603	downregulated	1
MER4B.int	0.999503871968804	downregulated	1
LTR1D	0.999547799084531	downregulated	1
MER115	0.999564183281721	downregulated	1
L1ME3	0.999572165722085	upregulated	1
MLT1N2	0.999577483490844	downregulated	1
Arthur1B	0.999588974441966	downregulated	1
MER112	0.999589171895464	upregulated	1
L1MD	0.999594635432425	upregulated	1
L1MA2	0.999615413963584	downregulated	1
L1P3	0.999619646900772	downregulated	1
MER5A1	0.999620886408405	upregulated	1
AluYk4	0.999626687401199	upregulated	1
MLT1G1	0.999627328040048	downregulated	1
L1MA5A	0.999627760708363	downregulated	1
MLT1N2	0.999663095679861	upregulated	1
MER2B	0.99966423509201	downregulated	1
MER45R	0.999669662084421	downregulated	1
MER63D	0.999710918911262	downregulated	1
MER45B	0.999724416037626	downregulated	1
LTR40c	0.999730866811142	downregulated	1
Charlie22a	0.999731175205128	downregulated	1
MER39	0.99973585321932	downregulated	1
L1PA15	0.999750943425294	downregulated	1
MLT1E3	0.99975371701623	downregulated	1
L1M7	0.999754699616511	downregulated	1
MARNA	0.999758169369336	downregulated	1
LOR1b	0.99977346945541	downregulated	1
Plat_L3	0.999777638548202	downregulated	1
MER31A	0.999802877685659	downregulated	1
LTR50	0.999808894079315	downregulated	1
LTR12F	0.999810505557025	downregulated	1
LTR48B	0.999815204997457	downregulated	1
Charlie1	0.999818153440321	downregulated	1
LTR33A_	0.999826856060681	downregulated	1
Charlie7	0.99982720506645	downregulated	1
MER90a	0.999828205120035	downregulated	1
Charlie4a	0.999834149350817	downregulated	1
MLT1F1	0.999834516030916	downregulated	1
L1MB8	0.999852623930115	upregulated	1
MSTA	0.999857466876338	upregulated	1
L1PA13	0.999859510082099	downregulated	1
THE1D.int	0.999860871615885	downregulated	1
MADE2	0.999871605892652	downregulated	1
Arthur1	0.999883170759446	downregulated	1
L1MA10	0.999885289453081	downregulated	1
MLT2C2	0.999885445868815	downregulated	1
AluYf4	0.999890615512775	downregulated	1
MER47C	0.999890675028351	downregulated	1
L1PA16	0.999900401919748	downregulated	1
MER85	0.999907961030582	downregulated	1
Tigger2a	0.999913329065744	downregulated	1
L1PREC2	0.999915636654731	downregulated	1
LTR8	0.999917870366107	downregulated	1
HAL1b	0.999921351325024	downregulated	1
MLT1H	0.999922134333398	downregulated	1
Tigger4a	0.999924200464381	upregulated	1
MSTC	0.999924300886899	downregulated	1
L1PA5	0.999924966904275	downregulated	1
LTR16A1	0.999925593134613	downregulated	1
L1MB3	0.999931189386351	upregulated	1
MER57E1	0.999933720435751	downregulated	1
MLT1A1	0.999937241352275	downregulated	1
MER4E	0.999938220227115	downregulated	1
MER105	0.999938449455707	downregulated	1
MLT1D	0.999942418939942	upregulated	1
HAL1.3A_ME	0.99994933098219	downregulated	1
MER3	0.999950741173548	upregulated	1
L1PB3	0.999951421613808	downregulated	1
L1ME3D	0.999951613781626	downregulated	1
L1PA6	0.999952239331267	downregulated	1
MLT1J1	0.999954313737341	downregulated	1
MER102c	0.999954759551993	downregulated	1
Tigger2	0.999955519460898	downregulated	1
MER44C	0.999955541232808	downregulated	1
Charlie5	0.999958011685928	downregulated	1
MER8	0.999960721089315	downregulated	1
Tigger13a	0.999962608039019	downregulated	1
MER34	0.999962659361793	downregulated	1
MLT1F	0.999963013595768	downregulated	1
MER46C	0.999963061683863	downregulated	1
L1PB4	0.999965102344018	downregulated	1
Charlie1a	0.999965793824859	upregulated	1
MLT1K	0.999966627563774	upregulated	1
MER50	0.999969358112996	downregulated	1
MER41A	0.999969894637587	downregulated	1
MLT1J2	0.999971046331289	downregulated	1
MER20B	0.999973578731262	downregulated	1
L1MEc	0.999973631842064	upregulated	1
L1M4b	0.999976467566486	downregulated	1
Tigger15a	0.999977335684725	downregulated	1
Charlie18a	0.999977497362585	downregulated	1
MLT1H1	0.999978164371873	downregulated	1
MER45A	0.999979448569795	downregulated	1
Charlie17a	0.999979465912934	downregulated	1
L1MCa	0.999979780116159	downregulated	1
AluYa5	0.999980148414258	upregulated	1
MLT1I	0.999981228505451	downregulated	1
AluYk11	0.999982467684979	downregulated	1
L1MC1	0.999983653875607	downregulated	1
L1MA8	0.99998537315436	downregulated	1
MER41B	0.999986314393495	downregulated	1
THE1C	0.999987200563464	downregulated	1
L1M4c	0.999988131004531	downregulated	1
AluYb8	0.999988209123784	downregulated	1
MER82	0.99998891916289	downregulated	1
MER117	0.999988936936203	downregulated	1
L1MD1	0.999989051438089	downregulated	1
L1MA4	0.999989463711175	downregulated	1
L1PA3	0.999989676872572	downregulated	1
MLT1F2	0.999990810959106	downregulated	1
LTR37B	0.999991216138905	downregulated	1
MLT1E2	0.99999152752288	downregulated	1
L1MEe	0.999991619745276	downregulated	1
ERVL.E.int	0.999991684941245	downregulated	1
ERV3.16A3_I.int	0.999993290534453	downregulated	1
MER113	0.999993908366205	downregulated	1
MER113A	0.999994532763495	downregulated	1
L1MEf	0.999994638997103	downregulated	1
MER91B	0.999995163815397	downregulated	1
Tigger3c	0.999995438345244	downregulated	1
L1PA10	0.999995819965428	downregulated	1
HAL1	0.999996282585488	upregulated	1
LTR12C	0.999996294435502	downregulated	1
AluYa5	0.99999645145451	downregulated	1
MER58C	0.999996584354327	downregulated	1
AluYk4	0.999996856138388	downregulated	1
AluYk11	0.999996909091096	upregulated	1
MER30	0.999997319768116	downregulated	1
AluSq10	0.999997524835576	upregulated	1
L1MEc	0.999997941444078	downregulated	1
L1MB7	0.999998211628575	upregulated	1
Tigger5	0.999998303686045	downregulated	1
MER47A	0.999998330020174	downregulated	1
L1MA6	0.999998360657561	downregulated	1
L1MC	0.999998369280407	upregulated	1
MER4B	0.999998519723616	downregulated	1
MER81	0.999998626222949	downregulated	1
MER33	0.999998657279083	upregulated	1
L1MD3	0.999998667366298	downregulated	1
MER4A1	0.999998700293801	downregulated	1
MER20	0.999998740289744	upregulated	1
Charlie15a	0.999998901544196	downregulated	1
L1MB4	0.999999156197024	upregulated	1
L1M3	0.999999163506231	downregulated	1
L1ME2z	0.999999334730483	downregulated	1
L1MA9	0.999999334760116	downregulated	1
Charlie1a	0.999999346364048	downregulated	1
Charlie8	0.999999363801414	downregulated	1
L1M1	0.999999399548194	upregulated	1
AluSc5	0.999999438382661	upregulated	1
L3b	0.999999479500028	downregulated	1
AluSq4	0.999999482254021	downregulated	1
MER104	0.999999498649584	downregulated	1
L1MA7	0.999999555886704	downregulated	1
AluSq4	0.999999561609026	upregulated	1
MLT1A	0.999999583338493	downregulated	1
L1MA5	0.999999626654023	downregulated	1
L1PB1	0.999999632943273	downregulated	1
MSTB	0.999999636014635	downregulated	1
L1PA4	0.999999637873095	downregulated	1
L1M1	0.99999969769641	downregulated	1
LTR16A	0.999999721695062	downregulated	1
L1ME2	0.999999791084819	downregulated	1
MER112	0.999999827742153	downregulated	1
AluYc	0.999999871060729	upregulated	1
Tigger3b	0.999999886522778	downregulated	1
L1M2	0.999999904972878	downregulated	1
MER1B	0.999999925833636	downregulated	1
MER21C	0.999999930145565	downregulated	1
Charlie1b	0.999999950352829	downregulated	1
MADE1	0.999999960308577	downregulated	1
L1PA7	0.999999963567709	downregulated	1
L1PA8	0.999999963581271	downregulated	1
L1MC3	0.999999968217332	downregulated	1
Tigger4a	0.999999975372794	downregulated	1
MLT1L	0.999999976178282	downregulated	1
SVA_D	0.999999984890787	upregulated	1
L1M4	0.999999985432029	upregulated	1
MER102b	0.999999988836179	downregulated	1
L1ME3C	0.999999992226429	downregulated	1
Tigger1	0.999999992726274	downregulated	1
MSTD	0.999999993595882	downregulated	1
L1ME3	0.999999993603646	downregulated	1
L1MD2	0.999999993985886	downregulated	1
MER103C	0.999999996095969	downregulated	1
L1MEd	0.999999996867757	downregulated	1
THE1B.int	0.999999998233704	downregulated	1
L1ME1	0.999999998661241	upregulated	1
MSTA	0.999999999293751	downregulated	1
L1MB2	0.999999999313622	downregulated	1
L1MEg	0.999999999647185	downregulated	1
AluSg4	0.999999999755352	upregulated	1
THE1D	0.999999999812437	downregulated	1
FAM	0.999999999832099	upregulated	1
MER5B	0.999999999893176	upregulated	1
Charlie4z	0.999999999893736	downregulated	1
L1MB4	0.999999999940799	downregulated	1
LTR33	0.999999999948882	downregulated	1
L1MD	0.999999999955546	downregulated	1
AluSq10	0.999999999973468	downregulated	1
Tigger3a	0.999999999993681	downregulated	1
L1ME3B	0.999999999995927	downregulated	1
L3	0.999999999996477	upregulated	1
L1MC5	0.999999999997524	upregulated	1
AluSg7	0.999999999998795	upregulated	1
MLT1J	0.999999999998829	downregulated	1
FRAM	0.999999999999462	upregulated	1
FAM	0.999999999999635	downregulated	1
AluSx4	0.999999999999785	upregulated	1
MLT1C	0.999999999999912	downregulated	1
MER33	0.999999999999913	downregulated	1
MER5A1	0.999999999999916	downregulated	1
MER58B	0.999999999999929	downregulated	1
L4	0.99999999999996	downregulated	1
MER2	0.999999999999971	downregulated	1
MER5A	0.999999999999978	upregulated	1
MLT1K	0.99999999999998	downregulated	1
L1MC4	0.99999999999999	upregulated	1
MLT1B	0.999999999999991	downregulated	1
MIRb	0.999999999999999	upregulated	1
MIR	0.999999999999999	upregulated	1
AluSx	1	upregulated	1
L2a	1	upregulated	1
PrimLTR79	1	upregulated	1
HERV1_LTRc	1	upregulated	1
L1ME4a	1	upregulated	1
MIRc	1	upregulated	1
AluSx1	1	upregulated	1
HERVE_a.int	1	upregulated	1
HERVL32.int	1	upregulated	1
L1MC4a	1	upregulated	1
L1P4d	1	upregulated	1
L2c	1	upregulated	1
LTR39.int	1	upregulated	1
LTR46.int	1	upregulated	1
MER97b	1	upregulated	1
MER99	1	upregulated	1
MLT1E3.int	1	upregulated	1
MSTB2.int	1	upregulated	1
Charlie6	1	downregulated	1
Cheshire_Mars_	1	downregulated	1
Eulor2C	1	downregulated	1
HERV.Fc1_LTR2	1	downregulated	1
L2c	1	downregulated	1
LTR46.int	1	downregulated	1
MIRb	1	downregulated	1
MLT1E3.int	1	downregulated	1
AluJo	1	upregulated	1
AluJr	1	upregulated	1
AluSq2	1	upregulated	1
AluSz	1	upregulated	1
Charlie11	1	upregulated	1
Charlie12	1	upregulated	1
Eulor11	1	upregulated	1
Eulor6C	1	upregulated	1
Eulor9A	1	upregulated	1
Eulor9B	1	upregulated	1
HAL1N1_MD	1	upregulated	1
HERV.Fc1.int	1	upregulated	1
HERV.Fc1_LTR3	1	upregulated	1
HERVFH21.int	1	upregulated	1
LTR21A	1	upregulated	1
LTR4	1	upregulated	1
LTR59	1	upregulated	1
LTR70	1	upregulated	1
LTR7A	1	upregulated	1
MER132	1	upregulated	1
MER76.int	1	upregulated	1
MLT1E.int	1	upregulated	1
MLT1G.int	1	upregulated	1
MLT1H1.int	1	upregulated	1
MLT1H2.int	1	upregulated	1
Ricksha_a	1	upregulated	1
X2_LINE	1	upregulated	1
AluSg7	1	downregulated	1
AluSx	1	downregulated	1
Eulor6B	1	downregulated	1
HERVKC4.int	1	downregulated	1
LTR12B	1	downregulated	1
LTR21B	1	downregulated	1
LTR3B_	1	downregulated	1
LTR76	1	downregulated	1
MER123	1	downregulated	1
MER34.int	1	downregulated	1
MER41G	1	downregulated	1
MER65D	1	downregulated	1
MLT1F1.int	1	downregulated	1
MLT1G1.int	1	downregulated	1
AluJr4	1	upregulated	1
AluSc	1	upregulated	1
AluSg	1	upregulated	1
AluSp	1	upregulated	1
AluY	1	upregulated	1
AluYd8	1	upregulated	1
Charlie1b_Mars	1	upregulated	1
Charlie4	1	upregulated	1
Eulor1	1	upregulated	1
Eulor12	1	upregulated	1
Eulor2C	1	upregulated	1
Eulor5B	1	upregulated	1
Eulor6A	1	upregulated	1
Eulor6B	1	upregulated	1
Eulor7	1	upregulated	1
FLAM_A	1	upregulated	1
FLAM_C	1	upregulated	1
HERV.Fc2.int	1	upregulated	1
HERV.Fc2_LTR	1	upregulated	1
HERV1_I.int	1	upregulated	1
HERV1_LTRa	1	upregulated	1
HERV1_LTRb	1	upregulated	1
HERV30.int	1	upregulated	1
HERVK11D.int	1	upregulated	1
HERVK14C.int	1	upregulated	1
HERVK22.int	1	upregulated	1
HERVKC4.int	1	upregulated	1
HERVL66.int	1	upregulated	1
HERVS71.int	1	upregulated	1
L1M2a1	1	upregulated	1
L1M2b	1	upregulated	1
L1P4b	1	upregulated	1
L1P4c	1	upregulated	1
L2	1	upregulated	1
L2b	1	upregulated	1
LTR11	1	upregulated	1
LTR14	1	upregulated	1
LTR22	1	upregulated	1
LTR23.int	1	upregulated	1
LTR43.int	1	upregulated	1
LTR58	1	upregulated	1
LTR73	1	upregulated	1
LTR81	1	upregulated	1
MER110.int	1	upregulated	1
MER123	1	upregulated	1
MER133B	1	upregulated	1
MER34D	1	upregulated	1
MER83C	1	upregulated	1
MIR3	1	upregulated	1
MLT1G3.int	1	upregulated	1
MLT1M.int	1	upregulated	1
Merlin1_HS	1	upregulated	1
PRIMA41.int	1	upregulated	1
Ricksha_b	1	upregulated	1
Tigger1a_Mars	1	upregulated	1
UCON13	1	upregulated	1
X1_LINE	1	upregulated	1
AluJb	1	downregulated	1
AluJr	1	downregulated	1
AluSx1	1	downregulated	1
AmnSINE2	1	downregulated	1
Eulor12	1	downregulated	1
Eulor2B	1	downregulated	1
Eulor5A	1	downregulated	1
Eulor6A	1	downregulated	1
Eulor8	1	downregulated	1
Eulor9A	1	downregulated	1
HERV1_LTRc	1	downregulated	1
HERVFH19.int	1	downregulated	1
HERVK13.int	1	downregulated	1
HERVK14.int	1	downregulated	1
HERVL18.int	1	downregulated	1
L1M3de	1	downregulated	1
L1P	1	downregulated	1
L2b	1	downregulated	1
LTR11	1	downregulated	1
LTR14A	1	downregulated	1
LTR14B	1	downregulated	1
LTR21A	1	downregulated	1
LTR24	1	downregulated	1
LTR38.int	1	downregulated	1
LTR5	1	downregulated	1
LTR57.int	1	downregulated	1
LTR68	1	downregulated	1
LTR71A	1	downregulated	1
MER34B.int	1	downregulated	1
MER57C1	1	downregulated	1
MER83A.int	1	downregulated	1
MER88	1	downregulated	1
MER9B	1	downregulated	1
MIR	1	downregulated	1
MLT1E.int	1	downregulated	1
MLT1G.int	1	downregulated	1
MSTC.int	1	downregulated	1
Ricksha	1	downregulated	1
Tigger2b	1	downregulated	1
AluJb	1	upregulated	1
AluSc8	1	upregulated	1
AluSq	1	upregulated	1
AluSx3	1	upregulated	1
AluSz6	1	upregulated	1
AluYc5	1	upregulated	1
Cheshire_Mars_	1	upregulated	1
HERV.Fc1_LTR2	1	upregulated	1
HERV1_LTRd	1	upregulated	1
HERV35I.int	1	upregulated	1
HERVK.int	1	upregulated	1
HERVK13.int	1	upregulated	1
L1M5	1	upregulated	1
LTR5	1	upregulated	1
MER68.int	1	upregulated	1
MER70.int	1	upregulated	1
MER73	1	upregulated	1
AluJo	1	downregulated	1
AluSc5	1	downregulated	1
AluSg	1	downregulated	1
AluSq	1	downregulated	1
AluSq2	1	downregulated	1
AluSz	1	downregulated	1
AluSz6	1	downregulated	1
AluY	1	downregulated	1
Charlie11	1	downregulated	1
Charlie12	1	downregulated	1
Charlie4	1	downregulated	1
Eulor3	1	downregulated	1
Eulor6E	1	downregulated	1
Eulor9B	1	downregulated	1
HERV.Fc1_LTR1	1	downregulated	1
HERV.Fc2.int	1	downregulated	1
HERV.Fc2_LTR	1	downregulated	1
HERV1_LTRb	1	downregulated	1
L1M5	1	downregulated	1
L1MB5	1	downregulated	1
L1MB7	1	downregulated	1
L1MC5	1	downregulated	1
L1ME3A	1	downregulated	1
L1P4b	1	downregulated	1
L1P4d	1	downregulated	1
L2	1	downregulated	1
L2a	1	downregulated	1
LTR10B	1	downregulated	1
LTR22A	1	downregulated	1
LTR23.int	1	downregulated	1
LTR38C	1	downregulated	1
LTR43.int	1	downregulated	1
LTR43B	1	downregulated	1
LTR86C	1	downregulated	1
MER132	1	downregulated	1
MER133A	1	downregulated	1
MER134	1	downregulated	1
MER20	1	downregulated	1
MER3	1	downregulated	1
MER58A	1	downregulated	1
MER5A	1	downregulated	1
MER75A	1	downregulated	1
MER75B	1	downregulated	1
MIR3	1	downregulated	1
MIRc	1	downregulated	1
MLT1A0	1	downregulated	1
MLT1E1.int	1	downregulated	1
MSTB2.int	1	downregulated	1
THE1B	1	downregulated	1
UCON23	1	downregulated	1
X7D_LINE	1	downregulated	1
Eulor3	1	upregulated	1
HERV.Fc1_LTR1	1	upregulated	1
AluJr4	1	downregulated	1
AluSc	1	downregulated	1
AluSc8	1	downregulated	1
AluSg4	1	downregulated	1
AluSp	1	downregulated	1
AluSx3	1	downregulated	1
AluSx4	1	downregulated	1
AluYc	1	downregulated	1
Charlie1b_Mars	1	downregulated	1
Eulor10	1	downregulated	1
Eulor6D	1	downregulated	1
Eulor7	1	downregulated	1
FLAM_A	1	downregulated	1
FLAM_C	1	downregulated	1
FRAM	1	downregulated	1
HAL1	1	downregulated	1
HAL1N1_MD	1	downregulated	1
HERV.Fc1.int	1	downregulated	1
HERV15.int	1	downregulated	1
HERV1_I.int	1	downregulated	1
HERV1_LTRe	1	downregulated	1
HERVFH21.int	1	downregulated	1
HERVP71A.int	1	downregulated	1
L1M2a1	1	downregulated	1
L1M4	1	downregulated	1
L1MB3	1	downregulated	1
L1MB8	1	downregulated	1
L1MC	1	downregulated	1
L1MC4	1	downregulated	1
L1MC4a	1	downregulated	1
L1ME1	1	downregulated	1
L1ME4a	1	downregulated	1
L3	1	downregulated	1
LTR13_	1	downregulated	1
LTR58	1	downregulated	1
MER125	1	downregulated	1
MER57E2	1	downregulated	1
MER5B	1	downregulated	1
MLT1D	1	downregulated	1
MLT1E1A.int	1	downregulated	1
MLT1M.int	1	downregulated	1
PABL_B	1	downregulated	1
X2_LINE	1	downregulated	1
Eulor6C	1	downregulated	1
HERV.Fc1_LTR3	1	downregulated	1
HERVS71.int	1	downregulated	1
MER136	1	downregulated	1
