# Supplementary material for: Statistical learning quantifies transposable element-mediated cis-regulation
Source: Genome Biol. 2023 Nov 10;24:258. doi: 10.1186/s13059-023-03085-7 (PMC10637000; doi:10.1186/s13059-023-03085-7)
Supplement: Supplementary file 3 — Additional file 3: Table S3. Enriched TE subfamilies found in the proximity of differentially expressed (DE) genes for LTR5-Hs/SVA CRISPRi g#1 using stringent DE calling (Fisher’s exact test, BH-adjusted p-val [MYLT]0.05). [file 13059_2023_3085_MOESM3_ESM.csv]

subfam	p_val	direction	p_adj
SVA_D	1.83039289704418e-05	downregulated	0.0341917393167853
LTR5_Hs	0.00163207754653136	downregulated	1
MER34C_	0.00475765435929398	downregulated	1
LTR10B	0.00540778715242906	upregulated	1
LTR81B	0.0164014386691955	downregulated	1
MER133B	0.017581963445506	downregulated	1
LTR16D	0.0185576822278164	downregulated	1
LTR51	0.0219327008539649	upregulated	1
LTR7	0.0255174026743689	downregulated	1
MER57A.int	0.0260645603264859	downregulated	1
LTR10F	0.0275720661322451	upregulated	1
HERVIP10FH.int	0.0360005424799631	upregulated	1
HERV1_LTRa	0.0360094076116639	downregulated	1
X3_LINE	0.0409243173419377	upregulated	1
MER110A	0.042812115308882	downregulated	1
LTR84b	0.048515700131128	downregulated	1
L1PB2	0.048669838453597	downregulated	1
MER51A	0.0532286243665218	downregulated	1
ORSL.2a	0.0552846958676346	downregulated	1
MER6B	0.055715678847267	upregulated	1
MLT1E1A	0.0573568420672502	downregulated	1
HERVL66.int	0.0574618940325044	downregulated	1
Charlie10	0.0577237765835793	upregulated	1
LTR78B	0.0579092793864006	downregulated	1
MER11C	0.0611612569674279	upregulated	1
MER76.int	0.0630307889836626	downregulated	1
LTR13	0.0660554601527446	downregulated	1
LTR70	0.0674631878749255	downregulated	1
L1P4	0.0694238080854516	downregulated	1
MER77	0.0698779298604639	downregulated	1
LTR22	0.070774292903473	downregulated	1
MSTB	0.0712561524316718	downregulated	1
LTR42	0.0715235452720943	downregulated	1
MER97b	0.0718754886851398	downregulated	1
LTR7B	0.0719103226588172	upregulated	1
MER31B	0.07721435792523	upregulated	1
LTR82B	0.0772494500882776	downregulated	1
SVA_C	0.0775908119627752	downregulated	1
MSTB.int	0.0779326689531941	downregulated	1
MER63C	0.0789611953451355	downregulated	1
MER47A	0.0804460358605517	downregulated	1
LTR12E	0.0806401444486147	downregulated	1
HERVH.int	0.0823857427960751	downregulated	1
MER34A1	0.0834684771265167	downregulated	1
HERVH.int	0.0842941663856578	upregulated	1
MER11B	0.0848714480072481	downregulated	1
LTR41	0.0884212394794127	downregulated	1
MER31A	0.0885289649398066	upregulated	1
MER57E3	0.0893254494439975	downregulated	1
LTR82A	0.0894818410267882	downregulated	1
LTR8A	0.091182355976278	downregulated	1
L1PB4	0.0920977951384409	downregulated	1
LTR81A	0.0941673773415051	downregulated	1
Charlie2a	0.102947118222056	upregulated	1
MLT1H2	0.103257357561431	downregulated	1
MER117	0.103300052596393	downregulated	1
MER83B.int	0.104335859875503	downregulated	1
MER63D	0.106952437340751	upregulated	1
MER97a	0.109639032274299	downregulated	1
L1MA3	0.109888299813228	downregulated	1
LTR33A	0.110615913282712	downregulated	1
HERVK11.int	0.110696049647935	downregulated	1
Charlie20a	0.110923362781565	downregulated	1
MER44B	0.111134453589064	upregulated	1
MER95	0.111751864379988	downregulated	1
MLT1I	0.11425843638618	downregulated	1
LTR41B	0.11436715367331	downregulated	1
MER113B	0.114751581626073	downregulated	1
LTR35B	0.119109003316513	downregulated	1
LTR73	0.120155243922263	downregulated	1
L1MEc	0.120184410486063	downregulated	1
LTR87	0.122121185129129	downregulated	1
MLT1K.int	0.124328310202426	downregulated	1
L1MEf	0.124353995809026	downregulated	1
MER99	0.125368609210204	downregulated	1
LTR86B2	0.126407723777748	downregulated	1
MER74C	0.126407723777748	downregulated	1
LTR3B	0.127445655195042	downregulated	1
X7C_LINE	0.128023448968123	downregulated	1
LTR37A	0.129448395500739	downregulated	1
LTR75_1	0.131585575114492	downregulated	1
LTR49.int	0.132795686982546	downregulated	1
MER91B	0.133181113816289	upregulated	1
MER31.int	0.133595255995727	downregulated	1
Charlie7	0.133822658751764	upregulated	1
BLACKJACK	0.134395998710937	downregulated	1
MER73	0.135706667480553	downregulated	1
HERV16.int	0.138820647145702	downregulated	1
LTR16E1	0.140519672202467	downregulated	1
Tigger1a_Art	0.141853183468449	downregulated	1
LTR75B	0.142873521521298	downregulated	1
HERVK22.int	0.144910710818377	downregulated	1
MER87	0.144910710818377	downregulated	1
LTR14	0.145927564596019	downregulated	1
L1MA10	0.146042775509239	downregulated	1
Charlie2b	0.147785672488817	upregulated	1
ORSL.2b	0.148999567879244	downregulated	1
LTR25.int	0.150994475324939	downregulated	1
MER106A	0.152290705822534	downregulated	1
LTR16D2	0.153013162670709	downregulated	1
Tigger7	0.159921516927991	upregulated	1
L1M2a	0.163037794988553	downregulated	1
L1MCa	0.1645175180329	upregulated	1
MER65B	0.167015725517651	downregulated	1
L1PA5	0.167165590325983	downregulated	1
MER68.int	0.1778618292096	downregulated	1
LTR49	0.178280778653542	downregulated	1
AluYb8	0.178424194808251	downregulated	1
LTR79	0.179389754244857	upregulated	1
LTR66	0.181772207727319	downregulated	1
MLT1M	0.182152299674416	upregulated	1
L1M3a	0.182747013734494	downregulated	1
L1P2	0.182970428626455	downregulated	1
MADE2	0.184554592537781	upregulated	1
Tigger2b_Pri	0.185447374810441	downregulated	1
L1ME5	0.186222954230517	downregulated	1
L1PA12	0.187251455777143	downregulated	1
Tigger8	0.189397991356146	downregulated	1
MER67D	0.193396687752008	downregulated	1
MER87B	0.193396687752008	downregulated	1
MLT.int	0.193396687752008	downregulated	1
LTR71B	0.194358217553526	downregulated	1
L1ME3B	0.199481428595316	downregulated	1
MER91C	0.200034011518695	downregulated	1
MER96B	0.202186820913892	downregulated	1
HERVIP10F.int	0.202962696654087	downregulated	1
L1ME2	0.203365047565316	downregulated	1
MER70B	0.203913295236818	downregulated	1
HUERS.P1.int	0.210537128068964	downregulated	1
LTR10B1	0.211479067364333	downregulated	1
LTR31	0.21523606541337	downregulated	1
Tigger3a	0.215496603223766	downregulated	1
L1MD1	0.215599781335956	downregulated	1
L1ME3F	0.216365319704428	downregulated	1
LTR7B	0.218928335953859	downregulated	1
FordPrefect	0.218975905268677	downregulated	1
PRIMA4_LTR	0.218975905268677	downregulated	1
MER113	0.219817161801774	upregulated	1
MLT2A2	0.223405381151654	downregulated	1
LTR55	0.229172603871807	downregulated	1
L1MCc	0.231673093571909	downregulated	1
MER45A	0.233410898119239	upregulated	1
LTR27	0.23559485476121	downregulated	1
LTR75	0.23559485476121	downregulated	1
MLT1G	0.236119596895076	downregulated	1
MER102a	0.241031572869037	downregulated	1
MLT1F	0.241835598762986	upregulated	1
L1ME3C	0.243610671540476	downregulated	1
LTR8	0.243672752406435	downregulated	1
AluYk12	0.244680613001593	downregulated	1
MLT2F	0.245365299393757	downregulated	1
MER101	0.252769231844776	downregulated	1
MLT1J2	0.256526226235307	downregulated	1
SVA_F	0.257775638112074	downregulated	1
LTR19B	0.264306390640612	downregulated	1
L1M4c	0.264584203082147	downregulated	1
MER70A	0.268698141766209	downregulated	1
LTR28	0.269573471904238	downregulated	1
MLT1F2	0.270198682147479	upregulated	1
L1MEg2	0.271321120924046	downregulated	1
L1PA8A	0.271544668557617	downregulated	1
AluYg6	0.27243360193094	downregulated	1
SVA_A	0.275672729150204	downregulated	1
MER61.int	0.276540057120088	downregulated	1
MER21C	0.277414217229607	upregulated	1
MER74A	0.279990829132653	downregulated	1
Helitron2Na_Mam	0.279999426550633	downregulated	1
MER75	0.279999426550633	downregulated	1
MER58D	0.282213715941004	downregulated	1
LTR34	0.282583544581701	downregulated	1
Charlie25	0.283442940385546	downregulated	1
LTR10F	0.285158773193019	downregulated	1
MamRep137	0.285288778229195	downregulated	1
MERX	0.289431146027784	downregulated	1
MER63B	0.296878520271071	downregulated	1
LTR12_	0.298744397007557	downregulated	1
MER76	0.30293891555997	downregulated	1
MER57.int	0.306277208150396	downregulated	1
L1MA4	0.307311622628363	upregulated	1
L1MA5	0.308515569861836	downregulated	1
L1MEd	0.309113205352091	upregulated	1
LTR2B	0.312907887667152	downregulated	1
MER65.int	0.313732439429539	downregulated	1
HERVL40.int	0.32355338849529	downregulated	1
LTR85a	0.324799652368758	downregulated	1
PRIMA4.int	0.325987498611313	downregulated	1
AluYa8	0.327605573002749	downregulated	1
MSTD	0.333124569377691	upregulated	1
MER82	0.335900596331699	downregulated	1
LTR47B	0.336438653448828	downregulated	1
MER96	0.336707631926069	downregulated	1
LTR36	0.338828308380619	downregulated	1
L1MCa	0.340920268648296	downregulated	1
MLT1E2	0.341254961330263	downregulated	1
MER102c	0.346407739401959	downregulated	1
L1MDa	0.347949467157862	downregulated	1
MER45A	0.349234838482782	downregulated	1
MLT1A	0.351919518251582	downregulated	1
LTR83	0.354549858118595	downregulated	1
LTR33	0.355763312333682	upregulated	1
MER6	0.35610215892359	downregulated	1
Charlie13b	0.36304334765148	downregulated	1
LOR1.int	0.369912796172435	downregulated	1
MER54A	0.369912796172435	downregulated	1
MER5B	0.37487016242239	downregulated	1
L1MB2	0.377622820754183	upregulated	1
MLT1F1	0.377713783727884	downregulated	1
MER68B	0.382695189796168	downregulated	1
LTR9	0.386358905430076	downregulated	1
L1M1	0.386661603101044	downregulated	1
ERVL.B4.int	0.389795549446566	downregulated	1
MER92B	0.390833323009769	downregulated	1
LTR1B	0.393034907102951	downregulated	1
X3_LINE	0.394498391411811	downregulated	1
LTR12	0.397415221528017	downregulated	1
MER72	0.39959400232607	downregulated	1
MLT1C	0.402120463810637	downregulated	1
MER44B	0.402617087534676	downregulated	1
L1MB5	0.405422999507351	upregulated	1
Charlie18a	0.40599502073176	downregulated	1
Charlie7a	0.411103940996904	downregulated	1
LTR65	0.416754514056822	downregulated	1
Kanga1a	0.421670461878196	downregulated	1
MamGypLTR2b	0.423765118866955	downregulated	1
L1MC4a	0.427189261577115	downregulated	1
MER81	0.428582888522852	downregulated	1
LTR40c	0.428624414954121	downregulated	1
MamRep1894	0.432071271496068	downregulated	1
MamRep1879	0.432923320153503	downregulated	1
LTR17	0.434814400398362	downregulated	1
L1ME3E	0.4359716855361	downregulated	1
L1MA8	0.437636329303958	downregulated	1
MamGypLTR2c	0.438225458793229	downregulated	1
Tigger3d	0.438225458793229	downregulated	1
Charlie1	0.439561051617831	downregulated	1
MLT2B3	0.439974674020979	downregulated	1
L1ME3C	0.44159999192707	upregulated	1
MamRep434	0.442865906312086	downregulated	1
MER83	0.443642151160341	downregulated	1
LTR88c	0.444315707878065	downregulated	1
L1PB3	0.449446991279077	downregulated	1
MER39	0.451495637930521	downregulated	1
Kanga11a	0.45564730655133	downregulated	1
LTR16A	0.457513293833362	downregulated	1
SVA_B	0.461556394760878	downregulated	1
L1P3	0.462896523482862	downregulated	1
MER2	0.466046894795864	upregulated	1
MLT1F2	0.471160595648488	downregulated	1
MamGypLTR1a	0.475743166215641	downregulated	1
MER44C	0.478283793875985	downregulated	1
L1MB5	0.480865000454222	downregulated	1
LTR40b	0.483957136253698	downregulated	1
Zaphod2	0.483957136253698	downregulated	1
LTR85b	0.490191501838751	downregulated	1
L1M4	0.490445348720079	downregulated	1
MARNA	0.491949803524723	downregulated	1
MLT1J.int	0.493897406018415	downregulated	1
MER5A1	0.493927662896877	downregulated	1
Tigger10	0.494512541349903	downregulated	1
LTR54B	0.495126960139855	downregulated	1
Tigger4a	0.498711323314932	downregulated	1
MER41.int	0.499407895466514	downregulated	1
MamGypLTR3	0.500624616338999	downregulated	1
MER47B	0.501231913486598	downregulated	1
Charlie1b	0.506062863058522	downregulated	1
Tigger16a	0.506064875848629	downregulated	1
MLT1K	0.508328752254986	downregulated	1
Charlie10	0.510256874419478	downregulated	1
L1PBa	0.51144831210919	downregulated	1
MER57B1	0.5126369717816	downregulated	1
ERV3.16A3_I.int	0.514898856385542	downregulated	1
AluSx4	0.514946225953897	upregulated	1
L1MD2	0.516633447606927	downregulated	1
L1PA16	0.517124062330529	downregulated	1
MER63A	0.523689499916344	downregulated	1
MLT1G3	0.524781974009293	downregulated	1
LTR33B	0.526686444826248	downregulated	1
MER67C	0.527263334030664	downregulated	1
LTR16B1	0.528415091589865	downregulated	1
MER39B	0.532425103018572	downregulated	1
LTR89	0.534133657590364	downregulated	1
Tigger4	0.534133657590364	downregulated	1
MER8	0.537518905548498	downregulated	1
LTR85c	0.539223497632824	downregulated	1
Zaphod	0.539223497632824	downregulated	1
MER20B	0.541920723766723	downregulated	1
MER113	0.542823191806647	downregulated	1
HERVL.int	0.547035248792107	downregulated	1
L1MC4	0.54781690538123	downregulated	1
L1ME1	0.549112307445082	downregulated	1
L1M7	0.551134382664321	downregulated	1
MLT2B1	0.551134382664321	downregulated	1
ERVL.E.int	0.551203195940386	downregulated	1
Zaphod3	0.552537195360832	downregulated	1
MADE1	0.55464140488908	downregulated	1
L1MEb	0.555807560262378	downregulated	1
AluSc5	0.556528649952066	upregulated	1
L1PA8	0.557736985330545	downregulated	1
L1MA5A	0.558746710202638	downregulated	1
Charlie2b	0.560187124705299	downregulated	1
MER44A	0.560906181815205	downregulated	1
MLT2B4	0.561983328278939	downregulated	1
MLT1J	0.562149393594073	upregulated	1
MER77B	0.563883563306057	downregulated	1
MER58A	0.565530592239137	upregulated	1
Charlie16a	0.567343096169549	downregulated	1
MER4.int	0.568133034322094	downregulated	1
MER74B	0.569189185467575	downregulated	1
L1MC5	0.571928151606871	downregulated	1
L1PA4	0.572156919124775	downregulated	1
MER4E1	0.572866256306721	downregulated	1
L1MA2	0.577593716326445	downregulated	1
MSTB1	0.578458619061366	downregulated	1
MER85	0.579099936989457	downregulated	1
Tigger3c	0.582466429029538	downregulated	1
L1M3	0.590218754954995	downregulated	1
L1MB2	0.593295611734979	downregulated	1
LTR78	0.593828103120428	downregulated	1
L1MEd	0.595474959807244	downregulated	1
MamRep38	0.596550268538312	downregulated	1
MER34	0.60023845066678	downregulated	1
LTR47A	0.602686087886044	downregulated	1
L1MB1	0.606646118069973	downregulated	1
MLT1C	0.606874982093881	upregulated	1
LTR16B2	0.612333786349193	downregulated	1
MER57B2	0.612810229872729	downregulated	1
L1MB3	0.614492491513427	upregulated	1
X7A_LINE	0.615657128298012	downregulated	1
MLT1F	0.616070037490166	downregulated	1
MLT1B	0.616085693553038	downregulated	1
L1MC	0.61628057344991	downregulated	1
AluSg4	0.616811970926149	upregulated	1
L1PA11	0.617219095110058	downregulated	1
FLAM_A	0.617775211153684	downregulated	1
Kanga2_a	0.618014209385907	downregulated	1
MER31B	0.618953157588646	downregulated	1
MER34A	0.620357433836258	downregulated	1
L1PB	0.622222089005665	downregulated	1
MER52A	0.625002624156242	downregulated	1
MER4D1	0.62776354061234	downregulated	1
MER4C	0.628221795294325	downregulated	1
LTR54	0.629593317749157	downregulated	1
MER41A	0.631744262616659	downregulated	1
MER53	0.632235492928299	downregulated	1
MER49	0.632774705628275	downregulated	1
MER5A1	0.634937405056373	upregulated	1
LTR16C	0.635160569088312	downregulated	1
L1MB4	0.63649094250193	downregulated	1
MLT1D	0.637550182510696	upregulated	1
L1MA9	0.64234195068291	downregulated	1
LTR67B	0.645868122058493	downregulated	1
FRAM	0.647498386977096	upregulated	1
Tigger16b	0.648292817177884	downregulated	1
L1M	0.648726822647971	downregulated	1
MLT2B2	0.650457717605589	downregulated	1
L1M4b	0.652322067810222	downregulated	1
LTR12C	0.655364743008007	downregulated	1
Tigger2a	0.656576285366247	downregulated	1
L1PA2	0.662586673816888	downregulated	1
MSTB2	0.66401365056461	downregulated	1
L1PA3	0.665046786961417	downregulated	1
MamRep4096	0.66732307029194	downregulated	1
Tigger14a	0.66732307029194	downregulated	1
ORSL	0.668556030325145	downregulated	1
MER31A	0.671415930047827	downregulated	1
L1PA13	0.672268100521521	downregulated	1
MER5C	0.673444220584686	downregulated	1
MSTC	0.673789684994655	downregulated	1
LTR79	0.674371473023612	downregulated	1
L1MB7	0.679027424799137	upregulated	1
MLT1M	0.683289276098594	downregulated	1
MLT1J1	0.683573828426625	downregulated	1
MSTA	0.683832314823313	downregulated	1
L1PA7	0.693287950396236	downregulated	1
FRAM	0.694568653655795	downregulated	1
AluYk4	0.702740508954016	downregulated	1
MER1B	0.70298683449256	downregulated	1
MER91A	0.706331647841216	downregulated	1
MER102b	0.711346762408967	downregulated	1
L1MC3	0.714526535922176	downregulated	1
MER21C	0.720089305202138	downregulated	1
Charlie23a	0.721118433099659	downregulated	1
Charlie9	0.722505864945587	downregulated	1
Charlie2a	0.728667867098866	downregulated	1
MLT1A1	0.729076543604511	downregulated	1
L1ME3	0.734977529214888	downregulated	1
Arthur1B	0.73602122852301	downregulated	1
Tigger15a	0.736583833622895	downregulated	1
MER66B	0.738320609360093	downregulated	1
Charlie4a	0.747308739244717	downregulated	1
MER50	0.747959511274629	downregulated	1
FAM	0.748895162394763	downregulated	1
AluSg4	0.751962096417116	downregulated	1
MLT1J	0.753362681839996	downregulated	1
L1M2	0.757002068995361	downregulated	1
MER4B	0.758472262057491	downregulated	1
L1MB8	0.762058983825077	downregulated	1
Charlie4z	0.764148842617139	downregulated	1
MLT1L	0.77211373894437	downregulated	1
MER3	0.7739123593082	downregulated	1
AluSq10	0.78015449621769	downregulated	1
LTR50	0.781576265203858	downregulated	1
MER68	0.785935625774614	downregulated	1
Tigger1	0.787127451473318	downregulated	1
L1MD	0.788638816343982	downregulated	1
Tigger2	0.790211536741271	downregulated	1
MER4A1	0.794405527369175	downregulated	1
MamRep1161	0.794924091293627	downregulated	1
L1MC1	0.800303395918708	downregulated	1
MLT1D	0.802580199832758	downregulated	1
MER5A	0.802710984865018	downregulated	1
HAL1	0.804619388406601	downregulated	1
MER113A	0.805282502470275	downregulated	1
Tigger3b	0.806912294221088	downregulated	1
L1MC2	0.809007131772035	downregulated	1
LTR16A1	0.809669972235983	downregulated	1
THE1D	0.812703169268065	downregulated	1
MER91B	0.820228044779296	downregulated	1
Charlie7	0.821819104458771	downregulated	1
AluYk11	0.828922257459129	downregulated	1
L1MA1	0.830655178357766	downregulated	1
MER115	0.830655178357766	downregulated	1
L1PREC2	0.832862256895413	downregulated	1
FLAM_A	0.833110244482842	upregulated	1
L1ME4a	0.833957845261795	downregulated	1
Charlie5	0.840501305847123	downregulated	1
AluJr4	0.842350327544258	upregulated	1
MER103C	0.844497819205165	downregulated	1
L1PA15	0.848311318576712	downregulated	1
THE1B.int	0.849605199776957	downregulated	1
Charlie15a	0.851556468127109	downregulated	1
L1PA10	0.859774658446298	downregulated	1
Charlie1a	0.863663546650113	downregulated	1
L1MB3	0.863961421463375	downregulated	1
MLT1A0	0.867045493183491	downregulated	1
AluYf4	0.867368825665585	downregulated	1
L1ME2z	0.86994611172491	downregulated	1
L1MD3	0.870619596222828	downregulated	1
MER94	0.872913546183514	downregulated	1
MER5A	0.874037644427766	upregulated	1
Tigger7	0.87659746291297	downregulated	1
L3b	0.887617541383025	downregulated	1
AluJr4	0.891565639679757	downregulated	1
L1MA7	0.891784461857814	downregulated	1
AluSc8	0.897499786507932	upregulated	1
AluSq	0.899288641377195	upregulated	1
MER41B	0.901892496014543	downregulated	1
L4	0.90321692005716	downregulated	1
FLAM_C	0.903588905017065	downregulated	1
L1ME3D	0.904291272117873	downregulated	1
MER104	0.906511875435241	downregulated	1
MER21B	0.908444221317709	downregulated	1
Tigger4b	0.910220989090842	downregulated	1
MLT1N2	0.913546496535531	downregulated	1
MADE2	0.913675901637243	downregulated	1
MER58C	0.917869500037051	downregulated	1
AluSq4	0.918513534831368	downregulated	1
MER20	0.921217667143758	downregulated	1
Charlie8	0.92278666130337	downregulated	1
MER30	0.926029438153278	downregulated	1
AluYc	0.928322419351534	downregulated	1
L1M5	0.929136354469544	downregulated	1
MER46C	0.932147890860054	downregulated	1
L2	0.939831480885677	downregulated	1
MER1A	0.941281215184938	downregulated	1
AluSc5	0.941604253495094	downregulated	1
L3	0.943026032432137	downregulated	1
AluSx3	0.943171036176425	upregulated	1
HAL1b	0.946868169450482	downregulated	1
AluSp	0.947267677034071	downregulated	1
Plat_L3	0.947853013885764	downregulated	1
AluSc8	0.949245822755118	downregulated	1
THE1C	0.949490741583087	downregulated	1
MSTD	0.950657971572327	downregulated	1
L1ME3A	0.952322598092097	downregulated	1
AluSc	0.95411101483793	upregulated	1
MLT1H	0.962069439547652	downregulated	1
LTR33	0.964795879794616	downregulated	1
AluSg	0.971993388630868	upregulated	1
L1PA6	0.973012920953133	downregulated	1
L1MEg	0.97476843044883	downregulated	1
MER33	0.978181634112557	downregulated	1
AluSp	0.97826903030776	upregulated	1
L1MEe	0.978836391169779	downregulated	1
AluSz6	0.979088450159842	upregulated	1
AluYa5	0.981791375714558	downregulated	1
MER58A	0.983437145939365	downregulated	1
AluSz6	0.983906244829018	downregulated	1
AluSx3	0.985031774327349	downregulated	1
MIR3	0.985304548161142	upregulated	1
AluJo	0.985770605093734	downregulated	1
AluSg7	0.986254143355939	downregulated	1
L2b	0.986772215923298	downregulated	1
L2b	0.987583721085772	upregulated	1
AluSq2	0.987693187419775	upregulated	1
L1MA4	0.987829275288242	downregulated	1
AluSg	0.987963111957811	downregulated	1
MER112	0.989565398303388	downregulated	1
MIRc	0.99176399246447	upregulated	1
L2c	0.991772548747625	downregulated	1
AluJr	0.992021527299441	downregulated	1
AluJo	0.992548529464845	upregulated	1
L1PB1	0.992959856126683	downregulated	1
AluSc	0.993444640175506	downregulated	1
THE1B	0.994097836165995	downregulated	1
L2c	0.994098560152497	upregulated	1
AluJr	0.994173953060419	upregulated	1
L1MB7	0.994367391091807	downregulated	1
AluSq2	0.996748825392872	downregulated	1
AluSz	0.997391405385892	upregulated	1
MER58B	0.997932609922105	downregulated	1
L2a	0.997946579275454	upregulated	1
AluSx4	0.998064313117021	downregulated	1
AluSq	0.998141675428638	downregulated	1
AluSx1	0.998372472867168	upregulated	1
MIR3	0.998679020491674	downregulated	1
AluJb	0.998734729198858	downregulated	1
AluJb	0.998776628291604	upregulated	1
MIRb	0.998961875282332	upregulated	1
AluSx	0.999039667385975	upregulated	1
MIRc	0.999114464542018	downregulated	1
MIRb	0.99912356802449	downregulated	1
MIR	0.999140603246308	upregulated	1
AluSx	0.999264612349884	downregulated	1
AluY	0.999302459290483	upregulated	1
MER2	0.999465490314606	downregulated	1
AluY	0.999644924678626	downregulated	1
AluSz	0.999856727762892	downregulated	1
L2a	0.999932413129247	downregulated	1
AluSx1	0.999967749060747	downregulated	1
MIR	0.999995951972843	downregulated	1
MLT1A.int	0.999999999999999	downregulated	1
X6A_LINE	0.999999999999999	downregulated	1
HERVL32.int	1	downregulated	1
LTR69	1	downregulated	1
MER126	1	downregulated	1
MER75B	1	downregulated	1
MLT1E2.int	1	downregulated	1
AluYc	1	upregulated	1
AluYk4	1	upregulated	1
MLT2A2	1	upregulated	1
ORSL.2a	1	upregulated	1
Charlie10b	1	downregulated	1
Charlie6	1	downregulated	1
Eulor2A	1	downregulated	1
HERVK.int	1	downregulated	1
HERVL74.int	1	downregulated	1
HERVP71A.int	1	downregulated	1
HUERS.P2.int	1	downregulated	1
HUERS.P3.int	1	downregulated	1
L1MEa	1	downregulated	1
L1P	1	downregulated	1
LTR13_	1	downregulated	1
LTR38C	1	downregulated	1
LTR3B_	1	downregulated	1
LTR44	1	downregulated	1
LTR62	1	downregulated	1
LTR7Y	1	downregulated	1
LTR80A	1	downregulated	1
LTR81	1	downregulated	1
LTR86A2	1	downregulated	1
MER131	1	downregulated	1
MER134	1	downregulated	1
MER34.int	1	downregulated	1
MER34C	1	downregulated	1
MER52.int	1	downregulated	1
MER61D	1	downregulated	1
MER65D	1	downregulated	1
MER92A	1	downregulated	1
MLT1C.int	1	downregulated	1
MST.int	1	downregulated	1
UCON7	1	downregulated	1
X5A_LINE	1	downregulated	1
AluYd8	1	upregulated	1
AmnSINE2	1	upregulated	1
Charlie21a	1	upregulated	1
Charlie6	1	upregulated	1
Cheshire	1	upregulated	1
DNA1_Mam	1	upregulated	1
Eulor5A	1	upregulated	1
Eulor5B	1	upregulated	1
FAM	1	upregulated	1
FLAM_C	1	upregulated	1
HERVI.int	1	upregulated	1
HERVL32.int	1	upregulated	1
L1MA7	1	upregulated	1
L1PA15	1	upregulated	1
L1PA15.16	1	upregulated	1
L1PB3	1	upregulated	1
LTR2B	1	upregulated	1
LTR36	1	upregulated	1
LTR69	1	upregulated	1
LTR81A	1	upregulated	1
MADE1	1	upregulated	1
MARNA	1	upregulated	1
MER101B	1	upregulated	1
MER133B	1	upregulated	1
MER20	1	upregulated	1
MER61B	1	upregulated	1
MER67C	1	upregulated	1
MER91A	1	upregulated	1
MER94	1	upregulated	1
MLT1E	1	upregulated	1
MLT1E2.int	1	upregulated	1
MLT1E3	1	upregulated	1
MLT1F1.int	1	upregulated	1
MSTB1.int	1	upregulated	1
UCON13	1	upregulated	1
X5B_LINE	1	upregulated	1
ALINE	1	downregulated	1
AluYb9	1	downregulated	1
AluYc5	1	downregulated	1
Eulor10	1	downregulated	1
Eulor11	1	downregulated	1
Eulor12	1	downregulated	1
Eulor6A	1	downregulated	1
Eulor9B	1	downregulated	1
HERV1_LTRd	1	downregulated	1
HERV30.int	1	downregulated	1
HUERS.P3b.int	1	downregulated	1
L1M3de	1	downregulated	1
LTR10B	1	downregulated	1
LTR11	1	downregulated	1
LTR1C	1	downregulated	1
LTR1D	1	downregulated	1
LTR40A1	1	downregulated	1
LTR43B	1	downregulated	1
LTR45	1	downregulated	1
LTR57.int	1	downregulated	1
LTR7A	1	downregulated	1
LTR80B	1	downregulated	1
Looper	1	downregulated	1
MER105	1	downregulated	1
MER107	1	downregulated	1
MER133A	1	downregulated	1
MER51.int	1	downregulated	1
MER51E	1	downregulated	1
MER57E1	1	downregulated	1
MER66C	1	downregulated	1
MER70.int	1	downregulated	1
MER83C	1	downregulated	1
MLT1A1.int	1	downregulated	1
MLT1J2.int	1	downregulated	1
PRIMA41.int	1	downregulated	1
THE1D.int	1	downregulated	1
Tigger12A	1	downregulated	1
Tigger1a_Mars	1	downregulated	1
Tigger6a	1	downregulated	1
UCON21	1	downregulated	1
UCON23	1	downregulated	1
AluSq10	1	upregulated	1
AluYa8	1	upregulated	1
AluYb9	1	upregulated	1
AluYg6	1	upregulated	1
AluYk12	1	upregulated	1
Arthur1C	1	upregulated	1
BLACKJACK	1	upregulated	1
CR1_Mam	1	upregulated	1
Charlie10b	1	upregulated	1
Charlie1a	1	upregulated	1
Charlie20a	1	upregulated	1
Charlie3	1	upregulated	1
Cheshire_Mars_	1	upregulated	1
ERV3.16A3_I.int	1	upregulated	1
Eulor10	1	upregulated	1
Eulor6B	1	upregulated	1
FordPrefect	1	upregulated	1
HERV.Fc1_LTR2	1	upregulated	1
HERV15.int	1	upregulated	1
HERV1_LTRe	1	upregulated	1
HERVFH21.int	1	upregulated	1
HERVK14C.int	1	upregulated	1
HERVK22.int	1	upregulated	1
HERVL40.int	1	upregulated	1
Helitron1Na_Mam	1	upregulated	1
Helitron3Na_Mam	1	upregulated	1
Kanga11a	1	upregulated	1
L1M2a	1	upregulated	1
L1M2c	1	upregulated	1
L1M5	1	upregulated	1
L1M7	1	upregulated	1
L1MC	1	upregulated	1
L1MD	1	upregulated	1
L1MD2	1	upregulated	1
L1MDb	1	upregulated	1
L1ME1	1	upregulated	1
L1ME3B	1	upregulated	1
L1MEa	1	upregulated	1
L1MEc	1	upregulated	1
L1MEg	1	upregulated	1
L1P1	1	upregulated	1
L1PA12	1	upregulated	1
L1PA13	1	upregulated	1
L1PA14	1	upregulated	1
L1PA5	1	upregulated	1
L1PB1	1	upregulated	1
L1PREC2	1	upregulated	1
LOR1a	1	upregulated	1
LTR12C	1	upregulated	1
LTR12D	1	upregulated	1
LTR12E	1	upregulated	1
LTR12F	1	upregulated	1
LTR14C	1	upregulated	1
LTR16A	1	upregulated	1
LTR16A1	1	upregulated	1
LTR16B	1	upregulated	1
LTR16B2	1	upregulated	1
LTR18B	1	upregulated	1
LTR19A	1	upregulated	1
LTR19C	1	upregulated	1
LTR1C	1	upregulated	1
LTR21A	1	upregulated	1
LTR22A	1	upregulated	1
LTR24B	1	upregulated	1
LTR30	1	upregulated	1
LTR33A_	1	upregulated	1
LTR35	1	upregulated	1
LTR35A	1	upregulated	1
LTR37A	1	upregulated	1
LTR39.int	1	upregulated	1
LTR41B	1	upregulated	1
LTR44	1	upregulated	1
LTR46.int	1	upregulated	1
LTR49.int	1	upregulated	1
LTR50	1	upregulated	1
LTR52	1	upregulated	1
LTR52.int	1	upregulated	1
LTR53	1	upregulated	1
LTR57	1	upregulated	1
LTR5B	1	upregulated	1
LTR64	1	upregulated	1
LTR66	1	upregulated	1
LTR68	1	upregulated	1
LTR6B	1	upregulated	1
LTR76	1	upregulated	1
LTR7C	1	upregulated	1
LTR7Y	1	upregulated	1
LTR80B	1	upregulated	1
LTR81	1	upregulated	1
LTR81B	1	upregulated	1
LTR86B1	1	upregulated	1
LTR86B2	1	upregulated	1
MER113B	1	upregulated	1
MER11B	1	upregulated	1
MER11D	1	upregulated	1
MER123	1	upregulated	1
MER125	1	upregulated	1
MER129	1	upregulated	1
MER34A	1	upregulated	1
MER34A1	1	upregulated	1
MER34B.int	1	upregulated	1
MER34C2	1	upregulated	1
MER39B	1	upregulated	1
MER4.int	1	upregulated	1
MER41.int	1	upregulated	1
MER44A	1	upregulated	1
MER44D	1	upregulated	1
MER45R	1	upregulated	1
MER47C	1	upregulated	1
MER4A1_	1	upregulated	1
MER4C	1	upregulated	1
MER4D	1	upregulated	1
MER4D1	1	upregulated	1
MER4E	1	upregulated	1
MER4E1	1	upregulated	1
MER52A	1	upregulated	1
MER54B	1	upregulated	1
MER57D	1	upregulated	1
MER57E2	1	upregulated	1
MER58D	1	upregulated	1
MER63A	1	upregulated	1
MER65C	1	upregulated	1
MER66.int	1	upregulated	1
MER68	1	upregulated	1
MER70A	1	upregulated	1
MER73	1	upregulated	1
MER74C	1	upregulated	1
MER76.int	1	upregulated	1
MER77	1	upregulated	1
MER77B	1	upregulated	1
MER81	1	upregulated	1
MER83C	1	upregulated	1
MER87	1	upregulated	1
MER95	1	upregulated	1
MER97d	1	upregulated	1
MER9a3	1	upregulated	1
MLT1A	1	upregulated	1
MLT1A.int	1	upregulated	1
MLT1A0	1	upregulated	1
MLT1E1A.int	1	upregulated	1
MLT1E3.int	1	upregulated	1
MLT1H2	1	upregulated	1
MLT1I	1	upregulated	1
MLT2B1	1	upregulated	1
MLT2E	1	upregulated	1
MSTA	1	upregulated	1
MSTB.int	1	upregulated	1
MamGyp.int	1	upregulated	1
MamRep488	1	upregulated	1
PABL_B	1	upregulated	1
PRIMA4_LTR	1	upregulated	1
Ricksha_0	1	upregulated	1
Ricksha_a	1	upregulated	1
Ricksha_c	1	upregulated	1
SVA_C	1	upregulated	1
SVA_F	1	upregulated	1
THE1A	1	upregulated	1
THE1B	1	upregulated	1
Tigger12c	1	upregulated	1
Tigger16b	1	upregulated	1
Tigger4b	1	upregulated	1
Tigger8	1	upregulated	1
X2_LINE	1	upregulated	1
X6A_LINE	1	upregulated	1
X7C_LINE	1	upregulated	1
X9_LINE	1	upregulated	1
Zaphod3	1	upregulated	1
AmnSINE1	1	downregulated	1
AmnSINE2	1	downregulated	1
Arthur1	1	downregulated	1
Charlie11	1	downregulated	1
Charlie12	1	downregulated	1
Charlie17a	1	downregulated	1
Charlie26a	1	downregulated	1
Cheshire	1	downregulated	1
DNA1_Mam	1	downregulated	1
Eulor2B	1	downregulated	1
Eulor5B	1	downregulated	1
Eulor6C	1	downregulated	1
HAL1.3A_ME	1	downregulated	1
HERV.Fc1_LTR3	1	downregulated	1
HERV15.int	1	downregulated	1
HERV1_I.int	1	downregulated	1
HERV1_LTRc	1	downregulated	1
HERV35I.int	1	downregulated	1
HERV9.int	1	downregulated	1
HERVFH19.int	1	downregulated	1
HERVFH21.int	1	downregulated	1
HERVI.int	1	downregulated	1
HERVK13.int	1	downregulated	1
HERVKC4.int	1	downregulated	1
HERVL18.int	1	downregulated	1
HERVS71.int	1	downregulated	1
HSMAR2	1	downregulated	1
L1M2b	1	downregulated	1
L1M3b	1	downregulated	1
L1P1	1	downregulated	1
L1P4c	1	downregulated	1
L1PBa1	1	downregulated	1
L1PBb	1	downregulated	1
LOR1a	1	downregulated	1
LTR14C	1	downregulated	1
LTR16A2	1	downregulated	1
LTR18A	1	downregulated	1
LTR19C	1	downregulated	1
LTR21A	1	downregulated	1
LTR21B	1	downregulated	1
LTR22A	1	downregulated	1
LTR23	1	downregulated	1
LTR24B	1	downregulated	1
LTR26	1	downregulated	1
LTR29	1	downregulated	1
LTR30	1	downregulated	1
LTR35A	1	downregulated	1
LTR38.int	1	downregulated	1
LTR45B	1	downregulated	1
LTR46	1	downregulated	1
LTR5	1	downregulated	1
LTR51	1	downregulated	1
LTR52.int	1	downregulated	1
LTR53	1	downregulated	1
LTR57	1	downregulated	1
LTR59	1	downregulated	1
LTR68	1	downregulated	1
LTR6B	1	downregulated	1
LTR7C	1	downregulated	1
LTR84a	1	downregulated	1
LTR88a	1	downregulated	1
MER101.int	1	downregulated	1
MER11A	1	downregulated	1
MER124	1	downregulated	1
MER125	1	downregulated	1
MER127	1	downregulated	1
MER132	1	downregulated	1
MER136	1	downregulated	1
MER21.int	1	downregulated	1
MER30B	1	downregulated	1
MER34C2	1	downregulated	1
MER34D	1	downregulated	1
MER41E	1	downregulated	1
MER41G	1	downregulated	1
MER45C	1	downregulated	1
MER4A1_	1	downregulated	1
MER57C2	1	downregulated	1
MER57E2	1	downregulated	1
MER57F	1	downregulated	1
MER65C	1	downregulated	1
MER66.int	1	downregulated	1
MER66D	1	downregulated	1
MER75A	1	downregulated	1
MER89.int	1	downregulated	1
MLT1A0.int	1	downregulated	1
MLT1E.int	1	downregulated	1
MLT1E1.int	1	downregulated	1
MLT1E3	1	downregulated	1
MLT1F2.int	1	downregulated	1
MLT1G1.int	1	downregulated	1
MLT1H1.int	1	downregulated	1
MLT1H2.int	1	downregulated	1
MLT2A1	1	downregulated	1
MLT2C1	1	downregulated	1
MLT2C2	1	downregulated	1
MLT2D	1	downregulated	1
MLT2E	1	downregulated	1
MSTB1.int	1	downregulated	1
MamGypLTR1c	1	downregulated	1
MamGypLTR1d	1	downregulated	1
PABL_A	1	downregulated	1
PABL_B	1	downregulated	1
PRIMAX.int	1	downregulated	1
Ricksha	1	downregulated	1
Ricksha_0	1	downregulated	1
THE1A	1	downregulated	1
Tigger12c	1	downregulated	1
UCON13	1	downregulated	1
UCON14	1	downregulated	1
X7B_LINE	1	downregulated	1
X7D_LINE	1	downregulated	1
X8_LINE	1	downregulated	1
ALINE	1	upregulated	1
AluSq4	1	upregulated	1
AluYk11	1	upregulated	1
Arthur1	1	upregulated	1
Charlie1	1	upregulated	1
Charlie10a	1	upregulated	1
Charlie13a	1	upregulated	1
Charlie14a	1	upregulated	1
Charlie15a	1	upregulated	1
Charlie17a	1	upregulated	1
Charlie18a	1	upregulated	1
Charlie1b	1	upregulated	1
Charlie24	1	upregulated	1
Charlie4	1	upregulated	1
Charlie4a	1	upregulated	1
ERV3.16A3_LTR	1	upregulated	1
ERVL.B4.int	1	upregulated	1
ERVL.int	1	upregulated	1
Eulor11	1	upregulated	1
Eulor2A	1	upregulated	1
Eulor3	1	upregulated	1
Eulor6A	1	upregulated	1
Eulor9B	1	upregulated	1
Eulor9C	1	upregulated	1
HAL1.2a_MD	1	upregulated	1
HAL1b	1	upregulated	1
HERV.Fc1_LTR1	1	upregulated	1
HERV1_LTRb	1	upregulated	1
HERV1_LTRd	1	upregulated	1
HERV3.int	1	upregulated	1
HERV30.int	1	upregulated	1
HERVIP10F.int	1	upregulated	1
HERVK9.int	1	upregulated	1
HERVKC4.int	1	upregulated	1
HERVL.int	1	upregulated	1
HERVP71A.int	1	upregulated	1
HSMAR2	1	upregulated	1
HUERS.P1.int	1	upregulated	1
HUERS.P2.int	1	upregulated	1
HUERS.P3b.int	1	upregulated	1
Harlequin.int	1	upregulated	1
Helitron1Nb_Mam	1	upregulated	1
Helitron2Na_Mam	1	upregulated	1
Kanga1a	1	upregulated	1
Kanga1d	1	upregulated	1
Kanga2_a	1	upregulated	1
L1HS	1	upregulated	1
L1M	1	upregulated	1
L1M2	1	upregulated	1
L1M2b	1	upregulated	1
L1M3	1	upregulated	1
L1M3a	1	upregulated	1
L1M3b	1	upregulated	1
L1M3c	1	upregulated	1
L1M4	1	upregulated	1
L1M4b	1	upregulated	1
L1MA10	1	upregulated	1
L1MA5A	1	upregulated	1
L1MA6	1	upregulated	1
L1MA8	1	upregulated	1
L1MB1	1	upregulated	1
L1MC2	1	upregulated	1
L1MC3	1	upregulated	1
L1MC4a	1	upregulated	1
L1MC5	1	upregulated	1
L1MCc	1	upregulated	1
L1MD1	1	upregulated	1
L1MD3	1	upregulated	1
L1MDa	1	upregulated	1
L1ME3	1	upregulated	1
L1ME5	1	upregulated	1
L1MEe	1	upregulated	1
L1MEg2	1	upregulated	1
L1P	1	upregulated	1
L1P4c	1	upregulated	1
L1P5	1	upregulated	1
L1PA10	1	upregulated	1
L1PA17	1	upregulated	1
L1PA3	1	upregulated	1
L1PA4	1	upregulated	1
L1PA6	1	upregulated	1
L1PB	1	upregulated	1
L1PB4	1	upregulated	1
L1PBa1	1	upregulated	1
L3b	1	upregulated	1
L5	1	upregulated	1
LTR1	1	upregulated	1
LTR10A	1	upregulated	1
LTR10B1	1	upregulated	1
LTR10C	1	upregulated	1
LTR10G	1	upregulated	1
LTR13_	1	upregulated	1
LTR14B	1	upregulated	1
LTR16A2	1	upregulated	1
LTR16D1	1	upregulated	1
LTR19.int	1	upregulated	1
LTR19B	1	upregulated	1
LTR1B	1	upregulated	1
LTR1D	1	upregulated	1
LTR2	1	upregulated	1
LTR21B	1	upregulated	1
LTR22	1	upregulated	1
LTR22C	1	upregulated	1
LTR23.int	1	upregulated	1
LTR24	1	upregulated	1
LTR25	1	upregulated	1
LTR25.int	1	upregulated	1
LTR26B	1	upregulated	1
LTR31	1	upregulated	1
LTR34	1	upregulated	1
LTR38.int	1	upregulated	1
LTR38B	1	upregulated	1
LTR39	1	upregulated	1
LTR3A	1	upregulated	1
LTR40A1	1	upregulated	1
LTR40b	1	upregulated	1
LTR45B	1	upregulated	1
LTR47B	1	upregulated	1
LTR48	1	upregulated	1
LTR49	1	upregulated	1
LTR59	1	upregulated	1
LTR5A	1	upregulated	1
LTR5_Hs	1	upregulated	1
LTR61	1	upregulated	1
LTR67B	1	upregulated	1
LTR6A	1	upregulated	1
LTR7	1	upregulated	1
LTR70	1	upregulated	1
LTR72	1	upregulated	1
LTR73	1	upregulated	1
LTR75B	1	upregulated	1
LTR77	1	upregulated	1
LTR78B	1	upregulated	1
LTR7A	1	upregulated	1
LTR8	1	upregulated	1
LTR80A	1	upregulated	1
LTR81C	1	upregulated	1
LTR82B	1	upregulated	1
LTR84a	1	upregulated	1
LTR85a	1	upregulated	1
LTR85c	1	upregulated	1
LTR86A2	1	upregulated	1
LTR86C	1	upregulated	1
LTR87	1	upregulated	1
LTR88a	1	upregulated	1
LTR88c	1	upregulated	1
LTR89	1	upregulated	1
LTR9	1	upregulated	1
LTR90A	1	upregulated	1
LTR90B	1	upregulated	1
LTR9B	1	upregulated	1
MER101	1	upregulated	1
MER102c	1	upregulated	1
MER104	1	upregulated	1
MER106A	1	upregulated	1
MER106B	1	upregulated	1
MER107	1	upregulated	1
MER110.int	1	upregulated	1
MER112	1	upregulated	1
MER119	1	upregulated	1
MER11A	1	upregulated	1
MER126	1	upregulated	1
MER133A	1	upregulated	1
MER135	1	upregulated	1
MER1A	1	upregulated	1
MER20B	1	upregulated	1
MER21B	1	upregulated	1
MER31.int	1	upregulated	1
MER33	1	upregulated	1
MER34.int	1	upregulated	1
MER34C	1	upregulated	1
MER34D	1	upregulated	1
MER46C	1	upregulated	1
MER48	1	upregulated	1
MER4D0	1	upregulated	1
MER50	1	upregulated	1
MER50C	1	upregulated	1
MER51B	1	upregulated	1
MER51C	1	upregulated	1
MER51D	1	upregulated	1
MER52D	1	upregulated	1
MER57A.int	1	upregulated	1
MER57A1	1	upregulated	1
MER57B2	1	upregulated	1
MER57C1	1	upregulated	1
MER57C2	1	upregulated	1
MER58C	1	upregulated	1
MER5B	1	upregulated	1
MER5C	1	upregulated	1
MER61C	1	upregulated	1
MER61E	1	upregulated	1
MER63B	1	upregulated	1
MER65B	1	upregulated	1
MER66A	1	upregulated	1
MER66C	1	upregulated	1
MER67A	1	upregulated	1
MER67D	1	upregulated	1
MER6C	1	upregulated	1
MER70C	1	upregulated	1
MER72	1	upregulated	1
MER72B	1	upregulated	1
MER74A	1	upregulated	1
MER75	1	upregulated	1
MER75B	1	upregulated	1
MER83A.int	1	upregulated	1
MER83B.int	1	upregulated	1
MER84	1	upregulated	1
MER84.int	1	upregulated	1
MER85	1	upregulated	1
MER87B	1	upregulated	1
MER88	1	upregulated	1
MER90a	1	upregulated	1
MER92A	1	upregulated	1
MER96	1	upregulated	1
MER97a	1	upregulated	1
MER97b	1	upregulated	1
MER97c	1	upregulated	1
MLT.int	1	upregulated	1
MLT1D.int	1	upregulated	1
MLT1E.int	1	upregulated	1
MLT1E1	1	upregulated	1
MLT1F.int	1	upregulated	1
MLT1F1	1	upregulated	1
MLT1G1	1	upregulated	1
MLT1G3.int	1	upregulated	1
MLT1H	1	upregulated	1
MLT1I.int	1	upregulated	1
MLT1J1	1	upregulated	1
MLT1J2.int	1	upregulated	1
MLT1K	1	upregulated	1
MLT1L.int	1	upregulated	1
MLT1N2.int	1	upregulated	1
MLT2B2	1	upregulated	1
MLT2B3	1	upregulated	1
MST.int	1	upregulated	1
MSTB	1	upregulated	1
MSTB1	1	upregulated	1
MSTC	1	upregulated	1
MamGypLTR2b	1	upregulated	1
MamRep1161	1	upregulated	1
MamRep1527	1	upregulated	1
MamRep4096	1	upregulated	1
Mam_R4	1	upregulated	1
ORSL	1	upregulated	1
PRIMA41.int	1	upregulated	1
Plat_L3	1	upregulated	1
Ricksha_b	1	upregulated	1
SVA_A	1	upregulated	1
SVA_D	1	upregulated	1
THE1A.int	1	upregulated	1
THE1B.int	1	upregulated	1
THE1D	1	upregulated	1
THE1D.int	1	upregulated	1
Tigger11a	1	upregulated	1
Tigger14a	1	upregulated	1
Tigger16a	1	upregulated	1
Tigger2a	1	upregulated	1
Tigger2b_Pri	1	upregulated	1
Tigger3	1	upregulated	1
Tigger3b	1	upregulated	1
Tigger4	1	upregulated	1
Tigger4a	1	upregulated	1
Tigger5	1	upregulated	1
Tigger9b	1	upregulated	1
UCON21	1	upregulated	1
UCON23	1	upregulated	1
UCON29	1	upregulated	1
X5A_LINE	1	upregulated	1
X7A_LINE	1	upregulated	1
X7B_LINE	1	upregulated	1
Zaphod	1	upregulated	1
Zaphod2	1	upregulated	1
AluYd8	1	downregulated	1
AluYf5	1	downregulated	1
AluYh9	1	downregulated	1
Arthur1C	1	downregulated	1
Charlie10a	1	downregulated	1
Charlie13a	1	downregulated	1
Charlie14a	1	downregulated	1
Charlie1b_Mars	1	downregulated	1
Charlie21a	1	downregulated	1
Charlie4	1	downregulated	1
Cheshire_Mars_	1	downregulated	1
ERVL.int	1	downregulated	1
Eulor1	1	downregulated	1
Eulor2C	1	downregulated	1
Eulor5A	1	downregulated	1
Eulor6B	1	downregulated	1
Eulor6D	1	downregulated	1
Eulor6E	1	downregulated	1
Eulor7	1	downregulated	1
Eulor9C	1	downregulated	1
FordPrefect_a	1	downregulated	1
HERV.Fc1_LTR2	1	downregulated	1
HERV17.int	1	downregulated	1
HERVIP10FH.int	1	downregulated	1
HERVK11D.int	1	downregulated	1
HERVK14.int	1	downregulated	1
HERVK3.int	1	downregulated	1
HERVK9.int	1	downregulated	1
Harlequin.int	1	downregulated	1
Helitron1Na_Mam	1	downregulated	1
Helitron1Nb_Mam	1	downregulated	1
Kanga1	1	downregulated	1
Kanga1b	1	downregulated	1
Kanga1d	1	downregulated	1
L1M2a1	1	downregulated	1
L1M2c	1	downregulated	1
L1M3d	1	downregulated	1
L1M3e	1	downregulated	1
L1M3f	1	downregulated	1
L1MA6	1	downregulated	1
L1MDb	1	downregulated	1
L1MEg1	1	downregulated	1
L1P3b	1	downregulated	1
L1P4a	1	downregulated	1
L1P4b	1	downregulated	1
L1P4d	1	downregulated	1
L1P4e	1	downregulated	1
L1PA15.16	1	downregulated	1
L5	1	downregulated	1
LOR1b	1	downregulated	1
LTR10A	1	downregulated	1
LTR10E	1	downregulated	1
LTR10G	1	downregulated	1
LTR12B	1	downregulated	1
LTR12F	1	downregulated	1
LTR13A	1	downregulated	1
LTR15	1	downregulated	1
LTR16D1	1	downregulated	1
LTR16E2	1	downregulated	1
LTR18B	1	downregulated	1
LTR19.int	1	downregulated	1
LTR2	1	downregulated	1
LTR22B	1	downregulated	1
LTR22C	1	downregulated	1
LTR23.int	1	downregulated	1
LTR24C	1	downregulated	1
LTR25	1	downregulated	1
LTR26B	1	downregulated	1
LTR26E	1	downregulated	1
LTR32	1	downregulated	1
LTR33C	1	downregulated	1
LTR38	1	downregulated	1
LTR39	1	downregulated	1
LTR4	1	downregulated	1
LTR40a	1	downregulated	1
LTR43	1	downregulated	1
LTR43.int	1	downregulated	1
LTR45C	1	downregulated	1
LTR46.int	1	downregulated	1
LTR48	1	downregulated	1
LTR48B	1	downregulated	1
LTR58	1	downregulated	1
LTR5A	1	downregulated	1
LTR5B	1	downregulated	1
LTR64	1	downregulated	1
LTR6A	1	downregulated	1
LTR71A	1	downregulated	1
LTR76	1	downregulated	1
LTR77	1	downregulated	1
LTR86C	1	downregulated	1
LTR88b	1	downregulated	1
LTR90B	1	downregulated	1
LTR9B	1	downregulated	1
MER101B	1	downregulated	1
MER106B	1	downregulated	1
MER119	1	downregulated	1
MER11C	1	downregulated	1
MER11D	1	downregulated	1
MER121	1	downregulated	1
MER123	1	downregulated	1
MER21A	1	downregulated	1
MER2B	1	downregulated	1
MER41D	1	downregulated	1
MER45R	1	downregulated	1
MER48	1	downregulated	1
MER4D	1	downregulated	1
MER4D0	1	downregulated	1
MER4E	1	downregulated	1
MER50.int	1	downregulated	1
MER50C	1	downregulated	1
MER51B	1	downregulated	1
MER51D	1	downregulated	1
MER52C	1	downregulated	1
MER52D	1	downregulated	1
MER57A1	1	downregulated	1
MER61A	1	downregulated	1
MER61B	1	downregulated	1
MER61C	1	downregulated	1
MER61E	1	downregulated	1
MER66A	1	downregulated	1
MER67B	1	downregulated	1
MER6A	1	downregulated	1
MER6B	1	downregulated	1
MER70C	1	downregulated	1
MER72B	1	downregulated	1
MER83A.int	1	downregulated	1
MER83B	1	downregulated	1
MER84.int	1	downregulated	1
MER88	1	downregulated	1
MER89	1	downregulated	1
MER97c	1	downregulated	1
MER97d	1	downregulated	1
MER9a1	1	downregulated	1
MER9a3	1	downregulated	1
MLT1B.int	1	downregulated	1
MLT1D.int	1	downregulated	1
MLT1E	1	downregulated	1
MLT1E1	1	downregulated	1
MLT1E3.int	1	downregulated	1
MLT1F.int	1	downregulated	1
MLT1F1.int	1	downregulated	1
MLT1G.int	1	downregulated	1
MLT1G3.int	1	downregulated	1
MLT1I.int	1	downregulated	1
MLT1J1.int	1	downregulated	1
MLT1L.int	1	downregulated	1
MLT1M.int	1	downregulated	1
MLT1N2.int	1	downregulated	1
MLT2B5	1	downregulated	1
MSTA.int	1	downregulated	1
MSTB2.int	1	downregulated	1
MamGyp.int	1	downregulated	1
MamRep1527	1	downregulated	1
MamRep488	1	downregulated	1
Merlin1_HS	1	downregulated	1
PABL_A.int	1	downregulated	1
PrimLTR79	1	downregulated	1
Ricksha_b	1	downregulated	1
Ricksha_c	1	downregulated	1
SVA_E	1	downregulated	1
THE1A.int	1	downregulated	1
THE1C.int	1	downregulated	1
Tigger11a	1	downregulated	1
Tigger12	1	downregulated	1
Tigger13a	1	downregulated	1
Tigger3	1	downregulated	1
Tigger6b	1	downregulated	1
X1_LINE	1	downregulated	1
X5B_LINE	1	downregulated	1
X6B_LINE	1	downregulated	1
X9_LINE	1	downregulated	1
AluSg7	1	upregulated	1
AluYa5	1	upregulated	1
AluYb8	1	upregulated	1
AluYc5	1	upregulated	1
AluYf4	1	upregulated	1
AluYf5	1	upregulated	1
AluYh9	1	upregulated	1
AmnSINE1	1	upregulated	1
Arthur1A	1	upregulated	1
Arthur1B	1	upregulated	1
Charlie11	1	upregulated	1
Charlie12	1	upregulated	1
Charlie13b	1	upregulated	1
Charlie16a	1	upregulated	1
Charlie19a	1	upregulated	1
Charlie22a	1	upregulated	1
Charlie23a	1	upregulated	1
Charlie26a	1	upregulated	1
Charlie4z	1	upregulated	1
Charlie5	1	upregulated	1
Charlie7a	1	upregulated	1
Charlie8	1	upregulated	1
ERVL.E.int	1	upregulated	1
Eulor12	1	upregulated	1
Eulor6C	1	upregulated	1
Eulor6D	1	upregulated	1
Eulor6E	1	upregulated	1
Eulor8	1	upregulated	1
Eulor9A	1	upregulated	1
FordPrefect_a	1	upregulated	1
HAL1	1	upregulated	1
HAL1.3A_ME	1	upregulated	1
HAL1N1_MD	1	upregulated	1
HERV.Fc1.int	1	upregulated	1
HERV.Fc1_LTR3	1	upregulated	1
HERV16.int	1	upregulated	1
HERV17.int	1	upregulated	1
HERV1_I.int	1	upregulated	1
HERV1_LTRa	1	upregulated	1
HERV1_LTRc	1	upregulated	1
HERV35I.int	1	upregulated	1
HERV4_I.int	1	upregulated	1
HERV9.int	1	upregulated	1
HERVE.int	1	upregulated	1
HERVFH19.int	1	upregulated	1
HERVH48.int	1	upregulated	1
HERVK.int	1	upregulated	1
HERVK11.int	1	upregulated	1
HERVK11D.int	1	upregulated	1
HERVK14.int	1	upregulated	1
HERVL18.int	1	upregulated	1
HERVL66.int	1	upregulated	1
HERVL74.int	1	upregulated	1
HERVS71.int	1	upregulated	1
HSMAR1	1	upregulated	1
HUERS.P3.int	1	upregulated	1
Kanga1	1	upregulated	1
Kanga1c	1	upregulated	1
L1M1	1	upregulated	1
L1M3d	1	upregulated	1
L1M3de	1	upregulated	1
L1M3e	1	upregulated	1
L1M3f	1	upregulated	1
L1M4c	1	upregulated	1
L1M6	1	upregulated	1
L1MA2	1	upregulated	1
L1MA3	1	upregulated	1
L1MA4A	1	upregulated	1
L1MA5	1	upregulated	1
L1MA9	1	upregulated	1
L1MB4	1	upregulated	1
L1MB8	1	upregulated	1
L1MC1	1	upregulated	1
L1MC4	1	upregulated	1
L1ME2	1	upregulated	1
L1ME3A	1	upregulated	1
L1ME3D	1	upregulated	1
L1ME3E	1	upregulated	1
L1ME3F	1	upregulated	1
L1ME4a	1	upregulated	1
L1MEb	1	upregulated	1
L1MEf	1	upregulated	1
L1MEg1	1	upregulated	1
L1P2	1	upregulated	1
L1P3	1	upregulated	1
L1P4	1	upregulated	1
L1P4b	1	upregulated	1
L1P4d	1	upregulated	1
L1P4e	1	upregulated	1
L1PA11	1	upregulated	1
L1PA7	1	upregulated	1
L1PA8	1	upregulated	1
L1PA8A	1	upregulated	1
L1PB2	1	upregulated	1
L1PBa	1	upregulated	1
L1PBb	1	upregulated	1
L3	1	upregulated	1
L4	1	upregulated	1
LOR1.int	1	upregulated	1
LOR1b	1	upregulated	1
LTR10D	1	upregulated	1
LTR10E	1	upregulated	1
LTR11	1	upregulated	1
LTR12_	1	upregulated	1
LTR13	1	upregulated	1
LTR13A	1	upregulated	1
LTR14	1	upregulated	1
LTR14A	1	upregulated	1
LTR15	1	upregulated	1
LTR16B1	1	upregulated	1
LTR16C	1	upregulated	1
LTR16D	1	upregulated	1
LTR16D2	1	upregulated	1
LTR16E1	1	upregulated	1
LTR16E2	1	upregulated	1
LTR18A	1	upregulated	1
LTR22B	1	upregulated	1
LTR23	1	upregulated	1
LTR24C	1	upregulated	1
LTR26	1	upregulated	1
LTR26E	1	upregulated	1
LTR27	1	upregulated	1
LTR28	1	upregulated	1
LTR29	1	upregulated	1
LTR2C	1	upregulated	1
LTR3	1	upregulated	1
LTR32	1	upregulated	1
LTR33A	1	upregulated	1
LTR33B	1	upregulated	1
LTR33C	1	upregulated	1
LTR35B	1	upregulated	1
LTR37B	1	upregulated	1
LTR38	1	upregulated	1
LTR3B	1	upregulated	1
LTR3B_	1	upregulated	1
LTR4	1	upregulated	1
LTR40a	1	upregulated	1
LTR40c	1	upregulated	1
LTR41	1	upregulated	1
LTR42	1	upregulated	1
LTR43.int	1	upregulated	1
LTR43B	1	upregulated	1
LTR45	1	upregulated	1
LTR45C	1	upregulated	1
LTR46	1	upregulated	1
LTR47A	1	upregulated	1
LTR48B	1	upregulated	1
LTR54	1	upregulated	1
LTR54B	1	upregulated	1
LTR55	1	upregulated	1
LTR56	1	upregulated	1
LTR57.int	1	upregulated	1
LTR58	1	upregulated	1
LTR60	1	upregulated	1
LTR62	1	upregulated	1
LTR71A	1	upregulated	1
LTR71B	1	upregulated	1
LTR72B	1	upregulated	1
LTR75	1	upregulated	1
LTR75_1	1	upregulated	1
LTR78	1	upregulated	1
LTR82A	1	upregulated	1
LTR83	1	upregulated	1
LTR84b	1	upregulated	1
LTR86A1	1	upregulated	1
LTR88b	1	upregulated	1
Looper	1	upregulated	1
MER101.int	1	upregulated	1
MER102a	1	upregulated	1
MER102b	1	upregulated	1
MER103C	1	upregulated	1
MER105	1	upregulated	1
MER110	1	upregulated	1
MER113A	1	upregulated	1
MER117	1	upregulated	1
MER121	1	upregulated	1
MER124	1	upregulated	1
MER127	1	upregulated	1
MER131	1	upregulated	1
MER132	1	upregulated	1
MER134	1	upregulated	1
MER136	1	upregulated	1
MER1B	1	upregulated	1
MER21.int	1	upregulated	1
MER21A	1	upregulated	1
MER2B	1	upregulated	1
MER3	1	upregulated	1
MER30	1	upregulated	1
MER30B	1	upregulated	1
MER34	1	upregulated	1
MER34C_	1	upregulated	1
MER39	1	upregulated	1
MER41A	1	upregulated	1
MER41C	1	upregulated	1
MER41D	1	upregulated	1
MER41E	1	upregulated	1
MER41G	1	upregulated	1
MER45C	1	upregulated	1
MER47A	1	upregulated	1
MER47B	1	upregulated	1
MER4A	1	upregulated	1
MER4A1	1	upregulated	1
MER4B	1	upregulated	1
MER4B.int	1	upregulated	1
MER50.int	1	upregulated	1
MER50B	1	upregulated	1
MER51A	1	upregulated	1
MER51E	1	upregulated	1
MER52C	1	upregulated	1
MER53	1	upregulated	1
MER54A	1	upregulated	1
MER57.int	1	upregulated	1
MER57B1	1	upregulated	1
MER57E1	1	upregulated	1
MER57E3	1	upregulated	1
MER57F	1	upregulated	1
MER58B	1	upregulated	1
MER61.int	1	upregulated	1
MER61D	1	upregulated	1
MER61F	1	upregulated	1
MER63C	1	upregulated	1
MER65.int	1	upregulated	1
MER65A	1	upregulated	1
MER66B	1	upregulated	1
MER66D	1	upregulated	1
MER68.int	1	upregulated	1
MER68B	1	upregulated	1
MER6A	1	upregulated	1
MER70.int	1	upregulated	1
MER74B	1	upregulated	1
MER75A	1	upregulated	1
MER76	1	upregulated	1
MER8	1	upregulated	1
MER83	1	upregulated	1
MER89.int	1	upregulated	1
MER90	1	upregulated	1
MER91C	1	upregulated	1
MER92B	1	upregulated	1
MER92C	1	upregulated	1
MER94B	1	upregulated	1
MER96B	1	upregulated	1
MER99	1	upregulated	1
MER9B	1	upregulated	1
MER9a1	1	upregulated	1
MER9a2	1	upregulated	1
MERX	1	upregulated	1
MLT1.int	1	upregulated	1
MLT1A0.int	1	upregulated	1
MLT1A1	1	upregulated	1
MLT1B	1	upregulated	1
MLT1B.int	1	upregulated	1
MLT1C.int	1	upregulated	1
MLT1E1.int	1	upregulated	1
MLT1E1A	1	upregulated	1
MLT1E2	1	upregulated	1
MLT1G	1	upregulated	1
MLT1G.int	1	upregulated	1
MLT1G1.int	1	upregulated	1
MLT1G3	1	upregulated	1
MLT1H.int	1	upregulated	1
MLT1H1	1	upregulated	1
MLT1H1.int	1	upregulated	1
MLT1H2.int	1	upregulated	1
MLT1J.int	1	upregulated	1
MLT1J2	1	upregulated	1
MLT1K.int	1	upregulated	1
MLT1L	1	upregulated	1
MLT1N2	1	upregulated	1
MLT2A1	1	upregulated	1
MLT2B4	1	upregulated	1
MLT2C1	1	upregulated	1
MLT2C2	1	upregulated	1
MLT2D	1	upregulated	1
MLT2F	1	upregulated	1
MSTA.int	1	upregulated	1
MSTB2	1	upregulated	1
MSTB2.int	1	upregulated	1
MSTC.int	1	upregulated	1
MSTD.int	1	upregulated	1
MamGypLTR1a	1	upregulated	1
MamGypLTR1b	1	upregulated	1
MamGypLTR1c	1	upregulated	1
MamGypLTR2c	1	upregulated	1
MamRep137	1	upregulated	1
MamRep1879	1	upregulated	1
MamRep1894	1	upregulated	1
MamRep38	1	upregulated	1
MamRep434	1	upregulated	1
Merlin1_HS	1	upregulated	1
ORSL.2b	1	upregulated	1
PABL_A.int	1	upregulated	1
PABL_B.int	1	upregulated	1
PRIMA4.int	1	upregulated	1
PRIMAX.int	1	upregulated	1
PrimLTR79	1	upregulated	1
SVA_B	1	upregulated	1
SVA_E	1	upregulated	1
THE1.int	1	upregulated	1
THE1C	1	upregulated	1
THE1C.int	1	upregulated	1
Tigger1	1	upregulated	1
Tigger10	1	upregulated	1
Tigger12A	1	upregulated	1
Tigger13a	1	upregulated	1
Tigger15a	1	upregulated	1
Tigger1a_Mars	1	upregulated	1
Tigger2	1	upregulated	1
Tigger2b	1	upregulated	1
Tigger3a	1	upregulated	1
Tigger3c	1	upregulated	1
Tigger3d	1	upregulated	1
Tigger6a	1	upregulated	1
Tigger6b	1	upregulated	1
Tigger9a	1	upregulated	1
UCON14	1	upregulated	1
UCON7	1	upregulated	1
X1_LINE	1	upregulated	1
X7D_LINE	1	upregulated	1
X8_LINE	1	upregulated	1
AluYc3	1	downregulated	1
Arthur1A	1	downregulated	1
CR1_Mam	1	downregulated	1
Charlie19a	1	downregulated	1
Charlie22a	1	downregulated	1
Charlie24	1	downregulated	1
ERV3.16A3_LTR	1	downregulated	1
Eulor3	1	downregulated	1
Eulor9A	1	downregulated	1
HAL1.2a_MD	1	downregulated	1
HAL1N1_MD	1	downregulated	1
HERV.Fc1.int	1	downregulated	1
HERV.Fc1_LTR1	1	downregulated	1
HERV.Fc2.int	1	downregulated	1
HERV.Fc2_LTR	1	downregulated	1
HERV1_LTRb	1	downregulated	1
HERV1_LTRe	1	downregulated	1
HERV3.int	1	downregulated	1
HERV4_I.int	1	downregulated	1
HERVE.int	1	downregulated	1
HERVE_a.int	1	downregulated	1
HERVK14C.int	1	downregulated	1
HSMAR1	1	downregulated	1
Helitron3Na_Mam	1	downregulated	1
Kanga1c	1	downregulated	1
L1HS	1	downregulated	1
L1M3c	1	downregulated	1
L1M6	1	downregulated	1
L1MA4A	1	downregulated	1
L1MCb	1	downregulated	1
L1P5	1	downregulated	1
L1PA14	1	downregulated	1
L1PA17	1	downregulated	1
LFSINE_Vert	1	downregulated	1
LTR1	1	downregulated	1
LTR10C	1	downregulated	1
LTR10D	1	downregulated	1
LTR12D	1	downregulated	1
LTR14A	1	downregulated	1
LTR14B	1	downregulated	1
LTR16B	1	downregulated	1
LTR24	1	downregulated	1
LTR2C	1	downregulated	1
LTR3	1	downregulated	1
LTR33A_	1	downregulated	1
LTR35	1	downregulated	1
LTR37B	1	downregulated	1
LTR38B	1	downregulated	1
LTR39.int	1	downregulated	1
LTR3A	1	downregulated	1
LTR52	1	downregulated	1
LTR60	1	downregulated	1
LTR61	1	downregulated	1
LTR72	1	downregulated	1
LTR72B	1	downregulated	1
LTR81AB	1	downregulated	1
LTR81C	1	downregulated	1
LTR86A1	1	downregulated	1
LTR90A	1	downregulated	1
MER110	1	downregulated	1
MER110.int	1	downregulated	1
MER129	1	downregulated	1
MER135	1	downregulated	1
MER34B	1	downregulated	1
MER34B.int	1	downregulated	1
MER41C	1	downregulated	1
MER44D	1	downregulated	1
MER45B	1	downregulated	1
MER47C	1	downregulated	1
MER4A	1	downregulated	1
MER4B.int	1	downregulated	1
MER50B	1	downregulated	1
MER54B	1	downregulated	1
MER57C1	1	downregulated	1
MER57D	1	downregulated	1
MER5C1	1	downregulated	1
MER61F	1	downregulated	1
MER63D	1	downregulated	1
MER65A	1	downregulated	1
MER67A	1	downregulated	1
MER6C	1	downregulated	1
MER84	1	downregulated	1
MER90	1	downregulated	1
MER92C	1	downregulated	1
MER94B	1	downregulated	1
MER9a2	1	downregulated	1
MLT1.int	1	downregulated	1
MLT1E1A.int	1	downregulated	1
MLT1G1	1	downregulated	1
MLT1H.int	1	downregulated	1
MLT1H1	1	downregulated	1
MSTC.int	1	downregulated	1
MSTD.int	1	downregulated	1
MamGypLTR1b	1	downregulated	1
Mam_R4	1	downregulated	1
PABL_B.int	1	downregulated	1
Ricksha_a	1	downregulated	1
Tigger2b	1	downregulated	1
Tigger5	1	downregulated	1
Tigger9a	1	downregulated	1
Tigger9b	1	downregulated	1
X2_LINE	1	downregulated	1
AluYc3	1	upregulated	1
Charlie1b_Mars	1	upregulated	1
Charlie25	1	upregulated	1
Charlie9	1	upregulated	1
Eulor1	1	upregulated	1
Eulor2B	1	upregulated	1
Eulor2C	1	upregulated	1
Eulor7	1	upregulated	1
HERV.Fc2.int	1	upregulated	1
HERV.Fc2_LTR	1	upregulated	1
HERVE_a.int	1	upregulated	1
HERVK13.int	1	upregulated	1
HERVK3.int	1	upregulated	1
Kanga1b	1	upregulated	1
L1M2a1	1	upregulated	1
L1MA1	1	upregulated	1
L1MCb	1	upregulated	1
L1ME2z	1	upregulated	1
L1P3b	1	upregulated	1
L1P4a	1	upregulated	1
L1PA16	1	upregulated	1
L1PA2	1	upregulated	1
L2	1	upregulated	1
LFSINE_Vert	1	upregulated	1
LTR12	1	upregulated	1
LTR12B	1	upregulated	1
LTR17	1	upregulated	1
LTR38C	1	upregulated	1
LTR43	1	upregulated	1
LTR5	1	upregulated	1
LTR65	1	upregulated	1
LTR81AB	1	upregulated	1
LTR85b	1	upregulated	1
LTR8A	1	upregulated	1
MER110A	1	upregulated	1
MER115	1	upregulated	1
MER34B	1	upregulated	1
MER41B	1	upregulated	1
MER44C	1	upregulated	1
MER45B	1	upregulated	1
MER49	1	upregulated	1
MER51.int	1	upregulated	1
MER52.int	1	upregulated	1
MER5C1	1	upregulated	1
MER6	1	upregulated	1
MER61A	1	upregulated	1
MER65D	1	upregulated	1
MER67B	1	upregulated	1
MER70B	1	upregulated	1
MER82	1	upregulated	1
MER83B	1	upregulated	1
MER89	1	upregulated	1
MLT1A1.int	1	upregulated	1
MLT1F2.int	1	upregulated	1
MLT1J1.int	1	upregulated	1
MLT1M.int	1	upregulated	1
MLT2B5	1	upregulated	1
MamGypLTR1d	1	upregulated	1
MamGypLTR3	1	upregulated	1
PABL_A	1	upregulated	1
Ricksha	1	upregulated	1
Tigger12	1	upregulated	1
Tigger1a_Art	1	upregulated	1
X6B_LINE	1	upregulated	1
Charlie3	1	downregulated	1
Eulor8	1	downregulated	1
HERVH48.int	1	downregulated	1
LTR19A	1	downregulated	1
LTR56	1	downregulated	1
LTR86B1	1	downregulated	1
MER51C	1	downregulated	1
MER90a	1	downregulated	1
MER9B	1	downregulated	1
THE1.int	1	downregulated	1
UCON29	1	downregulated	1
