# Supplementary material for: Statistical learning quantifies transposable element-mediated cis-regulation
Source: Genome Biol. 2023 Nov 10;24:258. doi: 10.1186/s13059-023-03085-7 (PMC10637000; doi:10.1186/s13059-023-03085-7)
Supplement: Supplementary file 4 — Additional file 4: Table S4. TE subfamilies enriched for increased and/or decreased ATAC-seq peaks for LTR5-Hs/SVA CRISPRi g#1. [file 13059_2023_3085_MOESM4_ESM.csv]

subfam	n_i	n_T.te	n_T.peak	expected	fc.expected	comparison	padj.final	significance	direction_crispri
SVA_D	81	1264	243	0.15	71.3	peak_in_te	9.33e-191	****	decreased
LTR5_Hs	40	604	243	0.05	39	peak_in_te	4.54e-101	****	decreased
SVA_B	36	455	243	0.05	35.2	peak_in_te	9.21e-89	****	decreased
SVA_C	22	274	243	0.03	22.3	peak_in_te	3.14e-53	****	decreased
SVA_A	14	241	243	0.02	14.7	peak_in_te	2.71e-32	****	decreased
SVA_F	2	625	243	0.07	2.8	peak_in_te	0.316	n.s	decreased
LTR22	1	97	29	0	2	peak_in_te	0.461	n.s	increased
LTR9B	1	740	29	0	2	peak_in_te	0.513	n.s	increased
MER57B1	1	985	29	0	2	te_in_peak	0.549	n.s	increased
MER61C	1	294	29	0	2	te_in_peak	0.575	n.s	increased
PABL_A	1	507	29	0	2	peak_in_te	0.576	n.s	increased
LTR29	1	663	29	0	2	te_in_peak	0.648	n.s	increased
MER4D	1	1203	29	0.01	2	peak_in_te	0.731	n.s	increased
LTR7	1	2307	29	0.01	2	peak_in_te	0.803	n.s	increased
MLT2B2	1	1944	29	0.01	2	te_in_peak	0.842	n.s	increased
MSTB-int	1	833	29	0.01	2	peak_in_te	0.868	n.s	increased
LTR19-int	1	133	243	0.01	2	peak_in_te	0.872	n.s	decreased
AluYa5	2	3853	243	0.21	2.5	te_in_peak	1	n.s	decreased
SVA_E	1	206	243	0.02	2	peak_in_te	1	n.s	decreased
LTR18A	1	245	243	0.01	2	te_in_peak	1	n.s	decreased
LTR7Y	1	245	243	0.01	2	te_in_peak	1	n.s	decreased
LTR64	1	347	243	0.02	2	te_in_peak	1	n.s	decreased
LTR45B	1	425	243	0.02	2	te_in_peak	1	n.s	decreased
MER54A	1	626	243	0.03	1.9	te_in_peak	1	n.s	decreased
MER57B2	1	1070	243	0.06	1.9	te_in_peak	1	n.s	decreased
LTR7B	1	776	243	0.04	1.9	te_in_peak	1	n.s	decreased
MER45C	1	1165	243	0.06	1.9	te_in_peak	1	n.s	decreased
MER11C	1	838	243	0.07	1.9	peak_in_te	1	n.s	decreased
AluYg6	1	780	243	0.04	1.9	te_in_peak	1	n.s	decreased
MER67D	1	954	243	0.05	1.9	te_in_peak	1	n.s	decreased
MSTB2	1	1559	243	0.09	1.8	te_in_peak	1	n.s	decreased
LTR9	1	1897	243	0.1	1.8	te_in_peak	1	n.s	decreased
MLT2A2	1	3645	243	0.2	1.7	te_in_peak	1	n.s	decreased
MLT1F1	1	2916	243	0.16	1.7	te_in_peak	1	n.s	decreased
L1MCc	1	2807	243	0.15	1.7	te_in_peak	1	n.s	decreased
L1M4b	1	5254	243	0.29	1.6	te_in_peak	1	n.s	decreased
L1PA17	1	4303	243	0.27	1.6	peak_in_te	1	n.s	decreased
AluSq2	5	54052	243	2.96	1.5	te_in_peak	1	n.s	decreased
MER3	1	10835	243	0.59	1.3	te_in_peak	1	n.s	decreased
L1ME2	1	11160	243	0.61	1.2	te_in_peak	1	n.s	decreased
L1M1	1	7969	243	0.73	1.2	peak_in_te	1	n.s	decreased
MLT1L	1	11143	243	0.61	1.2	te_in_peak	1	n.s	decreased
L1MEf	1	11658	243	0.64	1.2	te_in_peak	1	n.s	decreased
MLT1J	1	14342	243	0.78	1.1	te_in_peak	1	n.s	decreased
MER5A1	1	15760	243	0.86	1.1	te_in_peak	1	n.s	decreased
AluSx	8	134406	243	7.35	1.1	te_in_peak	1	n.s	decreased
MER11B	0	537	243	0.04	1	peak_in_te	1	n.s	decreased
MER110-int	0	343	243	0.02	1	te_in_peak	1	n.s	decreased
MER11D	0	245	243	0.02	1	peak_in_te	1	n.s	decreased
MER110	0	721	243	0.04	1	te_in_peak	1	n.s	decreased
MER113B	0	566	243	0.03	1	te_in_peak	1	n.s	decreased
MER121	0	924	243	0.05	1	te_in_peak	1	n.s	decreased
MER123	0	40	243	0	1	te_in_peak	1	n.s	decreased
MER124	0	746	243	0.04	1	te_in_peak	1	n.s	decreased
MER110A	0	601	243	0.03	1	te_in_peak	1	n.s	decreased
ALINE	0	272	243	0.01	1	te_in_peak	1	n.s	decreased
MER107	0	357	243	0.02	1	te_in_peak	1	n.s	decreased
LTR90A	0	399	243	0.02	1	te_in_peak	1	n.s	decreased
LTR86A1	0	487	243	0.03	1	te_in_peak	1	n.s	decreased
LTR86A2	0	284	243	0.02	1	te_in_peak	1	n.s	decreased
LTR86B1	0	276	243	0.02	1	te_in_peak	1	n.s	decreased
LTR86B2	0	257	243	0.01	1	te_in_peak	1	n.s	decreased
LTR86C	0	262	243	0.01	1	te_in_peak	1	n.s	decreased
LTR87	0	587	243	0.03	1	te_in_peak	1	n.s	decreased
LTR88a	0	875	243	0.05	1	te_in_peak	1	n.s	decreased
LTR90B	0	536	243	0.03	1	te_in_peak	1	n.s	decreased
MER106B	0	813	243	0.04	1	te_in_peak	1	n.s	decreased
LTR9B	0	740	243	0.04	1	te_in_peak	1	n.s	decreased
Looper	0	531	243	0.03	1	te_in_peak	1	n.s	decreased
MER101	0	348	243	0.02	1	te_in_peak	1	n.s	decreased
MER101-int	0	991	243	0.05	1	te_in_peak	1	n.s	decreased
MER125	0	140	243	0.01	1	te_in_peak	1	n.s	decreased
MER105	0	718	243	0.04	1	te_in_peak	1	n.s	decreased
MER106A	0	739	243	0.04	1	te_in_peak	1	n.s	decreased
MER101B	0	244	243	0.01	1	te_in_peak	1	n.s	decreased
MER21-int	0	814	243	0.04	1	te_in_peak	1	n.s	decreased
MER126	0	213	243	0.01	1	te_in_peak	1	n.s	decreased
MER4D0	0	410	243	0.02	1	te_in_peak	1	n.s	decreased
MER44C	0	844	243	0.05	1	te_in_peak	1	n.s	decreased
MER44D	0	734	243	0.04	1	te_in_peak	1	n.s	decreased
MER45R	0	618	243	0.03	1	te_in_peak	1	n.s	decreased
MER47B	0	879	243	0.05	1	te_in_peak	1	n.s	decreased
MER47C	0	741	243	0.04	1	te_in_peak	1	n.s	decreased
MER48	0	188	243	0.01	1	te_in_peak	1	n.s	decreased
MER4A	0	998	243	0.05	1	te_in_peak	1	n.s	decreased
MER4A1_	0	392	243	0.02	1	te_in_peak	1	n.s	decreased
MER4E	0	704	243	0.04	1	te_in_peak	1	n.s	decreased
MER41E	0	353	243	0.02	1	te_in_peak	1	n.s	decreased
MER50-int	0	351	243	0.03	1	peak_in_te	1	n.s	decreased
MER50B	0	674	243	0.04	1	te_in_peak	1	n.s	decreased
MER50C	0	108	243	0.01	1	te_in_peak	1	n.s	decreased
MER51-int	0	413	243	0.03	1	peak_in_te	1	n.s	decreased
MER51A	0	903	243	0.05	1	te_in_peak	1	n.s	decreased
MER51B	0	677	243	0.04	1	te_in_peak	1	n.s	decreased
MER51C	0	167	243	0.01	1	te_in_peak	1	n.s	decreased
MER51D	0	150	243	0.01	1	te_in_peak	1	n.s	decreased
MER41G	0	102	243	0.01	1	te_in_peak	1	n.s	decreased
MER41D	0	445	243	0.02	1	te_in_peak	1	n.s	decreased
MER127	0	211	243	0.01	1	te_in_peak	1	n.s	decreased
LTR83	0	643	243	0.04	1	te_in_peak	1	n.s	decreased
MER129	0	121	243	0.01	1	te_in_peak	1	n.s	decreased
MER131	0	424	243	0.02	1	te_in_peak	1	n.s	decreased
MER132	0	37	243	0	1	te_in_peak	1	n.s	decreased
MER133A	0	54	243	0	1	te_in_peak	1	n.s	decreased
MER133B	0	41	243	0	1	te_in_peak	1	n.s	decreased
MER134	0	67	243	0	1	te_in_peak	1	n.s	decreased
MER135	0	819	243	0.04	1	te_in_peak	1	n.s	decreased
MER136	0	28	243	0	1	te_in_peak	1	n.s	decreased
MER30B	0	207	243	0.01	1	te_in_peak	1	n.s	decreased
MER41C	0	788	243	0.04	1	te_in_peak	1	n.s	decreased
MER34-int	0	342	243	0.02	1	te_in_peak	1	n.s	decreased
MER34A1	0	737	243	0.04	1	te_in_peak	1	n.s	decreased
MER34B	0	621	243	0.03	1	te_in_peak	1	n.s	decreased
MER34B-int	0	555	243	0.03	1	te_in_peak	1	n.s	decreased
MER34C	0	177	243	0.01	1	te_in_peak	1	n.s	decreased
MER34C2	0	503	243	0.03	1	te_in_peak	1	n.s	decreased
MER34C_	0	621	243	0.03	1	te_in_peak	1	n.s	decreased
MER34D	0	247	243	0.01	1	te_in_peak	1	n.s	decreased
LTR84a	0	597	243	0.03	1	te_in_peak	1	n.s	decreased
LTR7A	0	14	243	0	1	te_in_peak	1	n.s	decreased
LTR82A	0	970	243	0.05	1	te_in_peak	1	n.s	decreased
LTR42	0	281	243	0.02	1	te_in_peak	1	n.s	decreased
LTR39-int	0	126	243	0.01	1	te_in_peak	1	n.s	decreased
LTR3A	0	150	243	0.01	1	te_in_peak	1	n.s	decreased
LTR3B	0	89	243	0	1	te_in_peak	1	n.s	decreased
LTR3B_	0	198	243	0.01	1	te_in_peak	1	n.s	decreased
LTR4	0	97	243	0.01	1	te_in_peak	1	n.s	decreased
LTR40A1	0	499	243	0.03	1	te_in_peak	1	n.s	decreased
LTR40c	0	588	243	0.03	1	te_in_peak	1	n.s	decreased
LTR41B	0	847	243	0.05	1	te_in_peak	1	n.s	decreased
LTR43	0	350	243	0.02	1	te_in_peak	1	n.s	decreased
LTR38B	0	223	243	0.01	1	te_in_peak	1	n.s	decreased
LTR43-int	0	67	243	0	1	peak_in_te	1	n.s	decreased
LTR43B	0	209	243	0.01	1	te_in_peak	1	n.s	decreased
LTR44	0	201	243	0.01	1	te_in_peak	1	n.s	decreased
LTR45	0	167	243	0.01	1	te_in_peak	1	n.s	decreased
LTR45C	0	360	243	0.02	1	te_in_peak	1	n.s	decreased
LTR46	0	212	243	0.01	1	te_in_peak	1	n.s	decreased
LTR46-int	0	62	243	0.01	1	peak_in_te	1	n.s	decreased
LTR47A	0	851	243	0.05	1	te_in_peak	1	n.s	decreased
LTR38C	0	112	243	0.01	1	te_in_peak	1	n.s	decreased
LTR38-int	0	106	243	0.01	1	te_in_peak	1	n.s	decreased
LTR81C	0	686	243	0.04	1	te_in_peak	1	n.s	decreased
LTR2C	0	243	243	0.01	1	te_in_peak	1	n.s	decreased
LTR25-int	0	441	243	0.05	1	peak_in_te	1	n.s	decreased
LTR26	0	601	243	0.03	1	te_in_peak	1	n.s	decreased
LTR26B	0	440	243	0.02	1	te_in_peak	1	n.s	decreased
LTR26E	0	287	243	0.02	1	te_in_peak	1	n.s	decreased
LTR27	0	396	243	0.02	1	te_in_peak	1	n.s	decreased
LTR28	0	485	243	0.03	1	te_in_peak	1	n.s	decreased
LTR29	0	663	243	0.04	1	te_in_peak	1	n.s	decreased
LTR2B	0	317	243	0.02	1	te_in_peak	1	n.s	decreased
LTR3	0	85	243	0	1	te_in_peak	1	n.s	decreased
LTR38	0	306	243	0.02	1	te_in_peak	1	n.s	decreased
LTR30	0	137	243	0.01	1	te_in_peak	1	n.s	decreased
LTR31	0	235	243	0.01	1	te_in_peak	1	n.s	decreased
LTR33C	0	854	243	0.05	1	te_in_peak	1	n.s	decreased
LTR34	0	332	243	0.02	1	te_in_peak	1	n.s	decreased
LTR35	0	111	243	0.01	1	te_in_peak	1	n.s	decreased
LTR35A	0	83	243	0	1	te_in_peak	1	n.s	decreased
LTR35B	0	190	243	0.01	1	te_in_peak	1	n.s	decreased
LTR36	0	462	243	0.03	1	te_in_peak	1	n.s	decreased
LTR47B	0	362	243	0.02	1	te_in_peak	1	n.s	decreased
LTR48	0	891	243	0.05	1	te_in_peak	1	n.s	decreased
LTR48B	0	980	243	0.05	1	te_in_peak	1	n.s	decreased
LTR75_1	0	124	243	0.01	1	te_in_peak	1	n.s	decreased
LTR6B	0	152	243	0.01	1	te_in_peak	1	n.s	decreased
LTR70	0	136	243	0.01	1	peak_in_te	1	n.s	decreased
LTR71A	0	165	243	0.01	1	te_in_peak	1	n.s	decreased
LTR71B	0	197	243	0.01	1	te_in_peak	1	n.s	decreased
LTR72	0	148	243	0.01	1	te_in_peak	1	n.s	decreased
LTR72B	0	163	243	0.01	1	te_in_peak	1	n.s	decreased
LTR73	0	204	243	0.01	1	te_in_peak	1	n.s	decreased
LTR75	0	274	243	0.01	1	te_in_peak	1	n.s	decreased
LTR76	0	163	243	0.01	1	te_in_peak	1	n.s	decreased
LTR5	0	20	243	0	1	te_in_peak	1	n.s	decreased
LTR77	0	139	243	0.01	1	te_in_peak	1	n.s	decreased
MER52-int	0	334	243	0.04	1	peak_in_te	1	n.s	decreased
LTR7C	0	291	243	0.02	1	te_in_peak	1	n.s	decreased
LTR80A	0	378	243	0.02	1	te_in_peak	1	n.s	decreased
LTR80B	0	484	243	0.03	1	te_in_peak	1	n.s	decreased
LTR81	0	307	243	0.02	1	te_in_peak	1	n.s	decreased
LTR81A	0	917	243	0.05	1	te_in_peak	1	n.s	decreased
LTR81AB	0	260	243	0.01	1	te_in_peak	1	n.s	decreased
LTR6A	0	258	243	0.01	1	te_in_peak	1	n.s	decreased
LTR69	0	135	243	0.01	1	te_in_peak	1	n.s	decreased
LTR68	0	335	243	0.02	1	te_in_peak	1	n.s	decreased
LTR66	0	295	243	0.02	1	te_in_peak	1	n.s	decreased
LTR51	0	397	243	0.02	1	te_in_peak	1	n.s	decreased
LTR52	0	1002	243	0.05	1	te_in_peak	1	n.s	decreased
LTR52-int	0	204	243	0.01	1	peak_in_te	1	n.s	decreased
LTR53	0	657	243	0.04	1	te_in_peak	1	n.s	decreased
LTR54B	0	806	243	0.04	1	te_in_peak	1	n.s	decreased
LTR55	0	385	243	0.02	1	te_in_peak	1	n.s	decreased
LTR56	0	962	243	0.05	1	te_in_peak	1	n.s	decreased
LTR57	0	234	243	0.01	1	te_in_peak	1	n.s	decreased
LTR57-int	0	326	243	0.02	1	te_in_peak	1	n.s	decreased
LTR58	0	66	243	0	1	te_in_peak	1	n.s	decreased
LTR59	0	119	243	0.01	1	te_in_peak	1	n.s	decreased
LTR5A	0	259	243	0.02	1	peak_in_te	1	n.s	decreased
LTR5B	0	415	243	0.03	1	peak_in_te	1	n.s	decreased
LTR60	0	236	243	0.01	1	te_in_peak	1	n.s	decreased
LTR61	0	151	243	0.01	1	te_in_peak	1	n.s	decreased
LTR62	0	306	243	0.02	1	te_in_peak	1	n.s	decreased
LTR65	0	442	243	0.02	1	te_in_peak	1	n.s	decreased
MER51E	0	202	243	0.01	1	te_in_peak	1	n.s	decreased
MER57D	0	431	243	0.02	1	te_in_peak	1	n.s	decreased
MER52C	0	351	243	0.03	1	peak_in_te	1	n.s	decreased
MamGypLTR3	0	907	243	0.05	1	te_in_peak	1	n.s	decreased
MSTB1-int	0	215	243	0.01	1	peak_in_te	1	n.s	decreased
MSTB2-int	0	86	243	0.01	1	peak_in_te	1	n.s	decreased
MSTC-int	0	175	243	0.01	1	peak_in_te	1	n.s	decreased
MSTD-int	0	689	243	0.05	1	peak_in_te	1	n.s	decreased
MamGyp-int	0	316	243	0.02	1	te_in_peak	1	n.s	decreased
MamGypLTR1a	0	995	243	0.05	1	te_in_peak	1	n.s	decreased
MamGypLTR1d	0	712	243	0.04	1	te_in_peak	1	n.s	decreased
MamGypLTR2b	0	856	243	0.05	1	te_in_peak	1	n.s	decreased
MamRep1894	0	685	243	0.04	1	te_in_peak	1	n.s	decreased
MLT2E	0	369	243	0.02	1	te_in_peak	1	n.s	decreased
MamRep488	0	461	243	0.03	1	te_in_peak	1	n.s	decreased
Mam_R4	0	539	243	0.03	1	te_in_peak	1	n.s	decreased
Merlin1_HS	0	57	243	0	1	te_in_peak	1	n.s	decreased
ORSL-2a	0	364	243	0.02	1	te_in_peak	1	n.s	decreased
ORSL-2b	0	714	243	0.04	1	te_in_peak	1	n.s	decreased
PABL_A	0	507	243	0.03	1	te_in_peak	1	n.s	decreased
PABL_A-int	0	308	243	0.03	1	peak_in_te	1	n.s	decreased
PABL_B	0	333	243	0.02	1	te_in_peak	1	n.s	decreased
MST-int	0	344	243	0.02	1	te_in_peak	1	n.s	decreased
MLT2B5	0	301	243	0.02	1	te_in_peak	1	n.s	decreased
PRIMA4-int	0	605	243	0.03	1	te_in_peak	1	n.s	decreased
MLT1G3-int	0	207	243	0.01	1	te_in_peak	1	n.s	decreased
MLT1E1A-int	0	80	243	0	1	te_in_peak	1	n.s	decreased
MLT1E2-int	0	122	243	0.01	1	te_in_peak	1	n.s	decreased
MLT1E3-int	0	67	243	0	1	te_in_peak	1	n.s	decreased
MLT1F-int	0	478	243	0.03	1	te_in_peak	1	n.s	decreased
MLT1F1-int	0	150	243	0.01	1	te_in_peak	1	n.s	decreased
MLT1F2-int	0	267	243	0.01	1	te_in_peak	1	n.s	decreased
MLT1G-int	0	166	243	0.01	1	te_in_peak	1	n.s	decreased
MLT1G1-int	0	284	243	0.02	1	te_in_peak	1	n.s	decreased
MLT1H-int	0	707	243	0.04	1	te_in_peak	1	n.s	decreased
MLT1N2-int	0	71	243	0	1	te_in_peak	1	n.s	decreased
MLT1H1-int	0	334	243	0.02	1	te_in_peak	1	n.s	decreased
MLT1H2-int	0	309	243	0.02	1	te_in_peak	1	n.s	decreased
MLT1I-int	0	718	243	0.04	1	te_in_peak	1	n.s	decreased
MLT1J1-int	0	418	243	0.02	1	te_in_peak	1	n.s	decreased
MLT1J2-int	0	500	243	0.03	1	te_in_peak	1	n.s	decreased
MLT1K-int	0	191	243	0.01	1	te_in_peak	1	n.s	decreased
MLT1L-int	0	95	243	0.01	1	te_in_peak	1	n.s	decreased
MLT1M-int	0	1	243	0	1	peak_in_te	1	n.s	decreased
PABL_B-int	0	202	243	0.02	1	peak_in_te	1	n.s	decreased
PRIMA41-int	0	332	243	0.03	1	peak_in_te	1	n.s	decreased
MLT1E1	0	921	243	0.05	1	te_in_peak	1	n.s	decreased
X5B_LINE	0	98	243	0.01	1	te_in_peak	1	n.s	decreased
UCON21	0	28	243	0	1	te_in_peak	1	n.s	decreased
UCON23	0	31	243	0	1	te_in_peak	1	n.s	decreased
UCON29	0	240	243	0.01	1	te_in_peak	1	n.s	decreased
UCON7	0	127	243	0.01	1	te_in_peak	1	n.s	decreased
X1_LINE	0	85	243	0	1	te_in_peak	1	n.s	decreased
X2_LINE	0	65	243	0	1	te_in_peak	1	n.s	decreased
X3_LINE	0	655	243	0.04	1	te_in_peak	1	n.s	decreased
X5A_LINE	0	137	243	0.01	1	te_in_peak	1	n.s	decreased
X6A_LINE	0	273	243	0.01	1	te_in_peak	1	n.s	decreased
UCON13	0	51	243	0	1	te_in_peak	1	n.s	decreased
X6B_LINE	0	431	243	0.02	1	te_in_peak	1	n.s	decreased
X7A_LINE	0	906	243	0.05	1	te_in_peak	1	n.s	decreased
X7B_LINE	0	911	243	0.05	1	te_in_peak	1	n.s	decreased
X7C_LINE	0	587	243	0.03	1	te_in_peak	1	n.s	decreased
X7D_LINE	0	55	243	0	1	te_in_peak	1	n.s	decreased
X8_LINE	0	300	243	0.02	1	te_in_peak	1	n.s	decreased
X9_LINE	0	84	243	0	1	te_in_peak	1	n.s	decreased
Zaphod2	0	731	243	0.04	1	te_in_peak	1	n.s	decreased
UCON14	0	98	243	0.01	1	te_in_peak	1	n.s	decreased
Tigger9b	0	763	243	0.04	1	te_in_peak	1	n.s	decreased
PRIMA4_LTR	0	335	243	0.02	1	te_in_peak	1	n.s	decreased
Tigger12	0	461	243	0.03	1	te_in_peak	1	n.s	decreased
PRIMAX-int	0	315	243	0.02	1	peak_in_te	1	n.s	decreased
PrimLTR79	0	132	243	0.01	1	te_in_peak	1	n.s	decreased
Ricksha	0	163	243	0.01	1	peak_in_te	1	n.s	decreased
Ricksha_0	0	404	243	0.02	1	te_in_peak	1	n.s	decreased
Ricksha_a	0	63	243	0	1	te_in_peak	1	n.s	decreased
Ricksha_b	0	119	243	0.01	1	te_in_peak	1	n.s	decreased
THE1-int	0	639	243	0.03	1	te_in_peak	1	n.s	decreased
Tigger11a	0	431	243	0.02	1	te_in_peak	1	n.s	decreased
Tigger12A	0	683	243	0.04	1	te_in_peak	1	n.s	decreased
Tigger8	0	919	243	0.05	1	te_in_peak	1	n.s	decreased
Tigger16a	0	698	243	0.04	1	te_in_peak	1	n.s	decreased
Tigger1a_Art	0	304	243	0.02	1	te_in_peak	1	n.s	decreased
Tigger1a_Mars	0	32	243	0	1	te_in_peak	1	n.s	decreased
Tigger2a_Car	0	2	243	0	1	te_in_peak	1	n.s	decreased
Tigger2b	0	110	243	0.01	1	te_in_peak	1	n.s	decreased
Tigger3d	0	588	243	0.03	1	te_in_peak	1	n.s	decreased
Tigger6a	0	773	243	0.04	1	te_in_peak	1	n.s	decreased
Tigger6b	0	293	243	0.02	1	te_in_peak	1	n.s	decreased
MLT1E1-int	0	38	243	0	1	te_in_peak	1	n.s	decreased
MLT1E-int	0	16	243	0	1	te_in_peak	1	n.s	decreased
MER52D	0	511	243	0.05	1	peak_in_te	1	n.s	decreased
MER6B	0	677	243	0.04	1	te_in_peak	1	n.s	decreased
MER66-int	0	531	243	0.04	1	peak_in_te	1	n.s	decreased
MER66A	0	320	243	0.02	1	te_in_peak	1	n.s	decreased
MER66C	0	552	243	0.03	1	te_in_peak	1	n.s	decreased
MER66D	0	220	243	0.01	1	te_in_peak	1	n.s	decreased
MER67A	0	418	243	0.02	1	te_in_peak	1	n.s	decreased
MER67B	0	436	243	0.02	1	te_in_peak	1	n.s	decreased
MER68-int	0	323	243	0.02	1	te_in_peak	1	n.s	decreased
MER68B	0	429	243	0.02	1	te_in_peak	1	n.s	decreased
MER6C	0	157	243	0.01	1	te_in_peak	1	n.s	decreased
MER65C	0	666	243	0.04	1	te_in_peak	1	n.s	decreased
MER70-int	0	197	243	0.01	1	peak_in_te	1	n.s	decreased
MER70A	0	524	243	0.03	1	te_in_peak	1	n.s	decreased
MER70B	0	417	243	0.02	1	te_in_peak	1	n.s	decreased
MER70C	0	258	243	0.01	1	te_in_peak	1	n.s	decreased
MER72	0	735	243	0.04	1	te_in_peak	1	n.s	decreased
MER72B	0	173	243	0.01	1	te_in_peak	1	n.s	decreased
MER73	0	259	243	0.01	1	te_in_peak	1	n.s	decreased
MER74B	0	869	243	0.05	1	te_in_peak	1	n.s	decreased
MER65D	0	370	243	0.02	1	te_in_peak	1	n.s	decreased
MER65B	0	190	243	0.01	1	te_in_peak	1	n.s	decreased
MER75	0	474	243	0.03	1	te_in_peak	1	n.s	decreased
MER57F	0	408	243	0.02	1	te_in_peak	1	n.s	decreased
MER54B	0	395	243	0.02	1	te_in_peak	1	n.s	decreased
MER57B1	0	985	243	0.05	1	te_in_peak	1	n.s	decreased
MER57C1	0	183	243	0.01	1	te_in_peak	1	n.s	decreased
MER57C2	0	437	243	0.02	1	te_in_peak	1	n.s	decreased
LTR24C	0	368	243	0.02	1	te_in_peak	1	n.s	decreased
MER57E1	0	485	243	0.03	1	te_in_peak	1	n.s	decreased
MER57E2	0	72	243	0	1	te_in_peak	1	n.s	decreased
MER57E3	0	229	243	0.01	1	te_in_peak	1	n.s	decreased
MER5C1	0	613	243	0.03	1	te_in_peak	1	n.s	decreased
MER65-int	0	744	243	0.04	1	peak_in_te	1	n.s	decreased
MER6	0	814	243	0.04	1	te_in_peak	1	n.s	decreased
MER61A	0	782	243	0.04	1	te_in_peak	1	n.s	decreased
MER61B	0	413	243	0.02	1	te_in_peak	1	n.s	decreased
MER61C	0	294	243	0.02	1	te_in_peak	1	n.s	decreased
MER61D	0	265	243	0.01	1	te_in_peak	1	n.s	decreased
MER61E	0	307	243	0.02	1	te_in_peak	1	n.s	decreased
MER61F	0	142	243	0.01	1	te_in_peak	1	n.s	decreased
MER63C	0	891	243	0.05	1	te_in_peak	1	n.s	decreased
MER74C	0	226	243	0.01	1	te_in_peak	1	n.s	decreased
MER75A	0	92	243	0.01	1	te_in_peak	1	n.s	decreased
MLT1E	0	798	243	0.04	1	te_in_peak	1	n.s	decreased
MLT-int	0	323	243	0.02	1	te_in_peak	1	n.s	decreased
MER97c	0	217	243	0.01	1	te_in_peak	1	n.s	decreased
MER97d	0	101	243	0.01	1	te_in_peak	1	n.s	decreased
MER99	0	296	243	0.02	1	te_in_peak	1	n.s	decreased
MER9B	0	32	243	0	1	te_in_peak	1	n.s	decreased
MER9a1	0	322	243	0.02	1	te_in_peak	1	n.s	decreased
MER9a2	0	298	243	0.02	1	te_in_peak	1	n.s	decreased
MER9a3	0	541	243	0.03	1	te_in_peak	1	n.s	decreased
MERX	0	432	243	0.02	1	te_in_peak	1	n.s	decreased
MLT1-int	0	193	243	0.01	1	te_in_peak	1	n.s	decreased
MER97a	0	277	243	0.02	1	te_in_peak	1	n.s	decreased
MLT1A-int	0	374	243	0.02	1	te_in_peak	1	n.s	decreased
MLT1A0-int	0	827	243	0.05	1	peak_in_te	1	n.s	decreased
MLT1A1-int	0	425	243	0.03	1	peak_in_te	1	n.s	decreased
MLT1B	1	17062	243	0.93	1	te_in_peak	1	n.s	decreased
MLT1B-int	0	460	243	0.03	1	te_in_peak	1	n.s	decreased
MLT1C	1	18952	243	1.04	1	te_in_peak	1	n.s	decreased
MLT1C-int	0	417	243	0.02	1	te_in_peak	1	n.s	decreased
MLT1D-int	0	573	243	0.03	1	te_in_peak	1	n.s	decreased
MER97b	0	177	243	0.01	1	te_in_peak	1	n.s	decreased
MER95	0	148	243	0.01	1	te_in_peak	1	n.s	decreased
MER75B	0	113	243	0.01	1	te_in_peak	1	n.s	decreased
MER84-int	0	122	243	0.01	1	peak_in_te	1	n.s	decreased
MER76	0	662	243	0.04	1	te_in_peak	1	n.s	decreased
MER76-int	0	109	243	0.01	1	peak_in_te	1	n.s	decreased
MER83	0	417	243	0.02	1	te_in_peak	1	n.s	decreased
MER83A-int	0	92	243	0.01	1	peak_in_te	1	n.s	decreased
MER83B	0	140	243	0.01	1	te_in_peak	1	n.s	decreased
MER83B-int	0	213	243	0.01	1	peak_in_te	1	n.s	decreased
MER83C	0	154	243	0.01	1	te_in_peak	1	n.s	decreased
MER84	0	292	243	0.02	1	te_in_peak	1	n.s	decreased
MER85	0	905	243	0.05	1	te_in_peak	1	n.s	decreased
MER94B	0	622	243	0.03	1	te_in_peak	1	n.s	decreased
MER87	0	192	243	0.01	1	te_in_peak	1	n.s	decreased
MER87B	0	233	243	0.01	1	te_in_peak	1	n.s	decreased
MER88	0	110	243	0.01	1	te_in_peak	1	n.s	decreased
MER89-int	0	606	243	0.03	1	te_in_peak	1	n.s	decreased
MER90	0	653	243	0.04	1	te_in_peak	1	n.s	decreased
MER92A	0	147	243	0.01	1	te_in_peak	1	n.s	decreased
MER92B	0	827	243	0.05	1	te_in_peak	1	n.s	decreased
MER92C	0	287	243	0.02	1	te_in_peak	1	n.s	decreased
LTR25	0	239	243	0.01	1	te_in_peak	1	n.s	decreased
LTR75B	0	196	243	0.01	1	te_in_peak	1	n.s	decreased
LTR24B	0	421	243	0.02	1	te_in_peak	1	n.s	decreased
L1P5	0	647	243	0.04	1	te_in_peak	1	n.s	decreased
Eulor6A	0	30	243	0	1	te_in_peak	1	n.s	decreased
Eulor6B	0	59	243	0	1	te_in_peak	1	n.s	decreased
Eulor6C	0	22	243	0	1	te_in_peak	1	n.s	decreased
Eulor6D	0	74	243	0	1	te_in_peak	1	n.s	decreased
L1MC5	1	18883	243	1.03	1	te_in_peak	1	n.s	decreased
Eulor6E	0	31	243	0	1	te_in_peak	1	n.s	decreased
Eulor7	0	11	243	0	1	te_in_peak	1	n.s	decreased
Eulor8	0	142	243	0.01	1	te_in_peak	1	n.s	decreased
Eulor9A	0	123	243	0.01	1	te_in_peak	1	n.s	decreased
Eulor9B	0	25	243	0	1	te_in_peak	1	n.s	decreased
Eulor9C	0	107	243	0.01	1	te_in_peak	1	n.s	decreased
FordPrefect	0	580	243	0.03	1	te_in_peak	1	n.s	decreased
FordPrefect_a	0	280	243	0.02	1	te_in_peak	1	n.s	decreased
HAL1N1_MD	0	2	243	0	1	te_in_peak	1	n.s	decreased
HERV-Fc1-int	0	7	243	0	1	peak_in_te	1	n.s	decreased
HERV-Fc1_LTR1	0	17	243	0	1	te_in_peak	1	n.s	decreased
HERV-Fc1_LTR2	0	3	243	0	1	te_in_peak	1	n.s	decreased
HERV-Fc1_LTR3	0	5	243	0	1	te_in_peak	1	n.s	decreased
HERV-Fc2-int	0	2	243	0	1	peak_in_te	1	n.s	decreased
HERV-Fc2_LTR	0	4	243	0	1	te_in_peak	1	n.s	decreased
HERV15-int	0	45	243	0.01	1	peak_in_te	1	n.s	decreased
HERV1_I-int	0	29	243	0.01	1	peak_in_te	1	n.s	decreased
HERV1_LTRa	0	27	243	0	1	te_in_peak	1	n.s	decreased
HERV1_LTRb	0	10	243	0	1	te_in_peak	1	n.s	decreased
HERV1_LTRc	0	34	243	0	1	te_in_peak	1	n.s	decreased
Eulor5B	0	43	243	0	1	te_in_peak	1	n.s	decreased
Eulor5A	0	126	243	0.01	1	te_in_peak	1	n.s	decreased
L1MDb	0	877	243	0.05	1	te_in_peak	1	n.s	decreased
L1MEa	0	317	243	0.02	1	te_in_peak	1	n.s	decreased
L1P4d	0	128	243	0.01	1	peak_in_te	1	n.s	decreased
L1P4c	0	41	243	0	1	te_in_peak	1	n.s	decreased
L1P4b	0	132	243	0.01	1	peak_in_te	1	n.s	decreased
L1P4a	0	458	243	0.05	1	peak_in_te	1	n.s	decreased
L1P3b	0	76	243	0	1	te_in_peak	1	n.s	decreased
Charlie26a	0	514	243	0.03	1	te_in_peak	1	n.s	decreased
Charlie3	0	342	243	0.02	1	peak_in_te	1	n.s	decreased
Charlie4	0	120	243	0.01	1	te_in_peak	1	n.s	decreased
L1P	0	159	243	0.01	1	te_in_peak	1	n.s	decreased
L1MEg2	0	603	243	0.03	1	te_in_peak	1	n.s	decreased
Charlie6	0	260	243	0.01	1	te_in_peak	1	n.s	decreased
CheshMITE	0	1	243	0	1	te_in_peak	1	n.s	decreased
Eulor3	0	36	243	0	1	te_in_peak	1	n.s	decreased
Cheshire	0	974	243	0.05	1	te_in_peak	1	n.s	decreased
Cheshire_Mars_	0	7	243	0	1	te_in_peak	1	n.s	decreased
DNA1_Mam	0	166	243	0.01	1	te_in_peak	1	n.s	decreased
ERVL-int	0	681	243	0.04	1	peak_in_te	1	n.s	decreased
Eulor1	0	86	243	0	1	te_in_peak	1	n.s	decreased
Eulor10	0	34	243	0	1	te_in_peak	1	n.s	decreased
Eulor11	0	81	243	0	1	te_in_peak	1	n.s	decreased
Eulor12	0	60	243	0	1	te_in_peak	1	n.s	decreased
Eulor2A	0	67	243	0	1	te_in_peak	1	n.s	decreased
Eulor2B	0	57	243	0	1	te_in_peak	1	n.s	decreased
Eulor2C	0	38	243	0	1	te_in_peak	1	n.s	decreased
HERV1_LTRd	0	16	243	0	1	te_in_peak	1	n.s	decreased
HERV1_LTRe	0	31	243	0	1	te_in_peak	1	n.s	decreased
HERV3-int	0	170	243	0.03	1	peak_in_te	1	n.s	decreased
L1M	0	952	243	0.05	1	te_in_peak	1	n.s	decreased
L1M3b	0	463	243	0.03	1	peak_in_te	1	n.s	decreased
L1M3a	0	517	243	0.03	1	te_in_peak	1	n.s	decreased
HERVL74-int	0	421	243	0.02	1	te_in_peak	1	n.s	decreased
HERVP71A-int	0	163	243	0.02	1	peak_in_te	1	n.s	decreased
L1M2c	0	368	243	0.03	1	peak_in_te	1	n.s	decreased
HERVS71-int	0	75	243	0.03	1	peak_in_te	1	n.s	decreased
L1M2b	0	193	243	0.01	1	peak_in_te	1	n.s	decreased
L1M2a1	0	107	243	0.01	1	peak_in_te	1	n.s	decreased
HSMAR1	0	733	243	0.04	1	te_in_peak	1	n.s	decreased
L1M2a	0	423	243	0.04	1	peak_in_te	1	n.s	decreased
HUERS-P1-int	0	400	243	0.04	1	peak_in_te	1	n.s	decreased
HUERS-P2-int	0	162	243	0.02	1	peak_in_te	1	n.s	decreased
L1M3d	0	462	243	0.03	1	peak_in_te	1	n.s	decreased
Kanga1d	0	666	243	0.04	1	te_in_peak	1	n.s	decreased
Kanga1c	0	820	243	0.04	1	te_in_peak	1	n.s	decreased
Kanga1b	0	375	243	0.02	1	te_in_peak	1	n.s	decreased
Kanga1a	0	844	243	0.05	1	te_in_peak	1	n.s	decreased
HUERS-P3-int	0	419	243	0.05	1	peak_in_te	1	n.s	decreased
HUERS-P3b-int	0	292	243	0.04	1	peak_in_te	1	n.s	decreased
Helitron1Na_Mam	0	324	243	0.02	1	te_in_peak	1	n.s	decreased
Kanga11a	0	878	243	0.05	1	te_in_peak	1	n.s	decreased
Helitron1Nb_Mam	0	362	243	0.02	1	te_in_peak	1	n.s	decreased
Helitron2Na_Mam	0	436	243	0.02	1	te_in_peak	1	n.s	decreased
Kanga1	0	816	243	0.04	1	te_in_peak	1	n.s	decreased
L1M3c	0	910	243	0.05	1	peak_in_te	1	n.s	decreased
L1M3de	0	355	243	0.03	1	peak_in_te	1	n.s	decreased
HERV30-int	0	44	243	0.01	1	peak_in_te	1	n.s	decreased
HERVK11-int	0	132	243	0.03	1	peak_in_te	1	n.s	decreased
HERV35I-int	0	448	243	0.03	1	peak_in_te	1	n.s	decreased
HERV4_I-int	0	277	243	0.02	1	peak_in_te	1	n.s	decreased
HERVE-int	0	194	243	0.04	1	peak_in_te	1	n.s	decreased
HERVE_a-int	0	136	243	0.03	1	peak_in_te	1	n.s	decreased
HERVFH19-int	0	99	243	0.01	1	peak_in_te	1	n.s	decreased
HERVFH21-int	0	82	243	0.01	1	peak_in_te	1	n.s	decreased
HERVH48-int	0	77	243	0.02	1	peak_in_te	1	n.s	decreased
HERVI-int	0	107	243	0.03	1	peak_in_te	1	n.s	decreased
HERVIP10F-int	0	294	243	0.05	1	peak_in_te	1	n.s	decreased
HERVIP10FH-int	0	503	243	0.04	1	peak_in_te	1	n.s	decreased
HERVK-int	0	173	243	0.04	1	peak_in_te	1	n.s	decreased
HERVK11D-int	0	32	243	0.01	1	peak_in_te	1	n.s	decreased
L1M3e	0	602	243	0.04	1	peak_in_te	1	n.s	decreased
HERVK13-int	0	42	243	0.01	1	peak_in_te	1	n.s	decreased
HERVK14-int	0	181	243	0.02	1	peak_in_te	1	n.s	decreased
HERVK14C-int	0	47	243	0.01	1	peak_in_te	1	n.s	decreased
HERVK22-int	0	281	243	0.04	1	peak_in_te	1	n.s	decreased
HERVK3-int	0	178	243	0.03	1	peak_in_te	1	n.s	decreased
HERVKC4-int	0	39	243	0	1	peak_in_te	1	n.s	decreased
HERVL18-int	0	195	243	0.03	1	peak_in_te	1	n.s	decreased
HERVL32-int	0	84	243	0.01	1	peak_in_te	1	n.s	decreased
HERVL40-int	0	971	243	0.05	1	te_in_peak	1	n.s	decreased
HERVL66-int	0	61	243	0.01	1	peak_in_te	1	n.s	decreased
L1M3f	0	596	243	0.05	1	peak_in_te	1	n.s	decreased
L1P4e	0	156	243	0.01	1	peak_in_te	1	n.s	decreased
L1MEg1	0	741	243	0.04	1	te_in_peak	1	n.s	decreased
LTR10D	0	187	243	0.01	1	te_in_peak	1	n.s	decreased
L1PBb	0	223	243	0.03	1	peak_in_te	1	n.s	decreased
LTR14A	0	115	243	0.01	1	te_in_peak	1	n.s	decreased
LTR14	0	84	243	0	1	te_in_peak	1	n.s	decreased
LTR13_	0	35	243	0	1	peak_in_te	1	n.s	decreased
LTR13A	0	180	243	0.01	1	peak_in_te	1	n.s	decreased
LTR13	0	428	243	0.03	1	peak_in_te	1	n.s	decreased
LTR12_	0	541	243	0.03	1	te_in_peak	1	n.s	decreased
LTR12F	0	614	243	0.03	1	te_in_peak	1	n.s	decreased
LTR12E	0	109	243	0.01	1	peak_in_te	1	n.s	decreased
LTR12D	0	454	243	0.03	1	peak_in_te	1	n.s	decreased
AluYf5	0	180	243	0.01	1	te_in_peak	1	n.s	decreased
LTR12B	0	166	243	0.03	1	peak_in_te	1	n.s	decreased
LTR12	0	747	243	0.04	1	peak_in_te	1	n.s	decreased
AluYh9	0	255	243	0.01	1	te_in_peak	1	n.s	decreased
LTR11	0	16	243	0	1	te_in_peak	1	n.s	decreased
LTR10G	0	117	243	0.01	1	te_in_peak	1	n.s	decreased
LTR10F	0	396	243	0.02	1	te_in_peak	1	n.s	decreased
LTR10E	0	243	243	0.01	1	te_in_peak	1	n.s	decreased
LTR10C	0	508	243	0.03	1	te_in_peak	1	n.s	decreased
LTR10B1	0	228	243	0.01	1	te_in_peak	1	n.s	decreased
LTR10B	0	70	243	0	1	te_in_peak	1	n.s	decreased
LTR10A	0	288	243	0.02	1	te_in_peak	1	n.s	decreased
LOR1a	0	767	243	0.04	1	te_in_peak	1	n.s	decreased
AluYk12	0	216	243	0.01	1	te_in_peak	1	n.s	decreased
LFSINE_Vert	0	958	243	0.05	1	te_in_peak	1	n.s	decreased
L5	0	717	243	0.04	1	te_in_peak	1	n.s	decreased
LTR14B	0	328	243	0.02	1	te_in_peak	1	n.s	decreased
LTR14C	0	137	243	0.01	1	te_in_peak	1	n.s	decreased
LTR15	0	258	243	0.01	1	te_in_peak	1	n.s	decreased
AluYa8	0	329	243	0.02	1	te_in_peak	1	n.s	decreased
LTR23-int	0	242	243	0.01	1	te_in_peak	1	n.s	decreased
LTR23	0	805	243	0.04	1	te_in_peak	1	n.s	decreased
LTR22C	0	380	243	0.02	1	te_in_peak	1	n.s	decreased
LTR22B	0	216	243	0.01	1	te_in_peak	1	n.s	decreased
LTR22A	0	187	243	0.01	1	te_in_peak	1	n.s	decreased
LTR22	0	97	243	0.01	1	te_in_peak	1	n.s	decreased
LTR21B	0	56	243	0	1	te_in_peak	1	n.s	decreased
LTR21A	0	90	243	0	1	te_in_peak	1	n.s	decreased
LTR2	0	825	243	0.05	1	te_in_peak	1	n.s	decreased
LTR1C	0	205	243	0.01	1	te_in_peak	1	n.s	decreased
AluJr4	1	17303	243	0.95	1	te_in_peak	1	n.s	decreased
LTR19C	0	198	243	0.01	1	te_in_peak	1	n.s	decreased
AluYd8	0	225	243	0.01	1	te_in_peak	1	n.s	decreased
LTR19B	0	263	243	0.01	1	te_in_peak	1	n.s	decreased
LTR19A	0	417	243	0.02	1	te_in_peak	1	n.s	decreased
LTR18B	0	341	243	0.02	1	te_in_peak	1	n.s	decreased
LTR17	0	820	243	0.04	1	te_in_peak	1	n.s	decreased
AluYb9	0	324	243	0.02	1	te_in_peak	1	n.s	decreased
AluYc3	0	568	243	0.03	1	te_in_peak	1	n.s	decreased
LTR16D2	0	254	243	0.01	1	te_in_peak	1	n.s	decreased
LTR16D1	0	187	243	0.01	1	te_in_peak	1	n.s	decreased
LTR16D	0	994	243	0.05	1	te_in_peak	1	n.s	decreased
AluYc5	0	44	243	0	1	te_in_peak	1	n.s	decreased
LTR16B	0	673	243	0.04	1	te_in_peak	1	n.s	decreased
AmnSINE2	0	149	243	0.01	1	te_in_peak	1	n.s	decreased
LTR24	0	304	243	0.02	1	te_in_peak	1	n.s	decreased
Charlie20a	0	831	243	0.05	1	te_in_peak	1	n.s	decreased
Charlie11	0	108	243	0.01	1	te_in_peak	1	n.s	decreased
Charlie13b	0	401	243	0.02	1	te_in_peak	1	n.s	decreased
Charlie13a	0	554	243	0.03	1	te_in_peak	1	n.s	decreased
Charlie12	0	16	243	0	1	te_in_peak	1	n.s	decreased
Charlie1b_Mars	0	2	243	0	1	te_in_peak	1	n.s	decreased
Arthur1C	0	709	243	0.04	1	te_in_peak	1	n.s	decreased
Charlie10b	0	271	243	0.01	1	te_in_peak	1	n.s	decreased
Charlie10a	0	299	243	0.02	1	te_in_peak	1	n.s	decreased
Charlie14a	0	490	243	0.03	1	te_in_peak	1	n.s	decreased
L1PBa1	0	340	243	0.05	1	peak_in_te	1	n.s	decreased
Charlie21a	0	743	243	0.04	1	te_in_peak	1	n.s	decreased
Charlie17a	0	1460	243	0.08	0.9	te_in_peak	1	n.s	decreased
Tigger4b	0	2493	243	0.14	0.9	te_in_peak	1	n.s	decreased
MER66B	0	1382	243	0.08	0.9	te_in_peak	1	n.s	decreased
Charlie18a	0	2474	243	0.14	0.9	te_in_peak	1	n.s	decreased
Charlie19a	0	1601	243	0.09	0.9	te_in_peak	1	n.s	decreased
Tigger5	0	2594	243	0.14	0.9	te_in_peak	1	n.s	decreased
MLT1E3	0	1776	243	0.1	0.9	te_in_peak	1	n.s	decreased
Tigger4	0	1429	243	0.08	0.9	te_in_peak	1	n.s	decreased
Tigger7	0	3092	243	0.17	0.9	te_in_peak	1	n.s	decreased
Charlie16a	0	1966	243	0.11	0.9	te_in_peak	1	n.s	decreased
MER67C	0	1429	243	0.08	0.9	te_in_peak	1	n.s	decreased
MER68	0	1446	243	0.08	0.9	te_in_peak	1	n.s	decreased
MSTB-int	0	833	243	0.07	0.9	peak_in_te	1	n.s	decreased
HERVK9-int	0	283	243	0.08	0.9	peak_in_te	1	n.s	decreased
MER6A	0	1018	243	0.06	0.9	te_in_peak	1	n.s	decreased
Tigger3c	0	2340	243	0.13	0.9	te_in_peak	1	n.s	decreased
Tigger3	0	1191	243	0.07	0.9	te_in_peak	1	n.s	decreased
Tigger2b_Pri	0	2004	243	0.11	0.9	te_in_peak	1	n.s	decreased
MLT2F	0	1708	243	0.09	0.9	te_in_peak	1	n.s	decreased
MSTC	0	3042	243	0.17	0.9	te_in_peak	1	n.s	decreased
ORSL	0	1187	243	0.06	0.9	te_in_peak	1	n.s	decreased
Charlie2a	0	2060	243	0.11	0.9	te_in_peak	1	n.s	decreased
MamRep434	0	2139	243	0.12	0.9	te_in_peak	1	n.s	decreased
MamRep137	0	2353	243	0.13	0.9	te_in_peak	1	n.s	decreased
MamRep1161	0	1738	243	0.1	0.9	te_in_peak	1	n.s	decreased
Charlie22a	0	1103	243	0.06	0.9	te_in_peak	1	n.s	decreased
MamGypLTR2c	0	1017	243	0.06	0.9	te_in_peak	1	n.s	decreased
Harlequin-int	0	250	243	0.07	0.9	peak_in_te	1	n.s	decreased
Charlie23a	0	1470	243	0.08	0.9	te_in_peak	1	n.s	decreased
Charlie24	0	1319	243	0.07	0.9	te_in_peak	1	n.s	decreased
MER63B	0	2377	243	0.13	0.9	te_in_peak	1	n.s	decreased
MamRep38	0	2079	243	0.11	0.9	te_in_peak	1	n.s	decreased
MamRep4096	0	1271	243	0.07	0.9	te_in_peak	1	n.s	decreased
Zaphod	0	2076	243	0.11	0.9	te_in_peak	1	n.s	decreased
MER63D	0	1703	243	0.09	0.9	te_in_peak	1	n.s	decreased
Tigger9a	0	1009	243	0.06	0.9	te_in_peak	1	n.s	decreased
AluSc8	1	21434	243	1.17	0.9	te_in_peak	1	n.s	decreased
AluSq10	0	2386	243	0.13	0.9	te_in_peak	1	n.s	decreased
AluSq4	0	1393	243	0.08	0.9	te_in_peak	1	n.s	decreased
MER65A	0	1328	243	0.07	0.9	te_in_peak	1	n.s	decreased
HSMAR2	0	1774	243	0.1	0.9	te_in_peak	1	n.s	decreased
AluYb8	0	2817	243	0.15	0.9	te_in_peak	1	n.s	decreased
MamGypLTR1c	0	1074	243	0.06	0.9	te_in_peak	1	n.s	decreased
Charlie1b	0	3016	243	0.16	0.9	te_in_peak	1	n.s	decreased
MamGypLTR1b	0	1144	243	0.06	0.9	te_in_peak	1	n.s	decreased
Charlie25	0	1078	243	0.06	0.9	te_in_peak	1	n.s	decreased
Tigger2	0	2730	243	0.15	0.9	te_in_peak	1	n.s	decreased
AluYf4	0	1341	243	0.07	0.9	te_in_peak	1	n.s	decreased
MLT2C1	0	2306	243	0.13	0.9	te_in_peak	1	n.s	decreased
Charlie5	0	2525	243	0.14	0.9	te_in_peak	1	n.s	decreased
CR1_Mam	0	1676	243	0.09	0.9	te_in_peak	1	n.s	decreased
MER96B	0	2125	243	0.12	0.9	te_in_peak	1	n.s	decreased
Charlie10	0	1121	243	0.06	0.9	te_in_peak	1	n.s	decreased
MLT1G3	0	2501	243	0.14	0.9	te_in_peak	1	n.s	decreased
Charlie1	0	1883	243	0.1	0.9	te_in_peak	1	n.s	decreased
Ricksha_c	0	1230	243	0.07	0.9	te_in_peak	1	n.s	decreased
HAL1-3A_ME	0	1831	243	0.1	0.9	te_in_peak	1	n.s	decreased
HAL1-2a_MD	0	1062	243	0.06	0.9	te_in_peak	1	n.s	decreased
Tigger13a	0	3080	243	0.17	0.9	te_in_peak	1	n.s	decreased
Tigger12c	0	1244	243	0.07	0.9	te_in_peak	1	n.s	decreased
MLT1G	0	2628	243	0.14	0.9	te_in_peak	1	n.s	decreased
BLACKJACK	0	2129	243	0.12	0.9	te_in_peak	1	n.s	decreased
Tigger14a	0	1291	243	0.07	0.9	te_in_peak	1	n.s	decreased
AluYk4	0	1840	243	0.1	0.9	te_in_peak	1	n.s	decreased
AmnSINE1	0	1101	243	0.06	0.9	te_in_peak	1	n.s	decreased
Tigger10	0	1023	243	0.06	0.9	te_in_peak	1	n.s	decreased
THE1D-int	0	1774	243	0.17	0.9	peak_in_te	1	n.s	decreased
THE1C-int	0	1714	243	0.17	0.9	peak_in_te	1	n.s	decreased
THE1A-int	0	1399	243	0.15	0.9	peak_in_te	1	n.s	decreased
Arthur1B	0	2293	243	0.13	0.9	te_in_peak	1	n.s	decreased
MLT1E1A	0	2926	243	0.16	0.9	te_in_peak	1	n.s	decreased
Arthur1	0	2291	243	0.13	0.9	te_in_peak	1	n.s	decreased
Arthur1A	0	1149	243	0.06	0.9	te_in_peak	1	n.s	decreased
MER96	0	1265	243	0.07	0.9	te_in_peak	1	n.s	decreased
MamRep1527	0	1138	243	0.06	0.9	te_in_peak	1	n.s	decreased
MER61-int	0	752	243	0.09	0.9	peak_in_te	1	n.s	decreased
HERV9-int	0	669	243	0.15	0.9	peak_in_te	1	n.s	decreased
MLT2C2	0	1147	243	0.06	0.9	te_in_peak	1	n.s	decreased
MER74A	0	1511	243	0.08	0.9	te_in_peak	1	n.s	decreased
MLT2B3	0	2765	243	0.15	0.9	te_in_peak	1	n.s	decreased
MLT2B2	0	1944	243	0.11	0.9	te_in_peak	1	n.s	decreased
MLT2A1	0	3029	243	0.17	0.9	te_in_peak	1	n.s	decreased
Charlie7a	0	1576	243	0.09	0.9	te_in_peak	1	n.s	decreased
MER77	0	1226	243	0.07	0.9	te_in_peak	1	n.s	decreased
MER77B	0	1152	243	0.06	0.9	te_in_peak	1	n.s	decreased
MER8	0	1930	243	0.11	0.9	te_in_peak	1	n.s	decreased
Charlie8	0	2921	243	0.16	0.9	te_in_peak	1	n.s	decreased
MLT1M	0	2871	243	0.16	0.9	te_in_peak	1	n.s	decreased
ERV3-16A3_LTR	0	1028	243	0.06	0.9	te_in_peak	1	n.s	decreased
Charlie9	0	1118	243	0.06	0.9	te_in_peak	1	n.s	decreased
Tigger16b	0	1040	243	0.06	0.9	te_in_peak	1	n.s	decreased
AluYk11	0	1018	243	0.06	0.9	te_in_peak	1	n.s	decreased
MER89	0	1229	243	0.07	0.9	te_in_peak	1	n.s	decreased
MLT1J-int	0	1274	243	0.07	0.9	te_in_peak	1	n.s	decreased
HERV17-int	0	387	243	0.07	0.9	peak_in_te	1	n.s	decreased
MER90a	0	1112	243	0.06	0.9	te_in_peak	1	n.s	decreased
MER91B	0	1568	243	0.09	0.9	te_in_peak	1	n.s	decreased
MER91C	0	1607	243	0.09	0.9	te_in_peak	1	n.s	decreased
HERV16-int	0	1566	243	0.09	0.9	te_in_peak	1	n.s	decreased
MamRep1879	0	1455	243	0.08	0.9	te_in_peak	1	n.s	decreased
Helitron3Na_Mam	0	1109	243	0.06	0.9	te_in_peak	1	n.s	decreased
MER5C	0	1339	243	0.07	0.9	te_in_peak	1	n.s	decreased
MER34A	0	1434	243	0.08	0.9	te_in_peak	1	n.s	decreased
L1PA12	0	1577	243	0.13	0.9	peak_in_te	1	n.s	decreased
LTR82B	0	1029	243	0.06	0.9	te_in_peak	1	n.s	decreased
LTR84b	0	1119	243	0.06	0.9	te_in_peak	1	n.s	decreased
LTR85a	0	1790	243	0.1	0.9	te_in_peak	1	n.s	decreased
LTR85b	0	1106	243	0.06	0.9	te_in_peak	1	n.s	decreased
LTR85c	0	1129	243	0.06	0.9	te_in_peak	1	n.s	decreased
LTR88b	0	1561	243	0.09	0.9	te_in_peak	1	n.s	decreased
LTR88c	0	1024	243	0.06	0.9	te_in_peak	1	n.s	decreased
LTR89	0	1090	243	0.06	0.9	te_in_peak	1	n.s	decreased
LTR8A	0	2662	243	0.15	0.9	te_in_peak	1	n.s	decreased
MADE2	0	2628	243	0.14	0.9	te_in_peak	1	n.s	decreased
MER102a	0	2820	243	0.15	0.9	te_in_peak	1	n.s	decreased
MER104	0	2178	243	0.12	0.9	te_in_peak	1	n.s	decreased
L1MEb	0	1558	243	0.09	0.9	te_in_peak	1	n.s	decreased
L1ME5	0	3200	243	0.17	0.9	te_in_peak	1	n.s	decreased
MER5B	1	24757	243	1.35	0.9	te_in_peak	1	n.s	decreased
MER113A	0	1597	243	0.09	0.9	te_in_peak	1	n.s	decreased
MER115	0	2603	243	0.14	0.9	te_in_peak	1	n.s	decreased
MER119	0	1205	243	0.07	0.9	te_in_peak	1	n.s	decreased
MER11A	0	906	243	0.07	0.9	peak_in_te	1	n.s	decreased
L1MCb	0	1763	243	0.1	0.9	te_in_peak	1	n.s	decreased
MER21A	0	1488	243	0.08	0.9	te_in_peak	1	n.s	decreased
MER21B	0	2540	243	0.14	0.9	te_in_peak	1	n.s	decreased
MER2B	0	1569	243	0.09	0.9	te_in_peak	1	n.s	decreased
MER31-int	0	1666	243	0.09	0.9	te_in_peak	1	n.s	decreased
MER31A	0	1320	243	0.07	0.9	te_in_peak	1	n.s	decreased
MER31B	0	1440	243	0.08	0.9	te_in_peak	1	n.s	decreased
LTR81B	0	1100	243	0.06	0.9	te_in_peak	1	n.s	decreased
L1PA15-16	0	1105	243	0.12	0.9	peak_in_te	1	n.s	decreased
LTR78B	0	3022	243	0.17	0.9	te_in_peak	1	n.s	decreased
LTR16B1	0	1164	243	0.06	0.9	te_in_peak	1	n.s	decreased
LTR1D	0	946	243	0.06	0.9	peak_in_te	1	n.s	decreased
LTR1B	0	1097	243	0.06	0.9	peak_in_te	1	n.s	decreased
LTR32	0	1023	243	0.06	0.9	te_in_peak	1	n.s	decreased
LTR33A	0	1904	243	0.1	0.9	te_in_peak	1	n.s	decreased
LTR33A_	0	1525	243	0.08	0.9	te_in_peak	1	n.s	decreased
LTR33B	0	1454	243	0.08	0.9	te_in_peak	1	n.s	decreased
LTR16E2	0	2131	243	0.12	0.9	te_in_peak	1	n.s	decreased
LTR37A	0	1851	243	0.1	0.9	te_in_peak	1	n.s	decreased
LTR37B	0	1884	243	0.1	0.9	te_in_peak	1	n.s	decreased
LTR16E1	0	2290	243	0.13	0.9	te_in_peak	1	n.s	decreased
LTR39	0	1147	243	0.06	0.9	te_in_peak	1	n.s	decreased
LTR16B2	0	1468	243	0.08	0.9	te_in_peak	1	n.s	decreased
LTR16A2	0	1725	243	0.09	0.9	te_in_peak	1	n.s	decreased
L1PB	0	1614	243	0.09	0.9	te_in_peak	1	n.s	decreased
LTR16A1	0	2631	243	0.14	0.9	te_in_peak	1	n.s	decreased
LTR40a	0	1903	243	0.1	0.9	te_in_peak	1	n.s	decreased
LTR40b	0	1102	243	0.06	0.9	te_in_peak	1	n.s	decreased
LTR41	0	1559	243	0.09	0.9	te_in_peak	1	n.s	decreased
LTR49	0	1391	243	0.08	0.9	te_in_peak	1	n.s	decreased
LTR49-int	0	1728	243	0.09	0.9	te_in_peak	1	n.s	decreased
LTR50	0	2321	243	0.13	0.9	te_in_peak	1	n.s	decreased
LTR54	0	1060	243	0.06	0.9	te_in_peak	1	n.s	decreased
LTR1	0	1340	243	0.07	0.9	te_in_peak	1	n.s	decreased
LOR1b	0	1053	243	0.06	0.9	te_in_peak	1	n.s	decreased
LOR1-int	0	920	243	0.06	0.9	peak_in_te	1	n.s	decreased
LTR7	0	2307	243	0.13	0.9	te_in_peak	1	n.s	decreased
MER34	0	1249	243	0.07	0.9	te_in_peak	1	n.s	decreased
Zaphod3	0	1223	243	0.07	0.9	te_in_peak	1	n.s	decreased
MER58D	0	1134	243	0.06	0.9	te_in_peak	1	n.s	decreased
MER52A	0	1574	243	0.16	0.9	peak_in_te	1	n.s	decreased
MER45B	0	1306	243	0.07	0.9	te_in_peak	1	n.s	decreased
Kanga2_a	0	1526	243	0.08	0.9	te_in_peak	1	n.s	decreased
MER4B-int	0	1077	243	0.06	0.9	peak_in_te	1	n.s	decreased
MER57A1	0	1015	243	0.06	0.9	te_in_peak	1	n.s	decreased
MER58C	0	2599	243	0.14	0.9	te_in_peak	1	n.s	decreased
MER46C	0	2779	243	0.15	0.9	te_in_peak	1	n.s	decreased
MER4C	0	1120	243	0.06	0.9	te_in_peak	1	n.s	decreased
MER57-int	0	857	243	0.08	0.9	peak_in_te	1	n.s	decreased
MER41B	0	2771	243	0.15	0.9	te_in_peak	1	n.s	decreased
MER41A	0	2495	243	0.14	0.9	te_in_peak	1	n.s	decreased
MER4B	0	1679	243	0.09	0.9	te_in_peak	1	n.s	decreased
MER4A1	0	2161	243	0.12	0.9	te_in_peak	1	n.s	decreased
L1MA5A	0	3136	243	0.17	0.9	te_in_peak	1	n.s	decreased
MER41-int	0	1130	243	0.1	0.9	peak_in_te	1	n.s	decreased
MER4D1	0	1431	243	0.08	0.9	te_in_peak	1	n.s	decreased
MER47A	0	2999	243	0.16	0.9	te_in_peak	1	n.s	decreased
MER44A	0	2322	243	0.13	0.9	te_in_peak	1	n.s	decreased
MER50	0	2269	243	0.12	0.9	te_in_peak	1	n.s	decreased
MER4E1	0	1007	243	0.06	0.9	te_in_peak	1	n.s	decreased
MER44B	0	2118	243	0.12	0.9	te_in_peak	1	n.s	decreased
MER4-int	0	1908	243	0.15	0.9	peak_in_te	1	n.s	decreased
MER49	0	1236	243	0.07	0.9	te_in_peak	1	n.s	decreased
MER39	0	3040	243	0.17	0.9	te_in_peak	1	n.s	decreased
MER4D	0	1203	243	0.07	0.9	te_in_peak	1	n.s	decreased
MER39B	0	1155	243	0.06	0.9	te_in_peak	1	n.s	decreased
MER57A-int	0	1620	243	0.09	0.9	te_in_peak	1	n.s	decreased
Charlie4a	0	3386	243	0.19	0.8	te_in_peak	1	n.s	decreased
MSTB1	0	4835	243	0.26	0.8	te_in_peak	1	n.s	decreased
L1P3	0	3115	243	0.22	0.8	peak_in_te	1	n.s	decreased
L1P1	0	2999	243	0.23	0.8	peak_in_te	1	n.s	decreased
MSTA-int	0	2905	243	0.25	0.8	peak_in_te	1	n.s	decreased
L1P2	0	1399	243	0.18	0.8	peak_in_te	1	n.s	decreased
Charlie2b	0	3547	243	0.19	0.8	te_in_peak	1	n.s	decreased
Charlie4z	0	5915	243	0.32	0.8	te_in_peak	1	n.s	decreased
MARNA	0	3337	243	0.18	0.8	te_in_peak	1	n.s	decreased
MLT2D	0	3695	243	0.2	0.8	te_in_peak	1	n.s	decreased
MER45A	0	3449	243	0.19	0.8	te_in_peak	1	n.s	decreased
MLT2B4	0	3755	243	0.21	0.8	te_in_peak	1	n.s	decreased
MER102b	0	4062	243	0.22	0.8	te_in_peak	1	n.s	decreased
MER102c	0	3476	243	0.19	0.8	te_in_peak	1	n.s	decreased
Charlie7	0	3652	243	0.2	0.8	te_in_peak	1	n.s	decreased
MLT1N2	0	5590	243	0.31	0.8	te_in_peak	1	n.s	decreased
MER63A	0	3483	243	0.19	0.8	te_in_peak	1	n.s	decreased
L1MA6	0	4815	243	0.28	0.8	peak_in_te	1	n.s	decreased
L1ME3F	0	4307	243	0.24	0.8	te_in_peak	1	n.s	decreased
L1MA5	0	3883	243	0.24	0.8	peak_in_te	1	n.s	decreased
LTR79	0	3746	243	0.2	0.8	te_in_peak	1	n.s	decreased
L1P4	0	3424	243	0.19	0.8	te_in_peak	1	n.s	decreased
L1PB3	0	3137	243	0.24	0.8	peak_in_te	1	n.s	decreased
L1M4c	0	5111	243	0.3	0.8	peak_in_te	1	n.s	decreased
LTR12C	0	2581	243	0.3	0.8	peak_in_te	1	n.s	decreased
Tigger15a	0	5057	243	0.28	0.8	te_in_peak	1	n.s	decreased
HERVL-int	0	1837	243	0.32	0.8	peak_in_te	1	n.s	decreased
L1M7	0	3928	243	0.21	0.8	te_in_peak	1	n.s	decreased
Tigger3a	0	5302	243	0.29	0.8	te_in_peak	1	n.s	decreased
MER53	0	5794	243	0.32	0.8	te_in_peak	1	n.s	decreased
THE1A	0	4109	243	0.22	0.8	te_in_peak	1	n.s	decreased
LTR67B	0	3388	243	0.19	0.8	te_in_peak	1	n.s	decreased
L1PBa	0	1627	243	0.22	0.8	peak_in_te	1	n.s	decreased
L1PB2	0	2519	243	0.19	0.8	peak_in_te	1	n.s	decreased
L1MA10	0	4614	243	0.25	0.8	te_in_peak	1	n.s	decreased
Tigger4a	0	3464	243	0.19	0.8	te_in_peak	1	n.s	decreased
L1PA8A	0	2169	243	0.27	0.8	peak_in_te	1	n.s	decreased
Plat_L3	0	3663	243	0.2	0.8	te_in_peak	1	n.s	decreased
LTR78	0	4273	243	0.23	0.8	te_in_peak	1	n.s	decreased
Charlie15a	0	3412	243	0.19	0.8	te_in_peak	1	n.s	decreased
MLT1J1	0	4522	243	0.25	0.8	te_in_peak	1	n.s	decreased
Charlie1a	0	5726	243	0.31	0.8	te_in_peak	1	n.s	decreased
LTR8	0	3385	243	0.19	0.8	te_in_peak	1	n.s	decreased
L1HS	0	1496	243	0.28	0.8	peak_in_te	1	n.s	decreased
L1PA14	0	2782	243	0.25	0.8	peak_in_te	1	n.s	decreased
MER112	0	4362	243	0.24	0.8	te_in_peak	1	n.s	decreased
MLT2B1	0	3862	243	0.21	0.8	te_in_peak	1	n.s	decreased
MER113	0	3804	243	0.21	0.8	te_in_peak	1	n.s	decreased
L1ME3D	0	4015	243	0.22	0.8	te_in_peak	1	n.s	decreased
MLT1F	0	4032	243	0.22	0.8	te_in_peak	1	n.s	decreased
L1MDa	0	5871	243	0.33	0.8	peak_in_te	1	n.s	decreased
MLT1E2	0	3727	243	0.2	0.8	te_in_peak	1	n.s	decreased
L1MD3	0	4868	243	0.27	0.8	te_in_peak	1	n.s	decreased
AluSx4	0	5646	243	0.31	0.8	te_in_peak	1	n.s	decreased
ERV3-16A3_I-int	0	4820	243	0.31	0.8	peak_in_te	1	n.s	decreased
MER1A	0	3216	243	0.18	0.8	te_in_peak	1	n.s	decreased
MER1B	0	5308	243	0.29	0.8	te_in_peak	1	n.s	decreased
MER20B	0	4107	243	0.22	0.8	te_in_peak	1	n.s	decreased
FAM	0	4727	243	0.26	0.8	te_in_peak	1	n.s	decreased
L1MB1	0	5476	243	0.3	0.8	te_in_peak	1	n.s	decreased
MER21C	0	4925	243	0.27	0.8	te_in_peak	1	n.s	decreased
HAL1b	0	4433	243	0.24	0.8	te_in_peak	1	n.s	decreased
MER30	0	4093	243	0.22	0.8	te_in_peak	1	n.s	decreased
L1MC2	0	5651	243	0.31	0.8	te_in_peak	1	n.s	decreased
MER94	0	4747	243	0.26	0.8	te_in_peak	1	n.s	decreased
MER91A	0	3556	243	0.19	0.8	te_in_peak	1	n.s	decreased
MLT1F2	0	5670	243	0.31	0.8	te_in_peak	1	n.s	decreased
Tigger2a	0	3310	243	0.18	0.8	te_in_peak	1	n.s	decreased
MLT1H1	0	3327	243	0.18	0.8	te_in_peak	1	n.s	decreased
L1ME3E	0	4372	243	0.24	0.8	te_in_peak	1	n.s	decreased
MLT1G1	0	3331	243	0.18	0.8	te_in_peak	1	n.s	decreased
MER82	0	3241	243	0.18	0.8	te_in_peak	1	n.s	decreased
MER117	0	4480	243	0.24	0.8	te_in_peak	1	n.s	decreased
MER81	0	3639	243	0.2	0.8	te_in_peak	1	n.s	decreased
MLT1H2	0	4300	243	0.24	0.8	te_in_peak	1	n.s	decreased
ERVL-B4-int	0	3143	243	0.22	0.8	peak_in_te	1	n.s	decreased
MER103C	0	8932	243	0.49	0.7	te_in_peak	1	n.s	decreased
MER33	0	9434	243	0.52	0.7	te_in_peak	1	n.s	decreased
AluYc	0	8252	243	0.45	0.7	te_in_peak	1	n.s	decreased
MER2	0	9161	243	0.5	0.7	te_in_peak	1	n.s	decreased
LTR33	0	8367	243	0.46	0.7	te_in_peak	1	n.s	decreased
L3b	0	6782	243	0.37	0.7	te_in_peak	1	n.s	decreased
MLT1A1	0	6541	243	0.36	0.7	te_in_peak	1	n.s	decreased
L1MEd	0	9147	243	0.5	0.7	te_in_peak	1	n.s	decreased
L1M2	0	8137	243	0.44	0.7	te_in_peak	1	n.s	decreased
Tigger3b	0	6458	243	0.35	0.7	te_in_peak	1	n.s	decreased
LTR16C	0	6281	243	0.34	0.7	te_in_peak	1	n.s	decreased
L1MA1	0	3767	243	0.36	0.7	peak_in_te	1	n.s	decreased
MLT1A	0	8559	243	0.47	0.7	te_in_peak	1	n.s	decreased
AluSg7	0	8169	243	0.45	0.7	te_in_peak	1	n.s	decreased
FRAM	0	8397	243	0.46	0.7	te_in_peak	1	n.s	decreased
AluSg4	0	7338	243	0.4	0.7	te_in_peak	1	n.s	decreased
AluSc5	0	6723	243	0.37	0.7	te_in_peak	1	n.s	decreased
L1PB4	0	6683	243	0.37	0.7	te_in_peak	1	n.s	decreased
AluSc	1	33719	243	1.84	0.7	te_in_peak	1	n.s	decreased
ERVL-E-int	0	7127	243	0.39	0.7	te_in_peak	1	n.s	decreased
L1PREC2	0	7049	243	0.53	0.7	peak_in_te	1	n.s	decreased
THE1C	0	9664	243	0.53	0.7	te_in_peak	1	n.s	decreased
MER58B	0	6959	243	0.38	0.7	te_in_peak	1	n.s	decreased
MLT1H	0	9277	243	0.51	0.7	te_in_peak	1	n.s	decreased
L1M3	0	6303	243	0.34	0.7	te_in_peak	1	n.s	decreased
LTR16A	0	6623	243	0.36	0.7	te_in_peak	1	n.s	decreased
L1MB5	0	8925	243	0.49	0.7	te_in_peak	1	n.s	decreased
MER5A	1	34467	243	1.88	0.7	te_in_peak	1	n.s	decreased
L1ME3B	0	7216	243	0.39	0.7	te_in_peak	1	n.s	decreased
MLT1J2	0	6400	243	0.35	0.7	te_in_peak	1	n.s	decreased
MSTB	0	8236	243	0.45	0.7	te_in_peak	1	n.s	decreased
MADE1	0	7794	243	0.43	0.7	te_in_peak	1	n.s	decreased
L1ME3	0	8259	243	0.45	0.7	te_in_peak	1	n.s	decreased
L1ME2z	0	6932	243	0.38	0.7	te_in_peak	1	n.s	decreased
L1MA7	0	7705	243	0.42	0.7	te_in_peak	1	n.s	decreased
L1MB4	0	8334	243	0.46	0.7	te_in_peak	1	n.s	decreased
MSTD	0	7299	243	0.4	0.7	te_in_peak	1	n.s	decreased
HERVH-int	0	1485	243	0.47	0.7	peak_in_te	1	n.s	decreased
THE1B-int	0	4040	243	0.42	0.7	peak_in_te	1	n.s	decreased
L1MA4A	0	5370	243	0.43	0.7	peak_in_te	1	n.s	decreased
L1MD2	0	9377	243	0.51	0.7	te_in_peak	1	n.s	decreased
L1MD1	0	5716	243	0.34	0.7	peak_in_te	1	n.s	decreased
L1MA4	0	9057	243	0.53	0.7	peak_in_te	1	n.s	decreased
L1M6	0	6358	243	0.35	0.7	te_in_peak	1	n.s	decreased
L1MB2	0	8073	243	0.44	0.7	te_in_peak	1	n.s	decreased
L1MD	0	8187	243	0.45	0.7	te_in_peak	1	n.s	decreased
L1PA11	0	3825	243	0.34	0.7	peak_in_te	1	n.s	decreased
L1MCa	0	6248	243	0.35	0.7	peak_in_te	1	n.s	decreased
Tigger1	0	11905	243	0.78	0.6	peak_in_te	1	n.s	decreased
MLT1I	0	10410	243	0.57	0.6	te_in_peak	1	n.s	decreased
L1MB8	0	14888	243	0.81	0.6	te_in_peak	1	n.s	decreased
L1MC	0	11437	243	0.63	0.6	te_in_peak	1	n.s	decreased
L1MC1	0	11664	243	0.66	0.6	peak_in_te	1	n.s	decreased
THE1D	0	12299	243	0.67	0.6	te_in_peak	1	n.s	decreased
L1MA8	0	9979	243	0.55	0.6	te_in_peak	1	n.s	decreased
L1MC3	0	11431	243	0.63	0.6	te_in_peak	1	n.s	decreased
AluJr	2	75240	243	4.11	0.6	te_in_peak	1	n.s	decreased
L1ME3C	0	11397	243	0.62	0.6	te_in_peak	1	n.s	decreased
L1MEe	0	10093	243	0.55	0.6	te_in_peak	1	n.s	decreased
L1ME3A	0	13940	243	0.76	0.6	te_in_peak	1	n.s	decreased
AluSz6	1	44725	243	2.45	0.6	te_in_peak	1	n.s	decreased
L1MA3	0	7780	243	0.73	0.6	peak_in_te	1	n.s	decreased
L1MA2	0	6501	243	0.62	0.6	peak_in_te	1	n.s	decreased
L1PA10	0	6515	243	0.56	0.6	peak_in_te	1	n.s	decreased
L1MA9	0	14016	243	0.77	0.6	te_in_peak	1	n.s	decreased
L1PA13	0	8134	243	0.63	0.6	peak_in_te	1	n.s	decreased
L1PA2	0	4733	243	0.81	0.6	peak_in_te	1	n.s	decreased
MER58A	0	13418	243	0.73	0.6	te_in_peak	1	n.s	decreased
L1PA8	0	7392	243	0.57	0.6	peak_in_te	1	n.s	decreased
AluJb	4	135185	243	7.39	0.6	te_in_peak	1	n.s	decreased
L1PA15	0	7451	243	0.67	0.6	peak_in_te	1	n.s	decreased
L1M4	0	16181	243	0.88	0.5	te_in_peak	1	n.s	decreased
AluSq	0	21418	243	1.17	0.5	te_in_peak	1	n.s	decreased
AluSp	1	48595	243	2.66	0.5	te_in_peak	1	n.s	decreased
AluY	3	115712	243	6.33	0.5	te_in_peak	1	n.s	decreased
L1MB3	0	15984	243	0.87	0.5	te_in_peak	1	n.s	decreased
MLT1K	0	16907	243	0.92	0.5	te_in_peak	1	n.s	decreased
MIR3	2	89604	243	4.9	0.5	te_in_peak	1	n.s	decreased
MER20	0	16586	243	0.91	0.5	te_in_peak	1	n.s	decreased
MLT1A0	0	20020	243	1.09	0.5	te_in_peak	1	n.s	decreased
L4	0	16093	243	0.88	0.5	te_in_peak	1	n.s	decreased
FLAM_A	0	15999	243	0.87	0.5	te_in_peak	1	n.s	decreased
L1MEc	0	15603	243	0.85	0.5	te_in_peak	1	n.s	decreased
L1MEg	0	14905	243	0.82	0.5	te_in_peak	1	n.s	decreased
MSTA	0	18879	243	1.03	0.5	te_in_peak	1	n.s	decreased
L1PA16	0	12620	243	0.94	0.5	peak_in_te	1	n.s	decreased
FLAM_C	0	22134	243	1.21	0.5	te_in_peak	1	n.s	decreased
MLT1D	0	19470	243	1.06	0.5	te_in_peak	1	n.s	decreased
L1PA6	0	5479	243	0.93	0.5	peak_in_te	1	n.s	decreased
L1PB1	0	10512	243	1.1	0.5	peak_in_te	1	n.s	decreased
L2	1	53655	243	2.93	0.5	te_in_peak	1	n.s	decreased
L2a	4	158835	243	8.69	0.5	te_in_peak	1	n.s	decreased
THE1B	0	22033	243	1.2	0.5	te_in_peak	1	n.s	decreased
L2b	2	93216	243	5.1	0.5	te_in_peak	1	n.s	decreased
L1MB7	0	20680	243	1.13	0.5	te_in_peak	1	n.s	decreased
AluSx1	2	107849	243	5.9	0.4	te_in_peak	1	n.s	decreased
HAL1	0	23782	243	1.3	0.4	te_in_peak	1	n.s	decreased
AluJo	1	70096	243	3.83	0.4	te_in_peak	1	n.s	decreased
L1MC4	0	25031	243	1.37	0.4	te_in_peak	1	n.s	decreased
L1ME1	0	27366	243	1.5	0.4	te_in_peak	1	n.s	decreased
AluSx3	0	28692	243	1.57	0.4	te_in_peak	1	n.s	decreased
L1MC4a	0	24860	243	1.36	0.4	te_in_peak	1	n.s	decreased
L1PA3	0	10259	243	1.62	0.4	peak_in_te	1	n.s	decreased
L1PA4	0	11355	243	1.57	0.4	peak_in_te	1	n.s	decreased
L1PA5	0	10764	243	1.35	0.4	peak_in_te	1	n.s	decreased
L1PA7	0	12023	243	1.66	0.4	peak_in_te	1	n.s	decreased
AluSz	1	96018	243	5.25	0.3	te_in_peak	1	n.s	decreased
L1ME4a	0	39960	243	2.19	0.3	te_in_peak	1	n.s	decreased
MIRc	1	101688	243	5.56	0.3	te_in_peak	1	n.s	decreased
AluSg	0	40493	243	2.21	0.3	te_in_peak	1	n.s	decreased
L3	0	43054	243	2.35	0.3	te_in_peak	1	n.s	decreased
MIRb	2	219524	243	12.01	0.2	te_in_peak	1	n.s	decreased
MIR	1	170964	243	9.35	0.2	te_in_peak	1	n.s	decreased
L1M5	0	59590	243	3.26	0.2	te_in_peak	1	n.s	decreased
L2c	0	133379	243	7.29	0.1	te_in_peak	1	n.s	decreased
Tigger3a	1	5302	29	0.02	2	te_in_peak	1	n.s	increased
MLT2B4	1	3755	29	0.02	2	te_in_peak	1	n.s	increased
FRAM	1	8397	29	0.04	1.9	te_in_peak	1	n.s	increased
L3b	1	6782	29	0.03	1.9	te_in_peak	1	n.s	increased
MER58B	1	6959	29	0.03	1.9	te_in_peak	1	n.s	increased
L1M4b	1	5254	29	0.03	1.9	peak_in_te	1	n.s	increased
L1MD	1	8187	29	0.03	1.9	te_in_peak	1	n.s	increased
L1MD2	1	9377	29	0.05	1.9	peak_in_te	1	n.s	increased
MER5A	1	34467	29	0.14	1.8	te_in_peak	1	n.s	increased
AluJo	1	70096	29	0.29	1.6	te_in_peak	1	n.s	increased
MIRb	2	219524	29	0.92	1.6	te_in_peak	1	n.s	increased
AluSx1	1	107849	29	0.45	1.4	te_in_peak	1	n.s	increased
L2b	1	93216	29	0.39	1.4	te_in_peak	1	n.s	increased
L2c	1	133379	29	0.56	1.3	te_in_peak	1	n.s	increased
MIR	1	170964	29	0.71	1.2	te_in_peak	1	n.s	increased
L2a	1	158835	29	0.66	1.2	te_in_peak	1	n.s	increased
MER50-int	0	351	29	0	1	peak_in_te	1	n.s	increased
MER4D0	0	410	29	0	1	peak_in_te	1	n.s	increased
MER4D1	0	1431	29	0.01	1	peak_in_te	1	n.s	increased
MER4E	0	704	29	0	1	peak_in_te	1	n.s	increased
MER70-int	0	197	29	0	1	peak_in_te	1	n.s	increased
MER4E1	0	1007	29	0	1	peak_in_te	1	n.s	increased
MER50	0	2269	29	0.01	1	peak_in_te	1	n.s	increased
MER70A	0	524	29	0	1	te_in_peak	1	n.s	increased
MER50B	0	674	29	0	1	peak_in_te	1	n.s	increased
MER6C	0	157	29	0	1	te_in_peak	1	n.s	increased
MER4B-int	0	1077	29	0.01	1	peak_in_te	1	n.s	increased
MER50C	0	108	29	0	1	te_in_peak	1	n.s	increased
MER51-int	0	413	29	0	1	peak_in_te	1	n.s	increased
MER51A	0	903	29	0	1	peak_in_te	1	n.s	increased
MER51B	0	677	29	0	1	te_in_peak	1	n.s	increased
MER51C	0	167	29	0	1	peak_in_te	1	n.s	increased
MER6B	0	677	29	0	1	te_in_peak	1	n.s	increased
MER51D	0	150	29	0	1	te_in_peak	1	n.s	increased
MER4C	0	1120	29	0	1	te_in_peak	1	n.s	increased
MER4A1_	0	392	29	0	1	peak_in_te	1	n.s	increased
MER4B	0	1679	29	0.01	1	peak_in_te	1	n.s	increased
MER52-int	0	334	29	0.01	1	peak_in_te	1	n.s	increased
MER41C	0	788	29	0	1	te_in_peak	1	n.s	increased
MER41D	0	445	29	0	1	te_in_peak	1	n.s	increased
MER41E	0	353	29	0	1	te_in_peak	1	n.s	increased
MER72	0	735	29	0	1	peak_in_te	1	n.s	increased
MER41G	0	102	29	0	1	peak_in_te	1	n.s	increased
MER44A	0	2322	29	0.01	1	te_in_peak	1	n.s	increased
MER70C	0	258	29	0	1	te_in_peak	1	n.s	increased
MER44B	0	2118	29	0.01	1	te_in_peak	1	n.s	increased
MER44C	0	844	29	0	1	peak_in_te	1	n.s	increased
MER44D	0	734	29	0	1	te_in_peak	1	n.s	increased
MER45A	0	3449	29	0.01	1	te_in_peak	1	n.s	increased
MER45B	0	1306	29	0.01	1	te_in_peak	1	n.s	increased
MER45C	0	1165	29	0	1	te_in_peak	1	n.s	increased
MER45R	0	618	29	0	1	te_in_peak	1	n.s	increased
MER46C	0	2779	29	0.01	1	te_in_peak	1	n.s	increased
MER70B	0	417	29	0	1	te_in_peak	1	n.s	increased
MER47A	0	2999	29	0.01	1	te_in_peak	1	n.s	increased
MER47B	0	879	29	0	1	te_in_peak	1	n.s	increased
MER47C	0	741	29	0	1	te_in_peak	1	n.s	increased
MER48	0	188	29	0	1	te_in_peak	1	n.s	increased
MER49	0	1236	29	0.01	1	peak_in_te	1	n.s	increased
MER4A	0	998	29	0	1	peak_in_te	1	n.s	increased
MER4A1	0	2161	29	0.01	1	te_in_peak	1	n.s	increased
MER51E	0	202	29	0	1	te_in_peak	1	n.s	increased
MER52C	0	351	29	0	1	peak_in_te	1	n.s	increased
MER52A	0	1574	29	0.02	1	peak_in_te	1	n.s	increased
MER65-int	0	744	29	0.01	1	peak_in_te	1	n.s	increased
MER68-int	0	323	29	0	1	peak_in_te	1	n.s	increased
MER68	0	1446	29	0.01	1	te_in_peak	1	n.s	increased
MER67D	0	954	29	0	1	te_in_peak	1	n.s	increased
MER61D	0	265	29	0	1	te_in_peak	1	n.s	increased
MER61E	0	307	29	0	1	te_in_peak	1	n.s	increased
MER61F	0	142	29	0	1	peak_in_te	1	n.s	increased
MER63A	0	3483	29	0.01	1	te_in_peak	1	n.s	increased
MER63B	0	2377	29	0.01	1	te_in_peak	1	n.s	increased
MER63C	0	891	29	0	1	peak_in_te	1	n.s	increased
MER63D	0	1703	29	0.01	1	te_in_peak	1	n.s	increased
MER65A	0	1328	29	0.01	1	te_in_peak	1	n.s	increased
MER61A	0	782	29	0	1	te_in_peak	1	n.s	increased
MER65B	0	190	29	0	1	te_in_peak	1	n.s	increased
MER65C	0	666	29	0	1	te_in_peak	1	n.s	increased
MER65D	0	370	29	0	1	te_in_peak	1	n.s	increased
MER66-int	0	531	29	0.01	1	peak_in_te	1	n.s	increased
MER66A	0	320	29	0	1	te_in_peak	1	n.s	increased
MER66B	0	1382	29	0.01	1	te_in_peak	1	n.s	increased
MER66C	0	552	29	0	1	te_in_peak	1	n.s	increased
MER66D	0	220	29	0	1	te_in_peak	1	n.s	increased
MER67A	0	418	29	0	1	te_in_peak	1	n.s	increased
MER67B	0	436	29	0	1	te_in_peak	1	n.s	increased
MER61B	0	413	29	0	1	te_in_peak	1	n.s	increased
MER61-int	0	752	29	0.01	1	peak_in_te	1	n.s	increased
MER67C	0	1429	29	0.01	1	te_in_peak	1	n.s	increased
MER57C2	0	437	29	0	1	te_in_peak	1	n.s	increased
MER52D	0	511	29	0.01	1	peak_in_te	1	n.s	increased
MER53	0	5794	29	0.02	1	te_in_peak	1	n.s	increased
MER54A	0	626	29	0	1	peak_in_te	1	n.s	increased
MER54B	0	395	29	0	1	peak_in_te	1	n.s	increased
MER57-int	0	857	29	0.01	1	peak_in_te	1	n.s	increased
MER57A-int	0	1620	29	0.01	1	peak_in_te	1	n.s	increased
MER57A1	0	1015	29	0	1	te_in_peak	1	n.s	increased
MER41A	0	2495	29	0.01	1	te_in_peak	1	n.s	increased
MER57B2	0	1070	29	0	1	te_in_peak	1	n.s	increased
MER57C1	0	183	29	0	1	te_in_peak	1	n.s	increased
MER57D	0	431	29	0	1	te_in_peak	1	n.s	increased
MER6	0	814	29	0	1	peak_in_te	1	n.s	increased
MER57E1	0	485	29	0	1	te_in_peak	1	n.s	increased
MER57E2	0	72	29	0	1	te_in_peak	1	n.s	increased
MER57E3	0	229	29	0	1	te_in_peak	1	n.s	increased
MER57F	0	408	29	0	1	te_in_peak	1	n.s	increased
MER6A	0	1018	29	0	1	te_in_peak	1	n.s	increased
MER58C	0	2599	29	0.01	1	te_in_peak	1	n.s	increased
MER58D	0	1134	29	0	1	te_in_peak	1	n.s	increased
MER5C	0	1339	29	0.01	1	te_in_peak	1	n.s	increased
MER5C1	0	613	29	0	1	te_in_peak	1	n.s	increased
MER68B	0	429	29	0	1	te_in_peak	1	n.s	increased
MER41B	0	2771	29	0.01	1	te_in_peak	1	n.s	increased
ALINE	0	272	29	0	1	te_in_peak	1	n.s	increased
MER41-int	0	1130	29	0.01	1	peak_in_te	1	n.s	increased
LTR86B1	0	276	29	0	1	te_in_peak	1	n.s	increased
LTR86C	0	262	29	0	1	te_in_peak	1	n.s	increased
LTR87	0	587	29	0	1	te_in_peak	1	n.s	increased
LTR88a	0	875	29	0	1	te_in_peak	1	n.s	increased
LTR88b	0	1561	29	0.01	1	te_in_peak	1	n.s	increased
LTR88c	0	1024	29	0	1	te_in_peak	1	n.s	increased
LTR89	0	1090	29	0	1	te_in_peak	1	n.s	increased
LTR8A	0	2662	29	0.01	1	peak_in_te	1	n.s	increased
LTR9	0	1897	29	0.01	1	peak_in_te	1	n.s	increased
LTR90A	0	399	29	0	1	te_in_peak	1	n.s	increased
LTR90B	0	536	29	0	1	te_in_peak	1	n.s	increased
Looper	0	531	29	0	1	te_in_peak	1	n.s	increased
MADE1	0	7794	29	0.03	1	te_in_peak	1	n.s	increased
MADE2	0	2628	29	0.01	1	te_in_peak	1	n.s	increased
MARNA	0	3337	29	0.01	1	te_in_peak	1	n.s	increased
MER101	0	348	29	0	1	te_in_peak	1	n.s	increased
MER101-int	0	991	29	0.01	1	peak_in_te	1	n.s	increased
MER101B	0	244	29	0	1	te_in_peak	1	n.s	increased
MER102a	0	2820	29	0.01	1	te_in_peak	1	n.s	increased
MER102b	0	4062	29	0.02	1	te_in_peak	1	n.s	increased
MER102c	0	3476	29	0.01	1	te_in_peak	1	n.s	increased
MER103C	0	8932	29	0.04	1	te_in_peak	1	n.s	increased
MER104	0	2178	29	0.01	1	te_in_peak	1	n.s	increased
MER105	0	718	29	0	1	te_in_peak	1	n.s	increased
MER106A	0	739	29	0	1	te_in_peak	1	n.s	increased
MER106B	0	813	29	0	1	te_in_peak	1	n.s	increased
LTR86B2	0	257	29	0	1	te_in_peak	1	n.s	increased
LTR86A2	0	284	29	0	1	te_in_peak	1	n.s	increased
MER4-int	0	1908	29	0.02	1	peak_in_te	1	n.s	increased
LTR86A1	0	487	29	0	1	te_in_peak	1	n.s	increased
LTR76	0	163	29	0	1	peak_in_te	1	n.s	increased
LTR77	0	139	29	0	1	peak_in_te	1	n.s	increased
LTR78	0	4273	29	0.02	1	te_in_peak	1	n.s	increased
LTR78B	0	3022	29	0.01	1	te_in_peak	1	n.s	increased
LTR79	0	3746	29	0.02	1	te_in_peak	1	n.s	increased
LTR7A	0	14	29	0	1	te_in_peak	1	n.s	increased
LTR7B	0	776	29	0	1	te_in_peak	1	n.s	increased
LTR7C	0	291	29	0	1	peak_in_te	1	n.s	increased
LTR7Y	0	245	29	0	1	te_in_peak	1	n.s	increased
LTR8	0	3385	29	0.02	1	peak_in_te	1	n.s	increased
LTR80A	0	378	29	0	1	te_in_peak	1	n.s	increased
LTR80B	0	484	29	0	1	te_in_peak	1	n.s	increased
LTR81	0	307	29	0	1	te_in_peak	1	n.s	increased
LTR81A	0	917	29	0	1	te_in_peak	1	n.s	increased
LTR81AB	0	260	29	0	1	te_in_peak	1	n.s	increased
LTR81B	0	1100	29	0	1	te_in_peak	1	n.s	increased
LTR81C	0	686	29	0	1	te_in_peak	1	n.s	increased
LTR82A	0	970	29	0	1	te_in_peak	1	n.s	increased
LTR82B	0	1029	29	0	1	te_in_peak	1	n.s	increased
LTR83	0	643	29	0	1	te_in_peak	1	n.s	increased
LTR84a	0	597	29	0	1	te_in_peak	1	n.s	increased
LTR84b	0	1119	29	0	1	te_in_peak	1	n.s	increased
LTR85a	0	1790	29	0.01	1	te_in_peak	1	n.s	increased
LTR85b	0	1106	29	0	1	te_in_peak	1	n.s	increased
LTR85c	0	1129	29	0	1	te_in_peak	1	n.s	increased
MER107	0	357	29	0	1	te_in_peak	1	n.s	increased
MER110	0	721	29	0	1	te_in_peak	1	n.s	increased
MER110-int	0	343	29	0	1	peak_in_te	1	n.s	increased
MER110A	0	601	29	0	1	te_in_peak	1	n.s	increased
MER20B	0	4107	29	0.02	1	te_in_peak	1	n.s	increased
MER21-int	0	814	29	0	1	peak_in_te	1	n.s	increased
MER21A	0	1488	29	0.01	1	peak_in_te	1	n.s	increased
MER21B	0	2540	29	0.01	1	peak_in_te	1	n.s	increased
MER21C	0	4925	29	0.02	1	peak_in_te	1	n.s	increased
MER2B	0	1569	29	0.01	1	te_in_peak	1	n.s	increased
MER3	0	10835	29	0.05	1	te_in_peak	1	n.s	increased
MER30	0	4093	29	0.02	1	te_in_peak	1	n.s	increased
MER30B	0	207	29	0	1	te_in_peak	1	n.s	increased
MER31-int	0	1666	29	0.01	1	peak_in_te	1	n.s	increased
MER31A	0	1320	29	0.01	1	te_in_peak	1	n.s	increased
MER31B	0	1440	29	0.01	1	te_in_peak	1	n.s	increased
MER33	0	9434	29	0.04	1	te_in_peak	1	n.s	increased
MER34	0	1249	29	0.01	1	te_in_peak	1	n.s	increased
MER34-int	0	342	29	0	1	peak_in_te	1	n.s	increased
MER34A	0	1434	29	0.01	1	te_in_peak	1	n.s	increased
MER34A1	0	737	29	0	1	te_in_peak	1	n.s	increased
MER34B	0	621	29	0	1	te_in_peak	1	n.s	increased
MER34B-int	0	555	29	0	1	peak_in_te	1	n.s	increased
MER34C	0	177	29	0	1	te_in_peak	1	n.s	increased
MER34C2	0	503	29	0	1	te_in_peak	1	n.s	increased
MER72B	0	173	29	0	1	peak_in_te	1	n.s	increased
MER34D	0	247	29	0	1	te_in_peak	1	n.s	increased
MER39	0	3040	29	0.01	1	te_in_peak	1	n.s	increased
MER39B	0	1155	29	0	1	te_in_peak	1	n.s	increased
MER2	0	9161	29	0.04	1	te_in_peak	1	n.s	increased
MER1B	0	5308	29	0.02	1	te_in_peak	1	n.s	increased
MER1A	0	3216	29	0.01	1	peak_in_te	1	n.s	increased
MER121	0	924	29	0	1	te_in_peak	1	n.s	increased
MER112	0	4362	29	0.02	1	te_in_peak	1	n.s	increased
MER113	0	3804	29	0.02	1	te_in_peak	1	n.s	increased
MER113A	0	1597	29	0.01	1	te_in_peak	1	n.s	increased
MER113B	0	566	29	0	1	te_in_peak	1	n.s	increased
MER115	0	2603	29	0.01	1	te_in_peak	1	n.s	increased
MER117	0	4480	29	0.02	1	te_in_peak	1	n.s	increased
MER119	0	1205	29	0.01	1	te_in_peak	1	n.s	increased
MER11A	0	906	29	0.01	1	peak_in_te	1	n.s	increased
MER11B	0	537	29	0.01	1	peak_in_te	1	n.s	increased
MER11C	0	838	29	0.01	1	peak_in_te	1	n.s	increased
MER11D	0	245	29	0	1	peak_in_te	1	n.s	increased
MER123	0	40	29	0	1	te_in_peak	1	n.s	increased
MER136	0	28	29	0	1	te_in_peak	1	n.s	increased
MER124	0	746	29	0	1	te_in_peak	1	n.s	increased
MER125	0	140	29	0	1	te_in_peak	1	n.s	increased
MER126	0	213	29	0	1	te_in_peak	1	n.s	increased
MER127	0	211	29	0	1	te_in_peak	1	n.s	increased
MER129	0	121	29	0	1	te_in_peak	1	n.s	increased
MER131	0	424	29	0	1	te_in_peak	1	n.s	increased
MER132	0	37	29	0	1	te_in_peak	1	n.s	increased
MER133A	0	54	29	0	1	te_in_peak	1	n.s	increased
MER133B	0	41	29	0	1	te_in_peak	1	n.s	increased
MER134	0	67	29	0	1	te_in_peak	1	n.s	increased
MER135	0	819	29	0	1	te_in_peak	1	n.s	increased
MER34C_	0	621	29	0	1	te_in_peak	1	n.s	increased
MER75	0	474	29	0	1	te_in_peak	1	n.s	increased
MER73	0	259	29	0	1	peak_in_te	1	n.s	increased
THE1C	0	9664	29	0.04	1	te_in_peak	1	n.s	increased
ORSL-2a	0	364	29	0	1	te_in_peak	1	n.s	increased
ORSL-2b	0	714	29	0	1	te_in_peak	1	n.s	increased
PABL_A-int	0	308	29	0	1	peak_in_te	1	n.s	increased
PABL_B	0	333	29	0	1	peak_in_te	1	n.s	increased
PABL_B-int	0	202	29	0	1	peak_in_te	1	n.s	increased
PRIMA4-int	0	605	29	0	1	peak_in_te	1	n.s	increased
PRIMA41-int	0	332	29	0	1	peak_in_te	1	n.s	increased
PRIMA4_LTR	0	335	29	0	1	peak_in_te	1	n.s	increased
PRIMAX-int	0	315	29	0	1	peak_in_te	1	n.s	increased
Plat_L3	0	3663	29	0.02	1	te_in_peak	1	n.s	increased
PrimLTR79	0	132	29	0	1	te_in_peak	1	n.s	increased
Ricksha	0	163	29	0	1	peak_in_te	1	n.s	increased
Ricksha_0	0	404	29	0	1	peak_in_te	1	n.s	increased
Ricksha_a	0	63	29	0	1	te_in_peak	1	n.s	increased
Ricksha_b	0	119	29	0	1	peak_in_te	1	n.s	increased
Ricksha_c	0	1230	29	0.01	1	te_in_peak	1	n.s	increased
SVA_A	0	241	29	0	1	peak_in_te	1	n.s	increased
SVA_B	0	455	29	0.01	1	peak_in_te	1	n.s	increased
SVA_C	0	274	29	0	1	peak_in_te	1	n.s	increased
SVA_D	0	1264	29	0.02	1	peak_in_te	1	n.s	increased
SVA_E	0	206	29	0	1	peak_in_te	1	n.s	increased
SVA_F	0	625	29	0.01	1	peak_in_te	1	n.s	increased
THE1-int	0	639	29	0	1	te_in_peak	1	n.s	increased
THE1A	0	4109	29	0.02	1	te_in_peak	1	n.s	increased
THE1A-int	0	1399	29	0.02	1	peak_in_te	1	n.s	increased
ORSL	0	1187	29	0	1	te_in_peak	1	n.s	increased
Merlin1_HS	0	57	29	0	1	te_in_peak	1	n.s	increased
Mam_R4	0	539	29	0	1	te_in_peak	1	n.s	increased
MamGypLTR1c	0	1074	29	0	1	te_in_peak	1	n.s	increased
MSTB1	0	4835	29	0.02	1	te_in_peak	1	n.s	increased
MSTB1-int	0	215	29	0	1	peak_in_te	1	n.s	increased
MSTB2	0	1559	29	0.01	1	te_in_peak	1	n.s	increased
MSTB2-int	0	86	29	0	1	peak_in_te	1	n.s	increased
MSTC	0	3042	29	0.01	1	te_in_peak	1	n.s	increased
MSTC-int	0	175	29	0	1	peak_in_te	1	n.s	increased
MSTD	0	7299	29	0.03	1	te_in_peak	1	n.s	increased
MSTD-int	0	689	29	0.01	1	peak_in_te	1	n.s	increased
MamGyp-int	0	316	29	0	1	te_in_peak	1	n.s	increased
MamGypLTR1a	0	995	29	0	1	te_in_peak	1	n.s	increased
MamGypLTR1b	0	1144	29	0	1	te_in_peak	1	n.s	increased
MamGypLTR1d	0	712	29	0	1	te_in_peak	1	n.s	increased
MamRep488	0	461	29	0	1	te_in_peak	1	n.s	increased
MamGypLTR2b	0	856	29	0	1	te_in_peak	1	n.s	increased
MamGypLTR2c	0	1017	29	0	1	te_in_peak	1	n.s	increased
MamGypLTR3	0	907	29	0	1	te_in_peak	1	n.s	increased
MamRep1161	0	1738	29	0.01	1	te_in_peak	1	n.s	increased
MamRep137	0	2353	29	0.01	1	te_in_peak	1	n.s	increased
MamRep1527	0	1138	29	0	1	te_in_peak	1	n.s	increased
MamRep1879	0	1455	29	0.01	1	te_in_peak	1	n.s	increased
MamRep1894	0	685	29	0	1	te_in_peak	1	n.s	increased
MamRep38	0	2079	29	0.01	1	te_in_peak	1	n.s	increased
MamRep4096	0	1271	29	0.01	1	te_in_peak	1	n.s	increased
MamRep434	0	2139	29	0.01	1	te_in_peak	1	n.s	increased
THE1B-int	0	4040	29	0.05	1	peak_in_te	1	n.s	increased
THE1C-int	0	1714	29	0.02	1	peak_in_te	1	n.s	increased
MER74A	0	1511	29	0.01	1	te_in_peak	1	n.s	increased
THE1D	0	12299	29	0.05	1	te_in_peak	1	n.s	increased
Tigger7	0	3092	29	0.01	1	te_in_peak	1	n.s	increased
Tigger8	0	919	29	0	1	te_in_peak	1	n.s	increased
Tigger9a	0	1009	29	0	1	te_in_peak	1	n.s	increased
Tigger9b	0	763	29	0	1	te_in_peak	1	n.s	increased
UCON13	0	51	29	0	1	te_in_peak	1	n.s	increased
UCON14	0	98	29	0	1	te_in_peak	1	n.s	increased
UCON21	0	28	29	0	1	te_in_peak	1	n.s	increased
UCON23	0	31	29	0	1	te_in_peak	1	n.s	increased
UCON29	0	240	29	0	1	te_in_peak	1	n.s	increased
UCON7	0	127	29	0	1	te_in_peak	1	n.s	increased
X1_LINE	0	85	29	0	1	te_in_peak	1	n.s	increased
X2_LINE	0	65	29	0	1	te_in_peak	1	n.s	increased
X3_LINE	0	655	29	0	1	te_in_peak	1	n.s	increased
X5A_LINE	0	137	29	0	1	te_in_peak	1	n.s	increased
X5B_LINE	0	98	29	0	1	te_in_peak	1	n.s	increased
X6A_LINE	0	273	29	0	1	te_in_peak	1	n.s	increased
X6B_LINE	0	431	29	0	1	te_in_peak	1	n.s	increased
X7A_LINE	0	906	29	0	1	te_in_peak	1	n.s	increased
X7B_LINE	0	911	29	0	1	te_in_peak	1	n.s	increased
X7C_LINE	0	587	29	0	1	te_in_peak	1	n.s	increased
X7D_LINE	0	55	29	0	1	te_in_peak	1	n.s	increased
X8_LINE	0	300	29	0	1	te_in_peak	1	n.s	increased
X9_LINE	0	84	29	0	1	te_in_peak	1	n.s	increased
Zaphod	0	2076	29	0.01	1	te_in_peak	1	n.s	increased
Zaphod2	0	731	29	0	1	te_in_peak	1	n.s	increased
Tigger6b	0	293	29	0	1	te_in_peak	1	n.s	increased
Tigger6a	0	773	29	0	1	peak_in_te	1	n.s	increased
Tigger5	0	2594	29	0.01	1	te_in_peak	1	n.s	increased
Tigger1a_Art	0	304	29	0	1	te_in_peak	1	n.s	increased
THE1D-int	0	1774	29	0.02	1	peak_in_te	1	n.s	increased
Tigger10	0	1023	29	0	1	te_in_peak	1	n.s	increased
Tigger11a	0	431	29	0	1	te_in_peak	1	n.s	increased
Tigger12	0	461	29	0	1	te_in_peak	1	n.s	increased
Tigger12A	0	683	29	0	1	te_in_peak	1	n.s	increased
Tigger12c	0	1244	29	0.01	1	te_in_peak	1	n.s	increased
Tigger13a	0	3080	29	0.01	1	te_in_peak	1	n.s	increased
Tigger14a	0	1291	29	0.01	1	te_in_peak	1	n.s	increased
Tigger15a	0	5057	29	0.02	1	te_in_peak	1	n.s	increased
Tigger16a	0	698	29	0	1	te_in_peak	1	n.s	increased
Tigger16b	0	1040	29	0	1	te_in_peak	1	n.s	increased
Tigger1a_Mars	0	32	29	0	1	te_in_peak	1	n.s	increased
Tigger4b	0	2493	29	0.01	1	te_in_peak	1	n.s	increased
Tigger2	0	2730	29	0.02	1	peak_in_te	1	n.s	increased
Tigger2a	0	3310	29	0.01	1	te_in_peak	1	n.s	increased
Tigger2a_Car	0	2	29	0	1	te_in_peak	1	n.s	increased
Tigger2b	0	110	29	0	1	te_in_peak	1	n.s	increased
Tigger2b_Pri	0	2004	29	0.01	1	te_in_peak	1	n.s	increased
Tigger3	0	1191	29	0	1	te_in_peak	1	n.s	increased
Tigger3b	0	6458	29	0.03	1	peak_in_te	1	n.s	increased
Tigger3c	0	2340	29	0.01	1	te_in_peak	1	n.s	increased
Tigger3d	0	588	29	0	1	te_in_peak	1	n.s	increased
Tigger4	0	1429	29	0.01	1	peak_in_te	1	n.s	increased
Tigger4a	0	3464	29	0.01	1	te_in_peak	1	n.s	increased
MSTB	0	8236	29	0.03	1	te_in_peak	1	n.s	increased
MSTA-int	0	2905	29	0.03	1	peak_in_te	1	n.s	increased
MST-int	0	344	29	0	1	te_in_peak	1	n.s	increased
MLT2F	0	1708	29	0.01	1	te_in_peak	1	n.s	increased
MER91B	0	1568	29	0.01	1	te_in_peak	1	n.s	increased
MER91C	0	1607	29	0.01	1	te_in_peak	1	n.s	increased
MER92A	0	147	29	0	1	te_in_peak	1	n.s	increased
MER92B	0	827	29	0	1	te_in_peak	1	n.s	increased
MER92C	0	287	29	0	1	te_in_peak	1	n.s	increased
MER94	0	4747	29	0.02	1	te_in_peak	1	n.s	increased
MER94B	0	622	29	0	1	te_in_peak	1	n.s	increased
MER95	0	148	29	0	1	te_in_peak	1	n.s	increased
MER96	0	1265	29	0.01	1	te_in_peak	1	n.s	increased
MER96B	0	2125	29	0.01	1	te_in_peak	1	n.s	increased
MER97a	0	277	29	0	1	te_in_peak	1	n.s	increased
MER97b	0	177	29	0	1	te_in_peak	1	n.s	increased
MER97c	0	217	29	0	1	te_in_peak	1	n.s	increased
MER97d	0	101	29	0	1	peak_in_te	1	n.s	increased
MER99	0	296	29	0	1	te_in_peak	1	n.s	increased
MER9B	0	32	29	0	1	peak_in_te	1	n.s	increased
MER9a1	0	322	29	0	1	peak_in_te	1	n.s	increased
MER9a2	0	298	29	0	1	peak_in_te	1	n.s	increased
MER9a3	0	541	29	0	1	peak_in_te	1	n.s	increased
MERX	0	432	29	0	1	te_in_peak	1	n.s	increased
MLT-int	0	323	29	0	1	te_in_peak	1	n.s	increased
MLT1-int	0	193	29	0	1	te_in_peak	1	n.s	increased
MLT1A	0	8559	29	0.04	1	te_in_peak	1	n.s	increased
MLT1A-int	0	374	29	0	1	peak_in_te	1	n.s	increased
MLT1A0-int	0	827	29	0.01	1	peak_in_te	1	n.s	increased
MER91A	0	3556	29	0.01	1	te_in_peak	1	n.s	increased
MER90a	0	1112	29	0	1	te_in_peak	1	n.s	increased
MER90	0	653	29	0	1	te_in_peak	1	n.s	increased
MER82	0	3241	29	0.01	1	te_in_peak	1	n.s	increased
MER74B	0	869	29	0	1	te_in_peak	1	n.s	increased
MER74C	0	226	29	0	1	te_in_peak	1	n.s	increased
LTR75	0	274	29	0	1	te_in_peak	1	n.s	increased
MER75A	0	92	29	0	1	te_in_peak	1	n.s	increased
MER75B	0	113	29	0	1	te_in_peak	1	n.s	increased
MER76	0	662	29	0	1	peak_in_te	1	n.s	increased
MER76-int	0	109	29	0	1	peak_in_te	1	n.s	increased
MER77	0	1226	29	0.01	1	te_in_peak	1	n.s	increased
MER77B	0	1152	29	0.01	1	peak_in_te	1	n.s	increased
MER8	0	1930	29	0.01	1	te_in_peak	1	n.s	increased
MER81	0	3639	29	0.02	1	te_in_peak	1	n.s	increased
MER83	0	417	29	0	1	te_in_peak	1	n.s	increased
MER89-int	0	606	29	0	1	peak_in_te	1	n.s	increased
MER83A-int	0	92	29	0	1	peak_in_te	1	n.s	increased
MER83B	0	140	29	0	1	te_in_peak	1	n.s	increased
MER83B-int	0	213	29	0	1	peak_in_te	1	n.s	increased
MER83C	0	154	29	0	1	te_in_peak	1	n.s	increased
MER84	0	292	29	0	1	te_in_peak	1	n.s	increased
MER84-int	0	122	29	0	1	peak_in_te	1	n.s	increased
MER85	0	905	29	0	1	te_in_peak	1	n.s	increased
MER87	0	192	29	0	1	te_in_peak	1	n.s	increased
MER87B	0	233	29	0	1	te_in_peak	1	n.s	increased
MER88	0	110	29	0	1	te_in_peak	1	n.s	increased
MER89	0	1229	29	0.01	1	te_in_peak	1	n.s	increased
MLT1A1	0	6541	29	0.03	1	te_in_peak	1	n.s	increased
MLT1A1-int	0	425	29	0	1	peak_in_te	1	n.s	increased
MLT1B-int	0	460	29	0	1	peak_in_te	1	n.s	increased
MLT1M	0	2871	29	0.01	1	te_in_peak	1	n.s	increased
MLT1H2-int	0	309	29	0	1	peak_in_te	1	n.s	increased
MLT1I	0	10410	29	0.04	1	te_in_peak	1	n.s	increased
MLT1I-int	0	718	29	0	1	peak_in_te	1	n.s	increased
MLT1J-int	0	1274	29	0.01	1	te_in_peak	1	n.s	increased
MLT1J1	0	4522	29	0.02	1	te_in_peak	1	n.s	increased
MLT1J1-int	0	418	29	0	1	peak_in_te	1	n.s	increased
MLT1J2	0	6400	29	0.03	1	te_in_peak	1	n.s	increased
MLT1J2-int	0	500	29	0	1	peak_in_te	1	n.s	increased
MLT1K-int	0	191	29	0	1	te_in_peak	1	n.s	increased
MLT1L	0	11143	29	0.05	1	te_in_peak	1	n.s	increased
MLT1L-int	0	95	29	0	1	te_in_peak	1	n.s	increased
MLT1M-int	0	1	29	0	1	peak_in_te	1	n.s	increased
MLT1H1-int	0	334	29	0	1	peak_in_te	1	n.s	increased
MLT1N2	0	5590	29	0.02	1	te_in_peak	1	n.s	increased
MLT1N2-int	0	71	29	0	1	te_in_peak	1	n.s	increased
MLT2A1	0	3029	29	0.01	1	te_in_peak	1	n.s	increased
MLT2A2	0	3645	29	0.02	1	peak_in_te	1	n.s	increased
MLT2B1	0	3862	29	0.02	1	te_in_peak	1	n.s	increased
MLT2B3	0	2765	29	0.01	1	peak_in_te	1	n.s	increased
MLT2B5	0	301	29	0	1	te_in_peak	1	n.s	increased
MLT2C1	0	2306	29	0.01	1	te_in_peak	1	n.s	increased
MLT2C2	0	1147	29	0	1	te_in_peak	1	n.s	increased
MLT2D	0	3695	29	0.02	1	te_in_peak	1	n.s	increased
MLT2E	0	369	29	0	1	te_in_peak	1	n.s	increased
MLT1H2	0	4300	29	0.02	1	te_in_peak	1	n.s	increased
MLT1H1	0	3327	29	0.01	1	te_in_peak	1	n.s	increased
MLT1C-int	0	417	29	0	1	peak_in_te	1	n.s	increased
MLT1F	0	4032	29	0.02	1	te_in_peak	1	n.s	increased
MLT1D-int	0	573	29	0	1	peak_in_te	1	n.s	increased
MLT1E	0	798	29	0	1	te_in_peak	1	n.s	increased
MLT1E-int	0	16	29	0	1	te_in_peak	1	n.s	increased
MLT1E1	0	921	29	0	1	te_in_peak	1	n.s	increased
MLT1E1-int	0	38	29	0	1	peak_in_te	1	n.s	increased
MLT1E1A	0	2926	29	0.01	1	te_in_peak	1	n.s	increased
MLT1E1A-int	0	80	29	0	1	peak_in_te	1	n.s	increased
MLT1E2	0	3727	29	0.02	1	te_in_peak	1	n.s	increased
MLT1E2-int	0	122	29	0	1	peak_in_te	1	n.s	increased
MLT1E3	0	1776	29	0.01	1	te_in_peak	1	n.s	increased
MLT1E3-int	0	67	29	0	1	peak_in_te	1	n.s	increased
MLT1F-int	0	478	29	0	1	peak_in_te	1	n.s	increased
MLT1H-int	0	707	29	0	1	peak_in_te	1	n.s	increased
MLT1F1	0	2916	29	0.01	1	te_in_peak	1	n.s	increased
MLT1F1-int	0	150	29	0	1	peak_in_te	1	n.s	increased
MLT1F2	0	5670	29	0.02	1	te_in_peak	1	n.s	increased
MLT1F2-int	0	267	29	0	1	peak_in_te	1	n.s	increased
MLT1G	0	2628	29	0.01	1	te_in_peak	1	n.s	increased
MLT1G-int	0	166	29	0	1	peak_in_te	1	n.s	increased
MLT1G1	0	3331	29	0.01	1	te_in_peak	1	n.s	increased
MLT1G1-int	0	284	29	0	1	peak_in_te	1	n.s	increased
MLT1G3	0	2501	29	0.01	1	te_in_peak	1	n.s	increased
MLT1G3-int	0	207	29	0	1	peak_in_te	1	n.s	increased
MLT1H	0	9277	29	0.04	1	te_in_peak	1	n.s	increased
LTR75_1	0	124	29	0	1	te_in_peak	1	n.s	increased
LTR75B	0	196	29	0	1	te_in_peak	1	n.s	increased
LTR73	0	204	29	0	1	peak_in_te	1	n.s	increased
Helitron1Nb_Mam	0	362	29	0	1	te_in_peak	1	n.s	increased
HERVK11D-int	0	32	29	0	1	peak_in_te	1	n.s	increased
HERVK13-int	0	42	29	0	1	peak_in_te	1	n.s	increased
HERVK14-int	0	181	29	0	1	peak_in_te	1	n.s	increased
HERVK14C-int	0	47	29	0	1	peak_in_te	1	n.s	increased
HERVK22-int	0	281	29	0.01	1	peak_in_te	1	n.s	increased
HERVK3-int	0	178	29	0	1	peak_in_te	1	n.s	increased
HERVK9-int	0	283	29	0.01	1	peak_in_te	1	n.s	increased
HERVKC4-int	0	39	29	0	1	peak_in_te	1	n.s	increased
HERVL-int	0	1837	29	0.04	1	peak_in_te	1	n.s	increased
HERVL18-int	0	195	29	0	1	peak_in_te	1	n.s	increased
HERVL32-int	0	84	29	0	1	peak_in_te	1	n.s	increased
HERVL40-int	0	971	29	0.01	1	peak_in_te	1	n.s	increased
HERVL66-int	0	61	29	0	1	peak_in_te	1	n.s	increased
HERVL74-int	0	421	29	0	1	peak_in_te	1	n.s	increased
HERVP71A-int	0	163	29	0	1	peak_in_te	1	n.s	increased
HERVS71-int	0	75	29	0	1	peak_in_te	1	n.s	increased
HSMAR1	0	733	29	0	1	peak_in_te	1	n.s	increased
HSMAR2	0	1774	29	0.01	1	peak_in_te	1	n.s	increased
HUERS-P1-int	0	400	29	0	1	peak_in_te	1	n.s	increased
HUERS-P2-int	0	162	29	0	1	peak_in_te	1	n.s	increased
HUERS-P3-int	0	419	29	0.01	1	peak_in_te	1	n.s	increased
HUERS-P3b-int	0	292	29	0	1	peak_in_te	1	n.s	increased
Harlequin-int	0	250	29	0.01	1	peak_in_te	1	n.s	increased
HERVK11-int	0	132	29	0	1	peak_in_te	1	n.s	increased
HERVK-int	0	173	29	0	1	peak_in_te	1	n.s	increased
HERVIP10FH-int	0	503	29	0	1	peak_in_te	1	n.s	increased
HERV1_LTRe	0	31	29	0	1	te_in_peak	1	n.s	increased
HERV-Fc2-int	0	2	29	0	1	peak_in_te	1	n.s	increased
HERV-Fc2_LTR	0	4	29	0	1	te_in_peak	1	n.s	increased
HERV15-int	0	45	29	0	1	peak_in_te	1	n.s	increased
HERV16-int	0	1566	29	0.01	1	peak_in_te	1	n.s	increased
HERV17-int	0	387	29	0.01	1	peak_in_te	1	n.s	increased
HERV1_I-int	0	29	29	0	1	peak_in_te	1	n.s	increased
HERV1_LTRa	0	27	29	0	1	peak_in_te	1	n.s	increased
HERV1_LTRb	0	10	29	0	1	peak_in_te	1	n.s	increased
HERV1_LTRc	0	34	29	0	1	peak_in_te	1	n.s	increased
HERV1_LTRd	0	16	29	0	1	peak_in_te	1	n.s	increased
HERV3-int	0	170	29	0	1	peak_in_te	1	n.s	increased
HERVIP10F-int	0	294	29	0.01	1	peak_in_te	1	n.s	increased
HERV30-int	0	44	29	0	1	peak_in_te	1	n.s	increased
HERV35I-int	0	448	29	0	1	peak_in_te	1	n.s	increased
HERV4_I-int	0	277	29	0	1	peak_in_te	1	n.s	increased
HERV9-int	0	669	29	0.02	1	peak_in_te	1	n.s	increased
HERVE-int	0	194	29	0.01	1	peak_in_te	1	n.s	increased
HERVE_a-int	0	136	29	0	1	peak_in_te	1	n.s	increased
HERVFH19-int	0	99	29	0	1	peak_in_te	1	n.s	increased
HERVFH21-int	0	82	29	0	1	peak_in_te	1	n.s	increased
HERVH48-int	0	77	29	0	1	peak_in_te	1	n.s	increased
HERVI-int	0	107	29	0	1	peak_in_te	1	n.s	increased
Helitron1Na_Mam	0	324	29	0	1	te_in_peak	1	n.s	increased
Helitron2Na_Mam	0	436	29	0	1	te_in_peak	1	n.s	increased
L1ME3F	0	4307	29	0.02	1	te_in_peak	1	n.s	increased
Helitron3Na_Mam	0	1109	29	0	1	te_in_peak	1	n.s	increased
L1MA10	0	4614	29	0.02	1	te_in_peak	1	n.s	increased
L1MA4A	0	5370	29	0.05	1	peak_in_te	1	n.s	increased
L1MA5	0	3883	29	0.03	1	peak_in_te	1	n.s	increased
L1MA5A	0	3136	29	0.02	1	peak_in_te	1	n.s	increased
L1MA6	0	4815	29	0.03	1	peak_in_te	1	n.s	increased
L1MA7	0	7705	29	0.04	1	peak_in_te	1	n.s	increased
L1MB1	0	5476	29	0.03	1	peak_in_te	1	n.s	increased
L1MB2	0	8073	29	0.04	1	peak_in_te	1	n.s	increased
L1MB4	0	8334	29	0.04	1	peak_in_te	1	n.s	increased
L1MB5	0	8925	29	0.04	1	peak_in_te	1	n.s	increased
L1MC2	0	5651	29	0.03	1	peak_in_te	1	n.s	increased
L1MCa	0	6248	29	0.04	1	peak_in_te	1	n.s	increased
L1MCb	0	1763	29	0.01	1	peak_in_te	1	n.s	increased
L1MCc	0	2807	29	0.01	1	peak_in_te	1	n.s	increased
L1MD1	0	5716	29	0.04	1	peak_in_te	1	n.s	increased
L1MD3	0	4868	29	0.02	1	te_in_peak	1	n.s	increased
L1MDa	0	5871	29	0.04	1	peak_in_te	1	n.s	increased
L1MDb	0	877	29	0	1	peak_in_te	1	n.s	increased
L1ME2z	0	6932	29	0.03	1	te_in_peak	1	n.s	increased
L1ME3	0	8259	29	0.03	1	peak_in_te	1	n.s	increased
L1ME3B	0	7216	29	0.03	1	peak_in_te	1	n.s	increased
L1ME3C	0	11397	29	0.05	1	te_in_peak	1	n.s	increased
L1ME3D	0	4015	29	0.02	1	peak_in_te	1	n.s	increased
L1MA1	0	3767	29	0.04	1	peak_in_te	1	n.s	increased
L1M7	0	3928	29	0.02	1	te_in_peak	1	n.s	increased
L1M6	0	6358	29	0.03	1	te_in_peak	1	n.s	increased
L1M2a	0	423	29	0	1	peak_in_te	1	n.s	increased
Kanga1	0	816	29	0	1	te_in_peak	1	n.s	increased
Kanga11a	0	878	29	0	1	te_in_peak	1	n.s	increased
Kanga1a	0	844	29	0	1	te_in_peak	1	n.s	increased
Kanga1b	0	375	29	0	1	te_in_peak	1	n.s	increased
Kanga1c	0	820	29	0	1	te_in_peak	1	n.s	increased
Kanga1d	0	666	29	0	1	te_in_peak	1	n.s	increased
Kanga2_a	0	1526	29	0.01	1	te_in_peak	1	n.s	increased
L1HS	0	1496	29	0.03	1	peak_in_te	1	n.s	increased
L1M	0	952	29	0	1	te_in_peak	1	n.s	increased
L1M2	0	8137	29	0.05	1	peak_in_te	1	n.s	increased
L1M2a1	0	107	29	0	1	peak_in_te	1	n.s	increased
L1M4c	0	5111	29	0.04	1	peak_in_te	1	n.s	increased
L1M2b	0	193	29	0	1	peak_in_te	1	n.s	increased
L1M2c	0	368	29	0	1	peak_in_te	1	n.s	increased
L1M3	0	6303	29	0.03	1	te_in_peak	1	n.s	increased
L1M3a	0	517	29	0	1	peak_in_te	1	n.s	increased
L1M3b	0	463	29	0	1	peak_in_te	1	n.s	increased
L1M3c	0	910	29	0.01	1	peak_in_te	1	n.s	increased
L1M3d	0	462	29	0	1	peak_in_te	1	n.s	increased
L1M3de	0	355	29	0	1	peak_in_te	1	n.s	increased
L1M3e	0	602	29	0.01	1	peak_in_te	1	n.s	increased
L1M3f	0	596	29	0.01	1	peak_in_te	1	n.s	increased
HERV-Fc1_LTR3	0	5	29	0	1	peak_in_te	1	n.s	increased
HERV-Fc1_LTR2	0	3	29	0	1	peak_in_te	1	n.s	increased
HERV-Fc1_LTR1	0	17	29	0	1	te_in_peak	1	n.s	increased
HERV-Fc1-int	0	7	29	0	1	peak_in_te	1	n.s	increased
Arthur1C	0	709	29	0	1	te_in_peak	1	n.s	increased
BLACKJACK	0	2129	29	0.01	1	te_in_peak	1	n.s	increased
CR1_Mam	0	1676	29	0.01	1	te_in_peak	1	n.s	increased
Charlie1	0	1883	29	0.01	1	te_in_peak	1	n.s	increased
Charlie10	0	1121	29	0	1	te_in_peak	1	n.s	increased
Charlie10a	0	299	29	0	1	te_in_peak	1	n.s	increased
Charlie10b	0	271	29	0	1	te_in_peak	1	n.s	increased
Charlie11	0	108	29	0	1	te_in_peak	1	n.s	increased
Charlie12	0	16	29	0	1	peak_in_te	1	n.s	increased
Charlie13a	0	554	29	0	1	te_in_peak	1	n.s	increased
Charlie13b	0	401	29	0	1	te_in_peak	1	n.s	increased
Charlie14a	0	490	29	0	1	te_in_peak	1	n.s	increased
Charlie15a	0	3412	29	0.01	1	te_in_peak	1	n.s	increased
Charlie16a	0	1966	29	0.01	1	te_in_peak	1	n.s	increased
Charlie17a	0	1460	29	0.01	1	te_in_peak	1	n.s	increased
Charlie18a	0	2474	29	0.01	1	te_in_peak	1	n.s	increased
Charlie19a	0	1601	29	0.01	1	te_in_peak	1	n.s	increased
Charlie1a	0	5726	29	0.02	1	te_in_peak	1	n.s	increased
Charlie1b	0	3016	29	0.01	1	te_in_peak	1	n.s	increased
Charlie1b_Mars	0	2	29	0	1	te_in_peak	1	n.s	increased
Charlie20a	0	831	29	0	1	te_in_peak	1	n.s	increased
Charlie21a	0	743	29	0	1	te_in_peak	1	n.s	increased
Charlie22a	0	1103	29	0	1	te_in_peak	1	n.s	increased
Arthur1B	0	2293	29	0.01	1	te_in_peak	1	n.s	increased
Arthur1A	0	1149	29	0	1	te_in_peak	1	n.s	increased
Arthur1	0	2291	29	0.01	1	te_in_peak	1	n.s	increased
AluYc	0	8252	29	0.03	1	te_in_peak	1	n.s	increased
AluSc5	0	6723	29	0.03	1	te_in_peak	1	n.s	increased
AluSg4	0	7338	29	0.03	1	te_in_peak	1	n.s	increased
AluSg7	0	8169	29	0.03	1	te_in_peak	1	n.s	increased
AluSq10	0	2386	29	0.01	1	te_in_peak	1	n.s	increased
AluSq4	0	1393	29	0.01	1	te_in_peak	1	n.s	increased
AluSx4	0	5646	29	0.02	1	te_in_peak	1	n.s	increased
AluYa5	0	3853	29	0.02	1	te_in_peak	1	n.s	increased
AluYa8	0	329	29	0	1	te_in_peak	1	n.s	increased
AluYb8	0	2817	29	0.01	1	te_in_peak	1	n.s	increased
AluYb9	0	324	29	0	1	te_in_peak	1	n.s	increased
AluYc3	0	568	29	0	1	te_in_peak	1	n.s	increased
AmnSINE2	0	149	29	0	1	te_in_peak	1	n.s	increased
AluYc5	0	44	29	0	1	te_in_peak	1	n.s	increased
AluYd8	0	225	29	0	1	te_in_peak	1	n.s	increased
AluYf4	0	1341	29	0.01	1	te_in_peak	1	n.s	increased
AluYf5	0	180	29	0	1	te_in_peak	1	n.s	increased
AluYg6	0	780	29	0	1	te_in_peak	1	n.s	increased
AluYh9	0	255	29	0	1	te_in_peak	1	n.s	increased
AluYk11	0	1018	29	0	1	te_in_peak	1	n.s	increased
AluYk12	0	216	29	0	1	te_in_peak	1	n.s	increased
AluYk4	0	1840	29	0.01	1	te_in_peak	1	n.s	increased
AmnSINE1	0	1101	29	0	1	te_in_peak	1	n.s	increased
Charlie23a	0	1470	29	0.01	1	te_in_peak	1	n.s	increased
Charlie24	0	1319	29	0.01	1	te_in_peak	1	n.s	increased
Charlie25	0	1078	29	0	1	te_in_peak	1	n.s	increased
Eulor7	0	11	29	0	1	te_in_peak	1	n.s	increased
Eulor2B	0	57	29	0	1	te_in_peak	1	n.s	increased
Eulor2C	0	38	29	0	1	te_in_peak	1	n.s	increased
Eulor3	0	36	29	0	1	te_in_peak	1	n.s	increased
Eulor5A	0	126	29	0	1	te_in_peak	1	n.s	increased
Eulor5B	0	43	29	0	1	te_in_peak	1	n.s	increased
Eulor6A	0	30	29	0	1	te_in_peak	1	n.s	increased
Eulor6B	0	59	29	0	1	te_in_peak	1	n.s	increased
Eulor6C	0	22	29	0	1	te_in_peak	1	n.s	increased
Eulor6D	0	74	29	0	1	te_in_peak	1	n.s	increased
Eulor6E	0	31	29	0	1	te_in_peak	1	n.s	increased
Eulor8	0	142	29	0	1	te_in_peak	1	n.s	increased
Eulor12	0	60	29	0	1	te_in_peak	1	n.s	increased
Eulor9A	0	123	29	0	1	te_in_peak	1	n.s	increased
Eulor9B	0	25	29	0	1	te_in_peak	1	n.s	increased
Eulor9C	0	107	29	0	1	te_in_peak	1	n.s	increased
FAM	0	4727	29	0.02	1	te_in_peak	1	n.s	increased
FordPrefect	0	580	29	0	1	peak_in_te	1	n.s	increased
FordPrefect_a	0	280	29	0	1	te_in_peak	1	n.s	increased
HAL1-2a_MD	0	1062	29	0	1	te_in_peak	1	n.s	increased
HAL1-3A_ME	0	1831	29	0.01	1	te_in_peak	1	n.s	increased
HAL1N1_MD	0	2	29	0	1	te_in_peak	1	n.s	increased
HAL1b	0	4433	29	0.02	1	te_in_peak	1	n.s	increased
Eulor2A	0	67	29	0	1	te_in_peak	1	n.s	increased
Eulor11	0	81	29	0	1	te_in_peak	1	n.s	increased
Charlie26a	0	514	29	0	1	te_in_peak	1	n.s	increased
Charlie8	0	2921	29	0.01	1	te_in_peak	1	n.s	increased
Charlie2a	0	2060	29	0.01	1	te_in_peak	1	n.s	increased
Charlie2b	0	3547	29	0.01	1	te_in_peak	1	n.s	increased
Charlie3	0	342	29	0	1	peak_in_te	1	n.s	increased
Charlie4	0	120	29	0	1	te_in_peak	1	n.s	increased
Charlie4a	0	3386	29	0.01	1	te_in_peak	1	n.s	increased
Charlie4z	0	5915	29	0.02	1	te_in_peak	1	n.s	increased
Charlie5	0	2525	29	0.01	1	te_in_peak	1	n.s	increased
Charlie6	0	260	29	0	1	peak_in_te	1	n.s	increased
Charlie7	0	3652	29	0.02	1	te_in_peak	1	n.s	increased
Charlie7a	0	1576	29	0.01	1	te_in_peak	1	n.s	increased
Charlie9	0	1118	29	0	1	te_in_peak	1	n.s	increased
Eulor10	0	34	29	0	1	te_in_peak	1	n.s	increased
CheshMITE	0	1	29	0	1	te_in_peak	1	n.s	increased
Cheshire	0	974	29	0	1	te_in_peak	1	n.s	increased
Cheshire_Mars_	0	7	29	0	1	te_in_peak	1	n.s	increased
DNA1_Mam	0	166	29	0	1	te_in_peak	1	n.s	increased
ERV3-16A3_I-int	0	4820	29	0.04	1	peak_in_te	1	n.s	increased
ERV3-16A3_LTR	0	1028	29	0	1	te_in_peak	1	n.s	increased
ERVL-B4-int	0	3143	29	0.03	1	peak_in_te	1	n.s	increased
ERVL-E-int	0	7127	29	0.04	1	peak_in_te	1	n.s	increased
ERVL-int	0	681	29	0	1	peak_in_te	1	n.s	increased
Eulor1	0	86	29	0	1	te_in_peak	1	n.s	increased
L1ME3E	0	4372	29	0.02	1	peak_in_te	1	n.s	increased
L1MC	0	11437	29	0.05	1	te_in_peak	1	n.s	increased
LTR19-int	0	133	29	0	1	peak_in_te	1	n.s	increased
LTR33B	0	1454	29	0.01	1	te_in_peak	1	n.s	increased
LTR26E	0	287	29	0	1	te_in_peak	1	n.s	increased
LTR27	0	396	29	0	1	peak_in_te	1	n.s	increased
LTR28	0	485	29	0	1	peak_in_te	1	n.s	increased
LTR2B	0	317	29	0	1	peak_in_te	1	n.s	increased
LTR2C	0	243	29	0	1	te_in_peak	1	n.s	increased
LTR3	0	85	29	0	1	te_in_peak	1	n.s	increased
LTR30	0	137	29	0	1	peak_in_te	1	n.s	increased
LTR31	0	235	29	0	1	peak_in_te	1	n.s	increased
LTR32	0	1023	29	0	1	te_in_peak	1	n.s	increased
LTR33	0	8367	29	0.03	1	te_in_peak	1	n.s	increased
LTR33A	0	1904	29	0.01	1	te_in_peak	1	n.s	increased
LTR33A_	0	1525	29	0.01	1	te_in_peak	1	n.s	increased
LTR33C	0	854	29	0	1	te_in_peak	1	n.s	increased
LTR26	0	601	29	0	1	peak_in_te	1	n.s	increased
LTR34	0	332	29	0	1	peak_in_te	1	n.s	increased
LTR35	0	111	29	0	1	te_in_peak	1	n.s	increased
LTR35A	0	83	29	0	1	te_in_peak	1	n.s	increased
LTR35B	0	190	29	0	1	te_in_peak	1	n.s	increased
LTR36	0	462	29	0	1	te_in_peak	1	n.s	increased
LTR37A	0	1851	29	0.01	1	te_in_peak	1	n.s	increased
LTR37B	0	1884	29	0.01	1	te_in_peak	1	n.s	increased
LTR38	0	306	29	0	1	te_in_peak	1	n.s	increased
LTR38-int	0	106	29	0	1	te_in_peak	1	n.s	increased
LTR38B	0	223	29	0	1	te_in_peak	1	n.s	increased
LTR38C	0	112	29	0	1	peak_in_te	1	n.s	increased
LTR39	0	1147	29	0	1	peak_in_te	1	n.s	increased
LTR26B	0	440	29	0	1	te_in_peak	1	n.s	increased
LTR25-int	0	441	29	0.01	1	peak_in_te	1	n.s	increased
LTR3A	0	150	29	0	1	peak_in_te	1	n.s	increased
LTR1B	0	1097	29	0.01	1	peak_in_te	1	n.s	increased
LTR16D	0	994	29	0	1	te_in_peak	1	n.s	increased
LTR16D1	0	187	29	0	1	te_in_peak	1	n.s	increased
LTR16D2	0	254	29	0	1	te_in_peak	1	n.s	increased
LTR16E1	0	2290	29	0.01	1	te_in_peak	1	n.s	increased
LTR16E2	0	2131	29	0.01	1	te_in_peak	1	n.s	increased
LTR17	0	820	29	0	1	peak_in_te	1	n.s	increased
LTR18A	0	245	29	0	1	te_in_peak	1	n.s	increased
LTR18B	0	341	29	0	1	peak_in_te	1	n.s	increased
L1ME5	0	3200	29	0.01	1	te_in_peak	1	n.s	increased
LTR19A	0	417	29	0	1	te_in_peak	1	n.s	increased
LTR19B	0	263	29	0	1	peak_in_te	1	n.s	increased
LTR19C	0	198	29	0	1	peak_in_te	1	n.s	increased
LTR1C	0	205	29	0	1	peak_in_te	1	n.s	increased
LTR25	0	239	29	0	1	peak_in_te	1	n.s	increased
LTR1D	0	946	29	0.01	1	peak_in_te	1	n.s	increased
LTR2	0	825	29	0	1	peak_in_te	1	n.s	increased
LTR21A	0	90	29	0	1	peak_in_te	1	n.s	increased
LTR21B	0	56	29	0	1	te_in_peak	1	n.s	increased
LTR22A	0	187	29	0	1	peak_in_te	1	n.s	increased
LTR22B	0	216	29	0	1	peak_in_te	1	n.s	increased
LTR22C	0	380	29	0	1	peak_in_te	1	n.s	increased
LTR23	0	805	29	0	1	te_in_peak	1	n.s	increased
LTR23-int	0	242	29	0	1	te_in_peak	1	n.s	increased
LTR24	0	304	29	0	1	te_in_peak	1	n.s	increased
LTR24B	0	421	29	0	1	te_in_peak	1	n.s	increased
LTR24C	0	368	29	0	1	te_in_peak	1	n.s	increased
LTR39-int	0	126	29	0	1	peak_in_te	1	n.s	increased
LTR3B	0	89	29	0	1	te_in_peak	1	n.s	increased
LTR16B2	0	1468	29	0.01	1	te_in_peak	1	n.s	increased
LTR62	0	306	29	0	1	peak_in_te	1	n.s	increased
LTR54B	0	806	29	0	1	te_in_peak	1	n.s	increased
LTR55	0	385	29	0	1	te_in_peak	1	n.s	increased
LTR56	0	962	29	0	1	te_in_peak	1	n.s	increased
LTR57	0	234	29	0	1	te_in_peak	1	n.s	increased
LTR57-int	0	326	29	0	1	peak_in_te	1	n.s	increased
LTR58	0	66	29	0	1	peak_in_te	1	n.s	increased
LTR59	0	119	29	0	1	te_in_peak	1	n.s	increased
LTR5A	0	259	29	0	1	peak_in_te	1	n.s	increased
LTR5B	0	415	29	0	1	peak_in_te	1	n.s	increased
LTR5_Hs	0	604	29	0.01	1	peak_in_te	1	n.s	increased
LTR60	0	236	29	0	1	te_in_peak	1	n.s	increased
LTR61	0	151	29	0	1	peak_in_te	1	n.s	increased
LTR64	0	347	29	0	1	te_in_peak	1	n.s	increased
LTR53	0	657	29	0	1	te_in_peak	1	n.s	increased
LTR65	0	442	29	0	1	te_in_peak	1	n.s	increased
LTR66	0	295	29	0	1	te_in_peak	1	n.s	increased
LTR67B	0	3388	29	0.01	1	te_in_peak	1	n.s	increased
LTR68	0	335	29	0	1	te_in_peak	1	n.s	increased
LTR69	0	135	29	0	1	peak_in_te	1	n.s	increased
LTR6A	0	258	29	0	1	peak_in_te	1	n.s	increased
LTR6B	0	152	29	0	1	peak_in_te	1	n.s	increased
LTR70	0	136	29	0	1	peak_in_te	1	n.s	increased
LTR71A	0	165	29	0	1	te_in_peak	1	n.s	increased
LTR71B	0	197	29	0	1	peak_in_te	1	n.s	increased
LTR72	0	148	29	0	1	te_in_peak	1	n.s	increased
LTR72B	0	163	29	0	1	te_in_peak	1	n.s	increased
LTR54	0	1060	29	0	1	te_in_peak	1	n.s	increased
LTR52-int	0	204	29	0	1	peak_in_te	1	n.s	increased
LTR3B_	0	198	29	0	1	peak_in_te	1	n.s	increased
LTR45	0	167	29	0	1	te_in_peak	1	n.s	increased
LTR4	0	97	29	0	1	peak_in_te	1	n.s	increased
LTR40A1	0	499	29	0	1	te_in_peak	1	n.s	increased
LTR40a	0	1903	29	0.01	1	te_in_peak	1	n.s	increased
LTR40b	0	1102	29	0	1	te_in_peak	1	n.s	increased
LTR40c	0	588	29	0	1	te_in_peak	1	n.s	increased
LTR41	0	1559	29	0.01	1	te_in_peak	1	n.s	increased
LTR41B	0	847	29	0	1	te_in_peak	1	n.s	increased
LTR42	0	281	29	0	1	te_in_peak	1	n.s	increased
LTR43	0	350	29	0	1	te_in_peak	1	n.s	increased
LTR43-int	0	67	29	0	1	peak_in_te	1	n.s	increased
LTR43B	0	209	29	0	1	te_in_peak	1	n.s	increased
LTR44	0	201	29	0	1	te_in_peak	1	n.s	increased
LTR45B	0	425	29	0	1	te_in_peak	1	n.s	increased
LTR52	0	1002	29	0	1	te_in_peak	1	n.s	increased
LTR45C	0	360	29	0	1	te_in_peak	1	n.s	increased
LTR46	0	212	29	0	1	te_in_peak	1	n.s	increased
LTR46-int	0	62	29	0	1	peak_in_te	1	n.s	increased
LTR47A	0	851	29	0	1	te_in_peak	1	n.s	increased
LTR47B	0	362	29	0	1	te_in_peak	1	n.s	increased
LTR48	0	891	29	0	1	peak_in_te	1	n.s	increased
LTR48B	0	980	29	0	1	te_in_peak	1	n.s	increased
LTR49	0	1391	29	0.01	1	te_in_peak	1	n.s	increased
LTR49-int	0	1728	29	0.01	1	peak_in_te	1	n.s	increased
LTR5	0	20	29	0	1	te_in_peak	1	n.s	increased
LTR50	0	2321	29	0.01	1	te_in_peak	1	n.s	increased
LTR51	0	397	29	0	1	peak_in_te	1	n.s	increased
LTR16C	0	6281	29	0.03	1	te_in_peak	1	n.s	increased
Zaphod3	0	1223	29	0.01	1	te_in_peak	1	n.s	increased
L1P4e	0	156	29	0	1	peak_in_te	1	n.s	increased
L1P5	0	647	29	0	1	te_in_peak	1	n.s	increased
L1P4	0	3424	29	0.02	1	peak_in_te	1	n.s	increased
L1PBb	0	223	29	0	1	peak_in_te	1	n.s	increased
L1P4a	0	458	29	0.01	1	peak_in_te	1	n.s	increased
L1MEe	0	10093	29	0.04	1	peak_in_te	1	n.s	increased
L1P4b	0	132	29	0	1	peak_in_te	1	n.s	increased
L1MEd	0	9147	29	0.04	1	te_in_peak	1	n.s	increased
L1PA12	0	1577	29	0.02	1	peak_in_te	1	n.s	increased
LTR10B1	0	228	29	0	1	te_in_peak	1	n.s	increased
L5	0	717	29	0	1	te_in_peak	1	n.s	increased
LFSINE_Vert	0	958	29	0	1	te_in_peak	1	n.s	increased
LOR1-int	0	920	29	0.01	1	peak_in_te	1	n.s	increased
LOR1a	0	767	29	0	1	te_in_peak	1	n.s	increased
LOR1b	0	1053	29	0	1	te_in_peak	1	n.s	increased
LTR1	0	1340	29	0.01	1	peak_in_te	1	n.s	increased
L1PBa1	0	340	29	0.01	1	peak_in_te	1	n.s	increased
L1PBa	0	1627	29	0.03	1	peak_in_te	1	n.s	increased
L1PB4	0	6683	29	0.04	1	peak_in_te	1	n.s	increased
L1PB3	0	3137	29	0.03	1	peak_in_te	1	n.s	increased
L1P3b	0	76	29	0	1	peak_in_te	1	n.s	increased
L1PB2	0	2519	29	0.02	1	peak_in_te	1	n.s	increased
L1MEg1	0	741	29	0	1	te_in_peak	1	n.s	increased
L1MEg2	0	603	29	0	1	peak_in_te	1	n.s	increased
L1PB	0	1614	29	0.01	1	peak_in_te	1	n.s	increased
L1PA8A	0	2169	29	0.03	1	peak_in_te	1	n.s	increased
L1P	0	159	29	0	1	te_in_peak	1	n.s	increased
L1P1	0	2999	29	0.03	1	peak_in_te	1	n.s	increased
L1P2	0	1399	29	0.02	1	peak_in_te	1	n.s	increased
L1PA14	0	2782	29	0.03	1	peak_in_te	1	n.s	increased
L1PA15-16	0	1105	29	0.01	1	peak_in_te	1	n.s	increased
LTR16B1	0	1164	29	0	1	te_in_peak	1	n.s	increased
L1PA17	0	4303	29	0.03	1	peak_in_te	1	n.s	increased
LTR10B	0	70	29	0	1	peak_in_te	1	n.s	increased
LTR10A	0	288	29	0	1	peak_in_te	1	n.s	increased
LTR12F	0	614	29	0	1	te_in_peak	1	n.s	increased
LTR14C	0	137	29	0	1	peak_in_te	1	n.s	increased
LTR13	0	428	29	0	1	peak_in_te	1	n.s	increased
LTR13A	0	180	29	0	1	peak_in_te	1	n.s	increased
LTR13_	0	35	29	0	1	peak_in_te	1	n.s	increased
LTR14	0	84	29	0	1	peak_in_te	1	n.s	increased
LTR14A	0	115	29	0	1	te_in_peak	1	n.s	increased
LTR14B	0	328	29	0	1	peak_in_te	1	n.s	increased
L1P4c	0	41	29	0	1	peak_in_te	1	n.s	increased
LTR12E	0	109	29	0	1	peak_in_te	1	n.s	increased
LTR15	0	258	29	0	1	te_in_peak	1	n.s	increased
L1P4d	0	128	29	0	1	peak_in_te	1	n.s	increased
LTR16A	0	6623	29	0.03	1	te_in_peak	1	n.s	increased
LTR16A1	0	2631	29	0.01	1	te_in_peak	1	n.s	increased
LTR16A2	0	1725	29	0.01	1	te_in_peak	1	n.s	increased
LTR16B	0	673	29	0	1	te_in_peak	1	n.s	increased
LTR12_	0	541	29	0	1	peak_in_te	1	n.s	increased
L1P3	0	3115	29	0.03	1	peak_in_te	1	n.s	increased
L1MEb	0	1558	29	0.01	1	peak_in_te	1	n.s	increased
LTR12D	0	454	29	0	1	peak_in_te	1	n.s	increased
LTR10C	0	508	29	0	1	peak_in_te	1	n.s	increased
LTR12C	0	2581	29	0.04	1	peak_in_te	1	n.s	increased
LTR10D	0	187	29	0	1	peak_in_te	1	n.s	increased
LTR12B	0	166	29	0	1	peak_in_te	1	n.s	increased
LTR12	0	747	29	0.01	1	peak_in_te	1	n.s	increased
L1PA11	0	3825	29	0.04	1	peak_in_te	1	n.s	increased
L1MEa	0	317	29	0	1	peak_in_te	1	n.s	increased
LTR11	0	16	29	0	1	te_in_peak	1	n.s	increased
LTR10G	0	117	29	0	1	peak_in_te	1	n.s	increased
LTR10E	0	243	29	0	1	peak_in_te	1	n.s	increased
LTR10F	0	396	29	0	1	peak_in_te	1	n.s	increased
L1MB8	0	14888	29	0.07	0.9	peak_in_te	1	n.s	increased
L1MC1	0	11664	29	0.08	0.9	peak_in_te	1	n.s	increased
L1MB7	0	20680	29	0.1	0.9	peak_in_te	1	n.s	increased
L1MA8	0	9979	29	0.06	0.9	peak_in_te	1	n.s	increased
L1MB3	0	15984	29	0.07	0.9	peak_in_te	1	n.s	increased
L1MA9	0	14016	29	0.08	0.9	peak_in_te	1	n.s	increased
MLT1K	0	16907	29	0.07	0.9	te_in_peak	1	n.s	increased
L1MC3	0	11431	29	0.07	0.9	peak_in_te	1	n.s	increased
L1MC4	0	25031	29	0.1	0.9	te_in_peak	1	n.s	increased
L1MC4a	0	24860	29	0.1	0.9	te_in_peak	1	n.s	increased
L1MC5	0	18883	29	0.08	0.9	te_in_peak	1	n.s	increased
L1MEg	0	14905	29	0.07	0.9	peak_in_te	1	n.s	increased
L1MEf	0	11658	29	0.07	0.9	peak_in_te	1	n.s	increased
L1ME1	0	27366	29	0.15	0.9	peak_in_te	1	n.s	increased
L1ME2	0	11160	29	0.06	0.9	peak_in_te	1	n.s	increased
AluSx3	0	28692	29	0.12	0.9	te_in_peak	1	n.s	increased
AluSq	0	21418	29	0.09	0.9	te_in_peak	1	n.s	increased
L1MEc	0	15603	29	0.09	0.9	peak_in_te	1	n.s	increased
AluSg	0	40493	29	0.17	0.9	te_in_peak	1	n.s	increased
AluSc8	0	21434	29	0.09	0.9	te_in_peak	1	n.s	increased
AluSc	0	33719	29	0.14	0.9	te_in_peak	1	n.s	increased
AluJr4	0	17303	29	0.07	0.9	te_in_peak	1	n.s	increased
L1ME3A	0	13940	29	0.06	0.9	peak_in_te	1	n.s	increased
L1PA2	0	4733	29	0.1	0.9	peak_in_te	1	n.s	increased
L1PA10	0	6515	29	0.07	0.9	peak_in_te	1	n.s	increased
L1PA8	0	7392	29	0.07	0.9	peak_in_te	1	n.s	increased
L1PB1	0	10512	29	0.13	0.9	peak_in_te	1	n.s	increased
L1MA4	0	9057	29	0.06	0.9	peak_in_te	1	n.s	increased
MLT1A0	0	20020	29	0.08	0.9	te_in_peak	1	n.s	increased
L1PREC2	0	7049	29	0.06	0.9	peak_in_te	1	n.s	increased
MLT1B	0	17062	29	0.07	0.9	te_in_peak	1	n.s	increased
MLT1C	0	18952	29	0.08	0.9	te_in_peak	1	n.s	increased
L4	0	16093	29	0.07	0.9	te_in_peak	1	n.s	increased
MLT1D	0	19470	29	0.08	0.9	te_in_peak	1	n.s	increased
MER20	0	16586	29	0.07	0.9	te_in_peak	1	n.s	increased
FLAM_A	0	15999	29	0.07	0.9	te_in_peak	1	n.s	increased
FLAM_C	0	22134	29	0.09	0.9	te_in_peak	1	n.s	increased
HAL1	0	23782	29	0.1	0.9	te_in_peak	1	n.s	increased
MSTA	0	18879	29	0.08	0.9	te_in_peak	1	n.s	increased
HERVH-int	0	1485	29	0.06	0.9	peak_in_te	1	n.s	increased
MLT1J	0	14342	29	0.06	0.9	te_in_peak	1	n.s	increased
L1M1	0	7969	29	0.09	0.9	peak_in_te	1	n.s	increased
L1ME4a	0	39960	29	0.17	0.9	te_in_peak	1	n.s	increased
L1MA2	0	6501	29	0.07	0.9	peak_in_te	1	n.s	increased
L1MA3	0	7780	29	0.09	0.9	peak_in_te	1	n.s	increased
L1PA13	0	8134	29	0.08	0.9	peak_in_te	1	n.s	increased
THE1B	0	22033	29	0.09	0.9	te_in_peak	1	n.s	increased
L1M4	0	16181	29	0.07	0.9	peak_in_te	1	n.s	increased
L1PA15	0	7451	29	0.08	0.9	peak_in_te	1	n.s	increased
L1PA6	0	5479	29	0.11	0.9	peak_in_te	1	n.s	increased
Tigger1	0	11905	29	0.09	0.9	peak_in_te	1	n.s	increased
MER5B	0	24757	29	0.1	0.9	te_in_peak	1	n.s	increased
MER5A1	0	15760	29	0.07	0.9	te_in_peak	1	n.s	increased
MER58A	0	13418	29	0.06	0.9	te_in_peak	1	n.s	increased
L1PA16	0	12620	29	0.11	0.9	peak_in_te	1	n.s	increased
L1PA5	0	10764	29	0.16	0.9	peak_in_te	1	n.s	increased
AluSz6	0	44725	29	0.19	0.8	te_in_peak	1	n.s	increased
L2	0	53655	29	0.22	0.8	te_in_peak	1	n.s	increased
L3	0	43054	29	0.18	0.8	te_in_peak	1	n.s	increased
L1PA3	0	10259	29	0.19	0.8	peak_in_te	1	n.s	increased
AluSq2	0	54052	29	0.23	0.8	te_in_peak	1	n.s	increased
AluJr	0	75240	29	0.31	0.8	te_in_peak	1	n.s	increased
L1PA4	0	11355	29	0.19	0.8	peak_in_te	1	n.s	increased
AluSp	0	48595	29	0.2	0.8	te_in_peak	1	n.s	increased
L1M5	0	59590	29	0.25	0.8	te_in_peak	1	n.s	increased
L1PA7	0	12023	29	0.2	0.8	peak_in_te	1	n.s	increased
MIRc	0	101688	29	0.43	0.7	te_in_peak	1	n.s	increased
AluSz	0	96018	29	0.4	0.7	te_in_peak	1	n.s	increased
AluY	0	115712	29	0.48	0.7	te_in_peak	1	n.s	increased
MIR3	0	89604	29	0.37	0.7	te_in_peak	1	n.s	increased
AluJb	0	135185	29	0.57	0.6	te_in_peak	1	n.s	increased
AluSx	0	134406	29	0.56	0.6	te_in_peak	1	n.s	increased
