# Supplementary material for: Statistical learning quantifies transposable element-mediated cis-regulation
Source: Genome Biol. 2023 Nov 10;24:258. doi: 10.1186/s13059-023-03085-7 (PMC10637000; doi:10.1186/s13059-023-03085-7)
Supplement: Supplementary file 5 — Additional file 5: Table S5. TE subfamilies enriched for increased and/or decreased ATAC-seq peaks for LTR5-Hs/SVA CRISPRi g#2. [file 13059_2023_3085_MOESM5_ESM.csv]

subfam	n_i	n_T.te	n_T.peak	expected	fc.expected	comparison	padj.final	significance	direction_crispri
SVA_D	204	1264	692	0.44	142.4	peak_in_te	0	****	decreased
LTR5_Hs	96	604	692	0.13	85.8	peak_in_te	3.91e-236	****	decreased
SVA_B	90	455	692	0.13	80.5	peak_in_te	1.43e-217	****	decreased
SVA_A	22	241	692	0.07	21.5	peak_in_te	2.72e-45	****	decreased
SVA_C	21	274	692	0.09	20.2	peak_in_te	1.18e-40	****	decreased
LTR7	28	2307	1433	0.61	18	te_in_peak	1.42e-33	****	increased
SVA_F	18	625	692	0.19	16	peak_in_te	1.11e-27	****	decreased
SVA_E	13	206	692	0.06	13.2	peak_in_te	1.35e-24	****	decreased
MER11C	13	838	1433	0.42	9.9	peak_in_te	6.36e-13	****	increased
LTR5_Hs	9	604	1433	0.27	7.9	peak_in_te	4.93e-09	****	increased
LTR5	2	20	692	0	3	te_in_peak	0.000467	***	decreased
MER74A	5	1511	1433	0.4	4.3	te_in_peak	0.0142	*	increased
LTR7B	3	776	692	0.11	3.6	te_in_peak	0.0226	*	decreased
AluY	33	115712	692	16.78	1.9	te_in_peak	0.0281	*	decreased
LTR19C	2	198	692	0.03	2.9	te_in_peak	0.0314	*	decreased
MER67D	3	954	692	0.14	3.5	te_in_peak	0.0338	*	decreased
LTR8A	4	2662	692	0.39	3.6	te_in_peak	0.0489	*	decreased
MER4D	4	1203	1433	0.32	3.8	te_in_peak	0.0618	n.s	increased
MER4D1	4	1431	1433	0.38	3.6	te_in_peak	0.0737	n.s	increased
MER1B	5	5308	692	0.77	3.4	te_in_peak	0.0797	n.s	decreased
MER41A	5	2495	1433	0.66	3.6	te_in_peak	0.0805	n.s	increased
LTR29	3	663	1433	0.18	3.4	te_in_peak	0.0816	n.s	increased
MER4D0	2	410	692	0.06	2.8	te_in_peak	0.106	n.s	decreased
LTR10C	2	508	692	0.07	2.8	te_in_peak	0.151	n.s	decreased
HERVIP10FH-int	3	503	1433	0.25	3.2	peak_in_te	0.194	n.s	increased
MER72	2	735	692	0.11	2.7	te_in_peak	0.291	n.s	decreased
AluYg6	2	780	692	0.11	2.7	te_in_peak	0.308	n.s	decreased
LTR22C	2	380	1433	0.1	2.7	te_in_peak	0.401	n.s	increased
AluYk11	2	1018	692	0.15	2.6	te_in_peak	0.462	n.s	decreased
HERVL66-int	1	61	692	0.02	2	peak_in_te	0.683	n.s	decreased
LTR1	2	1340	692	0.21	2.5	peak_in_te	0.703	n.s	decreased
MER52A	2	1574	692	0.46	2.1	peak_in_te	1	n.s	decreased
MER41B	2	2771	692	0.4	2.1	te_in_peak	1	n.s	decreased
MER81	2	3639	692	0.53	2	te_in_peak	1	n.s	decreased
LTR7Y	1	245	692	0.04	1.9	te_in_peak	1	n.s	decreased
MLT1B-int	1	460	692	0.07	1.9	te_in_peak	1	n.s	decreased
Charlie10b	1	271	692	0.04	1.9	te_in_peak	1	n.s	decreased
MLT1H1-int	1	334	692	0.05	1.9	te_in_peak	1	n.s	decreased
LTR2B	1	317	692	0.05	1.9	te_in_peak	1	n.s	decreased
L1MEa	1	317	692	0.05	1.9	te_in_peak	1	n.s	decreased
LTR64	1	347	692	0.05	1.9	te_in_peak	1	n.s	decreased
LTR6A	1	258	692	0.04	1.9	te_in_peak	1	n.s	decreased
MER51E	1	202	692	0.03	1.9	te_in_peak	1	n.s	decreased
MER68B	1	429	692	0.06	1.9	te_in_peak	1	n.s	decreased
MER9a1	1	322	692	0.05	1.9	te_in_peak	1	n.s	decreased
LTR10F	1	396	692	0.06	1.9	te_in_peak	1	n.s	decreased
AluYa5	2	3853	692	0.56	1.9	te_in_peak	1	n.s	decreased
MER21C	2	4925	692	0.71	1.8	te_in_peak	1	n.s	decreased
LTR33C	1	854	692	0.12	1.8	te_in_peak	1	n.s	decreased
MER54A	1	626	692	0.09	1.8	te_in_peak	1	n.s	decreased
MamGypLTR2b	1	856	692	0.12	1.8	te_in_peak	1	n.s	decreased
LTR48	1	891	692	0.13	1.8	te_in_peak	1	n.s	decreased
Tigger6a	1	773	692	0.11	1.8	te_in_peak	1	n.s	decreased
LTR54B	1	806	692	0.12	1.8	te_in_peak	1	n.s	decreased
LTR17	1	820	692	0.12	1.8	te_in_peak	1	n.s	decreased
L1M3b	1	463	692	0.1	1.8	peak_in_te	1	n.s	decreased
LTR9B	1	740	692	0.11	1.8	te_in_peak	1	n.s	decreased
LTR16D	1	994	692	0.14	1.8	te_in_peak	1	n.s	decreased
LTR12D	1	454	692	0.1	1.8	peak_in_te	1	n.s	decreased
MER4A	1	998	692	0.14	1.8	te_in_peak	1	n.s	decreased
MER45C	1	1165	692	0.17	1.7	te_in_peak	1	n.s	decreased
AluYf4	1	1341	692	0.19	1.7	te_in_peak	1	n.s	decreased
MER49	1	1236	692	0.18	1.7	te_in_peak	1	n.s	decreased
MER4E1	1	1007	692	0.15	1.7	te_in_peak	1	n.s	decreased
LTR49	1	1391	692	0.2	1.7	te_in_peak	1	n.s	decreased
HERV17-int	1	387	692	0.21	1.7	peak_in_te	1	n.s	decreased
MER57B2	1	1070	692	0.16	1.7	te_in_peak	1	n.s	decreased
MER31B	1	1440	692	0.21	1.7	te_in_peak	1	n.s	decreased
LTR81B	1	1100	692	0.16	1.7	te_in_peak	1	n.s	decreased
LTR1B	1	1097	692	0.17	1.7	peak_in_te	1	n.s	decreased
MER11C	1	838	692	0.2	1.7	peak_in_te	1	n.s	decreased
MER119	1	1205	692	0.17	1.7	te_in_peak	1	n.s	decreased
Charlie10	1	1121	692	0.16	1.7	te_in_peak	1	n.s	decreased
MLT1F2	2	5670	692	0.82	1.6	te_in_peak	1	n.s	decreased
MER57A-int	1	1620	692	0.23	1.6	te_in_peak	1	n.s	decreased
LTR12C	2	2581	692	0.86	1.6	peak_in_te	1	n.s	decreased
MSTB2	1	1559	692	0.23	1.6	te_in_peak	1	n.s	decreased
LTR16C	2	6281	692	0.91	1.6	te_in_peak	1	n.s	decreased
LTR49-int	1	1728	692	0.26	1.6	peak_in_te	1	n.s	decreased
Charlie16a	1	1966	692	0.29	1.6	te_in_peak	1	n.s	decreased
LTR7	1	2307	692	0.33	1.5	te_in_peak	1	n.s	decreased
MER5A1	4	15760	692	2.29	1.5	te_in_peak	1	n.s	decreased
L1MCa	2	6248	692	1	1.5	peak_in_te	1	n.s	decreased
THE1B-int	2	4040	692	1.2	1.4	peak_in_te	1	n.s	decreased
L1ME3	2	8259	692	1.2	1.4	te_in_peak	1	n.s	decreased
MSTB	2	8236	692	1.19	1.4	te_in_peak	1	n.s	decreased
MLT2B3	1	2765	692	0.4	1.4	te_in_peak	1	n.s	decreased
MLT1M	1	2871	692	0.42	1.4	te_in_peak	1	n.s	decreased
L1MCc	1	2807	692	0.41	1.4	te_in_peak	1	n.s	decreased
AluYb8	1	2817	692	0.41	1.4	te_in_peak	1	n.s	decreased
MER45A	1	3449	692	0.5	1.3	te_in_peak	1	n.s	decreased
MLT2A2	1	3645	692	0.53	1.3	te_in_peak	1	n.s	decreased
MLT1F	1	4032	692	0.58	1.3	te_in_peak	1	n.s	decreased
MLT1H2	1	4300	692	0.62	1.2	te_in_peak	1	n.s	decreased
L1PB3	1	3137	692	0.68	1.2	peak_in_te	1	n.s	decreased
MSTB1	1	4835	692	0.7	1.2	te_in_peak	1	n.s	decreased
LTR78	1	4273	692	0.62	1.2	te_in_peak	1	n.s	decreased
AluJr4	3	17303	692	2.51	1.1	te_in_peak	1	n.s	decreased
L1MEf	2	11658	692	1.69	1.1	te_in_peak	1	n.s	decreased
L1M4b	1	5254	692	0.76	1.1	te_in_peak	1	n.s	decreased
ERV3-16A3_I-int	1	4820	692	0.88	1.1	peak_in_te	1	n.s	decreased
L1M4c	1	5111	692	0.85	1.1	peak_in_te	1	n.s	decreased
LTR68	0	335	692	0.05	1	te_in_peak	1	n.s	decreased
LTR6B	0	152	692	0.02	1	te_in_peak	1	n.s	decreased
LTR61	0	151	692	0.02	1	te_in_peak	1	n.s	decreased
LTR62	0	306	692	0.04	1	te_in_peak	1	n.s	decreased
LTR81AB	0	260	692	0.04	1	te_in_peak	1	n.s	decreased
LTR66	0	295	692	0.04	1	te_in_peak	1	n.s	decreased
LTR69	0	135	692	0.02	1	te_in_peak	1	n.s	decreased
LTR86A2	0	284	692	0.04	1	te_in_peak	1	n.s	decreased
LTR86B1	0	276	692	0.04	1	te_in_peak	1	n.s	decreased
LTR10B1	0	228	692	0.03	1	te_in_peak	1	n.s	decreased
LTR71A	0	165	692	0.02	1	te_in_peak	1	n.s	decreased
LTR11	0	16	692	0	1	te_in_peak	1	n.s	decreased
LTR10G	0	117	692	0.02	1	te_in_peak	1	n.s	decreased
LTR77	0	139	692	0.02	1	te_in_peak	1	n.s	decreased
LTR76	0	163	692	0.02	1	te_in_peak	1	n.s	decreased
LTR75_1	0	124	692	0.02	1	te_in_peak	1	n.s	decreased
LTR7C	0	291	692	0.04	1	te_in_peak	1	n.s	decreased
LTR10D	0	187	692	0.03	1	te_in_peak	1	n.s	decreased
LTR75	0	274	692	0.04	1	te_in_peak	1	n.s	decreased
LTR12E	0	109	692	0.02	1	peak_in_te	1	n.s	decreased
LTR10B	0	70	692	0.01	1	te_in_peak	1	n.s	decreased
LTR73	0	204	692	0.03	1	te_in_peak	1	n.s	decreased
LTR72B	0	163	692	0.02	1	te_in_peak	1	n.s	decreased
LTR72	0	148	692	0.02	1	te_in_peak	1	n.s	decreased
LTR10E	0	243	692	0.04	1	te_in_peak	1	n.s	decreased
LTR71B	0	197	692	0.03	1	te_in_peak	1	n.s	decreased
LTR7A	0	14	692	0	1	te_in_peak	1	n.s	decreased
LTR80A	0	378	692	0.05	1	te_in_peak	1	n.s	decreased
LTR81	0	307	692	0.04	1	te_in_peak	1	n.s	decreased
LTR70	0	136	692	0.02	1	peak_in_te	1	n.s	decreased
LTR60	0	236	692	0.03	1	te_in_peak	1	n.s	decreased
LTR46-int	0	62	692	0.03	1	peak_in_te	1	n.s	decreased
LTR13A	0	180	692	0.03	1	peak_in_te	1	n.s	decreased
LTR14B	0	328	692	0.05	1	te_in_peak	1	n.s	decreased
LTR35	0	111	692	0.02	1	te_in_peak	1	n.s	decreased
LTR34	0	332	692	0.05	1	te_in_peak	1	n.s	decreased
LTR31	0	235	692	0.03	1	te_in_peak	1	n.s	decreased
LTR14C	0	137	692	0.02	1	te_in_peak	1	n.s	decreased
LTR30	0	137	692	0.02	1	peak_in_te	1	n.s	decreased
LTR3	0	85	692	0.01	1	te_in_peak	1	n.s	decreased
LTR2C	0	243	692	0.04	1	te_in_peak	1	n.s	decreased
LTR26E	0	287	692	0.04	1	te_in_peak	1	n.s	decreased
LTR25	0	239	692	0.03	1	te_in_peak	1	n.s	decreased
LTR24C	0	368	692	0.05	1	te_in_peak	1	n.s	decreased
LTR24	0	304	692	0.04	1	te_in_peak	1	n.s	decreased
LTR23-int	0	242	692	0.04	1	te_in_peak	1	n.s	decreased
LTR22B	0	216	692	0.03	1	te_in_peak	1	n.s	decreased
LTR22A	0	187	692	0.03	1	te_in_peak	1	n.s	decreased
LTR22	0	97	692	0.01	1	te_in_peak	1	n.s	decreased
LTR21B	0	56	692	0.01	1	te_in_peak	1	n.s	decreased
LTR21A	0	90	692	0.01	1	te_in_peak	1	n.s	decreased
LTR1C	0	205	692	0.03	1	te_in_peak	1	n.s	decreased
LTR15	0	258	692	0.04	1	te_in_peak	1	n.s	decreased
LTR19B	0	263	692	0.04	1	te_in_peak	1	n.s	decreased
LTR19-int	0	133	692	0.04	1	peak_in_te	1	n.s	decreased
LTR18B	0	341	692	0.05	1	te_in_peak	1	n.s	decreased
LTR18A	0	245	692	0.04	1	te_in_peak	1	n.s	decreased
LTR16D2	0	254	692	0.04	1	te_in_peak	1	n.s	decreased
LTR16D1	0	187	692	0.03	1	te_in_peak	1	n.s	decreased
LTR35A	0	83	692	0.01	1	te_in_peak	1	n.s	decreased
LTR35B	0	190	692	0.03	1	te_in_peak	1	n.s	decreased
LTR59	0	119	692	0.02	1	te_in_peak	1	n.s	decreased
LTR38	0	306	692	0.04	1	te_in_peak	1	n.s	decreased
LTR13_	0	35	692	0.01	1	peak_in_te	1	n.s	decreased
LTR58	0	66	692	0.01	1	te_in_peak	1	n.s	decreased
LTR57-int	0	326	692	0.05	1	te_in_peak	1	n.s	decreased
LTR57	0	234	692	0.03	1	te_in_peak	1	n.s	decreased
LTR14	0	84	692	0.01	1	te_in_peak	1	n.s	decreased
LTR52-int	0	204	692	0.03	1	peak_in_te	1	n.s	decreased
LTR14A	0	115	692	0.02	1	te_in_peak	1	n.s	decreased
LTR47B	0	362	692	0.05	1	te_in_peak	1	n.s	decreased
LTR46	0	212	692	0.03	1	te_in_peak	1	n.s	decreased
LTR45C	0	360	692	0.05	1	te_in_peak	1	n.s	decreased
LTR45	0	167	692	0.02	1	te_in_peak	1	n.s	decreased
LTR44	0	201	692	0.03	1	te_in_peak	1	n.s	decreased
LTR43B	0	209	692	0.03	1	te_in_peak	1	n.s	decreased
LTR43-int	0	67	692	0.01	1	peak_in_te	1	n.s	decreased
LTR43	0	350	692	0.05	1	te_in_peak	1	n.s	decreased
LTR42	0	281	692	0.04	1	te_in_peak	1	n.s	decreased
LTR4	0	97	692	0.01	1	te_in_peak	1	n.s	decreased
LTR3B_	0	198	692	0.03	1	te_in_peak	1	n.s	decreased
LTR3B	0	89	692	0.01	1	te_in_peak	1	n.s	decreased
LTR3A	0	150	692	0.02	1	te_in_peak	1	n.s	decreased
LTR39-int	0	126	692	0.02	1	te_in_peak	1	n.s	decreased
LTR38C	0	112	692	0.02	1	te_in_peak	1	n.s	decreased
LTR86B2	0	257	692	0.04	1	te_in_peak	1	n.s	decreased
LTR38B	0	223	692	0.03	1	te_in_peak	1	n.s	decreased
LTR38-int	0	106	692	0.02	1	te_in_peak	1	n.s	decreased
ALINE	0	272	692	0.04	1	te_in_peak	1	n.s	decreased
MER41E	0	353	692	0.05	1	te_in_peak	1	n.s	decreased
LTR86C	0	262	692	0.04	1	te_in_peak	1	n.s	decreased
MamGyp-int	0	316	692	0.05	1	te_in_peak	1	n.s	decreased
MSTB2-int	0	86	692	0.02	1	peak_in_te	1	n.s	decreased
MSTB1-int	0	215	692	0.04	1	peak_in_te	1	n.s	decreased
MST-int	0	344	692	0.05	1	te_in_peak	1	n.s	decreased
MLT2E	0	369	692	0.05	1	te_in_peak	1	n.s	decreased
MLT2B5	0	301	692	0.04	1	te_in_peak	1	n.s	decreased
MLT1N2-int	0	71	692	0.01	1	te_in_peak	1	n.s	decreased
MLT1M-int	0	1	692	0	1	peak_in_te	1	n.s	decreased
MLT1L-int	0	95	692	0.01	1	te_in_peak	1	n.s	decreased
MLT1K-int	0	191	692	0.03	1	te_in_peak	1	n.s	decreased
MLT1J2	1	6400	692	0.93	1	te_in_peak	1	n.s	decreased
MLT1H2-int	0	309	692	0.04	1	te_in_peak	1	n.s	decreased
MLT1G3-int	0	207	692	0.03	1	te_in_peak	1	n.s	decreased
MLT1G1-int	0	284	692	0.04	1	te_in_peak	1	n.s	decreased
MLT1G-int	0	166	692	0.02	1	te_in_peak	1	n.s	decreased
MLT1F2-int	0	267	692	0.04	1	te_in_peak	1	n.s	decreased
MLT1F1-int	0	150	692	0.02	1	te_in_peak	1	n.s	decreased
MLT1E3-int	0	67	692	0.01	1	te_in_peak	1	n.s	decreased
MLT1E2-int	0	122	692	0.02	1	te_in_peak	1	n.s	decreased
MLT1E1A-int	0	80	692	0.01	1	te_in_peak	1	n.s	decreased
MLT1E1-int	0	38	692	0.01	1	te_in_peak	1	n.s	decreased
MLT1E-int	0	16	692	0	1	te_in_peak	1	n.s	decreased
MLT1A0	3	20020	692	2.9	1	te_in_peak	1	n.s	decreased
MLT1A-int	0	374	692	0.05	1	te_in_peak	1	n.s	decreased
MLT1-int	0	193	692	0.03	1	te_in_peak	1	n.s	decreased
MLT-int	0	323	692	0.05	1	te_in_peak	1	n.s	decreased
MER9a2	0	298	692	0.04	1	te_in_peak	1	n.s	decreased
MER9B	0	32	692	0	1	te_in_peak	1	n.s	decreased
MSTC-int	0	175	692	0.03	1	peak_in_te	1	n.s	decreased
Merlin1_HS	0	57	692	0.01	1	te_in_peak	1	n.s	decreased
MER101	0	348	692	0.05	1	te_in_peak	1	n.s	decreased
ORSL-2a	0	364	692	0.05	1	te_in_peak	1	n.s	decreased
X9_LINE	0	84	692	0.01	1	te_in_peak	1	n.s	decreased
X8_LINE	0	300	692	0.04	1	te_in_peak	1	n.s	decreased
X7D_LINE	0	55	692	0.01	1	te_in_peak	1	n.s	decreased
X6A_LINE	0	273	692	0.04	1	te_in_peak	1	n.s	decreased
X5B_LINE	0	98	692	0.01	1	te_in_peak	1	n.s	decreased
X5A_LINE	0	137	692	0.02	1	te_in_peak	1	n.s	decreased
X2_LINE	0	65	692	0.01	1	te_in_peak	1	n.s	decreased
X1_LINE	0	85	692	0.01	1	te_in_peak	1	n.s	decreased
UCON7	0	127	692	0.02	1	te_in_peak	1	n.s	decreased
UCON29	0	240	692	0.03	1	te_in_peak	1	n.s	decreased
UCON23	0	31	692	0	1	te_in_peak	1	n.s	decreased
UCON21	0	28	692	0	1	te_in_peak	1	n.s	decreased
UCON14	0	98	692	0.01	1	te_in_peak	1	n.s	decreased
UCON13	0	51	692	0.01	1	te_in_peak	1	n.s	decreased
Tigger6b	0	293	692	0.04	1	te_in_peak	1	n.s	decreased
Tigger2b	0	110	692	0.02	1	te_in_peak	1	n.s	decreased
Tigger2a_Car	0	2	692	0	1	te_in_peak	1	n.s	decreased
Tigger1a_Mars	0	32	692	0	1	te_in_peak	1	n.s	decreased
Tigger1a_Art	0	304	692	0.04	1	te_in_peak	1	n.s	decreased
Ricksha_b	0	119	692	0.02	1	peak_in_te	1	n.s	decreased
Ricksha_a	0	63	692	0.01	1	te_in_peak	1	n.s	decreased
Ricksha	0	163	692	0.03	1	peak_in_te	1	n.s	decreased
PrimLTR79	0	132	692	0.02	1	te_in_peak	1	n.s	decreased
PRIMAX-int	0	315	692	0.05	1	peak_in_te	1	n.s	decreased
PRIMA4_LTR	0	335	692	0.05	1	te_in_peak	1	n.s	decreased
PABL_B-int	0	202	692	0.05	1	peak_in_te	1	n.s	decreased
PABL_B	0	333	692	0.05	1	te_in_peak	1	n.s	decreased
MER99	0	296	692	0.04	1	te_in_peak	1	n.s	decreased
MER97d	0	101	692	0.01	1	te_in_peak	1	n.s	decreased
MER97c	0	217	692	0.03	1	te_in_peak	1	n.s	decreased
MER97b	0	177	692	0.03	1	te_in_peak	1	n.s	decreased
MER61C	0	294	692	0.04	1	te_in_peak	1	n.s	decreased
MER57E3	0	229	692	0.03	1	te_in_peak	1	n.s	decreased
MER57E2	0	72	692	0.01	1	te_in_peak	1	n.s	decreased
MER57C1	0	183	692	0.03	1	te_in_peak	1	n.s	decreased
MER51D	0	150	692	0.02	1	te_in_peak	1	n.s	decreased
MER51C	0	167	692	0.02	1	te_in_peak	1	n.s	decreased
MER50C	0	108	692	0.02	1	te_in_peak	1	n.s	decreased
MER48	0	188	692	0.03	1	te_in_peak	1	n.s	decreased
MER41G	0	102	692	0.01	1	te_in_peak	1	n.s	decreased
MER34D	0	247	692	0.04	1	te_in_peak	1	n.s	decreased
MER34C	0	177	692	0.03	1	te_in_peak	1	n.s	decreased
MER34-int	0	342	692	0.05	1	te_in_peak	1	n.s	decreased
MER30B	0	207	692	0.03	1	te_in_peak	1	n.s	decreased
MER136	0	28	692	0	1	te_in_peak	1	n.s	decreased
MER134	0	67	692	0.01	1	te_in_peak	1	n.s	decreased
MER133B	0	41	692	0.01	1	te_in_peak	1	n.s	decreased
MER133A	0	54	692	0.01	1	te_in_peak	1	n.s	decreased
MER132	0	37	692	0.01	1	te_in_peak	1	n.s	decreased
MER129	0	121	692	0.02	1	te_in_peak	1	n.s	decreased
MER127	0	211	692	0.03	1	te_in_peak	1	n.s	decreased
MER126	0	213	692	0.03	1	te_in_peak	1	n.s	decreased
MER125	0	140	692	0.02	1	te_in_peak	1	n.s	decreased
MER123	0	40	692	0.01	1	te_in_peak	1	n.s	decreased
MER11D	0	245	692	0.05	1	peak_in_te	1	n.s	decreased
MER110-int	0	343	692	0.05	1	te_in_peak	1	n.s	decreased
MER107	0	357	692	0.05	1	te_in_peak	1	n.s	decreased
MER101B	0	244	692	0.04	1	te_in_peak	1	n.s	decreased
MER61D	0	265	692	0.04	1	te_in_peak	1	n.s	decreased
MER61E	0	307	692	0.04	1	te_in_peak	1	n.s	decreased
MER61F	0	142	692	0.02	1	te_in_peak	1	n.s	decreased
MER83A-int	0	92	692	0.02	1	peak_in_te	1	n.s	decreased
MER97a	0	277	692	0.04	1	te_in_peak	1	n.s	decreased
MER95	0	148	692	0.02	1	te_in_peak	1	n.s	decreased
MER92C	0	287	692	0.04	1	te_in_peak	1	n.s	decreased
MER92A	0	147	692	0.02	1	te_in_peak	1	n.s	decreased
MER88	0	110	692	0.02	1	te_in_peak	1	n.s	decreased
MER87B	0	233	692	0.03	1	te_in_peak	1	n.s	decreased
MER87	0	192	692	0.03	1	te_in_peak	1	n.s	decreased
MER84-int	0	122	692	0.02	1	peak_in_te	1	n.s	decreased
MER84	0	292	692	0.04	1	te_in_peak	1	n.s	decreased
MER83C	0	154	692	0.02	1	te_in_peak	1	n.s	decreased
MER83B-int	0	213	692	0.04	1	peak_in_te	1	n.s	decreased
MER83B	0	140	692	0.02	1	te_in_peak	1	n.s	decreased
MER76-int	0	109	692	0.02	1	peak_in_te	1	n.s	decreased
MER65B	0	190	692	0.03	1	te_in_peak	1	n.s	decreased
MER75B	0	113	692	0.02	1	te_in_peak	1	n.s	decreased
MER75A	0	92	692	0.01	1	te_in_peak	1	n.s	decreased
MER74C	0	226	692	0.03	1	te_in_peak	1	n.s	decreased
MER73	0	259	692	0.04	1	te_in_peak	1	n.s	decreased
MER72B	0	173	692	0.03	1	te_in_peak	1	n.s	decreased
MER70C	0	258	692	0.04	1	te_in_peak	1	n.s	decreased
MER70-int	0	197	692	0.04	1	peak_in_te	1	n.s	decreased
MER6C	0	157	692	0.02	1	te_in_peak	1	n.s	decreased
MER68-int	0	323	692	0.05	1	te_in_peak	1	n.s	decreased
MER66D	0	220	692	0.03	1	te_in_peak	1	n.s	decreased
MER66A	0	320	692	0.05	1	te_in_peak	1	n.s	decreased
MER65D	0	370	692	0.05	1	te_in_peak	1	n.s	decreased
LTR10A	0	288	692	0.04	1	te_in_peak	1	n.s	decreased
LTR75B	0	196	692	0.03	1	te_in_peak	1	n.s	decreased
AluYk12	0	216	692	0.03	1	te_in_peak	1	n.s	decreased
HERVK11D-int	0	32	692	0.02	1	peak_in_te	1	n.s	decreased
Eulor5A	0	126	692	0.02	1	te_in_peak	1	n.s	decreased
L1P3b	0	76	692	0.01	1	peak_in_te	1	n.s	decreased
Eulor6D	0	74	692	0.01	1	te_in_peak	1	n.s	decreased
Eulor6C	0	22	692	0	1	te_in_peak	1	n.s	decreased
L1P4b	0	132	692	0.03	1	peak_in_te	1	n.s	decreased
L1P4c	0	41	692	0.01	1	te_in_peak	1	n.s	decreased
L1P4d	0	128	692	0.03	1	peak_in_te	1	n.s	decreased
L1P4e	0	156	692	0.03	1	peak_in_te	1	n.s	decreased
Eulor6B	0	59	692	0.01	1	te_in_peak	1	n.s	decreased
L1M2b	0	193	692	0.04	1	peak_in_te	1	n.s	decreased
AluYh9	0	255	692	0.04	1	te_in_peak	1	n.s	decreased
AluYf5	0	180	692	0.03	1	te_in_peak	1	n.s	decreased
AluYd8	0	225	692	0.03	1	te_in_peak	1	n.s	decreased
AluYc5	0	44	692	0.01	1	te_in_peak	1	n.s	decreased
HERV30-int	0	44	692	0.03	1	peak_in_te	1	n.s	decreased
Eulor8	0	142	692	0.02	1	te_in_peak	1	n.s	decreased
DNA1_Mam	0	166	692	0.02	1	te_in_peak	1	n.s	decreased
Helitron1Na_Mam	0	324	692	0.05	1	te_in_peak	1	n.s	decreased
L1P	0	159	692	0.02	1	te_in_peak	1	n.s	decreased
L1M2a1	0	107	692	0.03	1	peak_in_te	1	n.s	decreased
L1MA9	2	14016	692	2.03	1	te_in_peak	1	n.s	decreased
Eulor9A	0	123	692	0.02	1	te_in_peak	1	n.s	decreased
HUERS-P2-int	0	162	692	0.05	1	peak_in_te	1	n.s	decreased
Charlie1b_Mars	0	2	692	0	1	te_in_peak	1	n.s	decreased
Eulor7	0	11	692	0	1	te_in_peak	1	n.s	decreased
HERVH48-int	0	77	692	0.05	1	peak_in_te	1	n.s	decreased
Eulor9B	0	25	692	0	1	te_in_peak	1	n.s	decreased
Eulor2A	0	67	692	0.01	1	te_in_peak	1	n.s	decreased
Eulor6E	0	31	692	0	1	te_in_peak	1	n.s	decreased
AmnSINE2	0	149	692	0.02	1	te_in_peak	1	n.s	decreased
Eulor12	0	60	692	0.01	1	te_in_peak	1	n.s	decreased
Eulor11	0	81	692	0.01	1	te_in_peak	1	n.s	decreased
HERVFH21-int	0	82	692	0.04	1	peak_in_te	1	n.s	decreased
Eulor9C	0	107	692	0.02	1	te_in_peak	1	n.s	decreased
HERVFH19-int	0	99	692	0.03	1	peak_in_te	1	n.s	decreased
Eulor10	0	34	692	0	1	te_in_peak	1	n.s	decreased
L1M6	1	6358	692	0.92	1	te_in_peak	1	n.s	decreased
Eulor1	0	86	692	0.01	1	te_in_peak	1	n.s	decreased
AluYb9	0	324	692	0.05	1	te_in_peak	1	n.s	decreased
Charlie4	0	120	692	0.02	1	te_in_peak	1	n.s	decreased
Cheshire_Mars_	0	7	692	0	1	te_in_peak	1	n.s	decreased
Eulor5B	0	43	692	0.01	1	te_in_peak	1	n.s	decreased
Charlie10a	0	299	692	0.04	1	te_in_peak	1	n.s	decreased
HERV-Fc1_LTR1	0	17	692	0	1	te_in_peak	1	n.s	decreased
HERV1_I-int	0	29	692	0.03	1	peak_in_te	1	n.s	decreased
L1PB4	1	6683	692	0.99	1	peak_in_te	1	n.s	decreased
AluSg4	1	7338	692	1.06	1	te_in_peak	1	n.s	decreased
HAL1N1_MD	0	2	692	0	1	te_in_peak	1	n.s	decreased
HERV15-int	0	45	692	0.04	1	peak_in_te	1	n.s	decreased
HERV-Fc2_LTR	0	4	692	0	1	te_in_peak	1	n.s	decreased
HERV-Fc1-int	0	7	692	0.01	1	peak_in_te	1	n.s	decreased
CheshMITE	0	1	692	0	1	te_in_peak	1	n.s	decreased
Charlie11	0	108	692	0.02	1	te_in_peak	1	n.s	decreased
HERV-Fc2-int	0	2	692	0	1	peak_in_te	1	n.s	decreased
Charlie12	0	16	692	0	1	te_in_peak	1	n.s	decreased
HERV-Fc1_LTR3	0	5	692	0	1	te_in_peak	1	n.s	decreased
Eulor3	0	36	692	0.01	1	te_in_peak	1	n.s	decreased
HERV-Fc1_LTR2	0	3	692	0	1	te_in_peak	1	n.s	decreased
Kanga1b	0	375	692	0.05	1	te_in_peak	1	n.s	decreased
Charlie6	0	260	692	0.04	1	te_in_peak	1	n.s	decreased
Eulor2B	0	57	692	0.01	1	te_in_peak	1	n.s	decreased
HERVK14C-int	0	47	692	0.03	1	peak_in_te	1	n.s	decreased
HERVKC4-int	0	39	692	0.01	1	peak_in_te	1	n.s	decreased
HERV1_LTRe	0	31	692	0	1	te_in_peak	1	n.s	decreased
HERV1_LTRd	0	16	692	0	1	te_in_peak	1	n.s	decreased
HERVK13-int	0	42	692	0.02	1	peak_in_te	1	n.s	decreased
Helitron1Nb_Mam	0	362	692	0.05	1	te_in_peak	1	n.s	decreased
HERVL32-int	0	84	692	0.02	1	peak_in_te	1	n.s	decreased
HERV1_LTRc	0	34	692	0	1	te_in_peak	1	n.s	decreased
HERV1_LTRb	0	10	692	0	1	te_in_peak	1	n.s	decreased
AluYa8	0	329	692	0.05	1	te_in_peak	1	n.s	decreased
FordPrefect_a	0	280	692	0.04	1	te_in_peak	1	n.s	decreased
Eulor2C	0	38	692	0.01	1	te_in_peak	1	n.s	decreased
HERV1_LTRa	0	27	692	0	1	te_in_peak	1	n.s	decreased
Eulor6A	0	30	692	0	1	te_in_peak	1	n.s	decreased
MER135	0	819	692	0.12	0.9	te_in_peak	1	n.s	decreased
MER131	0	424	692	0.06	0.9	te_in_peak	1	n.s	decreased
HERVS71-int	0	75	692	0.08	0.9	peak_in_te	1	n.s	decreased
HERVL18-int	0	195	692	0.1	0.9	peak_in_te	1	n.s	decreased
MER21-int	0	814	692	0.12	0.9	peak_in_te	1	n.s	decreased
HERVL40-int	0	971	692	0.14	0.9	te_in_peak	1	n.s	decreased
HERVL74-int	0	421	692	0.06	0.9	peak_in_te	1	n.s	decreased
MER2	1	9161	692	1.33	0.9	te_in_peak	1	n.s	decreased
MER94B	0	622	692	0.09	0.9	te_in_peak	1	n.s	decreased
HSMAR1	0	733	692	0.11	0.9	peak_in_te	1	n.s	decreased
HERVP71A-int	0	163	692	0.06	0.9	peak_in_te	1	n.s	decreased
MER51-int	0	413	692	0.09	0.9	peak_in_te	1	n.s	decreased
MER124	0	746	692	0.11	0.9	te_in_peak	1	n.s	decreased
MER101-int	0	991	692	0.14	0.9	te_in_peak	1	n.s	decreased
LTR88a	0	875	692	0.13	0.9	te_in_peak	1	n.s	decreased
MLT1E	0	798	692	0.12	0.9	te_in_peak	1	n.s	decreased
LTR88c	0	1024	692	0.15	0.9	te_in_peak	1	n.s	decreased
LTR89	0	1090	692	0.16	0.9	te_in_peak	1	n.s	decreased
Kanga1	0	816	692	0.12	0.9	te_in_peak	1	n.s	decreased
MLT1D-int	0	573	692	0.08	0.9	te_in_peak	1	n.s	decreased
LTR90A	0	399	692	0.06	0.9	te_in_peak	1	n.s	decreased
LTR90B	0	536	692	0.08	0.9	te_in_peak	1	n.s	decreased
Helitron3Na_Mam	0	1109	692	0.16	0.9	te_in_peak	1	n.s	decreased
Looper	0	531	692	0.08	0.9	te_in_peak	1	n.s	decreased
MLT1C-int	0	417	692	0.06	0.9	te_in_peak	1	n.s	decreased
Cheshire	0	974	692	0.14	0.9	te_in_peak	1	n.s	decreased
MLT1A1-int	0	425	692	0.09	0.9	peak_in_te	1	n.s	decreased
Helitron2Na_Mam	0	436	692	0.06	0.9	te_in_peak	1	n.s	decreased
MLT1A0-int	0	827	692	0.13	0.9	peak_in_te	1	n.s	decreased
HUERS-P1-int	0	400	692	0.11	0.9	peak_in_te	1	n.s	decreased
ERV3-16A3_LTR	0	1028	692	0.15	0.9	te_in_peak	1	n.s	decreased
MERX	0	432	692	0.06	0.9	te_in_peak	1	n.s	decreased
MER105	0	718	692	0.1	0.9	te_in_peak	1	n.s	decreased
MER106A	0	739	692	0.11	0.9	te_in_peak	1	n.s	decreased
MER106B	0	813	692	0.12	0.9	te_in_peak	1	n.s	decreased
MER110	0	721	692	0.1	0.9	te_in_peak	1	n.s	decreased
MER9a3	0	541	692	0.08	0.9	te_in_peak	1	n.s	decreased
MER110A	0	601	692	0.09	0.9	te_in_peak	1	n.s	decreased
ERVL-int	0	681	692	0.11	0.9	peak_in_te	1	n.s	decreased
MER113B	0	566	692	0.08	0.9	te_in_peak	1	n.s	decreased
HUERS-P3b-int	0	292	692	0.1	0.9	peak_in_te	1	n.s	decreased
MER11B	0	537	692	0.12	0.9	peak_in_te	1	n.s	decreased
HUERS-P3-int	0	419	692	0.14	0.9	peak_in_te	1	n.s	decreased
MER121	0	924	692	0.13	0.9	te_in_peak	1	n.s	decreased
MER92B	0	827	692	0.12	0.9	te_in_peak	1	n.s	decreased
MER41D	0	445	692	0.06	0.9	te_in_peak	1	n.s	decreased
MER90a	0	1112	692	0.16	0.9	te_in_peak	1	n.s	decreased
MER54B	0	395	692	0.06	0.9	te_in_peak	1	n.s	decreased
MER57D	0	431	692	0.06	0.9	te_in_peak	1	n.s	decreased
MER57C2	0	437	692	0.06	0.9	te_in_peak	1	n.s	decreased
MER57B1	0	985	692	0.14	0.9	te_in_peak	1	n.s	decreased
MER57A1	0	1015	692	0.15	0.9	te_in_peak	1	n.s	decreased
HERV3-int	0	170	692	0.1	0.9	peak_in_te	1	n.s	decreased
FordPrefect	0	580	692	0.08	0.9	te_in_peak	1	n.s	decreased
MER52D	0	511	692	0.13	0.9	peak_in_te	1	n.s	decreased
MER57F	0	408	692	0.06	0.9	te_in_peak	1	n.s	decreased
MER52C	0	351	692	0.07	0.9	peak_in_te	1	n.s	decreased
HERV35I-int	0	448	692	0.09	0.9	peak_in_te	1	n.s	decreased
MER52-int	0	334	692	0.13	0.9	peak_in_te	1	n.s	decreased
HERV4_I-int	0	277	692	0.06	0.9	peak_in_te	1	n.s	decreased
MER74B	0	869	692	0.13	0.9	te_in_peak	1	n.s	decreased
HERVE-int	0	194	692	0.13	0.9	peak_in_te	1	n.s	decreased
MER57E1	0	485	692	0.07	0.9	te_in_peak	1	n.s	decreased
MER70B	0	417	692	0.06	0.9	te_in_peak	1	n.s	decreased
MER51A	0	903	692	0.13	0.9	te_in_peak	1	n.s	decreased
MER61B	0	413	692	0.06	0.9	te_in_peak	1	n.s	decreased
MER67A	0	418	692	0.06	0.9	te_in_peak	1	n.s	decreased
MER66-int	0	531	692	0.12	0.9	peak_in_te	1	n.s	decreased
MER65C	0	666	692	0.1	0.9	te_in_peak	1	n.s	decreased
MER67B	0	436	692	0.06	0.9	te_in_peak	1	n.s	decreased
MER65-int	0	744	692	0.13	0.9	peak_in_te	1	n.s	decreased
MER63C	0	891	692	0.13	0.9	te_in_peak	1	n.s	decreased
MER61A	0	782	692	0.11	0.9	te_in_peak	1	n.s	decreased
MER70A	0	524	692	0.08	0.9	te_in_peak	1	n.s	decreased
MER6A	0	1018	692	0.15	0.9	te_in_peak	1	n.s	decreased
MER6	0	814	692	0.12	0.9	te_in_peak	1	n.s	decreased
MER5C1	0	613	692	0.09	0.9	te_in_peak	1	n.s	decreased
MER6B	0	677	692	0.1	0.9	te_in_peak	1	n.s	decreased
HAL1-2a_MD	0	1062	692	0.15	0.9	te_in_peak	1	n.s	decreased
MER58D	0	1134	692	0.16	0.9	te_in_peak	1	n.s	decreased
MER51B	0	677	692	0.1	0.9	te_in_peak	1	n.s	decreased
MER75	0	474	692	0.07	0.9	te_in_peak	1	n.s	decreased
HERVK3-int	0	178	692	0.08	0.9	peak_in_te	1	n.s	decreased
MER34C2	0	503	692	0.07	0.9	te_in_peak	1	n.s	decreased
HERVK11-int	0	132	692	0.09	0.9	peak_in_te	1	n.s	decreased
Kanga11a	0	878	692	0.13	0.9	te_in_peak	1	n.s	decreased
MER41C	0	788	692	0.11	0.9	te_in_peak	1	n.s	decreased
MER85	0	905	692	0.13	0.9	te_in_peak	1	n.s	decreased
MER39B	0	1155	692	0.17	0.9	te_in_peak	1	n.s	decreased
MER34C_	0	621	692	0.09	0.9	te_in_peak	1	n.s	decreased
HERVK14-int	0	181	692	0.06	0.9	peak_in_te	1	n.s	decreased
MER44C	0	844	692	0.12	0.9	te_in_peak	1	n.s	decreased
MER34B-int	0	555	692	0.08	0.9	te_in_peak	1	n.s	decreased
MER34B	0	621	692	0.09	0.9	te_in_peak	1	n.s	decreased
MER34A1	0	737	692	0.11	0.9	te_in_peak	1	n.s	decreased
HERVK22-int	0	281	692	0.13	0.9	peak_in_te	1	n.s	decreased
MER89-int	0	606	692	0.09	0.9	te_in_peak	1	n.s	decreased
MER90	0	653	692	0.09	0.9	te_in_peak	1	n.s	decreased
HERVK-int	0	173	692	0.12	0.9	peak_in_te	1	n.s	decreased
MER44D	0	734	692	0.11	0.9	te_in_peak	1	n.s	decreased
HERVE_a-int	0	136	692	0.09	0.9	peak_in_te	1	n.s	decreased
MER77B	0	1152	692	0.17	0.9	te_in_peak	1	n.s	decreased
MER50B	0	674	692	0.1	0.9	te_in_peak	1	n.s	decreased
MER50-int	0	351	692	0.1	0.9	peak_in_te	1	n.s	decreased
MER76	0	662	692	0.1	0.9	te_in_peak	1	n.s	decreased
MER4E	0	704	692	0.1	0.9	te_in_peak	1	n.s	decreased
MER4D	0	1203	692	0.17	0.9	te_in_peak	1	n.s	decreased
MER4C	0	1120	692	0.16	0.9	te_in_peak	1	n.s	decreased
MER4A1_	0	392	692	0.06	0.9	te_in_peak	1	n.s	decreased
HERVIP10FH-int	0	503	692	0.12	0.9	peak_in_te	1	n.s	decreased
HERVI-int	0	107	692	0.07	0.9	peak_in_te	1	n.s	decreased
MER47C	0	741	692	0.11	0.9	te_in_peak	1	n.s	decreased
MER47B	0	879	692	0.13	0.9	te_in_peak	1	n.s	decreased
MER83	0	417	692	0.06	0.9	te_in_peak	1	n.s	decreased
MER45R	0	618	692	0.09	0.9	te_in_peak	1	n.s	decreased
HERVIP10F-int	0	294	692	0.14	0.9	peak_in_te	1	n.s	decreased
LTR87	0	587	692	0.09	0.9	te_in_peak	1	n.s	decreased
LTR84a	0	597	692	0.09	0.9	te_in_peak	1	n.s	decreased
Kanga1a	0	844	692	0.12	0.9	te_in_peak	1	n.s	decreased
LTR26	0	601	692	0.09	0.9	te_in_peak	1	n.s	decreased
PRIMA41-int	0	332	692	0.08	0.9	peak_in_te	1	n.s	decreased
Arthur1A	0	1149	692	0.17	0.9	te_in_peak	1	n.s	decreased
LTR29	0	663	692	0.1	0.9	te_in_peak	1	n.s	decreased
LTR28	0	485	692	0.08	0.9	peak_in_te	1	n.s	decreased
LTR27	0	396	692	0.06	0.9	te_in_peak	1	n.s	decreased
AmnSINE1	0	1101	692	0.16	0.9	te_in_peak	1	n.s	decreased
LTR26B	0	440	692	0.06	0.9	te_in_peak	1	n.s	decreased
LTR25-int	0	441	692	0.14	0.9	peak_in_te	1	n.s	decreased
MamGypLTR1d	0	712	692	0.1	0.9	te_in_peak	1	n.s	decreased
L1MEg1	0	741	692	0.11	0.9	te_in_peak	1	n.s	decreased
L1MEg2	0	603	692	0.09	0.9	te_in_peak	1	n.s	decreased
LTR24B	0	421	692	0.06	0.9	te_in_peak	1	n.s	decreased
Ricksha_0	0	404	692	0.06	0.9	te_in_peak	1	n.s	decreased
LTR23	0	805	692	0.12	0.9	te_in_peak	1	n.s	decreased
LTR22C	0	380	692	0.06	0.9	te_in_peak	1	n.s	decreased
L1P4a	0	458	692	0.15	0.9	peak_in_te	1	n.s	decreased
PRIMA4-int	0	605	692	0.09	0.9	te_in_peak	1	n.s	decreased
LTR32	0	1023	692	0.15	0.9	te_in_peak	1	n.s	decreased
Arthur1C	0	709	692	0.1	0.9	te_in_peak	1	n.s	decreased
PABL_A-int	0	308	692	0.07	0.9	peak_in_te	1	n.s	decreased
LTR40b	0	1102	692	0.16	0.9	te_in_peak	1	n.s	decreased
LTR40A1	0	499	692	0.07	0.9	te_in_peak	1	n.s	decreased
MamGypLTR2c	0	1017	692	0.15	0.9	te_in_peak	1	n.s	decreased
MamGypLTR3	0	907	692	0.13	0.9	te_in_peak	1	n.s	decreased
L1MDb	0	877	692	0.13	0.9	te_in_peak	1	n.s	decreased
MamRep1527	0	1138	692	0.17	0.9	te_in_peak	1	n.s	decreased
LTR39	0	1147	692	0.17	0.9	te_in_peak	1	n.s	decreased
Kanga1c	0	820	692	0.12	0.9	te_in_peak	1	n.s	decreased
MamRep1894	0	685	692	0.1	0.9	te_in_peak	1	n.s	decreased
MamRep488	0	461	692	0.07	0.9	te_in_peak	1	n.s	decreased
LTR36	0	462	692	0.07	0.9	te_in_peak	1	n.s	decreased
Mam_R4	0	539	692	0.08	0.9	te_in_peak	1	n.s	decreased
ORSL	0	1187	692	0.17	0.9	te_in_peak	1	n.s	decreased
ORSL-2b	0	714	692	0.1	0.9	te_in_peak	1	n.s	decreased
PABL_A	0	507	692	0.07	0.9	te_in_peak	1	n.s	decreased
LTR2	0	825	692	0.12	0.9	te_in_peak	1	n.s	decreased
LTR1D	0	946	692	0.17	0.9	peak_in_te	1	n.s	decreased
LTR19A	0	417	692	0.06	0.9	te_in_peak	1	n.s	decreased
Tigger8	0	919	692	0.13	0.9	te_in_peak	1	n.s	decreased
LTR12	0	747	692	0.12	0.9	peak_in_te	1	n.s	decreased
Tigger9a	0	1009	692	0.15	0.9	te_in_peak	1	n.s	decreased
Tigger9b	0	763	692	0.11	0.9	te_in_peak	1	n.s	decreased
L1PBa1	0	340	692	0.14	0.9	peak_in_te	1	n.s	decreased
L1PBb	0	223	692	0.08	0.9	peak_in_te	1	n.s	decreased
X3_LINE	0	655	692	0.09	0.9	te_in_peak	1	n.s	decreased
X6B_LINE	0	431	692	0.06	0.9	te_in_peak	1	n.s	decreased
X7A_LINE	0	906	692	0.13	0.9	te_in_peak	1	n.s	decreased
LOR1b	0	1053	692	0.15	0.9	te_in_peak	1	n.s	decreased
LOR1a	0	767	692	0.11	0.9	te_in_peak	1	n.s	decreased
X7B_LINE	0	911	692	0.13	0.9	te_in_peak	1	n.s	decreased
LFSINE_Vert	0	958	692	0.14	0.9	te_in_peak	1	n.s	decreased
L5	0	717	692	0.1	0.9	te_in_peak	1	n.s	decreased
X7C_LINE	0	587	692	0.09	0.9	te_in_peak	1	n.s	decreased
Zaphod2	0	731	692	0.11	0.9	te_in_peak	1	n.s	decreased
LTR12B	0	166	692	0.07	0.9	peak_in_te	1	n.s	decreased
Tigger3d	0	588	692	0.09	0.9	te_in_peak	1	n.s	decreased
L1P5	0	647	692	0.09	0.9	te_in_peak	1	n.s	decreased
LTR12F	0	614	692	0.09	0.9	te_in_peak	1	n.s	decreased
AluYc3	0	568	692	0.08	0.9	te_in_peak	1	n.s	decreased
AluYc	1	8252	692	1.2	0.9	te_in_peak	1	n.s	decreased
THE1-int	0	639	692	0.09	0.9	te_in_peak	1	n.s	decreased
Tigger10	0	1023	692	0.15	0.9	te_in_peak	1	n.s	decreased
Tigger11a	0	431	692	0.06	0.9	te_in_peak	1	n.s	decreased
LTR16B1	0	1164	692	0.17	0.9	te_in_peak	1	n.s	decreased
LTR16B	0	673	692	0.1	0.9	te_in_peak	1	n.s	decreased
Tigger12	0	461	692	0.07	0.9	te_in_peak	1	n.s	decreased
Tigger12A	0	683	692	0.1	0.9	te_in_peak	1	n.s	decreased
Tigger16a	0	698	692	0.1	0.9	te_in_peak	1	n.s	decreased
L1PA2	2	4733	692	2.32	0.9	peak_in_te	1	n.s	decreased
Tigger16b	0	1040	692	0.15	0.9	te_in_peak	1	n.s	decreased
Tigger3	0	1191	692	0.17	0.9	te_in_peak	1	n.s	decreased
LTR13	0	428	692	0.09	0.9	peak_in_te	1	n.s	decreased
LTR12_	0	541	692	0.08	0.9	te_in_peak	1	n.s	decreased
LTR40c	0	588	692	0.09	0.9	te_in_peak	1	n.s	decreased
MER66C	0	552	692	0.08	0.9	te_in_peak	1	n.s	decreased
LTR41B	0	847	692	0.12	0.9	te_in_peak	1	n.s	decreased
MamGypLTR1c	0	1074	692	0.16	0.9	te_in_peak	1	n.s	decreased
LTR53	0	657	692	0.1	0.9	te_in_peak	1	n.s	decreased
LTR54	0	1060	692	0.15	0.9	te_in_peak	1	n.s	decreased
L1MB2	1	8073	692	1.17	0.9	te_in_peak	1	n.s	decreased
LTR55	0	385	692	0.06	0.9	te_in_peak	1	n.s	decreased
LTR56	0	962	692	0.14	0.9	te_in_peak	1	n.s	decreased
L1M2a	0	423	692	0.12	0.9	peak_in_te	1	n.s	decreased
LTR5A	0	259	692	0.06	0.9	peak_in_te	1	n.s	decreased
LTR5B	0	415	692	0.08	0.9	peak_in_te	1	n.s	decreased
Charlie20a	0	831	692	0.12	0.9	te_in_peak	1	n.s	decreased
Charlie21a	0	743	692	0.11	0.9	te_in_peak	1	n.s	decreased
MLT1F-int	0	478	692	0.07	0.9	te_in_peak	1	n.s	decreased
Charlie22a	0	1103	692	0.16	0.9	te_in_peak	1	n.s	decreased
L1M2c	0	368	692	0.09	0.9	peak_in_te	1	n.s	decreased
LTR80B	0	484	692	0.07	0.9	te_in_peak	1	n.s	decreased
LTR65	0	442	692	0.06	0.9	te_in_peak	1	n.s	decreased
MLT1J2-int	0	500	692	0.07	0.9	te_in_peak	1	n.s	decreased
Charlie3	0	342	692	0.07	0.9	peak_in_te	1	n.s	decreased
L1M3a	0	517	692	0.08	0.9	peak_in_te	1	n.s	decreased
MLT1J1-int	0	418	692	0.06	0.9	te_in_peak	1	n.s	decreased
MLT1H-int	0	707	692	0.1	0.9	te_in_peak	1	n.s	decreased
MLT1I-int	0	718	692	0.1	0.9	te_in_peak	1	n.s	decreased
Charlie25	0	1078	692	0.16	0.9	te_in_peak	1	n.s	decreased
Charlie26a	0	514	692	0.07	0.9	te_in_peak	1	n.s	decreased
L1M3f	0	596	692	0.14	0.9	peak_in_te	1	n.s	decreased
L1M3e	0	602	692	0.12	0.9	peak_in_te	1	n.s	decreased
L1M3c	0	910	692	0.15	0.9	peak_in_te	1	n.s	decreased
L1M3de	0	355	692	0.07	0.9	peak_in_te	1	n.s	decreased
L1M	0	952	692	0.14	0.9	te_in_peak	1	n.s	decreased
LTR82A	0	970	692	0.14	0.9	te_in_peak	1	n.s	decreased
Charlie9	0	1118	692	0.16	0.9	te_in_peak	1	n.s	decreased
LTR86A1	0	487	692	0.07	0.9	te_in_peak	1	n.s	decreased
L1MD	1	8187	692	1.19	0.9	te_in_peak	1	n.s	decreased
MamGypLTR1b	0	1144	692	0.17	0.9	te_in_peak	1	n.s	decreased
MamGypLTR1a	0	995	692	0.14	0.9	te_in_peak	1	n.s	decreased
LTR85c	0	1129	692	0.16	0.9	te_in_peak	1	n.s	decreased
MSTD-int	0	689	692	0.14	0.9	peak_in_te	1	n.s	decreased
LTR45B	0	425	692	0.06	0.9	te_in_peak	1	n.s	decreased
Charlie13a	0	554	692	0.08	0.9	te_in_peak	1	n.s	decreased
LTR47A	0	851	692	0.12	0.9	te_in_peak	1	n.s	decreased
LTR85b	0	1106	692	0.16	0.9	te_in_peak	1	n.s	decreased
LTR84b	0	1119	692	0.16	0.9	te_in_peak	1	n.s	decreased
LTR83	0	643	692	0.09	0.9	te_in_peak	1	n.s	decreased
Charlie13b	0	401	692	0.06	0.9	te_in_peak	1	n.s	decreased
LTR82B	0	1029	692	0.15	0.9	te_in_peak	1	n.s	decreased
L1M3d	0	462	692	0.07	0.9	peak_in_te	1	n.s	decreased
LTR81A	0	917	692	0.13	0.9	te_in_peak	1	n.s	decreased
LTR51	0	397	692	0.06	0.9	te_in_peak	1	n.s	decreased
Charlie14a	0	490	692	0.07	0.9	te_in_peak	1	n.s	decreased
LTR81C	0	686	692	0.1	0.9	te_in_peak	1	n.s	decreased
LTR48B	0	980	692	0.14	0.9	te_in_peak	1	n.s	decreased
LTR52	0	1002	692	0.15	0.9	te_in_peak	1	n.s	decreased
Kanga1d	0	666	692	0.1	0.9	te_in_peak	1	n.s	decreased
MLT1E1	0	921	692	0.13	0.9	te_in_peak	1	n.s	decreased
MLT2C2	0	1147	692	0.17	0.9	te_in_peak	1	n.s	decreased
Charlie7a	0	1576	692	0.23	0.8	te_in_peak	1	n.s	decreased
MLT1E3	0	1776	692	0.26	0.8	te_in_peak	1	n.s	decreased
Tigger2b_Pri	0	2004	692	0.29	0.8	te_in_peak	1	n.s	decreased
HAL1-3A_ME	0	1831	692	0.27	0.8	te_in_peak	1	n.s	decreased
Zaphod	0	2076	692	0.3	0.8	te_in_peak	1	n.s	decreased
MER67C	0	1429	692	0.21	0.8	te_in_peak	1	n.s	decreased
MER68	0	1446	692	0.21	0.8	te_in_peak	1	n.s	decreased
Tigger4	0	1429	692	0.21	0.8	te_in_peak	1	n.s	decreased
AluSq4	0	1393	692	0.2	0.8	te_in_peak	1	n.s	decreased
MLT1L	1	11143	692	1.62	0.8	te_in_peak	1	n.s	decreased
Tigger14a	0	1291	692	0.19	0.8	te_in_peak	1	n.s	decreased
Tigger12c	0	1244	692	0.18	0.8	te_in_peak	1	n.s	decreased
Charlie1	0	1883	692	0.27	0.8	te_in_peak	1	n.s	decreased
MamRep1161	0	1738	692	0.25	0.8	te_in_peak	1	n.s	decreased
MER89	0	1229	692	0.18	0.8	te_in_peak	1	n.s	decreased
MamRep38	0	2079	692	0.3	0.8	te_in_peak	1	n.s	decreased
MamRep4096	0	1271	692	0.18	0.8	te_in_peak	1	n.s	decreased
MamRep434	0	2139	692	0.31	0.8	te_in_peak	1	n.s	decreased
MER91B	0	1568	692	0.23	0.8	te_in_peak	1	n.s	decreased
MER91C	0	1607	692	0.23	0.8	te_in_peak	1	n.s	decreased
CR1_Mam	0	1676	692	0.24	0.8	te_in_peak	1	n.s	decreased
BLACKJACK	0	2129	692	0.31	0.8	te_in_peak	1	n.s	decreased
MSTB-int	0	833	692	0.2	0.8	peak_in_te	1	n.s	decreased
Charlie17a	0	1460	692	0.21	0.8	te_in_peak	1	n.s	decreased
MLT2F	0	1708	692	0.25	0.8	te_in_peak	1	n.s	decreased
Arthur1B	0	2293	692	0.33	0.8	te_in_peak	1	n.s	decreased
MER8	0	1930	692	0.28	0.8	te_in_peak	1	n.s	decreased
MER96	0	1265	692	0.18	0.8	te_in_peak	1	n.s	decreased
Arthur1	0	2291	692	0.33	0.8	te_in_peak	1	n.s	decreased
MER77	0	1226	692	0.18	0.8	te_in_peak	1	n.s	decreased
MER96B	0	2125	692	0.31	0.8	te_in_peak	1	n.s	decreased
MLT2C1	0	2306	692	0.33	0.8	te_in_peak	1	n.s	decreased
Charlie19a	0	1601	692	0.23	0.8	te_in_peak	1	n.s	decreased
MLT2B2	0	1944	692	0.28	0.8	te_in_peak	1	n.s	decreased
AluYk4	0	1840	692	0.27	0.8	te_in_peak	1	n.s	decreased
Ricksha_c	0	1230	692	0.18	0.8	te_in_peak	1	n.s	decreased
Charlie23a	0	1470	692	0.21	0.8	te_in_peak	1	n.s	decreased
MER74A	0	1511	692	0.22	0.8	te_in_peak	1	n.s	decreased
Charlie24	0	1319	692	0.19	0.8	te_in_peak	1	n.s	decreased
MLT1J-int	0	1274	692	0.18	0.8	te_in_peak	1	n.s	decreased
Charlie2a	0	2060	692	0.3	0.8	te_in_peak	1	n.s	decreased
MamRep1879	0	1455	692	0.21	0.8	te_in_peak	1	n.s	decreased
Zaphod3	0	1223	692	0.18	0.8	te_in_peak	1	n.s	decreased
MER66B	0	1382	692	0.2	0.8	te_in_peak	1	n.s	decreased
HERVK9-int	0	283	692	0.23	0.8	peak_in_te	1	n.s	decreased
MER45B	0	1306	692	0.19	0.8	te_in_peak	1	n.s	decreased
MER44B	0	2118	692	0.31	0.8	te_in_peak	1	n.s	decreased
LTR33B	0	1454	692	0.21	0.8	te_in_peak	1	n.s	decreased
LTR33A_	0	1525	692	0.22	0.8	te_in_peak	1	n.s	decreased
MER41-int	0	1130	692	0.29	0.8	peak_in_te	1	n.s	decreased
LTR33A	0	1904	692	0.28	0.8	te_in_peak	1	n.s	decreased
MER34A	0	1434	692	0.21	0.8	te_in_peak	1	n.s	decreased
MER34	0	1249	692	0.18	0.8	te_in_peak	1	n.s	decreased
MER31A	0	1320	692	0.19	0.8	te_in_peak	1	n.s	decreased
MER31-int	0	1666	692	0.24	0.8	te_in_peak	1	n.s	decreased
L1MEb	0	1558	692	0.23	0.8	te_in_peak	1	n.s	decreased
MER2B	0	1569	692	0.23	0.8	te_in_peak	1	n.s	decreased
MER21A	0	1488	692	0.22	0.8	te_in_peak	1	n.s	decreased
LTR37B	0	1884	692	0.27	0.8	te_in_peak	1	n.s	decreased
HSMAR2	0	1774	692	0.26	0.8	peak_in_te	1	n.s	decreased
MER11A	0	906	692	0.21	0.8	peak_in_te	1	n.s	decreased
MER113A	0	1597	692	0.23	0.8	te_in_peak	1	n.s	decreased
Harlequin-int	0	250	692	0.19	0.8	peak_in_te	1	n.s	decreased
MER104	0	2178	692	0.32	0.8	te_in_peak	1	n.s	decreased
LTR16A2	0	1725	692	0.25	0.8	te_in_peak	1	n.s	decreased
LTR16B2	0	1468	692	0.21	0.8	te_in_peak	1	n.s	decreased
Kanga2_a	0	1526	692	0.22	0.8	te_in_peak	1	n.s	decreased
LTR85a	0	1790	692	0.26	0.8	te_in_peak	1	n.s	decreased
LTR88b	0	1561	692	0.23	0.8	te_in_peak	1	n.s	decreased
LTR9	0	1897	692	0.28	0.8	te_in_peak	1	n.s	decreased
LTR16E2	0	2131	692	0.31	0.8	te_in_peak	1	n.s	decreased
LTR37A	0	1851	692	0.27	0.8	te_in_peak	1	n.s	decreased
LTR16E1	0	2290	692	0.33	0.8	te_in_peak	1	n.s	decreased
LTR41	0	1559	692	0.23	0.8	te_in_peak	1	n.s	decreased
LOR1-int	0	920	692	0.18	0.8	peak_in_te	1	n.s	decreased
L2	6	53655	692	7.78	0.8	te_in_peak	1	n.s	decreased
L1MC	1	11437	692	1.66	0.8	te_in_peak	1	n.s	decreased
MER57-int	0	857	692	0.22	0.8	peak_in_te	1	n.s	decreased
L1MCb	0	1763	692	0.27	0.8	peak_in_te	1	n.s	decreased
MER5C	0	1339	692	0.19	0.8	te_in_peak	1	n.s	decreased
MER61-int	0	752	692	0.26	0.8	peak_in_te	1	n.s	decreased
HERV16-int	0	1566	692	0.23	0.8	te_in_peak	1	n.s	decreased
LTR40a	0	1903	692	0.28	0.8	te_in_peak	1	n.s	decreased
MER65A	0	1328	692	0.19	0.8	te_in_peak	1	n.s	decreased
MER63D	0	1703	692	0.25	0.8	te_in_peak	1	n.s	decreased
MER4A1	0	2161	692	0.31	0.8	te_in_peak	1	n.s	decreased
L1PB	0	1614	692	0.23	0.8	te_in_peak	1	n.s	decreased
MER50	0	2269	692	0.33	0.8	te_in_peak	1	n.s	decreased
MER4D1	0	1431	692	0.21	0.8	te_in_peak	1	n.s	decreased
MER4B-int	0	1077	692	0.18	0.8	peak_in_te	1	n.s	decreased
MER4B	0	1679	692	0.24	0.8	te_in_peak	1	n.s	decreased
Charlie15a	0	3412	692	0.49	0.7	te_in_peak	1	n.s	decreased
MSTC	0	3042	692	0.44	0.7	te_in_peak	1	n.s	decreased
Charlie7	0	3652	692	0.53	0.7	te_in_peak	1	n.s	decreased
LTR8	0	3385	692	0.49	0.7	te_in_peak	1	n.s	decreased
L1P4	0	3424	692	0.5	0.7	te_in_peak	1	n.s	decreased
MLT1E1A	0	2926	692	0.42	0.7	te_in_peak	1	n.s	decreased
Charlie8	0	2921	692	0.42	0.7	te_in_peak	1	n.s	decreased
Charlie18a	0	2474	692	0.36	0.7	te_in_peak	1	n.s	decreased
L1PA12	0	1577	692	0.36	0.7	peak_in_te	1	n.s	decreased
L1P2	0	1399	692	0.52	0.7	peak_in_te	1	n.s	decreased
LTR67B	0	3388	692	0.49	0.7	te_in_peak	1	n.s	decreased
Charlie4a	0	3386	692	0.49	0.7	te_in_peak	1	n.s	decreased
MLT1F1	0	2916	692	0.42	0.7	te_in_peak	1	n.s	decreased
MLT1G3	0	2501	692	0.36	0.7	te_in_peak	1	n.s	decreased
MADE2	0	2628	692	0.38	0.7	te_in_peak	1	n.s	decreased
L1ME3A	1	13940	692	2.02	0.7	te_in_peak	1	n.s	decreased
MamRep137	0	2353	692	0.34	0.7	te_in_peak	1	n.s	decreased
L1ME5	0	3200	692	0.46	0.7	te_in_peak	1	n.s	decreased
L1MA5A	0	3136	692	0.45	0.7	te_in_peak	1	n.s	decreased
Charlie2b	0	3547	692	0.51	0.7	te_in_peak	1	n.s	decreased
MLT1G1	0	3331	692	0.48	0.7	te_in_peak	1	n.s	decreased
Charlie1b	0	3016	692	0.44	0.7	te_in_peak	1	n.s	decreased
MLT2A1	0	3029	692	0.44	0.7	te_in_peak	1	n.s	decreased
LTR78B	0	3022	692	0.44	0.7	te_in_peak	1	n.s	decreased
MLT1G	0	2628	692	0.38	0.7	te_in_peak	1	n.s	decreased
L1MA3	1	7780	692	2.06	0.7	peak_in_te	1	n.s	decreased
Plat_L3	0	3663	692	0.53	0.7	te_in_peak	1	n.s	decreased
Charlie5	0	2525	692	0.37	0.7	te_in_peak	1	n.s	decreased
MLT1H1	0	3327	692	0.48	0.7	te_in_peak	1	n.s	decreased
LTR16A1	0	2631	692	0.38	0.7	te_in_peak	1	n.s	decreased
Tigger7	0	3092	692	0.45	0.7	te_in_peak	1	n.s	decreased
AluSx	13	134406	692	19.49	0.7	te_in_peak	1	n.s	decreased
MER91A	0	3556	692	0.52	0.7	te_in_peak	1	n.s	decreased
MARNA	0	3337	692	0.48	0.7	te_in_peak	1	n.s	decreased
MER39	0	3040	692	0.44	0.7	te_in_peak	1	n.s	decreased
MER4-int	0	1908	692	0.42	0.7	peak_in_te	1	n.s	decreased
MER41A	0	2495	692	0.36	0.7	te_in_peak	1	n.s	decreased
MER44A	0	2322	692	0.34	0.7	te_in_peak	1	n.s	decreased
MER46C	0	2779	692	0.4	0.7	te_in_peak	1	n.s	decreased
MER47A	0	2999	692	0.43	0.7	te_in_peak	1	n.s	decreased
MER82	0	3241	692	0.47	0.7	te_in_peak	1	n.s	decreased
AluSq10	0	2386	692	0.35	0.7	te_in_peak	1	n.s	decreased
MER21B	0	2540	692	0.37	0.7	te_in_peak	1	n.s	decreased
HERV9-int	0	669	692	0.43	0.7	peak_in_te	1	n.s	decreased
AluSg	4	40493	692	5.87	0.7	te_in_peak	1	n.s	decreased
MER58A	1	13418	692	1.95	0.7	te_in_peak	1	n.s	decreased
AluSc8	2	21434	692	3.11	0.7	te_in_peak	1	n.s	decreased
MER58C	0	2599	692	0.38	0.7	te_in_peak	1	n.s	decreased
MER5A	3	34467	692	5	0.7	te_in_peak	1	n.s	decreased
MER5B	2	24757	692	3.59	0.7	te_in_peak	1	n.s	decreased
MER63A	0	3483	692	0.51	0.7	te_in_peak	1	n.s	decreased
MER63B	0	2377	692	0.34	0.7	te_in_peak	1	n.s	decreased
Tigger5	0	2594	692	0.38	0.7	te_in_peak	1	n.s	decreased
LTR50	0	2321	692	0.34	0.7	te_in_peak	1	n.s	decreased
Tigger4b	0	2493	692	0.36	0.7	te_in_peak	1	n.s	decreased
MER115	0	2603	692	0.38	0.7	te_in_peak	1	n.s	decreased
AluSz6	4	44725	692	6.49	0.7	te_in_peak	1	n.s	decreased
L1PA15-16	0	1105	692	0.35	0.7	peak_in_te	1	n.s	decreased
Tigger2	0	2730	692	0.4	0.7	te_in_peak	1	n.s	decreased
THE1D-int	0	1774	692	0.48	0.7	peak_in_te	1	n.s	decreased
MER102c	0	3476	692	0.5	0.7	te_in_peak	1	n.s	decreased
THE1C-int	0	1714	692	0.48	0.7	peak_in_te	1	n.s	decreased
MER102a	0	2820	692	0.41	0.7	te_in_peak	1	n.s	decreased
THE1A-int	0	1399	692	0.42	0.7	peak_in_te	1	n.s	decreased
Tigger2a	0	3310	692	0.48	0.7	te_in_peak	1	n.s	decreased
MER1A	0	3216	692	0.47	0.7	te_in_peak	1	n.s	decreased
Tigger3c	0	2340	692	0.34	0.7	te_in_peak	1	n.s	decreased
Tigger4a	0	3464	692	0.5	0.7	te_in_peak	1	n.s	decreased
Tigger13a	0	3080	692	0.45	0.7	te_in_peak	1	n.s	decreased
Tigger15a	0	5057	692	0.73	0.6	te_in_peak	1	n.s	decreased
MSTA-int	0	2905	692	0.71	0.6	peak_in_te	1	n.s	decreased
L1PA14	0	2782	692	0.7	0.6	peak_in_te	1	n.s	decreased
L1MC4	2	25031	692	3.63	0.6	te_in_peak	1	n.s	decreased
MLT2D	0	3695	692	0.54	0.6	te_in_peak	1	n.s	decreased
L1PBa	0	1627	692	0.62	0.6	peak_in_te	1	n.s	decreased
L1PA8A	0	2169	692	0.77	0.6	peak_in_te	1	n.s	decreased
L1MD3	0	4868	692	0.71	0.6	te_in_peak	1	n.s	decreased
L1PB2	0	2519	692	0.55	0.6	peak_in_te	1	n.s	decreased
L1PA17	0	4303	692	0.77	0.6	peak_in_te	1	n.s	decreased
L1MEc	1	15603	692	2.26	0.6	te_in_peak	1	n.s	decreased
L1P3	0	3115	692	0.62	0.6	peak_in_te	1	n.s	decreased
L1ME3D	0	4015	692	0.58	0.6	te_in_peak	1	n.s	decreased
L1ME3E	0	4372	692	0.63	0.6	te_in_peak	1	n.s	decreased
L1ME3F	0	4307	692	0.62	0.6	te_in_peak	1	n.s	decreased
L1ME4a	3	39960	692	5.8	0.6	te_in_peak	1	n.s	decreased
L1P1	0	2999	692	0.65	0.6	peak_in_te	1	n.s	decreased
Tigger3a	0	5302	692	0.77	0.6	te_in_peak	1	n.s	decreased
AluSx3	2	28692	692	4.16	0.6	te_in_peak	1	n.s	decreased
THE1A	0	4109	692	0.6	0.6	te_in_peak	1	n.s	decreased
MLT2B1	0	3862	692	0.56	0.6	te_in_peak	1	n.s	decreased
MER30	0	4093	692	0.59	0.6	te_in_peak	1	n.s	decreased
MLT1N2	0	5590	692	0.81	0.6	te_in_peak	1	n.s	decreased
MLT1E2	0	3727	692	0.54	0.6	te_in_peak	1	n.s	decreased
HAL1b	0	4433	692	0.64	0.6	te_in_peak	1	n.s	decreased
L1HS	0	1496	692	0.81	0.6	peak_in_te	1	n.s	decreased
L1M7	0	3928	692	0.57	0.6	te_in_peak	1	n.s	decreased
MLT1B	1	17062	692	2.47	0.6	te_in_peak	1	n.s	decreased
MLT1J	1	14342	692	2.08	0.6	te_in_peak	1	n.s	decreased
L1MA10	0	4614	692	0.67	0.6	te_in_peak	1	n.s	decreased
MLT1J1	0	4522	692	0.66	0.6	te_in_peak	1	n.s	decreased
MER102b	0	4062	692	0.59	0.6	te_in_peak	1	n.s	decreased
MLT1K	1	16907	692	2.45	0.6	te_in_peak	1	n.s	decreased
ERVL-B4-int	0	3143	692	0.63	0.6	peak_in_te	1	n.s	decreased
L1MA5	0	3883	692	0.69	0.6	peak_in_te	1	n.s	decreased
L1MA6	0	4815	692	0.79	0.6	peak_in_te	1	n.s	decreased
LTR79	0	3746	692	0.54	0.6	te_in_peak	1	n.s	decreased
MER112	0	4362	692	0.63	0.6	te_in_peak	1	n.s	decreased
MER113	0	3804	692	0.55	0.6	te_in_peak	1	n.s	decreased
MER94	0	4747	692	0.69	0.6	te_in_peak	1	n.s	decreased
MER20B	0	4107	692	0.6	0.6	te_in_peak	1	n.s	decreased
L1MB1	0	5476	692	0.79	0.6	te_in_peak	1	n.s	decreased
MER117	0	4480	692	0.65	0.6	te_in_peak	1	n.s	decreased
MLT2B4	0	3755	692	0.54	0.6	te_in_peak	1	n.s	decreased
FAM	0	4727	692	0.69	0.6	te_in_peak	1	n.s	decreased
ERVL-E-int	0	7127	692	1.03	0.5	te_in_peak	1	n.s	decreased
MLT1A1	0	6541	692	0.95	0.5	te_in_peak	1	n.s	decreased
AluSc5	0	6723	692	0.97	0.5	te_in_peak	1	n.s	decreased
L1PA11	0	3825	692	0.97	0.5	peak_in_te	1	n.s	decreased
MADE1	0	7794	692	1.13	0.5	te_in_peak	1	n.s	decreased
FRAM	0	8397	692	1.22	0.5	te_in_peak	1	n.s	decreased
Tigger3b	0	6458	692	0.94	0.5	te_in_peak	1	n.s	decreased
HERVL-int	0	1837	692	0.9	0.5	peak_in_te	1	n.s	decreased
L1MB4	0	8334	692	1.21	0.5	te_in_peak	1	n.s	decreased
L1PB1	1	10512	692	3.14	0.5	peak_in_te	1	n.s	decreased
L1PA3	2	10259	692	4.61	0.5	peak_in_te	1	n.s	decreased
AluSx4	0	5646	692	0.82	0.5	te_in_peak	1	n.s	decreased
AluSz	7	96018	692	13.92	0.5	te_in_peak	1	n.s	decreased
MER53	0	5794	692	0.84	0.5	te_in_peak	1	n.s	decreased
AluSg7	0	8169	692	1.18	0.5	te_in_peak	1	n.s	decreased
AluSp	3	48595	692	7.05	0.5	te_in_peak	1	n.s	decreased
LTR16A	0	6623	692	0.96	0.5	te_in_peak	1	n.s	decreased
Charlie4z	0	5915	692	0.86	0.5	te_in_peak	1	n.s	decreased
FLAM_C	1	22134	692	3.21	0.5	te_in_peak	1	n.s	decreased
AluSq2	3	54052	692	7.84	0.5	te_in_peak	1	n.s	decreased
AluSq	1	21418	692	3.11	0.5	te_in_peak	1	n.s	decreased
MER58B	0	6959	692	1.01	0.5	te_in_peak	1	n.s	decreased
L1MA1	0	3767	692	1.02	0.5	peak_in_te	1	n.s	decreased
L1MA7	0	7705	692	1.12	0.5	te_in_peak	1	n.s	decreased
L1ME3B	0	7216	692	1.05	0.5	te_in_peak	1	n.s	decreased
L1MDa	0	5871	692	0.94	0.5	peak_in_te	1	n.s	decreased
L1MC2	0	5651	692	0.82	0.5	te_in_peak	1	n.s	decreased
Charlie1a	0	5726	692	0.83	0.5	te_in_peak	1	n.s	decreased
L3b	0	6782	692	0.98	0.5	te_in_peak	1	n.s	decreased
L1ME2z	0	6932	692	1.01	0.5	te_in_peak	1	n.s	decreased
LTR33	0	8367	692	1.21	0.5	te_in_peak	1	n.s	decreased
L1MC5	1	18883	692	2.74	0.5	te_in_peak	1	n.s	decreased
MSTA	1	18879	692	2.74	0.5	te_in_peak	1	n.s	decreased
L1M3	0	6303	692	0.91	0.5	te_in_peak	1	n.s	decreased
L1MD1	0	5716	692	0.98	0.5	peak_in_te	1	n.s	decreased
MSTD	0	7299	692	1.06	0.5	te_in_peak	1	n.s	decreased
L1MC4a	1	24860	692	3.61	0.4	te_in_peak	1	n.s	decreased
L1PA4	1	11355	692	4.48	0.4	peak_in_te	1	n.s	decreased
L1MD2	0	9377	692	1.36	0.4	te_in_peak	1	n.s	decreased
L1MEe	0	10093	692	1.46	0.4	te_in_peak	1	n.s	decreased
L1MC3	0	11431	692	1.73	0.4	peak_in_te	1	n.s	decreased
L1MA8	0	9979	692	1.45	0.4	te_in_peak	1	n.s	decreased
AluJo	4	70096	692	10.17	0.4	te_in_peak	1	n.s	decreased
HERVH-int	0	1485	692	1.35	0.4	peak_in_te	1	n.s	decreased
L1PA8	0	7392	692	1.63	0.4	peak_in_te	1	n.s	decreased
L1MB5	0	8925	692	1.29	0.4	te_in_peak	1	n.s	decreased
MER3	0	10835	692	1.57	0.4	te_in_peak	1	n.s	decreased
L1MA4A	0	5370	692	1.23	0.4	peak_in_te	1	n.s	decreased
L1ME1	1	27366	692	3.97	0.4	te_in_peak	1	n.s	decreased
L1MA4	0	9057	692	1.5	0.4	peak_in_te	1	n.s	decreased
L1ME3C	0	11397	692	1.65	0.4	te_in_peak	1	n.s	decreased
HAL1	1	23782	692	3.45	0.4	te_in_peak	1	n.s	decreased
L1M2	0	8137	692	1.23	0.4	peak_in_te	1	n.s	decreased
L1PA13	0	8134	692	1.8	0.4	peak_in_te	1	n.s	decreased
L1MEd	0	9147	692	1.33	0.4	te_in_peak	1	n.s	decreased
MER33	0	9434	692	1.37	0.4	te_in_peak	1	n.s	decreased
MLT1I	0	10410	692	1.51	0.4	te_in_peak	1	n.s	decreased
L1MA2	0	6501	692	1.76	0.4	peak_in_te	1	n.s	decreased
L1PA10	0	6515	692	1.6	0.4	peak_in_te	1	n.s	decreased
L1PREC2	0	7049	692	1.5	0.4	peak_in_te	1	n.s	decreased
THE1C	0	9664	692	1.4	0.4	te_in_peak	1	n.s	decreased
THE1D	0	12299	692	1.78	0.4	te_in_peak	1	n.s	decreased
MLT1A	0	8559	692	1.24	0.4	te_in_peak	1	n.s	decreased
MER103C	0	8932	692	1.3	0.4	te_in_peak	1	n.s	decreased
L1ME2	0	11160	692	1.62	0.4	te_in_peak	1	n.s	decreased
MLT1H	0	9277	692	1.35	0.4	te_in_peak	1	n.s	decreased
FLAM_A	0	15999	692	2.32	0.3	te_in_peak	1	n.s	decreased
L4	0	16093	692	2.33	0.3	te_in_peak	1	n.s	decreased
AluSc	1	33719	692	4.89	0.3	te_in_peak	1	n.s	decreased
AluJr	2	75240	692	10.91	0.3	te_in_peak	1	n.s	decreased
L1MB3	0	15984	692	2.32	0.3	te_in_peak	1	n.s	decreased
L2b	3	93216	692	13.52	0.3	te_in_peak	1	n.s	decreased
MLT1C	0	18952	692	2.75	0.3	te_in_peak	1	n.s	decreased
L1M4	0	16181	692	2.35	0.3	te_in_peak	1	n.s	decreased
L1M1	0	7969	692	2.08	0.3	peak_in_te	1	n.s	decreased
MLT1D	0	19470	692	2.82	0.3	te_in_peak	1	n.s	decreased
L1PA7	1	12023	692	4.74	0.3	peak_in_te	1	n.s	decreased
L1PA15	0	7451	692	1.9	0.3	peak_in_te	1	n.s	decreased
Tigger1	0	11905	692	2.22	0.3	peak_in_te	1	n.s	decreased
AluJb	6	135185	692	19.6	0.3	te_in_peak	1	n.s	decreased
L1MEg	0	14905	692	2.16	0.3	te_in_peak	1	n.s	decreased
L1PA16	0	12620	692	2.68	0.3	peak_in_te	1	n.s	decreased
L1MC1	0	11664	692	1.87	0.3	peak_in_te	1	n.s	decreased
L1MB8	0	14888	692	2.16	0.3	te_in_peak	1	n.s	decreased
L1PA6	0	5479	692	2.66	0.3	peak_in_te	1	n.s	decreased
MER20	0	16586	692	2.41	0.3	te_in_peak	1	n.s	decreased
L2a	4	158835	692	23.03	0.2	te_in_peak	1	n.s	decreased
L1MB7	0	20680	692	3	0.2	te_in_peak	1	n.s	decreased
L1M5	1	59590	692	8.64	0.2	te_in_peak	1	n.s	decreased
AluSx1	2	107849	692	15.64	0.2	te_in_peak	1	n.s	decreased
MIRc	2	101688	692	14.75	0.2	te_in_peak	1	n.s	decreased
MIRb	4	219524	692	31.84	0.2	te_in_peak	1	n.s	decreased
MIR3	2	89604	692	12.99	0.2	te_in_peak	1	n.s	decreased
MIR	3	170964	692	24.79	0.2	te_in_peak	1	n.s	decreased
L2c	3	133379	692	19.34	0.2	te_in_peak	1	n.s	decreased
L1PA5	0	10764	692	3.84	0.2	peak_in_te	1	n.s	decreased
THE1B	0	22033	692	3.2	0.2	te_in_peak	1	n.s	decreased
L3	0	43054	692	6.24	0.1	te_in_peak	1	n.s	decreased
LTR23	2	805	1433	0.21	2.5	te_in_peak	1	n.s	increased
LTR7B	2	776	1433	0.21	2.5	te_in_peak	1	n.s	increased
MER61A	2	782	1433	0.21	2.5	te_in_peak	1	n.s	increased
MER51A	2	903	1433	0.24	2.4	te_in_peak	1	n.s	increased
L1PBa1	2	340	1433	0.29	2.3	peak_in_te	1	n.s	increased
MER67C	2	1429	1433	0.38	2.2	te_in_peak	1	n.s	increased
Charlie24	2	1319	1433	0.35	2.2	te_in_peak	1	n.s	increased
MER66B	2	1382	1433	0.37	2.2	te_in_peak	1	n.s	increased
MSTB-int	2	833	1433	0.41	2.1	peak_in_te	1	n.s	increased
LTR9	2	1897	1433	0.5	2	te_in_peak	1	n.s	increased
LTR21A	1	90	1433	0.02	2	te_in_peak	1	n.s	increased
LTR22B	1	216	1433	0.06	1.9	te_in_peak	1	n.s	increased
LTR86B2	1	257	1433	0.07	1.9	te_in_peak	1	n.s	increased
LTR7Y	1	245	1433	0.06	1.9	te_in_peak	1	n.s	increased
LTR7C	1	291	1433	0.08	1.9	te_in_peak	1	n.s	increased
LTR69	1	135	1433	0.04	1.9	te_in_peak	1	n.s	increased
L1MEa	1	317	1433	0.08	1.9	te_in_peak	1	n.s	increased
L1MCb	2	1763	1433	0.56	1.9	peak_in_te	1	n.s	increased
MER57E3	1	229	1433	0.06	1.9	te_in_peak	1	n.s	increased
MER61C	1	294	1433	0.08	1.9	te_in_peak	1	n.s	increased
MER61D	1	265	1433	0.07	1.9	te_in_peak	1	n.s	increased
L1M2b	1	193	1433	0.08	1.9	peak_in_te	1	n.s	increased
LTR24C	1	368	1433	0.1	1.8	te_in_peak	1	n.s	increased
PRIMA4_LTR	1	335	1433	0.09	1.8	te_in_peak	1	n.s	increased
MER101	1	348	1433	0.09	1.8	te_in_peak	1	n.s	increased
MST-int	1	344	1433	0.09	1.8	te_in_peak	1	n.s	increased
MamRep488	1	461	1433	0.12	1.8	te_in_peak	1	n.s	increased
HERVH48-int	1	77	1433	0.1	1.8	peak_in_te	1	n.s	increased
LTR36	1	462	1433	0.12	1.8	te_in_peak	1	n.s	increased
MER68-int	1	323	1433	0.09	1.8	te_in_peak	1	n.s	increased
SVA_A	1	241	1433	0.14	1.8	peak_in_te	1	n.s	increased
LTR84a	1	597	1433	0.16	1.7	te_in_peak	1	n.s	increased
LTR9B	1	740	1433	0.2	1.7	te_in_peak	1	n.s	increased
MER21C	3	4925	1433	1.3	1.7	te_in_peak	1	n.s	increased
MER50B	1	674	1433	0.18	1.7	te_in_peak	1	n.s	increased
MER51-int	1	413	1433	0.19	1.7	peak_in_te	1	n.s	increased
MER72	1	735	1433	0.19	1.7	te_in_peak	1	n.s	increased
MER34C_	1	621	1433	0.16	1.7	te_in_peak	1	n.s	increased
HUERS-P3b-int	1	292	1433	0.21	1.7	peak_in_te	1	n.s	increased
AluYc3	1	568	1433	0.15	1.7	te_in_peak	1	n.s	increased
X3_LINE	1	655	1433	0.17	1.7	te_in_peak	1	n.s	increased
LTR5B	1	415	1433	0.17	1.7	peak_in_te	1	n.s	increased
LTR28	1	485	1433	0.16	1.7	peak_in_te	1	n.s	increased
LTR85b	1	1106	1433	0.29	1.6	te_in_peak	1	n.s	increased
LTR2	1	825	1433	0.22	1.6	te_in_peak	1	n.s	increased
LTR8	2	3385	1433	0.9	1.6	te_in_peak	1	n.s	increased
LTR81A	1	917	1433	0.24	1.6	te_in_peak	1	n.s	increased
HERVE-int	1	194	1433	0.26	1.6	peak_in_te	1	n.s	increased
MamGypLTR2c	1	1017	1433	0.27	1.6	te_in_peak	1	n.s	increased
LTR54	1	1060	1433	0.28	1.6	te_in_peak	1	n.s	increased
MER11B	1	537	1433	0.26	1.6	peak_in_te	1	n.s	increased
MER57A1	1	1015	1433	0.27	1.6	te_in_peak	1	n.s	increased
MER52D	1	511	1433	0.27	1.6	peak_in_te	1	n.s	increased
MER74B	1	869	1433	0.23	1.6	te_in_peak	1	n.s	increased
MER4E1	1	1007	1433	0.27	1.6	te_in_peak	1	n.s	increased
MER4A	1	998	1433	0.26	1.6	te_in_peak	1	n.s	increased
L1MDb	1	877	1433	0.24	1.6	peak_in_te	1	n.s	increased
L1M3e	1	602	1433	0.26	1.6	peak_in_te	1	n.s	increased
HERVIP10F-int	1	294	1433	0.3	1.5	peak_in_te	1	n.s	increased
MER45C	1	1165	1433	0.31	1.5	te_in_peak	1	n.s	increased
MER4C	1	1120	1433	0.3	1.5	te_in_peak	1	n.s	increased
LTR39	1	1147	1433	0.3	1.5	te_in_peak	1	n.s	increased
MER77	1	1226	1433	0.32	1.5	te_in_peak	1	n.s	increased
MamRep4096	1	1271	1433	0.34	1.5	te_in_peak	1	n.s	increased
LTR16A2	1	1725	1433	0.46	1.4	te_in_peak	1	n.s	increased
MER21A	1	1488	1433	0.39	1.4	te_in_peak	1	n.s	increased
MER63D	1	1703	1433	0.45	1.4	te_in_peak	1	n.s	increased
MLT2F	1	1708	1433	0.45	1.4	te_in_peak	1	n.s	increased
MER11A	1	906	1433	0.43	1.4	peak_in_te	1	n.s	increased
MER57-int	1	857	1433	0.45	1.4	peak_in_te	1	n.s	increased
AluYc	3	8252	1433	2.18	1.3	te_in_peak	1	n.s	increased
L1PBa	2	1627	1433	1.29	1.3	peak_in_te	1	n.s	increased
LTR16E2	1	2131	1433	0.56	1.3	te_in_peak	1	n.s	increased
Tigger2b_Pri	1	2004	1433	0.53	1.3	te_in_peak	1	n.s	increased
AluYk4	1	1840	1433	0.49	1.3	te_in_peak	1	n.s	increased
MER4A1	1	2161	1433	0.57	1.3	te_in_peak	1	n.s	increased
MER96B	1	2125	1433	0.56	1.3	te_in_peak	1	n.s	increased
MER46C	1	2779	1433	0.73	1.2	te_in_peak	1	n.s	increased
L1M4b	2	5254	1433	1.57	1.2	peak_in_te	1	n.s	increased
LTR33	3	8367	1433	2.21	1.2	te_in_peak	1	n.s	increased
MER41-int	1	1130	1433	0.6	1.2	peak_in_te	1	n.s	increased
AluSq10	1	2386	1433	0.63	1.2	te_in_peak	1	n.s	increased
Tigger7	1	3092	1433	0.82	1.1	te_in_peak	1	n.s	increased
LTR12C	2	2581	1433	1.77	1.1	peak_in_te	1	n.s	increased
LTR30	0	137	1433	0.04	1	peak_in_te	1	n.s	increased
MER51D	0	150	1433	0.04	1	te_in_peak	1	n.s	increased
LTR38C	0	112	1433	0.03	1	te_in_peak	1	n.s	increased
LTR3	0	85	1433	0.02	1	te_in_peak	1	n.s	increased
MER50C	0	108	1433	0.03	1	te_in_peak	1	n.s	increased
MER75A	0	92	1433	0.02	1	te_in_peak	1	n.s	increased
LTR44	0	201	1433	0.05	1	te_in_peak	1	n.s	increased
MER75B	0	113	1433	0.03	1	te_in_peak	1	n.s	increased
MER76-int	0	109	1433	0.04	1	peak_in_te	1	n.s	increased
MER81	1	3639	1433	0.96	1	te_in_peak	1	n.s	increased
MER51C	0	167	1433	0.04	1	te_in_peak	1	n.s	increased
LTR39-int	0	126	1433	0.03	1	te_in_peak	1	n.s	increased
MER51E	0	202	1433	0.05	1	te_in_peak	1	n.s	increased
LTR35	0	111	1433	0.03	1	te_in_peak	1	n.s	increased
MER65B	0	190	1433	0.05	1	te_in_peak	1	n.s	increased
LTR35B	0	190	1433	0.05	1	te_in_peak	1	n.s	increased
MER61F	0	142	1433	0.04	1	te_in_peak	1	n.s	increased
LTR4	0	97	1433	0.03	1	te_in_peak	1	n.s	increased
LTR35A	0	83	1433	0.02	1	te_in_peak	1	n.s	increased
LTR3B_	0	198	1433	0.05	1	te_in_peak	1	n.s	increased
LTR3B	0	89	1433	0.02	1	te_in_peak	1	n.s	increased
LTR45	0	167	1433	0.04	1	te_in_peak	1	n.s	increased
MER72B	0	173	1433	0.05	1	te_in_peak	1	n.s	increased
MER5A	9	34467	1433	9.11	1	te_in_peak	1	n.s	increased
LTR38-int	0	106	1433	0.03	1	te_in_peak	1	n.s	increased
MER6C	0	157	1433	0.04	1	te_in_peak	1	n.s	increased
LTR43-int	0	67	1433	0.03	1	peak_in_te	1	n.s	increased
L1MB2	2	8073	1433	2.13	1	te_in_peak	1	n.s	increased
MER57C1	0	183	1433	0.05	1	te_in_peak	1	n.s	increased
LTR3A	0	150	1433	0.04	1	te_in_peak	1	n.s	increased
MER57E2	0	72	1433	0.02	1	te_in_peak	1	n.s	increased
LTR16D1	0	187	1433	0.05	1	te_in_peak	1	n.s	increased
MER48	0	188	1433	0.05	1	te_in_peak	1	n.s	increased
LTR72B	0	163	1433	0.04	1	te_in_peak	1	n.s	increased
LTR77	0	139	1433	0.04	1	te_in_peak	1	n.s	increased
LTR76	0	163	1433	0.05	1	peak_in_te	1	n.s	increased
LTR10G	0	117	1433	0.03	1	te_in_peak	1	n.s	increased
LTR11	0	16	1433	0	1	te_in_peak	1	n.s	increased
LTR75_1	0	124	1433	0.03	1	te_in_peak	1	n.s	increased
LTR58	0	66	1433	0.02	1	te_in_peak	1	n.s	increased
LTR59	0	119	1433	0.03	1	te_in_peak	1	n.s	increased
LTR73	0	204	1433	0.05	1	te_in_peak	1	n.s	increased
LTR12E	0	109	1433	0.05	1	peak_in_te	1	n.s	increased
LTR72	0	148	1433	0.04	1	te_in_peak	1	n.s	increased
MER41G	0	102	1433	0.03	1	te_in_peak	1	n.s	increased
LTR71B	0	197	1433	0.05	1	te_in_peak	1	n.s	increased
LTR71A	0	165	1433	0.04	1	te_in_peak	1	n.s	increased
LTR13_	0	35	1433	0.02	1	peak_in_te	1	n.s	increased
LTR14	0	84	1433	0.02	1	te_in_peak	1	n.s	increased
LTR14A	0	115	1433	0.03	1	te_in_peak	1	n.s	increased
LTR70	0	136	1433	0.04	1	peak_in_te	1	n.s	increased
LTR14C	0	137	1433	0.04	1	te_in_peak	1	n.s	increased
LTR61	0	151	1433	0.04	1	te_in_peak	1	n.s	increased
LTR6B	0	152	1433	0.04	1	te_in_peak	1	n.s	increased
LTR10D	0	187	1433	0.05	1	te_in_peak	1	n.s	increased
LTR79	1	3746	1433	0.99	1	te_in_peak	1	n.s	increased
LTR7A	0	14	1433	0	1	te_in_peak	1	n.s	increased
LTR10B	0	70	1433	0.02	1	te_in_peak	1	n.s	increased
LTR46-int	0	62	1433	0.05	1	peak_in_te	1	n.s	increased
MER34C	0	177	1433	0.05	1	te_in_peak	1	n.s	increased
L1P	0	159	1433	0.04	1	te_in_peak	1	n.s	increased
LTR5	0	20	1433	0.01	1	te_in_peak	1	n.s	increased
MER136	0	28	1433	0.01	1	te_in_peak	1	n.s	increased
L1P3b	0	76	1433	0.02	1	peak_in_te	1	n.s	increased
MER134	0	67	1433	0.02	1	te_in_peak	1	n.s	increased
MER133B	0	41	1433	0.01	1	te_in_peak	1	n.s	increased
MER133A	0	54	1433	0.01	1	te_in_peak	1	n.s	increased
L1P4c	0	41	1433	0.01	1	te_in_peak	1	n.s	increased
MER132	0	37	1433	0.01	1	te_in_peak	1	n.s	increased
MER129	0	121	1433	0.03	1	te_in_peak	1	n.s	increased
MER125	0	140	1433	0.04	1	te_in_peak	1	n.s	increased
MER123	0	40	1433	0.01	1	te_in_peak	1	n.s	increased
LTR22A	0	187	1433	0.05	1	te_in_peak	1	n.s	increased
LTR22	0	97	1433	0.03	1	te_in_peak	1	n.s	increased
LTR21B	0	56	1433	0.01	1	te_in_peak	1	n.s	increased
MER83A-int	0	92	1433	0.03	1	peak_in_te	1	n.s	increased
LTR19C	0	198	1433	0.05	1	te_in_peak	1	n.s	increased
MER30B	0	207	1433	0.05	1	te_in_peak	1	n.s	increased
LTR75B	0	196	1433	0.05	1	te_in_peak	1	n.s	increased
HAL1N1_MD	0	2	1433	0	1	te_in_peak	1	n.s	increased
Ricksha_b	0	119	1433	0.04	1	peak_in_te	1	n.s	increased
Eulor7	0	11	1433	0	1	te_in_peak	1	n.s	increased
Eulor8	0	142	1433	0.04	1	te_in_peak	1	n.s	increased
Eulor9A	0	123	1433	0.03	1	te_in_peak	1	n.s	increased
Eulor9B	0	25	1433	0.01	1	te_in_peak	1	n.s	increased
Eulor9C	0	107	1433	0.03	1	te_in_peak	1	n.s	increased
Plat_L3	1	3663	1433	0.97	1	te_in_peak	1	n.s	increased
PrimLTR79	0	132	1433	0.03	1	te_in_peak	1	n.s	increased
MLT1F1-int	0	150	1433	0.04	1	te_in_peak	1	n.s	increased
MLT1F	1	4032	1433	1.07	1	te_in_peak	1	n.s	increased
MLT1E3-int	0	67	1433	0.02	1	te_in_peak	1	n.s	increased
MLT1E2-int	0	122	1433	0.03	1	te_in_peak	1	n.s	increased
Ricksha_a	0	63	1433	0.02	1	te_in_peak	1	n.s	increased
MLT1E1A-int	0	80	1433	0.02	1	peak_in_te	1	n.s	increased
HERV1_LTRa	0	27	1433	0.01	1	te_in_peak	1	n.s	increased
MLT1E1-int	0	38	1433	0.01	1	te_in_peak	1	n.s	increased
AmnSINE2	0	149	1433	0.04	1	te_in_peak	1	n.s	increased
MLT1E-int	0	16	1433	0	1	te_in_peak	1	n.s	increased
MLT1L-int	0	95	1433	0.03	1	te_in_peak	1	n.s	increased
HERV-Fc1-int	0	7	1433	0.01	1	peak_in_te	1	n.s	increased
HERV-Fc1_LTR1	0	17	1433	0	1	te_in_peak	1	n.s	increased
HERV-Fc1_LTR2	0	3	1433	0	1	te_in_peak	1	n.s	increased
SVA_D	1	1264	1433	0.91	1	peak_in_te	1	n.s	increased
HERV-Fc1_LTR3	0	5	1433	0	1	te_in_peak	1	n.s	increased
HERV-Fc2-int	0	2	1433	0.01	1	peak_in_te	1	n.s	increased
HERV-Fc2_LTR	0	4	1433	0	1	te_in_peak	1	n.s	increased
MLT1-int	0	193	1433	0.05	1	te_in_peak	1	n.s	increased
Eulor6E	0	31	1433	0.01	1	te_in_peak	1	n.s	increased
Eulor6D	0	74	1433	0.02	1	te_in_peak	1	n.s	increased
Eulor6C	0	22	1433	0.01	1	te_in_peak	1	n.s	increased
Eulor6B	0	59	1433	0.02	1	te_in_peak	1	n.s	increased
MLT1M-int	0	1	1433	0	1	peak_in_te	1	n.s	increased
MLT1N2-int	0	71	1433	0.02	1	te_in_peak	1	n.s	increased
CheshMITE	0	1	1433	0	1	te_in_peak	1	n.s	increased
Charlie4	0	120	1433	0.03	1	te_in_peak	1	n.s	increased
Cheshire_Mars_	0	7	1433	0	1	te_in_peak	1	n.s	increased
DNA1_Mam	0	166	1433	0.04	1	te_in_peak	1	n.s	increased
MSTB2-int	0	86	1433	0.04	1	peak_in_te	1	n.s	increased
MLT1G3-int	0	207	1433	0.05	1	te_in_peak	1	n.s	increased
Charlie1b_Mars	0	2	1433	0	1	te_in_peak	1	n.s	increased
Merlin1_HS	0	57	1433	0.02	1	te_in_peak	1	n.s	increased
MLT1G-int	0	166	1433	0.04	1	te_in_peak	1	n.s	increased
Eulor1	0	86	1433	0.02	1	te_in_peak	1	n.s	increased
Eulor10	0	34	1433	0.01	1	te_in_peak	1	n.s	increased
Charlie12	0	16	1433	0	1	te_in_peak	1	n.s	increased
Eulor11	0	81	1433	0.02	1	te_in_peak	1	n.s	increased
MER83B	0	140	1433	0.04	1	te_in_peak	1	n.s	increased
Charlie11	0	108	1433	0.03	1	te_in_peak	1	n.s	increased
Eulor12	0	60	1433	0.02	1	te_in_peak	1	n.s	increased
Eulor2A	0	67	1433	0.02	1	te_in_peak	1	n.s	increased
Eulor2B	0	57	1433	0.02	1	te_in_peak	1	n.s	increased
Eulor2C	0	38	1433	0.01	1	te_in_peak	1	n.s	increased
Eulor3	0	36	1433	0.01	1	te_in_peak	1	n.s	increased
Eulor5A	0	126	1433	0.03	1	te_in_peak	1	n.s	increased
Eulor5B	0	43	1433	0.01	1	te_in_peak	1	n.s	increased
Eulor6A	0	30	1433	0.01	1	te_in_peak	1	n.s	increased
THE1D-int	1	1774	1433	0.99	1	peak_in_te	1	n.s	increased
MLT1K-int	0	191	1433	0.05	1	te_in_peak	1	n.s	increased
HERV1_LTRb	0	10	1433	0	1	te_in_peak	1	n.s	increased
X1_LINE	0	85	1433	0.02	1	te_in_peak	1	n.s	increased
MER95	0	148	1433	0.04	1	te_in_peak	1	n.s	increased
HERVK11D-int	0	32	1433	0.04	1	peak_in_te	1	n.s	increased
HERVK13-int	0	42	1433	0.04	1	peak_in_te	1	n.s	increased
UCON14	0	98	1433	0.03	1	te_in_peak	1	n.s	increased
UCON21	0	28	1433	0.01	1	te_in_peak	1	n.s	increased
UCON23	0	31	1433	0.01	1	te_in_peak	1	n.s	increased
MER92A	0	147	1433	0.04	1	te_in_peak	1	n.s	increased
HERV1_LTRc	0	34	1433	0.01	1	te_in_peak	1	n.s	increased
MER91A	1	3556	1433	0.94	1	te_in_peak	1	n.s	increased
HERVKC4-int	0	39	1433	0.02	1	peak_in_te	1	n.s	increased
X2_LINE	0	65	1433	0.02	1	te_in_peak	1	n.s	increased
MER97b	0	177	1433	0.05	1	te_in_peak	1	n.s	increased
X5A_LINE	0	137	1433	0.04	1	te_in_peak	1	n.s	increased
X5B_LINE	0	98	1433	0.03	1	te_in_peak	1	n.s	increased
MER88	0	110	1433	0.03	1	te_in_peak	1	n.s	increased
HERVL32-int	0	84	1433	0.04	1	peak_in_te	1	n.s	increased
HERVL66-int	0	61	1433	0.04	1	peak_in_te	1	n.s	increased
X7D_LINE	0	55	1433	0.01	1	te_in_peak	1	n.s	increased
MER87	0	192	1433	0.05	1	te_in_peak	1	n.s	increased
MER84-int	0	122	1433	0.05	1	peak_in_te	1	n.s	increased
MER83C	0	154	1433	0.04	1	te_in_peak	1	n.s	increased
X9_LINE	0	84	1433	0.02	1	te_in_peak	1	n.s	increased
UCON13	0	51	1433	0.01	1	te_in_peak	1	n.s	increased
UCON7	0	127	1433	0.03	1	te_in_peak	1	n.s	increased
AluYc5	0	44	1433	0.01	1	te_in_peak	1	n.s	increased
HERV1_LTRd	0	16	1433	0	1	te_in_peak	1	n.s	increased
Tigger1a_Mars	0	32	1433	0.01	1	te_in_peak	1	n.s	increased
AluYf5	0	180	1433	0.05	1	te_in_peak	1	n.s	increased
Tigger2a_Car	0	2	1433	0	1	te_in_peak	1	n.s	increased
MER9B	0	32	1433	0.01	1	te_in_peak	1	n.s	increased
HERV1_LTRe	0	31	1433	0.01	1	te_in_peak	1	n.s	increased
Tigger2b	0	110	1433	0.03	1	te_in_peak	1	n.s	increased
MER97d	0	101	1433	0.03	1	te_in_peak	1	n.s	increased
PABL_A	0	507	1433	0.13	0.9	te_in_peak	1	n.s	increased
Tigger12	0	461	1433	0.12	0.9	te_in_peak	1	n.s	increased
PABL_A-int	0	308	1433	0.15	0.9	peak_in_te	1	n.s	increased
PABL_B	0	333	1433	0.09	0.9	te_in_peak	1	n.s	increased
Tigger1a_Art	0	304	1433	0.08	0.9	te_in_peak	1	n.s	increased
ORSL-2a	0	364	1433	0.1	0.9	te_in_peak	1	n.s	increased
PABL_B-int	0	202	1433	0.09	0.9	peak_in_te	1	n.s	increased
X6A_LINE	0	273	1433	0.07	0.9	te_in_peak	1	n.s	increased
Mam_R4	0	539	1433	0.14	0.9	te_in_peak	1	n.s	increased
PRIMA4-int	0	605	1433	0.17	0.9	peak_in_te	1	n.s	increased
X6B_LINE	0	431	1433	0.11	0.9	te_in_peak	1	n.s	increased
Ricksha_0	0	404	1433	0.11	0.9	te_in_peak	1	n.s	increased
MamGyp-int	0	316	1433	0.08	0.9	te_in_peak	1	n.s	increased
MSTC-int	0	175	1433	0.07	0.9	peak_in_te	1	n.s	increased
LTR53	0	657	1433	0.17	0.9	te_in_peak	1	n.s	increased
MSTB1-int	0	215	1433	0.09	0.9	peak_in_te	1	n.s	increased
LTR75	0	274	1433	0.07	0.9	te_in_peak	1	n.s	increased
MLT2E	0	369	1433	0.1	0.9	te_in_peak	1	n.s	increased
SVA_E	0	206	1433	0.12	0.9	peak_in_te	1	n.s	increased
X8_LINE	0	300	1433	0.08	0.9	te_in_peak	1	n.s	increased
MLT2B5	0	301	1433	0.08	0.9	te_in_peak	1	n.s	increased
THE1-int	0	639	1433	0.17	0.9	te_in_peak	1	n.s	increased
Tigger11a	0	431	1433	0.11	0.9	te_in_peak	1	n.s	increased
X7C_LINE	0	587	1433	0.16	0.9	te_in_peak	1	n.s	increased
LTR57	0	234	1433	0.06	0.9	te_in_peak	1	n.s	increased
LTR55	0	385	1433	0.1	0.9	te_in_peak	1	n.s	increased
LTR6A	0	258	1433	0.07	0.9	te_in_peak	1	n.s	increased
Tigger3d	0	588	1433	0.16	0.9	te_in_peak	1	n.s	increased
LTR60	0	236	1433	0.06	0.9	te_in_peak	1	n.s	increased
Tigger6b	0	293	1433	0.08	0.9	te_in_peak	1	n.s	increased
LTR5A	0	259	1433	0.12	0.9	peak_in_te	1	n.s	increased
LTR45B	0	425	1433	0.11	0.9	te_in_peak	1	n.s	increased
LTR45C	0	360	1433	0.1	0.9	te_in_peak	1	n.s	increased
LTR46	0	212	1433	0.06	0.9	te_in_peak	1	n.s	increased
LTR47B	0	362	1433	0.1	0.9	te_in_peak	1	n.s	increased
LTR51	0	397	1433	0.1	0.9	te_in_peak	1	n.s	increased
LTR43B	0	209	1433	0.06	0.9	te_in_peak	1	n.s	increased
UCON29	0	240	1433	0.06	0.9	te_in_peak	1	n.s	increased
LTR62	0	306	1433	0.08	0.9	te_in_peak	1	n.s	increased
PRIMAX-int	0	315	1433	0.11	0.9	peak_in_te	1	n.s	increased
LTR64	0	347	1433	0.09	0.9	te_in_peak	1	n.s	increased
LTR43	0	350	1433	0.09	0.9	te_in_peak	1	n.s	increased
LTR57-int	0	326	1433	0.09	0.9	peak_in_te	1	n.s	increased
LTR65	0	442	1433	0.12	0.9	te_in_peak	1	n.s	increased
LTR42	0	281	1433	0.07	0.9	te_in_peak	1	n.s	increased
LTR52-int	0	204	1433	0.07	0.9	peak_in_te	1	n.s	increased
LTR40c	0	588	1433	0.16	0.9	te_in_peak	1	n.s	increased
LTR66	0	295	1433	0.08	0.9	te_in_peak	1	n.s	increased
LTR68	0	335	1433	0.09	0.9	te_in_peak	1	n.s	increased
PRIMA41-int	0	332	1433	0.17	0.9	peak_in_te	1	n.s	increased
LTR40A1	0	499	1433	0.13	0.9	te_in_peak	1	n.s	increased
Ricksha	0	163	1433	0.06	0.9	peak_in_te	1	n.s	increased
MER83	0	417	1433	0.11	0.9	te_in_peak	1	n.s	increased
MER107	0	357	1433	0.09	0.9	te_in_peak	1	n.s	increased
MLT1K	4	16907	1433	4.47	0.9	te_in_peak	1	n.s	increased
MER57E1	0	485	1433	0.13	0.9	te_in_peak	1	n.s	increased
MER61E	0	307	1433	0.08	0.9	te_in_peak	1	n.s	increased
MER97c	0	217	1433	0.06	0.9	te_in_peak	1	n.s	increased
MER61B	0	413	1433	0.11	0.9	te_in_peak	1	n.s	increased
MER5C1	0	613	1433	0.16	0.9	te_in_peak	1	n.s	increased
MER5B	6	24757	1433	6.55	0.9	te_in_peak	1	n.s	increased
MER99	0	296	1433	0.08	0.9	te_in_peak	1	n.s	increased
MER57F	0	408	1433	0.11	0.9	te_in_peak	1	n.s	increased
MER9a1	0	322	1433	0.09	0.9	te_in_peak	1	n.s	increased
MER57D	0	431	1433	0.11	0.9	te_in_peak	1	n.s	increased
MLT1J2-int	0	500	1433	0.13	0.9	te_in_peak	1	n.s	increased
MER57C2	0	437	1433	0.12	0.9	te_in_peak	1	n.s	increased
MER9a2	0	298	1433	0.08	0.9	te_in_peak	1	n.s	increased
MER9a3	0	541	1433	0.14	0.9	te_in_peak	1	n.s	increased
MERX	0	432	1433	0.11	0.9	te_in_peak	1	n.s	increased
MER54B	0	395	1433	0.1	0.9	te_in_peak	1	n.s	increased
MER54A	0	626	1433	0.17	0.9	te_in_peak	1	n.s	increased
MER52C	0	351	1433	0.15	0.9	peak_in_te	1	n.s	increased
MLT-int	0	323	1433	0.09	0.9	te_in_peak	1	n.s	increased
MER97a	0	277	1433	0.07	0.9	te_in_peak	1	n.s	increased
MER65D	0	370	1433	0.1	0.9	te_in_peak	1	n.s	increased
MER94B	0	622	1433	0.16	0.9	te_in_peak	1	n.s	increased
MER92C	0	287	1433	0.08	0.9	te_in_peak	1	n.s	increased
MER83B-int	0	213	1433	0.07	0.9	peak_in_te	1	n.s	increased
MER84	0	292	1433	0.08	0.9	te_in_peak	1	n.s	increased
MER75	0	474	1433	0.13	0.9	te_in_peak	1	n.s	increased
MER74C	0	226	1433	0.06	0.9	te_in_peak	1	n.s	increased
MER87B	0	233	1433	0.06	0.9	te_in_peak	1	n.s	increased
MER73	0	259	1433	0.07	0.9	te_in_peak	1	n.s	increased
MER70C	0	258	1433	0.07	0.9	te_in_peak	1	n.s	increased
MER70B	0	417	1433	0.11	0.9	te_in_peak	1	n.s	increased
MER70A	0	524	1433	0.14	0.9	te_in_peak	1	n.s	increased
MER70-int	0	197	1433	0.08	0.9	peak_in_te	1	n.s	increased
MER89-int	0	606	1433	0.16	0.9	peak_in_te	1	n.s	increased
MER68B	0	429	1433	0.11	0.9	te_in_peak	1	n.s	increased
MER90	0	653	1433	0.17	0.9	te_in_peak	1	n.s	increased
MER67B	0	436	1433	0.12	0.9	te_in_peak	1	n.s	increased
MER67A	0	418	1433	0.11	0.9	te_in_peak	1	n.s	increased
MER66D	0	220	1433	0.06	0.9	te_in_peak	1	n.s	increased
MER66C	0	552	1433	0.15	0.9	te_in_peak	1	n.s	increased
MLT1A-int	0	374	1433	0.1	0.9	te_in_peak	1	n.s	increased
MLT1B-int	0	460	1433	0.12	0.9	te_in_peak	1	n.s	increased
MER4D0	0	410	1433	0.11	0.9	te_in_peak	1	n.s	increased
MER101B	0	244	1433	0.06	0.9	te_in_peak	1	n.s	increased
LTR90B	0	536	1433	0.14	0.9	te_in_peak	1	n.s	increased
LTR90A	0	399	1433	0.11	0.9	te_in_peak	1	n.s	increased
LTR87	0	587	1433	0.16	0.9	te_in_peak	1	n.s	increased
LTR86C	0	262	1433	0.07	0.9	te_in_peak	1	n.s	increased
MLT1F2-int	0	267	1433	0.07	0.9	te_in_peak	1	n.s	increased
MLT1G1-int	0	284	1433	0.08	0.9	te_in_peak	1	n.s	increased
LTR86B1	0	276	1433	0.07	0.9	te_in_peak	1	n.s	increased
LTR86A2	0	284	1433	0.08	0.9	te_in_peak	1	n.s	increased
LTR86A1	0	487	1433	0.13	0.9	te_in_peak	1	n.s	increased
MLT1H1-int	0	334	1433	0.09	0.9	te_in_peak	1	n.s	increased
LTR83	0	643	1433	0.17	0.9	te_in_peak	1	n.s	increased
LTR81AB	0	260	1433	0.07	0.9	te_in_peak	1	n.s	increased
LTR81	0	307	1433	0.08	0.9	te_in_peak	1	n.s	increased
LTR80B	0	484	1433	0.13	0.9	te_in_peak	1	n.s	increased
LTR80A	0	378	1433	0.1	0.9	te_in_peak	1	n.s	increased
MLT1H2-int	0	309	1433	0.08	0.9	te_in_peak	1	n.s	increased
MLT1J1-int	0	418	1433	0.11	0.9	te_in_peak	1	n.s	increased
Looper	0	531	1433	0.14	0.9	te_in_peak	1	n.s	increased
MER110-int	0	343	1433	0.09	0.9	peak_in_te	1	n.s	increased
MER4A1_	0	392	1433	0.1	0.9	te_in_peak	1	n.s	increased
MER110A	0	601	1433	0.16	0.9	te_in_peak	1	n.s	increased
MLT1C-int	0	417	1433	0.11	0.9	te_in_peak	1	n.s	increased
MLT1D-int	0	573	1433	0.15	0.9	te_in_peak	1	n.s	increased
MER45R	0	618	1433	0.16	0.9	te_in_peak	1	n.s	increased
MER41E	0	353	1433	0.09	0.9	te_in_peak	1	n.s	increased
MER41D	0	445	1433	0.12	0.9	te_in_peak	1	n.s	increased
MER34D	0	247	1433	0.07	0.9	te_in_peak	1	n.s	increased
MLT1F-int	0	478	1433	0.13	0.9	te_in_peak	1	n.s	increased
MER34C2	0	503	1433	0.13	0.9	te_in_peak	1	n.s	increased
MER34B-int	0	555	1433	0.15	0.9	te_in_peak	1	n.s	increased
MER34B	0	621	1433	0.16	0.9	te_in_peak	1	n.s	increased
MER34-int	0	342	1433	0.09	0.9	te_in_peak	1	n.s	increased
MER131	0	424	1433	0.11	0.9	te_in_peak	1	n.s	increased
MER127	0	211	1433	0.06	0.9	te_in_peak	1	n.s	increased
MER126	0	213	1433	0.06	0.9	te_in_peak	1	n.s	increased
MER11D	0	245	1433	0.1	0.9	peak_in_te	1	n.s	increased
MER113B	0	566	1433	0.15	0.9	te_in_peak	1	n.s	increased
MER112	1	4362	1433	1.15	0.9	te_in_peak	1	n.s	increased
MER66A	0	320	1433	0.08	0.9	te_in_peak	1	n.s	increased
ALINE	0	272	1433	0.07	0.9	te_in_peak	1	n.s	increased
LTR38B	0	223	1433	0.06	0.9	te_in_peak	1	n.s	increased
LTR15	0	258	1433	0.07	0.9	te_in_peak	1	n.s	increased
L1M3a	0	517	1433	0.16	0.9	peak_in_te	1	n.s	increased
LTR12B	0	166	1433	0.15	0.9	peak_in_te	1	n.s	increased
HERVK3-int	0	178	1433	0.17	0.9	peak_in_te	1	n.s	increased
LTR12F	0	614	1433	0.16	0.9	te_in_peak	1	n.s	increased
LTR12_	0	541	1433	0.15	0.9	peak_in_te	1	n.s	increased
Charlie14a	0	490	1433	0.13	0.9	te_in_peak	1	n.s	increased
LTR13A	0	180	1433	0.07	0.9	peak_in_te	1	n.s	increased
LTR14B	0	328	1433	0.09	0.9	te_in_peak	1	n.s	increased
Charlie13b	0	401	1433	0.11	0.9	te_in_peak	1	n.s	increased
LTR18A	0	245	1433	0.06	0.9	te_in_peak	1	n.s	increased
Charlie13a	0	554	1433	0.15	0.9	te_in_peak	1	n.s	increased
Charlie10b	0	271	1433	0.07	0.9	te_in_peak	1	n.s	increased
Charlie10a	0	299	1433	0.08	0.9	te_in_peak	1	n.s	increased
HERV15-int	0	45	1433	0.08	0.9	peak_in_te	1	n.s	increased
L1M3d	0	462	1433	0.15	0.9	peak_in_te	1	n.s	increased
L1MEg2	0	603	1433	0.16	0.9	te_in_peak	1	n.s	increased
L1M3de	0	355	1433	0.15	0.9	peak_in_te	1	n.s	increased
LTR16D2	0	254	1433	0.07	0.9	te_in_peak	1	n.s	increased
HUERS-P2-int	0	162	1433	0.11	0.9	peak_in_te	1	n.s	increased
LTR10F	0	396	1433	0.1	0.9	te_in_peak	1	n.s	increased
LTR10E	0	243	1433	0.06	0.9	te_in_peak	1	n.s	increased
L1M2a1	0	107	1433	0.06	0.9	peak_in_te	1	n.s	increased
Charlie6	0	260	1433	0.07	0.9	te_in_peak	1	n.s	increased
L1P5	0	647	1433	0.17	0.9	te_in_peak	1	n.s	increased
L1P4e	0	156	1433	0.07	0.9	peak_in_te	1	n.s	increased
L1P4d	0	128	1433	0.07	0.9	peak_in_te	1	n.s	increased
Charlie3	0	342	1433	0.14	0.9	peak_in_te	1	n.s	increased
Charlie26a	0	514	1433	0.14	0.9	te_in_peak	1	n.s	increased
L1P4b	0	132	1433	0.07	0.9	peak_in_te	1	n.s	increased
L1ME3E	1	4372	1433	1.16	0.9	te_in_peak	1	n.s	increased
Kanga1b	0	375	1433	0.1	0.9	te_in_peak	1	n.s	increased
L1PBb	0	223	1433	0.16	0.9	peak_in_te	1	n.s	increased
Helitron1Nb_Mam	0	362	1433	0.1	0.9	te_in_peak	1	n.s	increased
Helitron1Na_Mam	0	324	1433	0.09	0.9	te_in_peak	1	n.s	increased
FordPrefect	0	580	1433	0.15	0.9	te_in_peak	1	n.s	increased
FordPrefect_a	0	280	1433	0.07	0.9	te_in_peak	1	n.s	increased
LTR10A	0	288	1433	0.08	0.9	te_in_peak	1	n.s	increased
LTR10B1	0	228	1433	0.06	0.9	te_in_peak	1	n.s	increased
LTR10C	0	508	1433	0.13	0.9	te_in_peak	1	n.s	increased
LTR38	0	306	1433	0.08	0.9	te_in_peak	1	n.s	increased
Helitron2Na_Mam	0	436	1433	0.12	0.9	te_in_peak	1	n.s	increased
LTR18B	0	341	1433	0.09	0.9	te_in_peak	1	n.s	increased
AluYa8	0	329	1433	0.09	0.9	te_in_peak	1	n.s	increased
LTR26	0	601	1433	0.16	0.9	te_in_peak	1	n.s	increased
LTR26B	0	440	1433	0.12	0.9	te_in_peak	1	n.s	increased
LTR26E	0	287	1433	0.08	0.9	te_in_peak	1	n.s	increased
LTR27	0	396	1433	0.11	0.9	peak_in_te	1	n.s	increased
LTR2B	0	317	1433	0.08	0.9	te_in_peak	1	n.s	increased
LTR2C	0	243	1433	0.06	0.9	te_in_peak	1	n.s	increased
LTR31	0	235	1433	0.06	0.9	te_in_peak	1	n.s	increased
L1PA6	5	5479	1433	5.5	0.9	peak_in_te	1	n.s	increased
HERVFH19-int	0	99	1433	0.06	0.9	peak_in_te	1	n.s	increased
HERVFH21-int	0	82	1433	0.08	0.9	peak_in_te	1	n.s	increased
HERVI-int	0	107	1433	0.15	0.9	peak_in_te	1	n.s	increased
HERVL74-int	0	421	1433	0.13	0.9	peak_in_te	1	n.s	increased
AluSc8	5	21434	1433	5.67	0.9	te_in_peak	1	n.s	increased
HERVK14-int	0	181	1433	0.12	0.9	peak_in_te	1	n.s	increased
LTR34	0	332	1433	0.09	0.9	te_in_peak	1	n.s	increased
HERVK14C-int	0	47	1433	0.06	0.9	peak_in_te	1	n.s	increased
AluYd8	0	225	1433	0.06	0.9	te_in_peak	1	n.s	increased
AluYb9	0	324	1433	0.09	0.9	te_in_peak	1	n.s	increased
AluYh9	0	255	1433	0.07	0.9	te_in_peak	1	n.s	increased
LTR24	0	304	1433	0.08	0.9	te_in_peak	1	n.s	increased
LTR19B	0	263	1433	0.07	0.9	te_in_peak	1	n.s	increased
LTR1C	0	205	1433	0.06	0.9	peak_in_te	1	n.s	increased
AluYk12	0	216	1433	0.06	0.9	te_in_peak	1	n.s	increased
HERV1_I-int	0	29	1433	0.06	0.9	peak_in_te	1	n.s	increased
HERV4_I-int	0	277	1433	0.12	0.9	peak_in_te	1	n.s	increased
LTR23-int	0	242	1433	0.06	0.9	te_in_peak	1	n.s	increased
LTR24B	0	421	1433	0.11	0.9	te_in_peak	1	n.s	increased
LTR19A	0	417	1433	0.11	0.9	te_in_peak	1	n.s	increased
HERVS71-int	0	75	1433	0.16	0.9	peak_in_te	1	n.s	increased
LTR25	0	239	1433	0.06	0.9	te_in_peak	1	n.s	increased
HERV30-int	0	44	1433	0.06	0.9	peak_in_te	1	n.s	increased
HERVP71A-int	0	163	1433	0.13	0.9	peak_in_te	1	n.s	increased
LTR19-int	0	133	1433	0.08	0.9	peak_in_te	1	n.s	increased
HERVL18-int	0	195	1433	0.2	0.8	peak_in_te	1	n.s	increased
MER89	0	1229	1433	0.32	0.8	te_in_peak	1	n.s	increased
HSMAR1	0	733	1433	0.23	0.8	peak_in_te	1	n.s	increased
MER85	0	905	1433	0.24	0.8	te_in_peak	1	n.s	increased
HERVL40-int	0	971	1433	0.26	0.8	te_in_peak	1	n.s	increased
MER76	0	662	1433	0.18	0.8	te_in_peak	1	n.s	increased
MER77B	0	1152	1433	0.3	0.8	te_in_peak	1	n.s	increased
HUERS-P3-int	0	419	1433	0.29	0.8	peak_in_te	1	n.s	increased
Helitron3Na_Mam	0	1109	1433	0.29	0.8	te_in_peak	1	n.s	increased
HUERS-P1-int	0	400	1433	0.22	0.8	peak_in_te	1	n.s	increased
L1M3b	0	463	1433	0.2	0.8	peak_in_te	1	n.s	increased
Kanga1	0	816	1433	0.22	0.8	te_in_peak	1	n.s	increased
MER63C	0	891	1433	0.24	0.8	te_in_peak	1	n.s	increased
MER44D	0	734	1433	0.19	0.8	te_in_peak	1	n.s	increased
MER47B	0	879	1433	0.23	0.8	te_in_peak	1	n.s	increased
MER47C	0	741	1433	0.2	0.8	te_in_peak	1	n.s	increased
MER49	0	1236	1433	0.33	0.8	te_in_peak	1	n.s	increased
MER4E	0	704	1433	0.19	0.8	te_in_peak	1	n.s	increased
MER50-int	0	351	1433	0.2	0.8	peak_in_te	1	n.s	increased
MER51B	0	677	1433	0.18	0.8	te_in_peak	1	n.s	increased
L1MC2	1	5651	1433	1.62	0.8	peak_in_te	1	n.s	increased
MER52-int	0	334	1433	0.26	0.8	peak_in_te	1	n.s	increased
MER57B1	0	985	1433	0.26	0.8	te_in_peak	1	n.s	increased
MER57B2	0	1070	1433	0.28	0.8	te_in_peak	1	n.s	increased
MER58D	0	1134	1433	0.3	0.8	te_in_peak	1	n.s	increased
MER6	0	814	1433	0.22	0.8	te_in_peak	1	n.s	increased
MER65-int	0	744	1433	0.27	0.8	peak_in_te	1	n.s	increased
Kanga11a	0	878	1433	0.23	0.8	te_in_peak	1	n.s	increased
MER65C	0	666	1433	0.18	0.8	te_in_peak	1	n.s	increased
L1M4	3	16181	1433	4.28	0.8	te_in_peak	1	n.s	increased
L1M3f	0	596	1433	0.29	0.8	peak_in_te	1	n.s	increased
L1M3c	0	910	1433	0.31	0.8	peak_in_te	1	n.s	increased
MER67D	0	954	1433	0.25	0.8	te_in_peak	1	n.s	increased
L1M2c	0	368	1433	0.18	0.8	peak_in_te	1	n.s	increased
MER6A	0	1018	1433	0.27	0.8	te_in_peak	1	n.s	increased
MER6B	0	677	1433	0.18	0.8	te_in_peak	1	n.s	increased
L1M2a	0	423	1433	0.24	0.8	peak_in_te	1	n.s	increased
L1M	0	952	1433	0.25	0.8	te_in_peak	1	n.s	increased
Kanga1d	0	666	1433	0.18	0.8	te_in_peak	1	n.s	increased
Kanga1c	0	820	1433	0.22	0.8	te_in_peak	1	n.s	increased
Kanga1a	0	844	1433	0.22	0.8	te_in_peak	1	n.s	increased
MER90a	0	1112	1433	0.29	0.8	te_in_peak	1	n.s	increased
MLT1H-int	0	707	1433	0.19	0.8	te_in_peak	1	n.s	increased
HERVK22-int	0	281	1433	0.26	0.8	peak_in_te	1	n.s	increased
Charlie20a	0	831	1433	0.22	0.8	te_in_peak	1	n.s	increased
MamRep1527	0	1138	1433	0.3	0.8	te_in_peak	1	n.s	increased
MamRep1894	0	685	1433	0.18	0.8	te_in_peak	1	n.s	increased
ORSL	0	1187	1433	0.31	0.8	te_in_peak	1	n.s	increased
ORSL-2b	0	714	1433	0.19	0.8	te_in_peak	1	n.s	increased
Charlie10	0	1121	1433	0.3	0.8	te_in_peak	1	n.s	increased
Arthur1C	0	709	1433	0.19	0.8	te_in_peak	1	n.s	increased
Arthur1A	0	1149	1433	0.3	0.8	te_in_peak	1	n.s	increased
Ricksha_c	0	1230	1433	0.33	0.8	te_in_peak	1	n.s	increased
SVA_B	0	455	1433	0.28	0.8	peak_in_te	1	n.s	increased
SVA_C	0	274	1433	0.18	0.8	peak_in_te	1	n.s	increased
AmnSINE1	0	1101	1433	0.29	0.8	te_in_peak	1	n.s	increased
AluYk11	0	1018	1433	0.27	0.8	te_in_peak	1	n.s	increased
Tigger10	0	1023	1433	0.27	0.8	te_in_peak	1	n.s	increased
AluYg6	0	780	1433	0.21	0.8	te_in_peak	1	n.s	increased
Tigger12A	0	683	1433	0.18	0.8	te_in_peak	1	n.s	increased
Tigger12c	0	1244	1433	0.33	0.8	te_in_peak	1	n.s	increased
Tigger16a	0	698	1433	0.18	0.8	te_in_peak	1	n.s	increased
Tigger16b	0	1040	1433	0.28	0.8	te_in_peak	1	n.s	increased
Tigger3	0	1191	1433	0.31	0.8	te_in_peak	1	n.s	increased
Tigger3a	1	5302	1433	1.4	0.8	te_in_peak	1	n.s	increased
Tigger6a	0	773	1433	0.2	0.8	te_in_peak	1	n.s	increased
Tigger8	0	919	1433	0.24	0.8	te_in_peak	1	n.s	increased
Tigger9a	0	1009	1433	0.27	0.8	te_in_peak	1	n.s	increased
Tigger9b	0	763	1433	0.2	0.8	te_in_peak	1	n.s	increased
X7A_LINE	0	906	1433	0.24	0.8	te_in_peak	1	n.s	increased
X7B_LINE	0	911	1433	0.24	0.8	te_in_peak	1	n.s	increased
Zaphod2	0	731	1433	0.19	0.8	te_in_peak	1	n.s	increased
MamGypLTR3	0	907	1433	0.24	0.8	te_in_peak	1	n.s	increased
MamGypLTR2b	0	856	1433	0.23	0.8	te_in_peak	1	n.s	increased
MER92B	0	827	1433	0.22	0.8	te_in_peak	1	n.s	increased
MamGypLTR1d	0	712	1433	0.19	0.8	te_in_peak	1	n.s	increased
HERVK11-int	0	132	1433	0.19	0.8	peak_in_te	1	n.s	increased
MER96	0	1265	1433	0.33	0.8	te_in_peak	1	n.s	increased
HERVK-int	0	173	1433	0.24	0.8	peak_in_te	1	n.s	increased
HERVE_a-int	0	136	1433	0.18	0.8	peak_in_te	1	n.s	increased
HERV35I-int	0	448	1433	0.18	0.8	peak_in_te	1	n.s	increased
HERV3-int	0	170	1433	0.2	0.8	peak_in_te	1	n.s	increased
MLT1A0-int	0	827	1433	0.28	0.8	peak_in_te	1	n.s	increased
MLT1A1-int	0	425	1433	0.18	0.8	peak_in_te	1	n.s	increased
MLT1E	0	798	1433	0.21	0.8	te_in_peak	1	n.s	increased
HAL1-2a_MD	0	1062	1433	0.28	0.8	te_in_peak	1	n.s	increased
MLT1E1	0	921	1433	0.24	0.8	te_in_peak	1	n.s	increased
ERVL-int	0	681	1433	0.23	0.8	peak_in_te	1	n.s	increased
ERV3-16A3_LTR	0	1028	1433	0.27	0.8	te_in_peak	1	n.s	increased
Cheshire	0	974	1433	0.26	0.8	te_in_peak	1	n.s	increased
MLT1I-int	0	718	1433	0.19	0.8	te_in_peak	1	n.s	increased
MLT1J	3	14342	1433	3.79	0.8	te_in_peak	1	n.s	increased
Charlie9	0	1118	1433	0.3	0.8	te_in_peak	1	n.s	increased
MLT1N2	1	5590	1433	1.48	0.8	te_in_peak	1	n.s	increased
Charlie4z	1	5915	1433	1.56	0.8	te_in_peak	1	n.s	increased
MLT2C2	0	1147	1433	0.3	0.8	te_in_peak	1	n.s	increased
Charlie25	0	1078	1433	0.29	0.8	te_in_peak	1	n.s	increased
Charlie22a	0	1103	1433	0.29	0.8	te_in_peak	1	n.s	increased
MSTD-int	0	689	1433	0.28	0.8	peak_in_te	1	n.s	increased
Charlie21a	0	743	1433	0.2	0.8	te_in_peak	1	n.s	increased
MamGypLTR1a	0	995	1433	0.26	0.8	te_in_peak	1	n.s	increased
MamGypLTR1b	0	1144	1433	0.3	0.8	te_in_peak	1	n.s	increased
MamGypLTR1c	0	1074	1433	0.28	0.8	te_in_peak	1	n.s	increased
MER44C	0	844	1433	0.22	0.8	te_in_peak	1	n.s	increased
MER66-int	0	531	1433	0.26	0.8	peak_in_te	1	n.s	increased
LTR88c	0	1024	1433	0.27	0.8	te_in_peak	1	n.s	increased
MER34A1	0	737	1433	0.19	0.8	te_in_peak	1	n.s	increased
LTR82A	0	970	1433	0.26	0.8	te_in_peak	1	n.s	increased
LTR82B	0	1029	1433	0.27	0.8	te_in_peak	1	n.s	increased
LTR84b	0	1119	1433	0.3	0.8	te_in_peak	1	n.s	increased
LTR85c	0	1129	1433	0.3	0.8	te_in_peak	1	n.s	increased
L1PB3	1	3137	1433	1.41	0.8	peak_in_te	1	n.s	increased
LTR88a	0	875	1433	0.23	0.8	te_in_peak	1	n.s	increased
LTR89	0	1090	1433	0.29	0.8	te_in_peak	1	n.s	increased
L1PA8A	1	2169	1433	1.6	0.8	peak_in_te	1	n.s	increased
MER101-int	0	991	1433	0.28	0.8	peak_in_te	1	n.s	increased
MER105	0	718	1433	0.19	0.8	te_in_peak	1	n.s	increased
MER106A	0	739	1433	0.2	0.8	te_in_peak	1	n.s	increased
MER106B	0	813	1433	0.21	0.8	te_in_peak	1	n.s	increased
MER110	0	721	1433	0.19	0.8	te_in_peak	1	n.s	increased
L1PA17	1	4303	1433	1.59	0.8	peak_in_te	1	n.s	increased
MER119	0	1205	1433	0.32	0.8	te_in_peak	1	n.s	increased
MER121	0	924	1433	0.24	0.8	te_in_peak	1	n.s	increased
MER124	0	746	1433	0.2	0.8	te_in_peak	1	n.s	increased
L1P4a	0	458	1433	0.31	0.8	peak_in_te	1	n.s	increased
MER135	0	819	1433	0.22	0.8	te_in_peak	1	n.s	increased
MER21-int	0	814	1433	0.25	0.8	peak_in_te	1	n.s	increased
MER34	0	1249	1433	0.33	0.8	te_in_peak	1	n.s	increased
LTR81C	0	686	1433	0.18	0.8	te_in_peak	1	n.s	increased
LTR81B	0	1100	1433	0.29	0.8	te_in_peak	1	n.s	increased
L5	0	717	1433	0.19	0.8	te_in_peak	1	n.s	increased
LTR54B	0	806	1433	0.21	0.8	te_in_peak	1	n.s	increased
LTR40b	0	1102	1433	0.29	0.8	te_in_peak	1	n.s	increased
LTR33C	0	854	1433	0.23	0.8	te_in_peak	1	n.s	increased
LTR41B	0	847	1433	0.22	0.8	te_in_peak	1	n.s	increased
LTR32	0	1023	1433	0.27	0.8	te_in_peak	1	n.s	increased
LTR47A	0	851	1433	0.23	0.8	te_in_peak	1	n.s	increased
LTR48	0	891	1433	0.24	0.8	te_in_peak	1	n.s	increased
LTR48B	0	980	1433	0.26	0.8	te_in_peak	1	n.s	increased
LTR25-int	0	441	1433	0.28	0.8	peak_in_te	1	n.s	increased
LTR52	0	1002	1433	0.26	0.8	te_in_peak	1	n.s	increased
LTR56	0	962	1433	0.25	0.8	te_in_peak	1	n.s	increased
LFSINE_Vert	0	958	1433	0.25	0.8	te_in_peak	1	n.s	increased
LTR17	0	820	1433	0.24	0.8	peak_in_te	1	n.s	increased
LTR16D	0	994	1433	0.26	0.8	te_in_peak	1	n.s	increased
LTR16B1	0	1164	1433	0.31	0.8	te_in_peak	1	n.s	increased
LTR16B	0	673	1433	0.18	0.8	te_in_peak	1	n.s	increased
LTR13	0	428	1433	0.19	0.8	peak_in_te	1	n.s	increased
LTR12D	0	454	1433	0.2	0.8	peak_in_te	1	n.s	increased
LTR12	0	747	1433	0.25	0.8	peak_in_te	1	n.s	increased
LOR1b	0	1053	1433	0.28	0.8	te_in_peak	1	n.s	increased
LOR1a	0	767	1433	0.2	0.8	te_in_peak	1	n.s	increased
L1MEg1	0	741	1433	0.2	0.8	te_in_peak	1	n.s	increased
Zaphod3	0	1223	1433	0.32	0.8	te_in_peak	1	n.s	increased
MER41C	0	788	1433	0.21	0.8	te_in_peak	1	n.s	increased
MER39B	0	1155	1433	0.31	0.8	te_in_peak	1	n.s	increased
SVA_F	0	625	1433	0.38	0.7	peak_in_te	1	n.s	increased
Charlie7a	0	1576	1433	0.42	0.7	te_in_peak	1	n.s	increased
LTR85a	0	1790	1433	0.47	0.7	te_in_peak	1	n.s	increased
MER91C	0	1607	1433	0.42	0.7	te_in_peak	1	n.s	increased
MER91B	0	1568	1433	0.41	0.7	te_in_peak	1	n.s	increased
HERVK9-int	0	283	1433	0.48	0.7	peak_in_te	1	n.s	increased
AluYf4	0	1341	1433	0.35	0.7	te_in_peak	1	n.s	increased
LTR49-int	0	1728	1433	0.53	0.7	peak_in_te	1	n.s	increased
MER113A	0	1597	1433	0.42	0.7	te_in_peak	1	n.s	increased
Tigger14a	0	1291	1433	0.34	0.7	te_in_peak	1	n.s	increased
LTR49	0	1391	1433	0.37	0.7	te_in_peak	1	n.s	increased
Harlequin-int	0	250	1433	0.39	0.7	peak_in_te	1	n.s	increased
MER8	0	1930	1433	0.51	0.7	te_in_peak	1	n.s	increased
MER45B	0	1306	1433	0.35	0.7	te_in_peak	1	n.s	increased
MLT2B2	0	1944	1433	0.51	0.7	te_in_peak	1	n.s	increased
L1PA11	1	3825	1433	2.01	0.7	peak_in_te	1	n.s	increased
Kanga2_a	0	1526	1433	0.4	0.7	te_in_peak	1	n.s	increased
L1HS	1	1496	1433	1.67	0.7	peak_in_te	1	n.s	increased
LTR33A	0	1904	1433	0.5	0.7	te_in_peak	1	n.s	increased
MamRep1879	0	1455	1433	0.38	0.7	te_in_peak	1	n.s	increased
MER4B	0	1679	1433	0.44	0.7	te_in_peak	1	n.s	increased
LTR1D	0	946	1433	0.35	0.7	peak_in_te	1	n.s	increased
MER57A-int	0	1620	1433	0.47	0.7	peak_in_te	1	n.s	increased
Charlie16a	0	1966	1433	0.52	0.7	te_in_peak	1	n.s	increased
LTR16A	1	6623	1433	1.75	0.7	te_in_peak	1	n.s	increased
MLT1E3	0	1776	1433	0.47	0.7	te_in_peak	1	n.s	increased
L1ME2z	1	6932	1433	1.83	0.7	te_in_peak	1	n.s	increased
LTR88b	0	1561	1433	0.41	0.7	te_in_peak	1	n.s	increased
Charlie19a	0	1601	1433	0.42	0.7	te_in_peak	1	n.s	increased
HAL1-3A_ME	0	1831	1433	0.48	0.7	te_in_peak	1	n.s	increased
Charlie1	0	1883	1433	0.5	0.7	te_in_peak	1	n.s	increased
CR1_Mam	0	1676	1433	0.44	0.7	te_in_peak	1	n.s	increased
L1PB	0	1614	1433	0.46	0.7	peak_in_te	1	n.s	increased
HERV16-int	0	1566	1433	0.41	0.7	te_in_peak	1	n.s	increased
LTR16B2	0	1468	1433	0.39	0.7	te_in_peak	1	n.s	increased
HERV17-int	0	387	1433	0.43	0.7	peak_in_te	1	n.s	increased
L1MEb	0	1558	1433	0.41	0.7	te_in_peak	1	n.s	increased
MLT1J-int	0	1274	1433	0.34	0.7	te_in_peak	1	n.s	increased
LTR1B	0	1097	1433	0.36	0.7	peak_in_te	1	n.s	increased
L3b	1	6782	1433	1.79	0.7	te_in_peak	1	n.s	increased
LTR33A_	0	1525	1433	0.4	0.7	te_in_peak	1	n.s	increased
Charlie17a	0	1460	1433	0.39	0.7	te_in_peak	1	n.s	increased
MER31B	0	1440	1433	0.38	0.7	te_in_peak	1	n.s	increased
Charlie23a	0	1470	1433	0.39	0.7	te_in_peak	1	n.s	increased
MER4B-int	0	1077	1433	0.37	0.7	peak_in_te	1	n.s	increased
LTR33B	0	1454	1433	0.38	0.7	te_in_peak	1	n.s	increased
LTR41	0	1559	1433	0.41	0.7	te_in_peak	1	n.s	increased
MER34A	0	1434	1433	0.38	0.7	te_in_peak	1	n.s	increased
MER65A	0	1328	1433	0.35	0.7	te_in_peak	1	n.s	increased
L1M4c	1	5111	1433	1.76	0.7	peak_in_te	1	n.s	increased
MamRep1161	0	1738	1433	0.46	0.7	te_in_peak	1	n.s	increased
MER5C	0	1339	1433	0.35	0.7	te_in_peak	1	n.s	increased
MSTB2	0	1559	1433	0.41	0.7	te_in_peak	1	n.s	increased
Tigger4	0	1429	1433	0.38	0.7	peak_in_te	1	n.s	increased
AluSq4	0	1393	1433	0.37	0.7	te_in_peak	1	n.s	increased
MER31A	0	1320	1433	0.35	0.7	te_in_peak	1	n.s	increased
MER31-int	0	1666	1433	0.44	0.7	te_in_peak	1	n.s	increased
LTR1	0	1340	1433	0.43	0.7	peak_in_te	1	n.s	increased
LOR1-int	0	920	1433	0.37	0.7	peak_in_te	1	n.s	increased
LTR37B	0	1884	1433	0.5	0.7	te_in_peak	1	n.s	increased
MER68	0	1446	1433	0.38	0.7	te_in_peak	1	n.s	increased
MER2B	0	1569	1433	0.41	0.7	te_in_peak	1	n.s	increased
LTR40a	0	1903	1433	0.5	0.7	te_in_peak	1	n.s	increased
LTR37A	0	1851	1433	0.49	0.7	te_in_peak	1	n.s	increased
LTR16E1	0	2290	1433	0.61	0.6	te_in_peak	1	n.s	increased
MamRep38	0	2079	1433	0.55	0.6	te_in_peak	1	n.s	increased
Arthur1B	0	2293	1433	0.61	0.6	te_in_peak	1	n.s	increased
Arthur1	0	2291	1433	0.61	0.6	te_in_peak	1	n.s	increased
Zaphod	0	2076	1433	0.55	0.6	te_in_peak	1	n.s	increased
L1MCc	0	2807	1433	0.74	0.6	te_in_peak	1	n.s	increased
FRAM	1	8397	1433	2.22	0.6	te_in_peak	1	n.s	increased
MADE2	0	2628	1433	0.69	0.6	te_in_peak	1	n.s	increased
MER61-int	0	752	1433	0.54	0.6	peak_in_te	1	n.s	increased
MLT1F1	0	2916	1433	0.77	0.6	te_in_peak	1	n.s	increased
MER102a	0	2820	1433	0.75	0.6	te_in_peak	1	n.s	increased
LTR16A1	0	2631	1433	0.7	0.6	te_in_peak	1	n.s	increased
LTR8A	0	2662	1433	0.7	0.6	te_in_peak	1	n.s	increased
MER44B	0	2118	1433	0.56	0.6	te_in_peak	1	n.s	increased
MSTC	0	3042	1433	0.8	0.6	te_in_peak	1	n.s	increased
MER5A1	2	15760	1433	4.17	0.6	te_in_peak	1	n.s	increased
MLT1E1A	0	2926	1433	0.77	0.6	te_in_peak	1	n.s	increased
BLACKJACK	0	2129	1433	0.56	0.6	te_in_peak	1	n.s	increased
Charlie18a	0	2474	1433	0.65	0.6	te_in_peak	1	n.s	increased
MER44A	0	2322	1433	0.61	0.6	te_in_peak	1	n.s	increased
L1MA1	1	3767	1433	2.1	0.6	peak_in_te	1	n.s	increased
Charlie1b	0	3016	1433	0.8	0.6	te_in_peak	1	n.s	increased
MLT1G3	0	2501	1433	0.66	0.6	te_in_peak	1	n.s	increased
MamRep434	0	2139	1433	0.57	0.6	te_in_peak	1	n.s	increased
MER58C	0	2599	1433	0.69	0.6	te_in_peak	1	n.s	increased
MLT1H	1	9277	1433	2.45	0.6	te_in_peak	1	n.s	increased
MER50	0	2269	1433	0.6	0.6	te_in_peak	1	n.s	increased
MER104	0	2178	1433	0.58	0.6	te_in_peak	1	n.s	increased
Charlie8	0	2921	1433	0.77	0.6	te_in_peak	1	n.s	increased
HSMAR2	0	1774	1433	0.55	0.6	peak_in_te	1	n.s	increased
MER20	2	16586	1433	4.39	0.6	te_in_peak	1	n.s	increased
MER21B	0	2540	1433	0.67	0.6	te_in_peak	1	n.s	increased
MER41B	0	2771	1433	0.73	0.6	te_in_peak	1	n.s	increased
Tigger3c	0	2340	1433	0.62	0.6	te_in_peak	1	n.s	increased
MLT2C1	0	2306	1433	0.61	0.6	te_in_peak	1	n.s	increased
AluYb8	0	2817	1433	0.74	0.6	te_in_peak	1	n.s	increased
L1MB5	1	8925	1433	2.36	0.6	te_in_peak	1	n.s	increased
MLT2B3	0	2765	1433	0.73	0.6	te_in_peak	1	n.s	increased
L1PA12	0	1577	1433	0.75	0.6	peak_in_te	1	n.s	increased
Charlie2a	0	2060	1433	0.54	0.6	te_in_peak	1	n.s	increased
Tigger2	0	2730	1433	0.81	0.6	peak_in_te	1	n.s	increased
MamRep137	0	2353	1433	0.62	0.6	te_in_peak	1	n.s	increased
MLT1G	0	2628	1433	0.69	0.6	te_in_peak	1	n.s	increased
MLT2A1	0	3029	1433	0.8	0.6	te_in_peak	1	n.s	increased
L1PA15-16	0	1105	1433	0.72	0.6	peak_in_te	1	n.s	increased
Tigger4b	0	2493	1433	0.66	0.6	te_in_peak	1	n.s	increased
MLT1M	0	2871	1433	0.76	0.6	te_in_peak	1	n.s	increased
Tigger13a	0	3080	1433	0.81	0.6	te_in_peak	1	n.s	increased
MER39	0	3040	1433	0.8	0.6	te_in_peak	1	n.s	increased
MER63B	0	2377	1433	0.63	0.6	te_in_peak	1	n.s	increased
Tigger5	0	2594	1433	0.69	0.6	te_in_peak	1	n.s	increased
LTR50	0	2321	1433	0.61	0.6	te_in_peak	1	n.s	increased
LTR78B	0	3022	1433	0.8	0.6	te_in_peak	1	n.s	increased
MER47A	0	2999	1433	0.79	0.6	te_in_peak	1	n.s	increased
MER115	0	2603	1433	0.69	0.6	te_in_peak	1	n.s	increased
Charlie5	0	2525	1433	0.67	0.6	te_in_peak	1	n.s	increased
Charlie2b	0	3547	1433	0.94	0.5	te_in_peak	1	n.s	increased
L2c	17	133379	1433	35.27	0.5	te_in_peak	1	n.s	increased
L2b	12	93216	1433	24.65	0.5	te_in_peak	1	n.s	increased
LTR78	0	4273	1433	1.13	0.5	te_in_peak	1	n.s	increased
AluJb	18	135185	1433	35.75	0.5	te_in_peak	1	n.s	increased
Charlie7	0	3652	1433	0.97	0.5	te_in_peak	1	n.s	increased
MLT1J1	0	4522	1433	1.2	0.5	te_in_peak	1	n.s	increased
MLT2B4	0	3755	1433	0.99	0.5	te_in_peak	1	n.s	increased
MLT1G1	0	3331	1433	0.88	0.5	te_in_peak	1	n.s	increased
Charlie4a	0	3386	1433	0.9	0.5	te_in_peak	1	n.s	increased
L2a	21	158835	1433	42	0.5	te_in_peak	1	n.s	increased
MLT1H1	0	3327	1433	0.88	0.5	te_in_peak	1	n.s	increased
MLT2B1	0	3862	1433	1.02	0.5	te_in_peak	1	n.s	increased
MLT2D	0	3695	1433	0.98	0.5	te_in_peak	1	n.s	increased
MLT2A2	0	3645	1433	0.96	0.5	te_in_peak	1	n.s	increased
MLT1H2	0	4300	1433	1.14	0.5	te_in_peak	1	n.s	increased
L1ME3F	0	4307	1433	1.14	0.5	te_in_peak	1	n.s	increased
Charlie15a	0	3412	1433	0.9	0.5	te_in_peak	1	n.s	increased
MER52A	0	1574	1433	0.96	0.5	peak_in_te	1	n.s	increased
MER117	0	4480	1433	1.18	0.5	te_in_peak	1	n.s	increased
MER82	0	3241	1433	0.86	0.5	te_in_peak	1	n.s	increased
MER45A	0	3449	1433	0.91	0.5	te_in_peak	1	n.s	increased
Tigger2a	0	3310	1433	0.88	0.5	te_in_peak	1	n.s	increased
L1PA10	1	6515	1433	3.3	0.5	peak_in_te	1	n.s	increased
L1MB7	2	20680	1433	5.47	0.5	te_in_peak	1	n.s	increased
L1P4	0	3424	1433	0.91	0.5	te_in_peak	1	n.s	increased
MER1A	0	3216	1433	0.85	0.5	te_in_peak	1	n.s	increased
AluYa5	0	3853	1433	1.02	0.5	te_in_peak	1	n.s	increased
MER20B	0	4107	1433	1.09	0.5	te_in_peak	1	n.s	increased
L1P2	0	1399	1433	1.08	0.5	peak_in_te	1	n.s	increased
AluY	16	115712	1433	30.6	0.5	te_in_peak	1	n.s	increased
MER30	0	4093	1433	1.08	0.5	te_in_peak	1	n.s	increased
Tigger4a	0	3464	1433	0.92	0.5	te_in_peak	1	n.s	increased
MER63A	0	3483	1433	0.92	0.5	te_in_peak	1	n.s	increased
L1M7	0	3928	1433	1.04	0.5	te_in_peak	1	n.s	increased
L1MA10	0	4614	1433	1.22	0.5	te_in_peak	1	n.s	increased
AluSx3	3	28692	1433	7.59	0.5	te_in_peak	1	n.s	increased
L1MA5A	0	3136	1433	0.9	0.5	peak_in_te	1	n.s	increased
MLT1E2	0	3727	1433	0.99	0.5	te_in_peak	1	n.s	increased
MER113	0	3804	1433	1.01	0.5	te_in_peak	1	n.s	increased
L1PB1	3	10512	1433	6.5	0.5	peak_in_te	1	n.s	increased
LTR67B	0	3388	1433	0.9	0.5	te_in_peak	1	n.s	increased
HAL1b	0	4433	1433	1.17	0.5	te_in_peak	1	n.s	increased
L1PB2	0	2519	1433	1.14	0.5	peak_in_te	1	n.s	increased
MLT1B	2	17062	1433	4.51	0.5	te_in_peak	1	n.s	increased
L1ME3D	0	4015	1433	1.06	0.5	te_in_peak	1	n.s	increased
MIRc	14	101688	1433	26.89	0.5	te_in_peak	1	n.s	increased
MER4-int	0	1908	1433	0.86	0.5	peak_in_te	1	n.s	increased
L1ME5	0	3200	1433	0.85	0.5	te_in_peak	1	n.s	increased
MARNA	0	3337	1433	0.88	0.5	te_in_peak	1	n.s	increased
HERV9-int	0	669	1433	0.9	0.5	peak_in_te	1	n.s	increased
L1PA7	4	12023	1433	9.81	0.5	peak_in_te	1	n.s	increased
MER102b	0	4062	1433	1.07	0.5	te_in_peak	1	n.s	increased
MER102c	0	3476	1433	0.92	0.5	te_in_peak	1	n.s	increased
THE1A	0	4109	1433	1.09	0.5	te_in_peak	1	n.s	increased
THE1A-int	0	1399	1433	0.86	0.5	peak_in_te	1	n.s	increased
THE1C-int	0	1714	1433	0.99	0.5	peak_in_te	1	n.s	increased
MLT1D	2	19470	1433	5.15	0.5	te_in_peak	1	n.s	increased
AluSc5	0	6723	1433	1.78	0.4	te_in_peak	1	n.s	increased
AluJr4	1	17303	1433	4.58	0.4	te_in_peak	1	n.s	increased
AluSx4	0	5646	1433	1.49	0.4	te_in_peak	1	n.s	increased
Tigger1	1	11905	1433	4.59	0.4	peak_in_te	1	n.s	increased
Charlie1a	0	5726	1433	1.51	0.4	te_in_peak	1	n.s	increased
Tigger3b	0	6458	1433	1.71	0.4	te_in_peak	1	n.s	increased
L1ME3A	1	13940	1433	3.69	0.4	te_in_peak	1	n.s	increased
LTR16C	0	6281	1433	1.66	0.4	te_in_peak	1	n.s	increased
Tigger15a	0	5057	1433	1.34	0.4	te_in_peak	1	n.s	increased
L1MD3	0	4868	1433	1.29	0.4	te_in_peak	1	n.s	increased
L1MB3	1	15984	1433	4.23	0.4	te_in_peak	1	n.s	increased
L1PA4	3	11355	1433	9.28	0.4	peak_in_te	1	n.s	increased
FLAM_A	1	15999	1433	4.23	0.4	te_in_peak	1	n.s	increased
L1PA14	0	2782	1433	1.45	0.4	peak_in_te	1	n.s	increased
L1M6	0	6358	1433	1.68	0.4	te_in_peak	1	n.s	increased
MER53	0	5794	1433	1.53	0.4	te_in_peak	1	n.s	increased
MLT1F2	0	5670	1433	1.5	0.4	te_in_peak	1	n.s	increased
FAM	0	4727	1433	1.25	0.4	te_in_peak	1	n.s	increased
L1MEc	1	15603	1433	4.49	0.4	peak_in_te	1	n.s	increased
L1PA13	1	8134	1433	3.73	0.4	peak_in_te	1	n.s	increased
MIRb	24	219524	1433	58.05	0.4	te_in_peak	1	n.s	increased
L1P3	0	3115	1433	1.29	0.4	peak_in_te	1	n.s	increased
L1P1	0	2999	1433	1.35	0.4	peak_in_te	1	n.s	increased
L1M3	0	6303	1433	1.67	0.4	te_in_peak	1	n.s	increased
MER1B	0	5308	1433	1.4	0.4	te_in_peak	1	n.s	increased
MLT1A1	0	6541	1433	1.73	0.4	te_in_peak	1	n.s	increased
MIR3	8	89604	1433	23.69	0.4	te_in_peak	1	n.s	increased
ERVL-B4-int	0	3143	1433	1.31	0.4	peak_in_te	1	n.s	increased
L1PA15	1	7451	1433	3.93	0.4	peak_in_te	1	n.s	increased
L1MA5	0	3883	1433	1.43	0.4	peak_in_te	1	n.s	increased
ERV3-16A3_I-int	0	4820	1433	1.83	0.4	peak_in_te	1	n.s	increased
L1MB1	0	5476	1433	1.62	0.4	peak_in_te	1	n.s	increased
MLT1J2	0	6400	1433	1.69	0.4	te_in_peak	1	n.s	increased
MER58B	0	6959	1433	1.84	0.4	te_in_peak	1	n.s	increased
MSTA-int	0	2905	1433	1.47	0.4	peak_in_te	1	n.s	increased
MER58A	1	13418	1433	3.55	0.4	te_in_peak	1	n.s	increased
L1MA6	0	4815	1433	1.63	0.4	peak_in_te	1	n.s	increased
MSTB1	0	4835	1433	1.28	0.4	te_in_peak	1	n.s	increased
MER94	0	4747	1433	1.26	0.4	te_in_peak	1	n.s	increased
L1M1	1	7969	1433	4.32	0.4	peak_in_te	1	n.s	increased
L1PA16	1	12620	1433	5.54	0.3	peak_in_te	1	n.s	increased
L1PA2	1	4733	1433	4.8	0.3	peak_in_te	1	n.s	increased
L1ME3B	0	7216	1433	1.91	0.3	te_in_peak	1	n.s	increased
HERVL-int	0	1837	1433	1.87	0.3	peak_in_te	1	n.s	increased
L1MD2	0	9377	1433	2.52	0.3	peak_in_te	1	n.s	increased
L1MB4	0	8334	1433	2.2	0.3	te_in_peak	1	n.s	increased
L1M2	0	8137	1433	2.55	0.3	peak_in_te	1	n.s	increased
MER2	0	9161	1433	2.42	0.3	te_in_peak	1	n.s	increased
MER3	0	10835	1433	2.87	0.3	te_in_peak	1	n.s	increased
MER33	0	9434	1433	2.49	0.3	te_in_peak	1	n.s	increased
L1MEe	0	10093	1433	2.67	0.3	te_in_peak	1	n.s	increased
L1MA4A	0	5370	1433	2.56	0.3	peak_in_te	1	n.s	increased
AluSx	11	134406	1433	35.54	0.3	te_in_peak	1	n.s	increased
AluSq2	3	54052	1433	14.29	0.3	te_in_peak	1	n.s	increased
AluSg7	0	8169	1433	2.16	0.3	te_in_peak	1	n.s	increased
AluSg4	0	7338	1433	1.94	0.3	te_in_peak	1	n.s	increased
L1MA7	0	7705	1433	2.04	0.3	te_in_peak	1	n.s	increased
AluJo	4	70096	1433	18.54	0.3	te_in_peak	1	n.s	increased
L1MA8	0	9979	1433	2.72	0.3	peak_in_te	1	n.s	increased
L1MEd	0	9147	1433	2.42	0.3	te_in_peak	1	n.s	increased
L2	3	53655	1433	14.19	0.3	te_in_peak	1	n.s	increased
MIR	15	170964	1433	45.21	0.3	te_in_peak	1	n.s	increased
MADE1	0	7794	1433	2.06	0.3	te_in_peak	1	n.s	increased
L1PB4	0	6683	1433	2.05	0.3	peak_in_te	1	n.s	increased
MLT1I	0	10410	1433	2.75	0.3	te_in_peak	1	n.s	increased
L1MCa	0	6248	1433	2.08	0.3	peak_in_te	1	n.s	increased
THE1C	0	9664	1433	2.56	0.3	te_in_peak	1	n.s	increased
L1ME2	0	11160	1433	2.95	0.3	te_in_peak	1	n.s	increased
L1MC5	1	18883	1433	4.99	0.3	te_in_peak	1	n.s	increased
MLT1L	0	11143	1433	2.95	0.3	te_in_peak	1	n.s	increased
L1MC4a	1	24860	1433	6.57	0.3	te_in_peak	1	n.s	increased
MLT1C	1	18952	1433	5.01	0.3	te_in_peak	1	n.s	increased
MLT1A	0	8559	1433	2.26	0.3	te_in_peak	1	n.s	increased
L1ME3	0	8259	1433	2.18	0.3	te_in_peak	1	n.s	increased
ERVL-E-int	0	7127	1433	1.98	0.3	peak_in_te	1	n.s	increased
MER103C	0	8932	1433	2.36	0.3	te_in_peak	1	n.s	increased
MSTB	0	8236	1433	2.18	0.3	te_in_peak	1	n.s	increased
L1MD	0	8187	1433	2.16	0.3	te_in_peak	1	n.s	increased
HERVH-int	0	1485	1433	2.79	0.3	peak_in_te	1	n.s	increased
THE1B-int	0	4040	1433	2.47	0.3	peak_in_te	1	n.s	increased
L1MDa	0	5871	1433	1.95	0.3	peak_in_te	1	n.s	increased
MSTD	0	7299	1433	1.93	0.3	te_in_peak	1	n.s	increased
L1MD1	0	5716	1433	2.03	0.3	peak_in_te	1	n.s	increased
AluSq	0	21418	1433	5.66	0.2	te_in_peak	1	n.s	increased
AluSx1	6	107849	1433	28.52	0.2	te_in_peak	1	n.s	increased
L1MA9	0	14016	1433	3.96	0.2	peak_in_te	1	n.s	increased
L1PREC2	0	7049	1433	3.1	0.2	peak_in_te	1	n.s	increased
MSTA	0	18879	1433	4.99	0.2	te_in_peak	1	n.s	increased
AluJr	4	75240	1433	19.9	0.2	te_in_peak	1	n.s	increased
AluSp	2	48595	1433	12.85	0.2	te_in_peak	1	n.s	increased
L1MEg	0	14905	1433	3.94	0.2	te_in_peak	1	n.s	increased
AluSc	1	33719	1433	8.92	0.2	te_in_peak	1	n.s	increased
L3	2	43054	1433	11.38	0.2	te_in_peak	1	n.s	increased
L1MA4	0	9057	1433	3.1	0.2	peak_in_te	1	n.s	increased
AluSg	1	40493	1433	10.71	0.2	te_in_peak	1	n.s	increased
THE1D	0	12299	1433	3.25	0.2	te_in_peak	1	n.s	increased
L1M5	3	59590	1433	15.76	0.2	te_in_peak	1	n.s	increased
L1MEf	0	11658	1433	3.34	0.2	peak_in_te	1	n.s	increased
L1MB8	0	14888	1433	3.94	0.2	te_in_peak	1	n.s	increased
L1PA3	1	10259	1433	9.55	0.2	peak_in_te	1	n.s	increased
L1MC3	0	11431	1433	3.59	0.2	peak_in_te	1	n.s	increased
L1MC1	0	11664	1433	3.88	0.2	peak_in_te	1	n.s	increased
L1MC	0	11437	1433	3.02	0.2	te_in_peak	1	n.s	increased
L1ME4a	1	39960	1433	10.57	0.2	te_in_peak	1	n.s	increased
L1ME3C	0	11397	1433	3.01	0.2	te_in_peak	1	n.s	increased
L1MA3	0	7780	1433	4.28	0.2	peak_in_te	1	n.s	increased
L1PA8	0	7392	1433	3.38	0.2	peak_in_te	1	n.s	increased
MLT1A0	0	20020	1433	5.29	0.2	te_in_peak	1	n.s	increased
AluSz6	2	44725	1433	11.83	0.2	te_in_peak	1	n.s	increased
AluSz	5	96018	1433	25.39	0.2	te_in_peak	1	n.s	increased
L1MA2	0	6501	1433	3.64	0.2	peak_in_te	1	n.s	increased
L4	0	16093	1433	4.26	0.2	te_in_peak	1	n.s	increased
L1MC4	0	25031	1433	6.62	0.1	te_in_peak	1	n.s	increased
HAL1	0	23782	1433	6.29	0.1	te_in_peak	1	n.s	increased
FLAM_C	0	22134	1433	5.85	0.1	te_in_peak	1	n.s	increased
L1ME1	0	27366	1433	7.63	0.1	peak_in_te	1	n.s	increased
THE1B	0	22033	1433	5.83	0.1	te_in_peak	1	n.s	increased
L1PA5	0	10764	1433	7.96	0.1	peak_in_te	1	n.s	increased
