# Supplementary material for: Statistical learning quantifies transposable element-mediated cis-regulation
Source: Genome Biol. 2023 Nov 10;24:258. doi: 10.1186/s13059-023-03085-7 (PMC10637000; doi:10.1186/s13059-023-03085-7)
Supplement: Supplementary file 6 — Additional file 6: Table S6. TE subfamilies enriched for increased and/or decreased H3K9me3 ChIP-seq peaks for LTR5-Hs/SVA CRISPRi g#2. [file 13059_2023_3085_MOESM6_ESM.csv]

subfam	n_i	n_T.te	n_T.peak	expected	fc.expected	comparison	padj.final	significance	direction_crispri
SVA_D	477	1264	1773	2.12	153.2	te_in_peak	0	****	decreased
SVA_F	159	625	1773	1.05	78	te_in_peak	2.67e-287	****	decreased
SVA_B	121	455	1773	0.76	69.3	te_in_peak	2.59e-221	****	decreased
LTR5_Hs	100	604	1773	1.01	50.2	te_in_peak	5.67e-160	****	decreased
SVA_E	77	206	1773	0.34	58.2	te_in_peak	2.03e-154	****	decreased
SVA_C	55	274	1773	0.46	38.4	te_in_peak	6.23e-93	****	decreased
AluSx	538	134406	1773	225.05	2.4	te_in_peak	5.21e-68	****	decreased
SVA_A	26	241	1773	0.4	19.3	te_in_peak	2.87e-36	****	decreased
AluY	394	115712	1773	193.75	2	te_in_peak	1.13e-34	****	decreased
AluSp	210	48595	1773	81.37	2.6	te_in_peak	8.74e-31	****	decreased
L1PA2	53	4733	1773	7.93	6	te_in_peak	3.03e-24	****	decreased
AluJb	398	135185	1773	226.36	1.8	te_in_peak	3.2e-23	****	decreased
AluSx1	325	107849	1773	180.59	1.8	te_in_peak	1.94e-20	****	decreased
AluSz	293	96018	1773	160.77	1.8	te_in_peak	3.54e-19	****	decreased
L1PA2	28	4733	760	2.55	8.2	peak_in_te	4.11e-17	****	increased
AluSq2	185	54052	1773	90.51	2	te_in_peak	1.29e-16	****	decreased
AluSz6	156	44725	1773	74.89	2.1	te_in_peak	1.06e-14	****	decreased
AluJo	209	70096	1773	117.37	1.8	te_in_peak	8.49e-13	****	decreased
FLAM_C	92	22134	1773	37.06	2.4	te_in_peak	1.14e-12	****	decreased
AluSg	131	40493	1773	67.8	1.9	te_in_peak	3.16e-10	****	decreased
AluJr	209	75240	1773	125.98	1.7	te_in_peak	3.92e-10	****	decreased
AluSx4	36	5646	1773	9.45	3.5	te_in_peak	1.57e-09	****	decreased
L1HS	12	1496	760	0.88	6.9	peak_in_te	1.02e-08	****	increased
HERVK-int	8	173	1773	0.3	6.9	peak_in_te	1.13e-08	****	decreased
L1HS	17	1496	1773	2.5	5.1	te_in_peak	6.11e-08	****	decreased
L1PA3	23	10259	760	5.07	4	peak_in_te	1.72e-07	****	increased
LTR70	7	136	1773	0.23	6.5	te_in_peak	1.74e-07	****	decreased
L1PA3	46	10259	1773	17.18	2.6	te_in_peak	2.28e-07	****	decreased
HERVH-int	13	1485	760	1.48	5.6	peak_in_te	2.54e-07	****	increased
HERVK13-int	5	42	1773	0.07	5.6	te_in_peak	3.83e-07	****	decreased
AluSx3	91	28692	1773	48.04	1.9	te_in_peak	7.48e-07	****	decreased
MER52A	9	1574	760	0.56	6.4	te_in_peak	1.61e-06	****	increased
AluSc8	72	21434	1773	35.89	2	te_in_peak	2.42e-06	****	decreased
L1MB8	55	14888	1773	24.93	2.2	te_in_peak	4.32e-06	****	decreased
MER57E3	7	229	1773	0.38	5.8	te_in_peak	4.97e-06	****	decreased
AluSq	68	21418	1773	35.86	1.9	te_in_peak	3.37e-05	****	decreased
LTR49-int	14	1728	1773	2.89	3.9	te_in_peak	6.4e-05	****	decreased
LTR7	8	2307	760	0.82	4.9	te_in_peak	0.000374	***	increased
HERVL32-int	3	84	760	0.03	3.9	te_in_peak	0.000557	***	increased
MER87B	5	233	1773	0.39	4.3	te_in_peak	0.00149	**	decreased
MER4D0	6	410	1773	0.69	4.1	te_in_peak	0.00217	**	decreased
AluSg4	28	7338	1773	12.29	2.2	te_in_peak	0.00217	**	decreased
L1MDa	24	5871	1773	9.83	2.3	te_in_peak	0.00239	**	decreased
L1PREC2	27	7049	1773	11.8	2.2	te_in_peak	0.00256	**	decreased
HERVL66-int	3	61	1773	0.1	3.6	te_in_peak	0.00387	**	decreased
L1ME2z	26	6932	1773	11.61	2.1	te_in_peak	0.00443	**	decreased
LTR8	16	3385	1773	5.67	2.5	te_in_peak	0.00624	**	decreased
PRIMA41-int	5	332	1773	0.56	3.8	te_in_peak	0.00638	**	decreased
LTR3B	3	89	1773	0.15	3.5	te_in_peak	0.0107	*	decreased
HERVFH21-int	2	82	760	0.04	2.9	peak_in_te	0.0119	*	increased
L1P4c	2	41	760	0.01	3	te_in_peak	0.012	*	increased
MER92B	7	827	1773	1.38	3.4	te_in_peak	0.0125	*	decreased
FRAM	27	8397	1773	14.06	1.9	te_in_peak	0.0293	*	decreased
HSMAR1	6	733	1773	1.23	3.1	te_in_peak	0.0345	*	decreased
LTR9B	6	740	1773	1.24	3.1	te_in_peak	0.0354	*	decreased
AluJr4	46	17303	1773	28.97	1.6	te_in_peak	0.0418	*	decreased
LTR61	3	151	1773	0.25	3.2	te_in_peak	0.0428	*	decreased
MER41B	6	2771	760	0.98	3.5	te_in_peak	0.0461	*	increased
HERVI-int	2	107	1773	0.18	2.5	peak_in_te	0.0461	*	decreased
THE1B	19	22033	760	7.82	2.3	te_in_peak	0.0462	*	increased
L1M1	10	7969	760	2.83	2.9	te_in_peak	0.0509	n.s	increased
L1PA10	9	6515	760	2.31	3	te_in_peak	0.0516	n.s	increased
LTR18B	4	341	1773	0.57	3.2	te_in_peak	0.0531	n.s	decreased
LTR45	3	167	1773	0.28	3.1	te_in_peak	0.0546	n.s	decreased
MER33	28	9434	1773	15.8	1.7	te_in_peak	0.0632	n.s	decreased
LTR70	2	136	760	0.05	2.9	te_in_peak	0.0698	n.s	increased
FLAM_A	42	15999	1773	26.79	1.5	te_in_peak	0.0702	n.s	decreased
HERVH-int	8	1485	1773	3.46	2	peak_in_te	0.0725	n.s	decreased
L1PA6	8	5479	760	2.92	2.3	peak_in_te	0.0833	n.s	increased
MER21C	17	4925	1773	8.25	1.9	te_in_peak	0.0841	n.s	decreased
MER20B	15	4107	1773	6.88	2	te_in_peak	0.0842	n.s	decreased
L1PBa1	2	340	760	0.15	2.6	peak_in_te	0.0857	n.s	increased
MER34C_	3	621	760	0.22	3.3	te_in_peak	0.0881	n.s	increased
LTR5B	4	415	1773	0.69	3	te_in_peak	0.0929	n.s	decreased
L1MB5	26	8925	1773	14.94	1.7	te_in_peak	0.0964	n.s	decreased
L1MC5	47	18883	1773	31.62	1.5	te_in_peak	0.0981	n.s	decreased
LTR82A	6	970	1773	1.62	2.7	te_in_peak	0.0986	n.s	decreased
L1MC4a	59	24860	1773	41.63	1.4	te_in_peak	0.0997	n.s	decreased
LTR13	4	428	1773	0.72	2.9	te_in_peak	0.0998	n.s	decreased
MER57A-int	8	1620	1773	2.71	2.4	te_in_peak	0.102	n.s	decreased
AluSc	76	33719	1773	56.46	1.3	te_in_peak	0.112	n.s	decreased
Harlequin-int	2	250	760	0.21	2.5	peak_in_te	0.13	n.s	increased
LTR15	3	258	1773	0.43	2.8	te_in_peak	0.141	n.s	decreased
LTR43B	2	209	760	0.07	2.8	te_in_peak	0.143	n.s	increased
AluSq4	7	1393	1773	2.33	2.4	te_in_peak	0.144	n.s	decreased
LTR7B	5	776	1773	1.3	2.6	te_in_peak	0.148	n.s	decreased
MLT1J2-int	4	500	1773	0.84	2.7	te_in_peak	0.149	n.s	decreased
Charlie26a	4	514	1773	0.86	2.7	te_in_peak	0.156	n.s	decreased
Tigger4	7	1429	1773	2.39	2.4	te_in_peak	0.156	n.s	decreased
AluYk4	4	1840	760	0.65	3	te_in_peak	0.162	n.s	increased
LTR23	3	805	760	0.29	3.1	te_in_peak	0.163	n.s	increased
LTR75	2	274	760	0.1	2.7	te_in_peak	0.165	n.s	increased
MLT1A0-int	3	827	760	0.29	3.1	te_in_peak	0.166	n.s	increased
MER9a2	2	298	760	0.11	2.7	te_in_peak	0.168	n.s	increased
LTR10A	3	288	1773	0.48	2.7	te_in_peak	0.169	n.s	decreased
LTR16D2	2	254	760	0.09	2.8	te_in_peak	0.17	n.s	increased
L1PB1	10	10512	760	3.73	2.3	te_in_peak	0.17	n.s	increased
MER41G	2	102	1773	0.17	2.6	te_in_peak	0.17	n.s	decreased
MER21A	7	1488	1773	2.49	2.3	te_in_peak	0.171	n.s	decreased
L1M3c	3	910	760	0.32	3	te_in_peak	0.172	n.s	increased
Tigger6b	3	293	1773	0.49	2.7	te_in_peak	0.172	n.s	decreased
LTR26E	3	287	1773	0.48	2.7	te_in_peak	0.172	n.s	decreased
L1PREC2	8	7049	760	2.5	2.6	te_in_peak	0.173	n.s	increased
LTR66	3	295	1773	0.49	2.7	te_in_peak	0.173	n.s	decreased
HUERS-P3b-int	3	292	1773	0.49	2.7	te_in_peak	0.173	n.s	decreased
LTR9	4	1897	760	0.67	3	te_in_peak	0.174	n.s	increased
MSTA-int	5	2905	760	1.03	3	te_in_peak	0.176	n.s	increased
LTR46-int	1	62	760	0.03	1.9	peak_in_te	0.178	n.s	increased
L1PA4	10	11355	760	4.92	1.9	peak_in_te	0.182	n.s	increased
HERVK14C-int	1	47	1773	0.08	1.9	peak_in_te	0.184	n.s	decreased
AluYc3	4	568	1773	0.95	2.6	te_in_peak	0.192	n.s	decreased
L1MC2	17	5651	1773	9.46	1.7	te_in_peak	0.195	n.s	decreased
LTR10G	2	117	1773	0.2	2.5	te_in_peak	0.196	n.s	decreased
L1MEc	38	15603	1773	26.13	1.4	te_in_peak	0.196	n.s	decreased
LTR2B	3	317	1773	0.53	2.6	te_in_peak	0.198	n.s	decreased
MER61-int	2	752	760	0.29	2.3	peak_in_te	0.207	n.s	increased
MER41-int	3	1130	760	0.4	2.9	te_in_peak	0.24	n.s	increased
LTR56	5	962	1773	1.61	2.3	te_in_peak	0.273	n.s	decreased
AluYf4	6	1341	1773	2.25	2.2	te_in_peak	0.301	n.s	decreased
MER4E1	5	1007	1773	1.69	2.2	te_in_peak	0.315	n.s	decreased
AluSc5	7	6723	760	2.38	2.4	te_in_peak	0.318	n.s	increased
AluYk11	5	1018	1773	1.7	2.2	te_in_peak	0.324	n.s	decreased
HERVL-int	3	1837	760	0.99	2	peak_in_te	0.355	n.s	increased
LTR5	1	20	1773	0.03	1.9	te_in_peak	0.355	n.s	decreased
Charlie21a	4	743	1773	1.24	2.2	te_in_peak	0.4	n.s	decreased
L1M3a	2	517	760	0.18	2.5	te_in_peak	0.409	n.s	increased
THE1B-int	5	4040	760	1.43	2.5	te_in_peak	0.417	n.s	increased
MER41D	3	445	1773	0.75	2.3	te_in_peak	0.418	n.s	decreased
HERV35I-int	3	448	1773	0.75	2.3	te_in_peak	0.42	n.s	decreased
L1M2b	2	193	1773	0.32	2.3	te_in_peak	0.428	n.s	decreased
L1ME3D	12	4015	1773	6.72	1.7	te_in_peak	0.429	n.s	decreased
MER51E	2	202	1773	0.34	2.2	te_in_peak	0.45	n.s	decreased
MLT1J	33	14342	1773	24.01	1.4	te_in_peak	0.452	n.s	decreased
MLT2B3	9	2765	1773	4.63	1.8	te_in_peak	0.453	n.s	decreased
Kanga2_a	6	1526	1773	2.56	2	te_in_peak	0.455	n.s	decreased
MER30B	2	207	1773	0.35	2.2	te_in_peak	0.456	n.s	decreased
LTR39	5	1147	1773	1.92	2.1	te_in_peak	0.459	n.s	decreased
L1P2	2	1399	760	0.57	1.9	peak_in_te	0.464	n.s	increased
Kanga1	4	816	1773	1.37	2.1	te_in_peak	0.467	n.s	decreased
L1MB3	36	15984	1773	26.76	1.3	te_in_peak	0.468	n.s	decreased
LTR41	6	1559	1773	2.61	1.9	te_in_peak	0.47	n.s	decreased
MLT1M	4	2871	760	1.02	2.5	te_in_peak	0.471	n.s	increased
LTR2	4	825	1773	1.38	2.1	te_in_peak	0.473	n.s	decreased
Merlin1_HS	1	57	760	0.02	2	te_in_peak	0.48	n.s	increased
LTR21B	1	56	760	0.02	2	te_in_peak	0.485	n.s	increased
L1MEg	11	14905	760	5.29	1.9	te_in_peak	0.498	n.s	increased
L1M3f	2	596	760	0.21	2.5	te_in_peak	0.505	n.s	increased
MER52-int	1	334	760	0.14	1.8	peak_in_te	0.512	n.s	increased
HERVE-int	1	194	760	0.14	1.8	peak_in_te	0.515	n.s	increased
MER39	4	3040	760	1.08	2.4	te_in_peak	0.526	n.s	increased
THE1C	8	9664	760	3.43	2	te_in_peak	0.536	n.s	increased
HERVIP10F-int	1	294	760	0.16	1.7	peak_in_te	0.556	n.s	increased
Kanga11a	4	878	1773	1.47	2	te_in_peak	0.562	n.s	decreased
L1PBa	2	1627	760	0.68	1.8	peak_in_te	0.572	n.s	increased
MER9a3	3	541	1773	0.91	2.1	te_in_peak	0.573	n.s	decreased
L1MD	20	8187	1773	13.71	1.4	te_in_peak	0.58	n.s	decreased
AluYc	20	8252	1773	13.82	1.4	te_in_peak	0.61	n.s	decreased
L1MA6	5	4815	760	1.71	2.2	te_in_peak	0.612	n.s	increased
L1M3	16	6303	1773	10.55	1.5	te_in_peak	0.617	n.s	decreased
LTR21A	1	90	760	0.03	1.9	te_in_peak	0.626	n.s	increased
L1PA4	26	11355	1773	19.01	1.3	te_in_peak	0.636	n.s	decreased
Tigger1	27	11905	1773	19.93	1.3	te_in_peak	0.648	n.s	decreased
X5B_LINE	1	98	760	0.03	1.9	te_in_peak	0.666	n.s	increased
LTR42	2	281	1773	0.47	2	te_in_peak	0.667	n.s	decreased
FordPrefect_a	2	280	1773	0.47	2	te_in_peak	0.669	n.s	decreased
Tigger7	9	3092	1773	5.18	1.6	te_in_peak	0.67	n.s	decreased
L1M3f	3	596	1773	1	2	te_in_peak	0.673	n.s	decreased
LTR12F	3	614	1773	1.03	2	te_in_peak	0.683	n.s	decreased
LTR7C	2	291	1773	0.49	2	te_in_peak	0.684	n.s	decreased
MER66B	5	1382	1773	2.31	1.8	te_in_peak	0.688	n.s	decreased
MER5C1	3	613	1773	1.03	2	te_in_peak	0.692	n.s	decreased
L1MDb	2	877	760	0.31	2.3	te_in_peak	0.696	n.s	increased
MER20	11	16586	760	5.88	1.7	te_in_peak	0.697	n.s	increased
MER50C	1	108	760	0.04	1.9	te_in_peak	0.704	n.s	increased
LTR88a	2	875	760	0.31	2.3	te_in_peak	0.706	n.s	increased
MER9a2	2	298	1773	0.5	2	te_in_peak	0.706	n.s	decreased
LTR41B	2	847	760	0.3	2.3	te_in_peak	0.707	n.s	increased
Merlin1_HS	1	57	1773	0.1	1.8	te_in_peak	0.711	n.s	decreased
Harlequin-int	1	250	1773	0.48	1.4	peak_in_te	0.712	n.s	decreased
LTR38	2	306	1773	0.51	2	te_in_peak	0.726	n.s	decreased
Tigger10	4	1023	1773	1.71	1.8	te_in_peak	0.729	n.s	decreased
LTR46-int	1	62	1773	0.1	1.8	te_in_peak	0.751	n.s	decreased
AluSc5	16	6723	1773	11.26	1.4	te_in_peak	0.775	n.s	decreased
MER51B	3	677	1773	1.13	1.9	te_in_peak	0.777	n.s	decreased
LTR43-int	1	67	1773	0.11	1.8	te_in_peak	0.783	n.s	decreased
L1MD1	14	5716	1773	9.57	1.4	te_in_peak	0.788	n.s	decreased
MER102a	8	2820	1773	4.72	1.6	te_in_peak	0.792	n.s	decreased
HERVK9-int	1	283	760	0.26	1.6	peak_in_te	0.795	n.s	increased
LTR14B	2	328	1773	0.55	1.9	te_in_peak	0.795	n.s	decreased
L1PA17	11	4303	1773	7.21	1.5	te_in_peak	0.811	n.s	decreased
L1MC	25	11437	1773	19.15	1.3	te_in_peak	0.816	n.s	decreased
L1MD2	21	9377	1773	15.7	1.3	te_in_peak	0.819	n.s	decreased
MamGypLTR1d	3	712	1773	1.19	1.8	te_in_peak	0.829	n.s	decreased
HERVK9-int	1	283	1773	0.6	1.2	peak_in_te	0.832	n.s	decreased
AluYa5	10	3853	1773	6.45	1.5	te_in_peak	0.833	n.s	decreased
MER61F	1	142	760	0.05	1.9	te_in_peak	0.836	n.s	increased
MER83B	1	140	760	0.05	1.9	te_in_peak	0.84	n.s	increased
Helitron1Nb_Mam	2	362	1773	0.61	1.9	te_in_peak	0.858	n.s	decreased
Charlie4z	14	5915	1773	9.9	1.4	te_in_peak	0.884	n.s	decreased
LOR1b	2	1053	760	0.37	2.2	te_in_peak	0.912	n.s	increased
L1PA7	7	12023	760	5.2	1.3	peak_in_te	0.913	n.s	increased
Charlie2a	6	2060	1773	3.45	1.6	te_in_peak	0.926	n.s	decreased
THE1A	4	4109	760	1.46	2	te_in_peak	0.958	n.s	increased
Helitron3Na_Mam	2	1109	760	0.39	2.2	te_in_peak	0.964	n.s	increased
AluSg	21	40493	760	14.36	1.4	te_in_peak	0.97	n.s	increased
MER4D	4	1203	1773	2.01	1.7	te_in_peak	0.972	n.s	decreased
HUERS-P1-int	2	400	1773	0.67	1.8	te_in_peak	0.978	n.s	decreased
AluYg6	3	780	1773	1.31	1.7	te_in_peak	0.978	n.s	decreased
MER77B	2	1152	760	0.41	2.1	te_in_peak	0.98	n.s	increased
MLT2C2	2	1147	760	0.41	2.1	te_in_peak	0.989	n.s	increased
LTR1	2	1340	760	0.48	2	te_in_peak	1	n.s	increased
THE1A-int	2	1399	760	0.5	2	te_in_peak	1	n.s	increased
Charlie24	2	1319	760	0.47	2	te_in_peak	1	n.s	increased
MER31A	2	1320	760	0.47	2	te_in_peak	1	n.s	increased
MER5C	2	1339	760	0.47	2	te_in_peak	1	n.s	increased
MER21A	2	1488	760	0.53	2	te_in_peak	1	n.s	increased
Tigger2	3	2730	760	0.97	2	te_in_peak	1	n.s	increased
MER1A	3	3216	760	1.14	1.9	te_in_peak	1	n.s	increased
L1PB3	3	3137	760	1.11	1.9	te_in_peak	1	n.s	increased
LTR49-int	2	1728	760	0.61	1.9	te_in_peak	1	n.s	increased
LTR46	1	212	760	0.08	1.9	te_in_peak	1	n.s	increased
LTR16A2	2	1725	760	0.61	1.9	te_in_peak	1	n.s	increased
MLT2A1	3	3029	760	1.07	1.9	te_in_peak	1	n.s	increased
Charlie7a	2	1576	760	0.56	1.9	te_in_peak	1	n.s	increased
MER63D	2	1703	760	0.6	1.9	te_in_peak	1	n.s	increased
MSTC	3	3042	760	1.08	1.9	te_in_peak	1	n.s	increased
LTR73	1	204	760	0.07	1.9	te_in_peak	1	n.s	increased
Charlie4a	3	3386	760	1.2	1.8	te_in_peak	1	n.s	increased
LTR26E	1	287	760	0.1	1.8	te_in_peak	1	n.s	increased
MER4A1_	1	392	760	0.14	1.8	te_in_peak	1	n.s	increased
MER52C	1	351	760	0.12	1.8	te_in_peak	1	n.s	increased
MER34-int	1	342	760	0.12	1.8	te_in_peak	1	n.s	increased
MER61D	1	265	760	0.09	1.8	te_in_peak	1	n.s	increased
MLT1H1-int	1	334	760	0.12	1.8	te_in_peak	1	n.s	increased
MER50-int	1	351	760	0.12	1.8	te_in_peak	1	n.s	increased
L1M4c	4	5111	760	1.81	1.8	te_in_peak	1	n.s	increased
LTR51	1	397	760	0.14	1.8	te_in_peak	1	n.s	increased
LTR15	1	258	760	0.09	1.8	te_in_peak	1	n.s	increased
MLT1H1	3	3327	760	1.18	1.8	te_in_peak	1	n.s	increased
LTR5A	1	259	760	0.09	1.8	te_in_peak	1	n.s	increased
LTR38	1	306	760	0.11	1.8	te_in_peak	1	n.s	increased
LTR22C	1	380	760	0.13	1.8	te_in_peak	1	n.s	increased
MER110-int	1	343	760	0.12	1.8	te_in_peak	1	n.s	increased
Charlie6	1	260	760	0.09	1.8	te_in_peak	1	n.s	increased
AluYa8	1	329	760	0.12	1.8	te_in_peak	1	n.s	increased
Charlie2b	3	3547	760	1.26	1.8	te_in_peak	1	n.s	increased
HERV35I-int	1	448	760	0.16	1.7	te_in_peak	1	n.s	increased
MamRep488	1	461	760	0.16	1.7	te_in_peak	1	n.s	increased
MLT2B1	3	3862	760	1.37	1.7	te_in_peak	1	n.s	increased
LTR5B	1	415	760	0.15	1.7	te_in_peak	1	n.s	increased
MER34C2	1	503	760	0.18	1.7	te_in_peak	1	n.s	increased
Tigger12	1	461	760	0.16	1.7	te_in_peak	1	n.s	increased
MER4A1	2	2161	760	0.77	1.7	te_in_peak	1	n.s	increased
LTR26	1	601	760	0.21	1.7	te_in_peak	1	n.s	increased
Zaphod	2	2076	760	0.74	1.7	te_in_peak	1	n.s	increased
L1MEg1	1	741	760	0.26	1.6	te_in_peak	1	n.s	increased
Charlie20a	1	831	760	0.29	1.6	te_in_peak	1	n.s	increased
MER106B	1	813	760	0.29	1.6	te_in_peak	1	n.s	increased
L5	1	717	760	0.25	1.6	te_in_peak	1	n.s	increased
MER110	1	721	760	0.26	1.6	te_in_peak	1	n.s	increased
MSTD-int	1	689	760	0.24	1.6	te_in_peak	1	n.s	increased
MER6B	1	677	760	0.24	1.6	te_in_peak	1	n.s	increased
LTR53	1	657	760	0.23	1.6	te_in_peak	1	n.s	increased
MER21-int	1	814	760	0.29	1.6	te_in_peak	1	n.s	increased
Charlie18a	2	2474	760	0.88	1.6	te_in_peak	1	n.s	increased
MER61A	1	782	760	0.28	1.6	te_in_peak	1	n.s	increased
L1MC	7	11437	760	4.06	1.6	te_in_peak	1	n.s	increased
MER58C	2	2599	760	0.92	1.6	te_in_peak	1	n.s	increased
LTR2	1	825	760	0.29	1.6	te_in_peak	1	n.s	increased
MamRep1894	1	685	760	0.24	1.6	te_in_peak	1	n.s	increased
LTR78	3	4273	760	1.52	1.6	te_in_peak	1	n.s	increased
MER90	1	653	760	0.23	1.6	te_in_peak	1	n.s	increased
MER34A1	1	737	760	0.26	1.6	te_in_peak	1	n.s	increased
MER92B	1	827	760	0.29	1.6	te_in_peak	1	n.s	increased
L1M	1	952	760	0.34	1.5	te_in_peak	1	n.s	increased
MLT1F1	2	2916	760	1.03	1.5	te_in_peak	1	n.s	increased
MSTB-int	1	833	760	0.3	1.5	te_in_peak	1	n.s	increased
MER74B	1	869	760	0.31	1.5	te_in_peak	1	n.s	increased
Tigger10	1	1023	760	0.36	1.5	te_in_peak	1	n.s	increased
MLT1E1	1	921	760	0.33	1.5	te_in_peak	1	n.s	increased
MER85	1	905	760	0.32	1.5	te_in_peak	1	n.s	increased
MLT1D	11	19470	760	6.91	1.5	te_in_peak	1	n.s	increased
L1P1	2	2999	760	1.06	1.5	te_in_peak	1	n.s	increased
L1PA14	2	2782	760	0.99	1.5	te_in_peak	1	n.s	increased
MER57B1	1	985	760	0.35	1.5	te_in_peak	1	n.s	increased
MamGypLTR2c	1	1017	760	0.36	1.5	te_in_peak	1	n.s	increased
MamGypLTR2b	1	856	760	0.3	1.5	te_in_peak	1	n.s	increased
ERV3-16A3_I-int	3	4820	760	1.71	1.5	te_in_peak	1	n.s	increased
MLT1G1	2	3331	760	1.18	1.4	te_in_peak	1	n.s	increased
AmnSINE1	1	1101	760	0.39	1.4	te_in_peak	1	n.s	increased
AluSp	24	48595	760	17.24	1.4	te_in_peak	1	n.s	increased
Tigger7	2	3092	760	1.1	1.4	te_in_peak	1	n.s	increased
MER57B2	1	1070	760	0.38	1.4	te_in_peak	1	n.s	increased
MER34	1	1249	760	0.44	1.4	te_in_peak	1	n.s	increased
AluSz6	22	44725	760	15.86	1.4	te_in_peak	1	n.s	increased
MSTD	4	7299	760	2.59	1.4	te_in_peak	1	n.s	increased
LTR8	2	3385	760	1.2	1.4	te_in_peak	1	n.s	increased
MER5B	13	24757	760	8.78	1.4	te_in_peak	1	n.s	increased
LTR85b	1	1106	760	0.39	1.4	te_in_peak	1	n.s	increased
L1PA15-16	1	1105	760	0.39	1.4	te_in_peak	1	n.s	increased
LTR40b	1	1102	760	0.39	1.4	te_in_peak	1	n.s	increased
MamRep4096	1	1271	760	0.45	1.4	te_in_peak	1	n.s	increased
LTR84b	1	1119	760	0.4	1.4	te_in_peak	1	n.s	increased
MER119	1	1205	760	0.43	1.4	te_in_peak	1	n.s	increased
L1MB5	5	8925	760	3.17	1.4	te_in_peak	1	n.s	increased
Charlie9	1	1118	760	0.4	1.4	te_in_peak	1	n.s	increased
L1MB1	3	5476	760	1.94	1.4	te_in_peak	1	n.s	increased
L1MA5A	2	3136	760	1.11	1.4	te_in_peak	1	n.s	increased
Charlie1b	2	3016	760	1.07	1.4	te_in_peak	1	n.s	increased
MER4D1	1	1431	760	0.51	1.3	te_in_peak	1	n.s	increased
MER34A	1	1434	760	0.51	1.3	te_in_peak	1	n.s	increased
L1MDa	3	5871	760	2.08	1.3	te_in_peak	1	n.s	increased
MER31B	1	1440	760	0.51	1.3	te_in_peak	1	n.s	increased
MER63A	2	3483	760	1.24	1.3	te_in_peak	1	n.s	increased
L1MA3	4	7780	760	2.76	1.3	te_in_peak	1	n.s	increased
MER91C	1	1607	760	0.57	1.3	te_in_peak	1	n.s	increased
MER91B	1	1568	760	0.56	1.3	te_in_peak	1	n.s	increased
MER91A	2	3556	760	1.26	1.3	te_in_peak	1	n.s	increased
L1M2	4	8137	760	2.89	1.3	te_in_peak	1	n.s	increased
Charlie19a	1	1601	760	0.57	1.3	te_in_peak	1	n.s	increased
Tigger4	1	1429	760	0.51	1.3	te_in_peak	1	n.s	increased
HERV16-int	1	1566	760	0.56	1.3	te_in_peak	1	n.s	increased
CR1_Mam	1	1676	760	0.59	1.3	te_in_peak	1	n.s	increased
Charlie1a	3	5726	760	2.03	1.3	te_in_peak	1	n.s	increased
AluSg7	4	8169	760	2.9	1.3	te_in_peak	1	n.s	increased
MLT2B4	2	3755	760	1.33	1.3	te_in_peak	1	n.s	increased
FRAM	4	8397	760	2.98	1.3	te_in_peak	1	n.s	increased
MLT1J2	3	6400	760	2.27	1.2	te_in_peak	1	n.s	increased
Tigger2b_Pri	1	2004	760	0.71	1.2	te_in_peak	1	n.s	increased
MER4B	1	1679	760	0.6	1.2	te_in_peak	1	n.s	increased
L1MC3	5	11431	760	4.05	1.2	te_in_peak	1	n.s	increased
L1MCb	1	1763	760	0.63	1.2	te_in_peak	1	n.s	increased
THE1C-int	1	1714	760	0.61	1.2	te_in_peak	1	n.s	increased
L1ME3A	6	13940	760	4.94	1.2	te_in_peak	1	n.s	increased
MER20B	2	4107	760	1.46	1.2	te_in_peak	1	n.s	increased
LTR40a	1	1903	760	0.68	1.2	te_in_peak	1	n.s	increased
MLT1L	5	11143	760	3.95	1.2	te_in_peak	1	n.s	increased
ERVL-E-int	3	7127	760	2.53	1.1	te_in_peak	1	n.s	increased
L1MA7	3	7705	760	2.73	1.1	te_in_peak	1	n.s	increased
LTR50	1	2321	760	0.82	1.1	te_in_peak	1	n.s	increased
Arthur1	1	2291	760	0.81	1.1	te_in_peak	1	n.s	increased
L1PA5	5	10764	760	4.22	1.1	peak_in_te	1	n.s	increased
L1PB2	1	2519	760	0.89	1.1	te_in_peak	1	n.s	increased
MER33	4	9434	760	3.35	1.1	te_in_peak	1	n.s	increased
MER21B	1	2540	760	0.9	1.1	te_in_peak	1	n.s	increased
Charlie5	1	2525	760	0.9	1.1	te_in_peak	1	n.s	increased
MER94	2	4747	760	1.68	1.1	te_in_peak	1	n.s	increased
L1MEc	6	15603	760	5.53	1.1	te_in_peak	1	n.s	increased
THE1D	5	12299	760	4.36	1.1	te_in_peak	1	n.s	increased
MLT1A0	8	20020	760	7.1	1.1	te_in_peak	1	n.s	increased
MER21C	2	4925	760	1.75	1.1	te_in_peak	1	n.s	increased
MLT1G3	1	2501	760	0.89	1.1	te_in_peak	1	n.s	increased
AluSq10	1	2386	760	0.85	1.1	te_in_peak	1	n.s	increased
AluJo	28	70096	760	24.86	1.1	te_in_peak	1	n.s	increased
MER104	1	2178	760	0.77	1.1	te_in_peak	1	n.s	increased
AluSg4	3	7338	760	2.6	1.1	te_in_peak	1	n.s	increased
AluJr4	7	17303	760	6.14	1.1	te_in_peak	1	n.s	increased
MER50	1	2269	760	0.8	1.1	te_in_peak	1	n.s	increased
MER41A	1	2495	760	0.89	1.1	te_in_peak	1	n.s	increased
LTR38-int	0	106	760	0.04	1	te_in_peak	1	n.s	increased
MER1B	2	5308	760	1.88	1	te_in_peak	1	n.s	increased
LTR38C	0	112	760	0.04	1	te_in_peak	1	n.s	increased
Charlie4	0	120	760	0.04	1	te_in_peak	1	n.s	increased
LTR72	0	148	760	0.05	1	te_in_peak	1	n.s	increased
Ricksha_a	0	63	760	0.02	1	te_in_peak	1	n.s	increased
Ricksha_b	0	119	760	0.04	1	te_in_peak	1	n.s	increased
LTR3A	0	150	760	0.05	1	te_in_peak	1	n.s	increased
Charlie1b_Mars	0	2	760	0	1	te_in_peak	1	n.s	increased
LTR10B	0	70	760	0.02	1	te_in_peak	1	n.s	increased
MER41G	0	102	760	0.04	1	te_in_peak	1	n.s	increased
LTR39-int	0	126	760	0.04	1	te_in_peak	1	n.s	increased
MER51D	0	150	760	0.05	1	te_in_peak	1	n.s	increased
Charlie4z	2	5915	760	2.1	1	te_in_peak	1	n.s	increased
LTR3B	0	89	760	0.03	1	te_in_peak	1	n.s	increased
PrimLTR79	0	132	760	0.05	1	te_in_peak	1	n.s	increased
CheshMITE	0	1	760	0	1	te_in_peak	1	n.s	increased
Cheshire_Mars_	0	7	760	0	1	te_in_peak	1	n.s	increased
AluSc	12	33719	760	11.96	1	te_in_peak	1	n.s	increased
LTR6B	0	152	760	0.05	1	te_in_peak	1	n.s	increased
LTR4	0	97	760	0.03	1	te_in_peak	1	n.s	increased
MER136	0	28	760	0.01	1	te_in_peak	1	n.s	increased
LTR69	0	135	760	0.05	1	te_in_peak	1	n.s	increased
AluJr	28	75240	760	26.69	1	te_in_peak	1	n.s	increased
Eulor1	0	86	760	0.03	1	te_in_peak	1	n.s	increased
Eulor10	0	34	760	0.01	1	te_in_peak	1	n.s	increased
Eulor11	0	81	760	0.03	1	te_in_peak	1	n.s	increased
Eulor12	0	60	760	0.02	1	te_in_peak	1	n.s	increased
X9_LINE	0	84	760	0.03	1	te_in_peak	1	n.s	increased
Charlie12	0	16	760	0.01	1	te_in_peak	1	n.s	increased
LTR3	0	85	760	0.03	1	te_in_peak	1	n.s	increased
X1_LINE	0	85	760	0.03	1	te_in_peak	1	n.s	increased
LTR14C	0	137	760	0.05	1	te_in_peak	1	n.s	increased
Tigger2a_Car	0	2	760	0	1	te_in_peak	1	n.s	increased
X5A_LINE	0	137	760	0.05	1	te_in_peak	1	n.s	increased
X2_LINE	0	65	760	0.02	1	te_in_peak	1	n.s	increased
AmnSINE2	0	149	760	0.05	1	te_in_peak	1	n.s	increased
Tigger2b	0	110	760	0.04	1	te_in_peak	1	n.s	increased
LTR19-int	0	133	760	0.05	1	te_in_peak	1	n.s	increased
LTR14	0	84	760	0.03	1	te_in_peak	1	n.s	increased
UCON7	0	127	760	0.05	1	te_in_peak	1	n.s	increased
UCON23	0	31	760	0.01	1	te_in_peak	1	n.s	increased
LTR75_1	0	124	760	0.04	1	te_in_peak	1	n.s	increased
UCON13	0	51	760	0.02	1	te_in_peak	1	n.s	increased
UCON14	0	98	760	0.03	1	te_in_peak	1	n.s	increased
UCON21	0	28	760	0.01	1	te_in_peak	1	n.s	increased
LTR14A	0	115	760	0.04	1	te_in_peak	1	n.s	increased
LTR13_	0	35	760	0.01	1	te_in_peak	1	n.s	increased
AluYc5	0	44	760	0.02	1	te_in_peak	1	n.s	increased
Tigger1a_Mars	0	32	760	0.01	1	te_in_peak	1	n.s	increased
Charlie11	0	108	760	0.04	1	te_in_peak	1	n.s	increased
LTR10G	0	117	760	0.04	1	te_in_peak	1	n.s	increased
LTR11	0	16	760	0.01	1	te_in_peak	1	n.s	increased
LTR30	0	137	760	0.05	1	te_in_peak	1	n.s	increased
LTR22	0	97	760	0.03	1	te_in_peak	1	n.s	increased
LTR78B	1	3022	760	1.07	1	te_in_peak	1	n.s	increased
X7D_LINE	0	55	760	0.02	1	te_in_peak	1	n.s	increased
MER134	0	67	760	0.02	1	te_in_peak	1	n.s	increased
AluSx1	39	107849	760	38.26	1	te_in_peak	1	n.s	increased
LTR12E	0	109	760	0.04	1	te_in_peak	1	n.s	increased
LTR35A	0	83	760	0.03	1	te_in_peak	1	n.s	increased
MER57E2	0	72	760	0.03	1	te_in_peak	1	n.s	increased
LTR77	0	139	760	0.05	1	te_in_peak	1	n.s	increased
LTR35	0	111	760	0.04	1	te_in_peak	1	n.s	increased
Eulor2A	0	67	760	0.02	1	te_in_peak	1	n.s	increased
Eulor3	0	36	760	0.01	1	te_in_peak	1	n.s	increased
Eulor2B	0	57	760	0.02	1	te_in_peak	1	n.s	increased
HERV15-int	0	45	760	0.04	1	peak_in_te	1	n.s	increased
HERV30-int	0	44	760	0.03	1	peak_in_te	1	n.s	increased
HERV1_LTRe	0	31	760	0.01	1	te_in_peak	1	n.s	increased
HERV1_LTRd	0	16	760	0.01	1	te_in_peak	1	n.s	increased
HERV1_LTRc	0	34	760	0.01	1	te_in_peak	1	n.s	increased
HERV1_LTRb	0	10	760	0	1	te_in_peak	1	n.s	increased
HERV1_LTRa	0	27	760	0.01	1	te_in_peak	1	n.s	increased
LTR5	0	20	760	0.01	1	te_in_peak	1	n.s	increased
HERV1_I-int	0	29	760	0.03	1	peak_in_te	1	n.s	increased
HERV-Fc2_LTR	0	4	760	0	1	te_in_peak	1	n.s	increased
MLT1E-int	0	16	760	0.01	1	te_in_peak	1	n.s	increased
HERV-Fc2-int	0	2	760	0	1	peak_in_te	1	n.s	increased
MER9B	0	32	760	0.01	1	te_in_peak	1	n.s	increased
HERV-Fc1_LTR3	0	5	760	0	1	te_in_peak	1	n.s	increased
L1MC1	4	11664	760	4.14	1	te_in_peak	1	n.s	increased
MER133B	0	41	760	0.01	1	te_in_peak	1	n.s	increased
MER123	0	40	760	0.01	1	te_in_peak	1	n.s	increased
MER125	0	140	760	0.05	1	te_in_peak	1	n.s	increased
HERV-Fc1_LTR2	0	3	760	0	1	te_in_peak	1	n.s	increased
HERVFH19-int	0	99	760	0.04	1	te_in_peak	1	n.s	increased
MSTB2-int	0	86	760	0.03	1	te_in_peak	1	n.s	increased
HERV-Fc1_LTR1	0	17	760	0.01	1	te_in_peak	1	n.s	increased
MLT1F2	2	5670	760	2.01	1	te_in_peak	1	n.s	increased
LTR59	0	119	760	0.04	1	te_in_peak	1	n.s	increased
MLT1L-int	0	95	760	0.03	1	te_in_peak	1	n.s	increased
MLT1M-int	0	1	760	0	1	te_in_peak	1	n.s	increased
MLT1N2	2	5590	760	1.98	1	te_in_peak	1	n.s	increased
MLT1N2-int	0	71	760	0.03	1	te_in_peak	1	n.s	increased
HERVL66-int	0	61	760	0.02	1	te_in_peak	1	n.s	increased
HERVKC4-int	0	39	760	0.01	1	te_in_peak	1	n.s	increased
L1M2a1	0	107	760	0.04	1	te_in_peak	1	n.s	increased
MLT1F1-int	0	150	760	0.05	1	te_in_peak	1	n.s	increased
LTR61	0	151	760	0.05	1	te_in_peak	1	n.s	increased
HERVK14C-int	0	47	760	0.03	1	peak_in_te	1	n.s	increased
HERVK13-int	0	42	760	0.02	1	peak_in_te	1	n.s	increased
HERVK11D-int	0	32	760	0.02	1	peak_in_te	1	n.s	increased
MLT1E3-int	0	67	760	0.02	1	te_in_peak	1	n.s	increased
MLT1E2-int	0	122	760	0.04	1	te_in_peak	1	n.s	increased
MSTB	3	8236	760	2.92	1	te_in_peak	1	n.s	increased
MLT1E1A-int	0	80	760	0.03	1	te_in_peak	1	n.s	increased
MLT1E1-int	0	38	760	0.01	1	te_in_peak	1	n.s	increased
LTR7A	0	14	760	0	1	te_in_peak	1	n.s	increased
MER97d	0	101	760	0.04	1	te_in_peak	1	n.s	increased
HERV-Fc1-int	0	7	760	0.01	1	peak_in_te	1	n.s	increased
L1P3b	0	76	760	0.03	1	te_in_peak	1	n.s	increased
MER92A	0	147	760	0.05	1	te_in_peak	1	n.s	increased
LTR43-int	0	67	760	0.02	1	te_in_peak	1	n.s	increased
Eulor6E	0	31	760	0.01	1	te_in_peak	1	n.s	increased
Eulor6D	0	74	760	0.03	1	te_in_peak	1	n.s	increased
MER132	0	37	760	0.01	1	te_in_peak	1	n.s	increased
Eulor6C	0	22	760	0.01	1	te_in_peak	1	n.s	increased
Eulor6B	0	59	760	0.02	1	te_in_peak	1	n.s	increased
Eulor6A	0	30	760	0.01	1	te_in_peak	1	n.s	increased
L1P3	1	3115	760	1.1	1	te_in_peak	1	n.s	increased
MER76-int	0	109	760	0.04	1	te_in_peak	1	n.s	increased
MER83A-int	0	92	760	0.03	1	te_in_peak	1	n.s	increased
MER75B	0	113	760	0.04	1	te_in_peak	1	n.s	increased
L1P4b	0	132	760	0.05	1	te_in_peak	1	n.s	increased
Eulor5B	0	43	760	0.02	1	te_in_peak	1	n.s	increased
L1P4d	0	128	760	0.05	1	te_in_peak	1	n.s	increased
MER75A	0	92	760	0.03	1	te_in_peak	1	n.s	increased
MER133A	0	54	760	0.02	1	te_in_peak	1	n.s	increased
Eulor5A	0	126	760	0.04	1	te_in_peak	1	n.s	increased
LTR58	0	66	760	0.02	1	te_in_peak	1	n.s	increased
Eulor2C	0	38	760	0.01	1	te_in_peak	1	n.s	increased
Eulor7	0	11	760	0	1	te_in_peak	1	n.s	increased
MER95	0	148	760	0.05	1	te_in_peak	1	n.s	increased
MER84-int	0	122	760	0.04	1	te_in_peak	1	n.s	increased
MER129	0	121	760	0.04	1	te_in_peak	1	n.s	increased
Eulor9B	0	25	760	0.01	1	te_in_peak	1	n.s	increased
Eulor9C	0	107	760	0.04	1	te_in_peak	1	n.s	increased
Eulor9A	0	123	760	0.04	1	te_in_peak	1	n.s	increased
MER88	0	110	760	0.04	1	te_in_peak	1	n.s	increased
MER83C	0	154	760	0.05	1	te_in_peak	1	n.s	increased
HAL1N1_MD	0	2	760	0	1	te_in_peak	1	n.s	increased
Eulor8	0	142	760	0.05	1	te_in_peak	1	n.s	increased
LTR86A1	0	487	760	0.17	0.9	te_in_peak	1	n.s	increased
MER101B	0	244	760	0.09	0.9	te_in_peak	1	n.s	increased
LTR90A	0	399	760	0.14	0.9	te_in_peak	1	n.s	increased
MER101	0	348	760	0.12	0.9	te_in_peak	1	n.s	increased
LTR86A2	0	284	760	0.1	0.9	te_in_peak	1	n.s	increased
MER11D	0	245	760	0.09	0.9	te_in_peak	1	n.s	increased
MER34C	0	177	760	0.06	0.9	te_in_peak	1	n.s	increased
LTR86B2	0	257	760	0.09	0.9	te_in_peak	1	n.s	increased
LTR81AB	0	260	760	0.09	0.9	te_in_peak	1	n.s	increased
MER126	0	213	760	0.08	0.9	te_in_peak	1	n.s	increased
MER30B	0	207	760	0.07	0.9	te_in_peak	1	n.s	increased
MER107	0	357	760	0.13	0.9	te_in_peak	1	n.s	increased
MER127	0	211	760	0.07	0.9	te_in_peak	1	n.s	increased
LTR86C	0	262	760	0.09	0.9	te_in_peak	1	n.s	increased
LTR86B1	0	276	760	0.1	0.9	te_in_peak	1	n.s	increased
LTR80A	0	378	760	0.13	0.9	te_in_peak	1	n.s	increased
LTR80B	0	484	760	0.17	0.9	te_in_peak	1	n.s	increased
LTR81	0	307	760	0.11	0.9	te_in_peak	1	n.s	increased
MER131	0	424	760	0.15	0.9	te_in_peak	1	n.s	increased
LTR7Y	0	245	760	0.09	0.9	te_in_peak	1	n.s	increased
ALINE	0	272	760	0.1	0.9	te_in_peak	1	n.s	increased
MER34D	0	247	760	0.09	0.9	te_in_peak	1	n.s	increased
MLT1G-int	0	166	760	0.06	0.9	te_in_peak	1	n.s	increased
MSTA	6	18879	760	6.7	0.9	te_in_peak	1	n.s	increased
MST-int	0	344	760	0.12	0.9	te_in_peak	1	n.s	increased
MLT2E	0	369	760	0.13	0.9	te_in_peak	1	n.s	increased
MLT2B5	0	301	760	0.11	0.9	te_in_peak	1	n.s	increased
MLT1K-int	0	191	760	0.07	0.9	te_in_peak	1	n.s	increased
MLT1J1-int	0	418	760	0.15	0.9	te_in_peak	1	n.s	increased
MLT1H2-int	0	309	760	0.11	0.9	te_in_peak	1	n.s	increased
MLT1G3-int	0	207	760	0.07	0.9	te_in_peak	1	n.s	increased
MLT1G1-int	0	284	760	0.1	0.9	te_in_peak	1	n.s	increased
MLT1F2-int	0	267	760	0.09	0.9	te_in_peak	1	n.s	increased
MSTC-int	0	175	760	0.06	0.9	te_in_peak	1	n.s	increased
MLT1F-int	0	478	760	0.17	0.9	te_in_peak	1	n.s	increased
MLT1C-int	0	417	760	0.15	0.9	te_in_peak	1	n.s	increased
MLT1C	6	18952	760	6.72	0.9	te_in_peak	1	n.s	increased
MLT1B-int	0	460	760	0.16	0.9	te_in_peak	1	n.s	increased
MLT1A1-int	0	425	760	0.15	0.9	te_in_peak	1	n.s	increased
MLT1A-int	0	374	760	0.13	0.9	te_in_peak	1	n.s	increased
MLT1-int	0	193	760	0.07	0.9	te_in_peak	1	n.s	increased
MLT-int	0	323	760	0.11	0.9	te_in_peak	1	n.s	increased
MERX	0	432	760	0.15	0.9	te_in_peak	1	n.s	increased
MSTB1-int	0	215	760	0.08	0.9	te_in_peak	1	n.s	increased
MamGyp-int	0	316	760	0.11	0.9	te_in_peak	1	n.s	increased
MER41D	0	445	760	0.16	0.9	te_in_peak	1	n.s	increased
SVA_B	0	455	760	0.16	0.9	te_in_peak	1	n.s	increased
X8_LINE	0	300	760	0.11	0.9	te_in_peak	1	n.s	increased
X6B_LINE	0	431	760	0.15	0.9	te_in_peak	1	n.s	increased
X6A_LINE	0	273	760	0.1	0.9	te_in_peak	1	n.s	increased
UCON29	0	240	760	0.09	0.9	te_in_peak	1	n.s	increased
Tigger6b	0	293	760	0.1	0.9	te_in_peak	1	n.s	increased
Tigger1a_Art	0	304	760	0.11	0.9	te_in_peak	1	n.s	increased
Tigger11a	0	431	760	0.15	0.9	te_in_peak	1	n.s	increased
SVA_E	0	206	760	0.07	0.9	te_in_peak	1	n.s	increased
SVA_C	0	274	760	0.1	0.9	te_in_peak	1	n.s	increased
SVA_A	0	241	760	0.09	0.9	te_in_peak	1	n.s	increased
ORSL-2a	0	364	760	0.13	0.9	te_in_peak	1	n.s	increased
Ricksha_0	0	404	760	0.14	0.9	te_in_peak	1	n.s	increased
Ricksha	0	163	760	0.06	0.9	te_in_peak	1	n.s	increased
Plat_L3	1	3663	760	1.3	0.9	te_in_peak	1	n.s	increased
PRIMAX-int	0	315	760	0.11	0.9	te_in_peak	1	n.s	increased
PRIMA4_LTR	0	335	760	0.12	0.9	te_in_peak	1	n.s	increased
PRIMA41-int	0	332	760	0.12	0.9	te_in_peak	1	n.s	increased
PABL_B-int	0	202	760	0.07	0.9	te_in_peak	1	n.s	increased
PABL_B	0	333	760	0.12	0.9	te_in_peak	1	n.s	increased
PABL_A-int	0	308	760	0.11	0.9	te_in_peak	1	n.s	increased
MER9a1	0	322	760	0.11	0.9	te_in_peak	1	n.s	increased
MER99	0	296	760	0.1	0.9	te_in_peak	1	n.s	increased
MER97c	0	217	760	0.08	0.9	te_in_peak	1	n.s	increased
MER57D	0	431	760	0.15	0.9	te_in_peak	1	n.s	increased
MER65D	0	370	760	0.13	0.9	te_in_peak	1	n.s	increased
MER65B	0	190	760	0.07	0.9	te_in_peak	1	n.s	increased
MER61E	0	307	760	0.11	0.9	te_in_peak	1	n.s	increased
MER61C	0	294	760	0.1	0.9	te_in_peak	1	n.s	increased
MER61B	0	413	760	0.15	0.9	te_in_peak	1	n.s	increased
MER58B	2	6959	760	2.47	0.9	te_in_peak	1	n.s	increased
MER57F	0	408	760	0.14	0.9	te_in_peak	1	n.s	increased
MER57E3	0	229	760	0.08	0.9	te_in_peak	1	n.s	increased
MER57E1	0	485	760	0.17	0.9	te_in_peak	1	n.s	increased
MER57C2	0	437	760	0.16	0.9	te_in_peak	1	n.s	increased
MER97b	0	177	760	0.06	0.9	te_in_peak	1	n.s	increased
MER57C1	0	183	760	0.06	0.9	te_in_peak	1	n.s	increased
MER54B	0	395	760	0.14	0.9	te_in_peak	1	n.s	increased
MER51E	0	202	760	0.07	0.9	te_in_peak	1	n.s	increased
MER51C	0	167	760	0.06	0.9	te_in_peak	1	n.s	increased
MER51-int	0	413	760	0.15	0.9	te_in_peak	1	n.s	increased
MER4D0	0	410	760	0.15	0.9	te_in_peak	1	n.s	increased
MER48	0	188	760	0.07	0.9	te_in_peak	1	n.s	increased
MER45A	1	3449	760	1.22	0.9	te_in_peak	1	n.s	increased
MER41E	0	353	760	0.13	0.9	te_in_peak	1	n.s	increased
MER66A	0	320	760	0.11	0.9	te_in_peak	1	n.s	increased
MER66D	0	220	760	0.08	0.9	te_in_peak	1	n.s	increased
MER67A	0	418	760	0.15	0.9	te_in_peak	1	n.s	increased
MER67B	0	436	760	0.15	0.9	te_in_peak	1	n.s	increased
MER97a	0	277	760	0.1	0.9	te_in_peak	1	n.s	increased
MER92C	0	287	760	0.1	0.9	te_in_peak	1	n.s	increased
MER87B	0	233	760	0.08	0.9	te_in_peak	1	n.s	increased
MER87	0	192	760	0.07	0.9	te_in_peak	1	n.s	increased
MER84	0	292	760	0.1	0.9	te_in_peak	1	n.s	increased
MER83B-int	0	213	760	0.08	0.9	te_in_peak	1	n.s	increased
MER83	0	417	760	0.15	0.9	te_in_peak	1	n.s	increased
MER82	1	3241	760	1.15	0.9	te_in_peak	1	n.s	increased
MER81	1	3639	760	1.29	0.9	te_in_peak	1	n.s	increased
MER75	0	474	760	0.17	0.9	te_in_peak	1	n.s	increased
MER74C	0	226	760	0.08	0.9	te_in_peak	1	n.s	increased
MER73	0	259	760	0.09	0.9	te_in_peak	1	n.s	increased
MER72B	0	173	760	0.06	0.9	te_in_peak	1	n.s	increased
MER70C	0	258	760	0.09	0.9	te_in_peak	1	n.s	increased
MER70B	0	417	760	0.15	0.9	te_in_peak	1	n.s	increased
MER70-int	0	197	760	0.07	0.9	te_in_peak	1	n.s	increased
MER6C	0	157	760	0.06	0.9	te_in_peak	1	n.s	increased
MER68B	0	429	760	0.15	0.9	te_in_peak	1	n.s	increased
MER68-int	0	323	760	0.11	0.9	te_in_peak	1	n.s	increased
LTR7C	0	291	760	0.1	0.9	te_in_peak	1	n.s	increased
LTR75B	0	196	760	0.07	0.9	te_in_peak	1	n.s	increased
LTR19B	0	263	760	0.09	0.9	te_in_peak	1	n.s	increased
LTR2B	0	317	760	0.11	0.9	te_in_peak	1	n.s	increased
Charlie10a	0	299	760	0.11	0.9	te_in_peak	1	n.s	increased
Charlie10b	0	271	760	0.1	0.9	te_in_peak	1	n.s	increased
LTR31	0	235	760	0.08	0.9	te_in_peak	1	n.s	increased
LTR2C	0	243	760	0.09	0.9	te_in_peak	1	n.s	increased
HERVK22-int	0	281	760	0.14	0.9	peak_in_te	1	n.s	increased
HERVK14-int	0	181	760	0.07	0.9	peak_in_te	1	n.s	increased
LTR28	0	485	760	0.17	0.9	te_in_peak	1	n.s	increased
HERVL18-int	0	195	760	0.11	0.9	peak_in_te	1	n.s	increased
LTR27	0	396	760	0.14	0.9	te_in_peak	1	n.s	increased
LTR26B	0	440	760	0.16	0.9	te_in_peak	1	n.s	increased
L1PA16	4	12620	760	4.48	0.9	te_in_peak	1	n.s	increased
Charlie13b	0	401	760	0.14	0.9	te_in_peak	1	n.s	increased
LTR25-int	0	441	760	0.16	0.9	te_in_peak	1	n.s	increased
LTR25	0	239	760	0.08	0.9	te_in_peak	1	n.s	increased
HERVK3-int	0	178	760	0.09	0.9	peak_in_te	1	n.s	increased
L1P4e	0	156	760	0.06	0.9	te_in_peak	1	n.s	increased
LTR45	0	167	760	0.06	0.9	te_in_peak	1	n.s	increased
AluYk12	0	216	760	0.08	0.9	te_in_peak	1	n.s	increased
LTR43	0	350	760	0.12	0.9	te_in_peak	1	n.s	increased
LTR42	0	281	760	0.1	0.9	te_in_peak	1	n.s	increased
HUERS-P2-int	0	162	760	0.06	0.9	peak_in_te	1	n.s	increased
HUERS-P1-int	0	400	760	0.14	0.9	te_in_peak	1	n.s	increased
HERVS71-int	0	75	760	0.08	0.9	peak_in_te	1	n.s	increased
LTR3B_	0	198	760	0.07	0.9	te_in_peak	1	n.s	increased
LTR38B	0	223	760	0.08	0.9	te_in_peak	1	n.s	increased
L1P4a	0	458	760	0.17	0.9	peak_in_te	1	n.s	increased
HERVP71A-int	0	163	760	0.07	0.9	peak_in_te	1	n.s	increased
LTR36	0	462	760	0.16	0.9	te_in_peak	1	n.s	increased
LTR35B	0	190	760	0.07	0.9	te_in_peak	1	n.s	increased
LTR34	0	332	760	0.12	0.9	te_in_peak	1	n.s	increased
HERVL74-int	0	421	760	0.15	0.9	te_in_peak	1	n.s	increased
L1P4	1	3424	760	1.21	0.9	te_in_peak	1	n.s	increased
LTR24C	0	368	760	0.13	0.9	te_in_peak	1	n.s	increased
HERVK11-int	0	132	760	0.1	0.9	peak_in_te	1	n.s	increased
LTR24B	0	421	760	0.15	0.9	te_in_peak	1	n.s	increased
LTR10D	0	187	760	0.07	0.9	te_in_peak	1	n.s	increased
L4	5	16093	760	5.71	0.9	te_in_peak	1	n.s	increased
LTR18A	0	245	760	0.09	0.9	te_in_peak	1	n.s	increased
DNA1_Mam	0	166	760	0.06	0.9	te_in_peak	1	n.s	increased
LTR16D1	0	187	760	0.07	0.9	te_in_peak	1	n.s	increased
LTR10A	0	288	760	0.1	0.9	te_in_peak	1	n.s	increased
LTR10B1	0	228	760	0.08	0.9	te_in_peak	1	n.s	increased
LTR10E	0	243	760	0.09	0.9	te_in_peak	1	n.s	increased
LTR24	0	304	760	0.11	0.9	te_in_peak	1	n.s	increased
LTR10F	0	396	760	0.14	0.9	te_in_peak	1	n.s	increased
LTR12B	0	166	760	0.08	0.9	peak_in_te	1	n.s	increased
FordPrefect_a	0	280	760	0.1	0.9	te_in_peak	1	n.s	increased
LTR12D	0	454	760	0.16	0.9	te_in_peak	1	n.s	increased
LTR14B	0	328	760	0.12	0.9	te_in_peak	1	n.s	increased
LTR13A	0	180	760	0.06	0.9	te_in_peak	1	n.s	increased
LTR18B	0	341	760	0.12	0.9	te_in_peak	1	n.s	increased
LTR19A	0	417	760	0.15	0.9	te_in_peak	1	n.s	increased
LTR19C	0	198	760	0.07	0.9	te_in_peak	1	n.s	increased
Charlie3	0	342	760	0.12	0.9	te_in_peak	1	n.s	increased
LTR1C	0	205	760	0.07	0.9	te_in_peak	1	n.s	increased
HERV3-int	0	170	760	0.11	0.9	peak_in_te	1	n.s	increased
LTR22A	0	187	760	0.07	0.9	te_in_peak	1	n.s	increased
HERV4_I-int	0	277	760	0.1	0.9	te_in_peak	1	n.s	increased
HERVE_a-int	0	136	760	0.1	0.9	peak_in_te	1	n.s	increased
L1PBb	0	223	760	0.09	0.9	peak_in_te	1	n.s	increased
HERVH48-int	0	77	760	0.06	0.9	peak_in_te	1	n.s	increased
HERVI-int	0	107	760	0.08	0.9	peak_in_te	1	n.s	increased
HERVK-int	0	173	760	0.13	0.9	peak_in_te	1	n.s	increased
LTR22B	0	216	760	0.08	0.9	te_in_peak	1	n.s	increased
Charlie15a	1	3412	760	1.21	0.9	te_in_peak	1	n.s	increased
Charlie14a	0	490	760	0.17	0.9	te_in_peak	1	n.s	increased
LTR23-int	0	242	760	0.09	0.9	te_in_peak	1	n.s	increased
LTR44	0	201	760	0.07	0.9	te_in_peak	1	n.s	increased
L1P	0	159	760	0.06	0.9	te_in_peak	1	n.s	increased
LTR45B	0	425	760	0.15	0.9	te_in_peak	1	n.s	increased
L1M2a	0	423	760	0.15	0.9	te_in_peak	1	n.s	increased
AluYb9	0	324	760	0.11	0.9	te_in_peak	1	n.s	increased
L1MCa	2	6248	760	2.22	0.9	te_in_peak	1	n.s	increased
AluY	37	115712	760	41.04	0.9	te_in_peak	1	n.s	increased
L1M2b	0	193	760	0.07	0.9	te_in_peak	1	n.s	increased
AluSz	31	96018	760	34.06	0.9	te_in_peak	1	n.s	increased
L1M2c	0	368	760	0.13	0.9	te_in_peak	1	n.s	increased
LTR57	0	234	760	0.08	0.9	te_in_peak	1	n.s	increased
LTR57-int	0	326	760	0.12	0.9	te_in_peak	1	n.s	increased
LTR45C	0	360	760	0.13	0.9	te_in_peak	1	n.s	increased
AluSx3	9	28692	760	10.18	0.9	te_in_peak	1	n.s	increased
AluSx	41	134406	760	47.68	0.9	te_in_peak	1	n.s	increased
L1M3b	0	463	760	0.16	0.9	te_in_peak	1	n.s	increased
L1M3d	0	462	760	0.16	0.9	te_in_peak	1	n.s	increased
LTR60	0	236	760	0.08	0.9	te_in_peak	1	n.s	increased
LTR62	0	306	760	0.11	0.9	te_in_peak	1	n.s	increased
LTR64	0	347	760	0.12	0.9	te_in_peak	1	n.s	increased
LTR65	0	442	760	0.16	0.9	te_in_peak	1	n.s	increased
LTR66	0	295	760	0.1	0.9	te_in_peak	1	n.s	increased
LTR67B	1	3388	760	1.2	0.9	te_in_peak	1	n.s	increased
L1M3de	0	355	760	0.13	0.9	te_in_peak	1	n.s	increased
LTR68	0	335	760	0.12	0.9	te_in_peak	1	n.s	increased
L1MA1	1	3767	760	1.34	0.9	te_in_peak	1	n.s	increased
LTR6A	0	258	760	0.09	0.9	te_in_peak	1	n.s	increased
L1MA2	2	6501	760	2.31	0.9	te_in_peak	1	n.s	increased
LTR71A	0	165	760	0.06	0.9	te_in_peak	1	n.s	increased
LTR71B	0	197	760	0.07	0.9	te_in_peak	1	n.s	increased
LTR72B	0	163	760	0.06	0.9	te_in_peak	1	n.s	increased
AluJb	43	135185	760	47.95	0.9	te_in_peak	1	n.s	increased
LTR76	0	163	760	0.06	0.9	te_in_peak	1	n.s	increased
LTR55	0	385	760	0.14	0.9	te_in_peak	1	n.s	increased
LTR13	0	428	760	0.15	0.9	te_in_peak	1	n.s	increased
LTR52-int	0	204	760	0.07	0.9	te_in_peak	1	n.s	increased
AluYh9	0	255	760	0.09	0.9	te_in_peak	1	n.s	increased
L1MEa	0	317	760	0.11	0.9	te_in_peak	1	n.s	increased
AluYd8	0	225	760	0.08	0.9	te_in_peak	1	n.s	increased
HUERS-P3-int	0	419	760	0.15	0.9	peak_in_te	1	n.s	increased
LTR47B	0	362	760	0.13	0.9	te_in_peak	1	n.s	increased
Kanga1b	0	375	760	0.13	0.9	te_in_peak	1	n.s	increased
Helitron1Na_Mam	0	324	760	0.11	0.9	te_in_peak	1	n.s	increased
HUERS-P3b-int	0	292	760	0.11	0.9	peak_in_te	1	n.s	increased
Helitron1Nb_Mam	0	362	760	0.13	0.9	te_in_peak	1	n.s	increased
AluYf5	0	180	760	0.06	0.9	te_in_peak	1	n.s	increased
Helitron2Na_Mam	0	436	760	0.15	0.9	te_in_peak	1	n.s	increased
LOR1-int	0	920	760	0.33	0.8	te_in_peak	1	n.s	increased
MamGypLTR3	0	907	760	0.32	0.8	te_in_peak	1	n.s	increased
Kanga1d	0	666	760	0.24	0.8	te_in_peak	1	n.s	increased
MER63C	0	891	760	0.32	0.8	te_in_peak	1	n.s	increased
L1M3e	0	602	760	0.21	0.8	te_in_peak	1	n.s	increased
MLT1J2-int	0	500	760	0.18	0.8	te_in_peak	1	n.s	increased
LOR1a	0	767	760	0.27	0.8	te_in_peak	1	n.s	increased
LTR12F	0	614	760	0.22	0.8	te_in_peak	1	n.s	increased
MLT1E	0	798	760	0.28	0.8	te_in_peak	1	n.s	increased
LTR10C	0	508	760	0.18	0.8	te_in_peak	1	n.s	increased
MLT1D-int	0	573	760	0.2	0.8	te_in_peak	1	n.s	increased
L1MB2	2	8073	760	2.86	0.8	te_in_peak	1	n.s	increased
HAL1b	1	4433	760	1.57	0.8	te_in_peak	1	n.s	increased
L1MA10	1	4614	760	1.64	0.8	te_in_peak	1	n.s	increased
L1MEg2	0	603	760	0.21	0.8	te_in_peak	1	n.s	increased
MER6	0	814	760	0.29	0.8	te_in_peak	1	n.s	increased
MER5C1	0	613	760	0.22	0.8	te_in_peak	1	n.s	increased
L1ME3F	1	4307	760	1.53	0.8	te_in_peak	1	n.s	increased
LTR12	0	747	760	0.26	0.8	te_in_peak	1	n.s	increased
MER5A1	4	15760	760	5.59	0.8	te_in_peak	1	n.s	increased
HSMAR1	0	733	760	0.26	0.8	te_in_peak	1	n.s	increased
MER65-int	0	744	760	0.26	0.8	te_in_peak	1	n.s	increased
L1ME3B	2	7216	760	2.56	0.8	te_in_peak	1	n.s	increased
MamGypLTR1d	0	712	760	0.25	0.8	te_in_peak	1	n.s	increased
MLT1I-int	0	718	760	0.25	0.8	te_in_peak	1	n.s	increased
MER72	0	735	760	0.26	0.8	te_in_peak	1	n.s	increased
MER94B	0	622	760	0.22	0.8	te_in_peak	1	n.s	increased
L1MD	2	8187	760	2.9	0.8	te_in_peak	1	n.s	increased
MLT1H-int	0	707	760	0.25	0.8	te_in_peak	1	n.s	increased
L1MC4a	7	24860	760	8.82	0.8	te_in_peak	1	n.s	increased
L1MC4	7	25031	760	8.88	0.8	te_in_peak	1	n.s	increased
Kanga1a	0	844	760	0.3	0.8	te_in_peak	1	n.s	increased
Kanga11a	0	878	760	0.31	0.8	te_in_peak	1	n.s	increased
MER70A	0	524	760	0.19	0.8	te_in_peak	1	n.s	increased
Kanga1	0	816	760	0.29	0.8	te_in_peak	1	n.s	increased
L1P5	0	647	760	0.23	0.8	te_in_peak	1	n.s	increased
HERVIP10FH-int	0	503	760	0.18	0.8	te_in_peak	1	n.s	increased
MLT1F	1	4032	760	1.43	0.8	te_in_peak	1	n.s	increased
MER76	0	662	760	0.23	0.8	te_in_peak	1	n.s	increased
L1MB4	2	8334	760	2.96	0.8	te_in_peak	1	n.s	increased
MER9a3	0	541	760	0.19	0.8	te_in_peak	1	n.s	increased
MLT1J	4	14342	760	5.09	0.8	te_in_peak	1	n.s	increased
MER89-int	0	606	760	0.21	0.8	te_in_peak	1	n.s	increased
L2	15	53655	760	19.03	0.8	te_in_peak	1	n.s	increased
HERV17-int	0	387	760	0.23	0.8	peak_in_te	1	n.s	increased
MER66C	0	552	760	0.2	0.8	te_in_peak	1	n.s	increased
MER66-int	0	531	760	0.19	0.8	te_in_peak	1	n.s	increased
MER65C	0	666	760	0.24	0.8	te_in_peak	1	n.s	increased
Kanga1c	0	820	760	0.29	0.8	te_in_peak	1	n.s	increased
L1PA8	2	7392	760	2.62	0.8	te_in_peak	1	n.s	increased
LTR7B	0	776	760	0.28	0.8	te_in_peak	1	n.s	increased
LTR12_	0	541	760	0.19	0.8	te_in_peak	1	n.s	increased
MER124	0	746	760	0.26	0.8	te_in_peak	1	n.s	increased
AluYg6	0	780	760	0.28	0.8	te_in_peak	1	n.s	increased
MER113B	0	566	760	0.2	0.8	te_in_peak	1	n.s	increased
Tigger6a	0	773	760	0.27	0.8	te_in_peak	1	n.s	increased
Tigger3d	0	588	760	0.21	0.8	te_in_peak	1	n.s	increased
MER11A	0	906	760	0.32	0.8	te_in_peak	1	n.s	increased
MER11B	0	537	760	0.19	0.8	te_in_peak	1	n.s	increased
MER11C	0	838	760	0.3	0.8	te_in_peak	1	n.s	increased
LTR48	0	891	760	0.32	0.8	te_in_peak	1	n.s	increased
MER121	0	924	760	0.33	0.8	te_in_peak	1	n.s	increased
LTR47A	0	851	760	0.3	0.8	te_in_peak	1	n.s	increased
MER110A	0	601	760	0.21	0.8	te_in_peak	1	n.s	increased
LTR40c	0	588	760	0.21	0.8	te_in_peak	1	n.s	increased
MER135	0	819	760	0.29	0.8	te_in_peak	1	n.s	increased
LTR40A1	0	499	760	0.18	0.8	te_in_peak	1	n.s	increased
Arthur1C	0	709	760	0.25	0.8	te_in_peak	1	n.s	increased
Tigger16a	0	698	760	0.25	0.8	te_in_peak	1	n.s	increased
MER30	1	4093	760	1.45	0.8	te_in_peak	1	n.s	increased
LTR33C	0	854	760	0.3	0.8	te_in_peak	1	n.s	increased
Mam_R4	0	539	760	0.19	0.8	te_in_peak	1	n.s	increased
Tigger12A	0	683	760	0.24	0.8	te_in_peak	1	n.s	increased
Tigger8	0	919	760	0.33	0.8	te_in_peak	1	n.s	increased
Tigger9b	0	763	760	0.27	0.8	te_in_peak	1	n.s	increased
MER34B-int	0	555	760	0.2	0.8	te_in_peak	1	n.s	increased
X7A_LINE	0	906	760	0.32	0.8	te_in_peak	1	n.s	increased
LTR81A	0	917	760	0.33	0.8	te_in_peak	1	n.s	increased
Zaphod2	0	731	760	0.26	0.8	te_in_peak	1	n.s	increased
LTR81C	0	686	760	0.24	0.8	te_in_peak	1	n.s	increased
LTR83	0	643	760	0.23	0.8	te_in_peak	1	n.s	increased
LTR84a	0	597	760	0.21	0.8	te_in_peak	1	n.s	increased
X7C_LINE	0	587	760	0.21	0.8	te_in_peak	1	n.s	increased
LTR87	0	587	760	0.21	0.8	te_in_peak	1	n.s	increased
LTR5_Hs	0	604	760	0.21	0.8	te_in_peak	1	n.s	increased
X7B_LINE	0	911	760	0.32	0.8	te_in_peak	1	n.s	increased
LTR90B	0	536	760	0.19	0.8	te_in_peak	1	n.s	increased
MER106A	0	739	760	0.26	0.8	te_in_peak	1	n.s	increased
LTR9B	0	740	760	0.26	0.8	te_in_peak	1	n.s	increased
Looper	0	531	760	0.19	0.8	te_in_peak	1	n.s	increased
X3_LINE	0	655	760	0.23	0.8	te_in_peak	1	n.s	increased
AluYa5	1	3853	760	1.37	0.8	te_in_peak	1	n.s	increased
AluYc	2	8252	760	2.93	0.8	te_in_peak	1	n.s	increased
MER102b	1	4062	760	1.44	0.8	te_in_peak	1	n.s	increased
AluYc3	0	568	760	0.2	0.8	te_in_peak	1	n.s	increased
LTR54B	0	806	760	0.29	0.8	te_in_peak	1	n.s	increased
MER105	0	718	760	0.25	0.8	te_in_peak	1	n.s	increased
MER34B	0	621	760	0.22	0.8	te_in_peak	1	n.s	increased
L1MA5	1	3883	760	1.38	0.8	te_in_peak	1	n.s	increased
LTR29	0	663	760	0.24	0.8	te_in_peak	1	n.s	increased
MER47B	0	879	760	0.31	0.8	te_in_peak	1	n.s	increased
MER50B	0	674	760	0.24	0.8	te_in_peak	1	n.s	increased
MER51B	0	677	760	0.24	0.8	te_in_peak	1	n.s	increased
MER4E	0	704	760	0.25	0.8	te_in_peak	1	n.s	increased
Charlie13a	0	554	760	0.2	0.8	te_in_peak	1	n.s	increased
Charlie26a	0	514	760	0.18	0.8	te_in_peak	1	n.s	increased
PRIMA4-int	0	605	760	0.21	0.8	te_in_peak	1	n.s	increased
ERVL-int	0	681	760	0.24	0.8	te_in_peak	1	n.s	increased
MER52D	0	511	760	0.18	0.8	te_in_peak	1	n.s	increased
PABL_A	0	507	760	0.18	0.8	te_in_peak	1	n.s	increased
MER54A	0	626	760	0.22	0.8	te_in_peak	1	n.s	increased
ORSL-2b	0	714	760	0.25	0.8	te_in_peak	1	n.s	increased
MER57-int	0	857	760	0.3	0.8	te_in_peak	1	n.s	increased
MER47C	0	741	760	0.26	0.8	te_in_peak	1	n.s	increased
MER51A	0	903	760	0.32	0.8	te_in_peak	1	n.s	increased
LTR17	0	820	760	0.29	0.8	te_in_peak	1	n.s	increased
LTR16B	0	673	760	0.24	0.8	te_in_peak	1	n.s	increased
SVA_F	0	625	760	0.22	0.8	te_in_peak	1	n.s	increased
FordPrefect	0	580	760	0.21	0.8	te_in_peak	1	n.s	increased
MER41C	0	788	760	0.28	0.8	te_in_peak	1	n.s	increased
MER45R	0	618	760	0.22	0.8	te_in_peak	1	n.s	increased
THE1-int	0	639	760	0.23	0.8	te_in_peak	1	n.s	increased
Charlie21a	0	743	760	0.26	0.8	te_in_peak	1	n.s	increased
MER44D	0	734	760	0.26	0.8	te_in_peak	1	n.s	increased
MER44C	0	844	760	0.3	0.8	te_in_peak	1	n.s	increased
AluSq4	0	1393	760	0.49	0.7	te_in_peak	1	n.s	increased
MamRep1527	0	1138	760	0.4	0.7	te_in_peak	1	n.s	increased
ERV3-16A3_LTR	0	1028	760	0.36	0.7	te_in_peak	1	n.s	increased
HAL1	6	23782	760	8.44	0.7	te_in_peak	1	n.s	increased
AluSc8	5	21434	760	7.6	0.7	te_in_peak	1	n.s	increased
FLAM_A	4	15999	760	5.68	0.7	te_in_peak	1	n.s	increased
AluSq2	13	54052	760	19.17	0.7	te_in_peak	1	n.s	increased
HAL1-2a_MD	0	1062	760	0.38	0.7	te_in_peak	1	n.s	increased
MamRep1879	0	1455	760	0.52	0.7	te_in_peak	1	n.s	increased
FLAM_C	5	22134	760	7.85	0.7	te_in_peak	1	n.s	increased
ORSL	0	1187	760	0.42	0.7	te_in_peak	1	n.s	increased
L1MA4	2	9057	760	3.21	0.7	te_in_peak	1	n.s	increased
AluYf4	0	1341	760	0.48	0.7	te_in_peak	1	n.s	increased
Cheshire	0	974	760	0.35	0.7	te_in_peak	1	n.s	increased
Charlie10	0	1121	760	0.4	0.7	te_in_peak	1	n.s	increased
HERVL40-int	0	971	760	0.34	0.7	te_in_peak	1	n.s	increased
Tigger12c	0	1244	760	0.44	0.7	te_in_peak	1	n.s	increased
Charlie17a	0	1460	760	0.52	0.7	te_in_peak	1	n.s	increased
Tigger16b	0	1040	760	0.37	0.7	te_in_peak	1	n.s	increased
Arthur1A	0	1149	760	0.41	0.7	te_in_peak	1	n.s	increased
AluYk11	0	1018	760	0.36	0.7	te_in_peak	1	n.s	increased
Tigger3	0	1191	760	0.42	0.7	te_in_peak	1	n.s	increased
HERV9-int	0	669	760	0.48	0.7	peak_in_te	1	n.s	increased
SVA_D	0	1264	760	0.48	0.7	peak_in_te	1	n.s	increased
Charlie22a	0	1103	760	0.39	0.7	te_in_peak	1	n.s	increased
Charlie23a	0	1470	760	0.52	0.7	te_in_peak	1	n.s	increased
Charlie25	0	1078	760	0.38	0.7	te_in_peak	1	n.s	increased
MamGypLTR1a	0	995	760	0.35	0.7	te_in_peak	1	n.s	increased
MamGypLTR1b	0	1144	760	0.41	0.7	te_in_peak	1	n.s	increased
Ricksha_c	0	1230	760	0.44	0.7	te_in_peak	1	n.s	increased
MamGypLTR1c	0	1074	760	0.38	0.7	te_in_peak	1	n.s	increased
MLT1J-int	0	1274	760	0.45	0.7	te_in_peak	1	n.s	increased
Tigger9a	0	1009	760	0.36	0.7	te_in_peak	1	n.s	increased
Tigger14a	0	1291	760	0.46	0.7	te_in_peak	1	n.s	increased
Zaphod3	0	1223	760	0.43	0.7	te_in_peak	1	n.s	increased
MER89	0	1229	760	0.44	0.7	te_in_peak	1	n.s	increased
MER4E1	0	1007	760	0.36	0.7	te_in_peak	1	n.s	increased
MER90a	0	1112	760	0.39	0.7	te_in_peak	1	n.s	increased
LTR32	0	1023	760	0.36	0.7	te_in_peak	1	n.s	increased
MER39B	0	1155	760	0.41	0.7	te_in_peak	1	n.s	increased
MER45B	0	1306	760	0.46	0.7	te_in_peak	1	n.s	increased
MER45C	0	1165	760	0.41	0.7	te_in_peak	1	n.s	increased
MER49	0	1236	760	0.44	0.7	te_in_peak	1	n.s	increased
MER4A	0	998	760	0.35	0.7	te_in_peak	1	n.s	increased
LTR1D	0	946	760	0.34	0.7	te_in_peak	1	n.s	increased
LTR1B	0	1097	760	0.39	0.7	te_in_peak	1	n.s	increased
MER4B-int	0	1077	760	0.38	0.7	te_in_peak	1	n.s	increased
MER4C	0	1120	760	0.4	0.7	te_in_peak	1	n.s	increased
MER77	0	1226	760	0.43	0.7	te_in_peak	1	n.s	increased
MER4D	0	1203	760	0.43	0.7	te_in_peak	1	n.s	increased
LTR16D	0	994	760	0.35	0.7	te_in_peak	1	n.s	increased
L1ME1	7	27366	760	9.71	0.7	te_in_peak	1	n.s	increased
LTR16B2	0	1468	760	0.52	0.7	te_in_peak	1	n.s	increased
LTR16B1	0	1164	760	0.41	0.7	te_in_peak	1	n.s	increased
MER57A1	0	1015	760	0.36	0.7	te_in_peak	1	n.s	increased
MER6A	0	1018	760	0.36	0.7	te_in_peak	1	n.s	increased
L1MA4A	1	5370	760	1.9	0.7	te_in_peak	1	n.s	increased
MER68	0	1446	760	0.51	0.7	te_in_peak	1	n.s	increased
MER67D	0	954	760	0.34	0.7	te_in_peak	1	n.s	increased
MER67C	0	1429	760	0.51	0.7	te_in_peak	1	n.s	increased
MER58D	0	1134	760	0.4	0.7	te_in_peak	1	n.s	increased
MER66B	0	1382	760	0.49	0.7	te_in_peak	1	n.s	increased
L2c	32	133379	760	47.31	0.7	te_in_peak	1	n.s	increased
L3	11	43054	760	15.27	0.7	te_in_peak	1	n.s	increased
LFSINE_Vert	0	958	760	0.34	0.7	te_in_peak	1	n.s	increased
LTR33B	0	1454	760	0.52	0.7	te_in_peak	1	n.s	increased
MER65A	0	1328	760	0.47	0.7	te_in_peak	1	n.s	increased
LTR56	0	962	760	0.34	0.7	te_in_peak	1	n.s	increased
MER96	0	1265	760	0.45	0.7	te_in_peak	1	n.s	increased
LTR49	0	1391	760	0.49	0.7	te_in_peak	1	n.s	increased
MIR	41	170964	760	60.64	0.7	te_in_peak	1	n.s	increased
L1MD2	2	9377	760	3.33	0.7	te_in_peak	1	n.s	increased
L1MB7	5	20680	760	7.34	0.7	te_in_peak	1	n.s	increased
LTR48B	0	980	760	0.35	0.7	te_in_peak	1	n.s	increased
LTR52	0	1002	760	0.36	0.7	te_in_peak	1	n.s	increased
LTR54	0	1060	760	0.38	0.7	te_in_peak	1	n.s	increased
LTR39	0	1147	760	0.41	0.7	te_in_peak	1	n.s	increased
MER2	2	9161	760	3.25	0.7	te_in_peak	1	n.s	increased
MER101-int	0	991	760	0.35	0.7	te_in_peak	1	n.s	increased
LTR89	0	1090	760	0.39	0.7	te_in_peak	1	n.s	increased
MIR3	22	89604	760	31.78	0.7	te_in_peak	1	n.s	increased
LTR88c	0	1024	760	0.36	0.7	te_in_peak	1	n.s	increased
LTR85c	0	1129	760	0.4	0.7	te_in_peak	1	n.s	increased
L1MD1	1	5716	760	2.03	0.7	te_in_peak	1	n.s	increased
LTR82B	0	1029	760	0.36	0.7	te_in_peak	1	n.s	increased
LTR82A	0	970	760	0.34	0.7	te_in_peak	1	n.s	increased
LTR81B	0	1100	760	0.39	0.7	te_in_peak	1	n.s	increased
MamRep38	0	2079	760	0.74	0.6	te_in_peak	1	n.s	increased
LTR16E1	0	2290	760	0.81	0.6	te_in_peak	1	n.s	increased
LTR16A	1	6623	760	2.35	0.6	te_in_peak	1	n.s	increased
MER57A-int	0	1620	760	0.57	0.6	te_in_peak	1	n.s	increased
LTR88b	0	1561	760	0.55	0.6	te_in_peak	1	n.s	increased
LTR85a	0	1790	760	0.63	0.6	te_in_peak	1	n.s	increased
MER5A	7	34467	760	12.23	0.6	te_in_peak	1	n.s	increased
AluSq	4	21418	760	7.6	0.6	te_in_peak	1	n.s	increased
LTR16C	1	6281	760	2.23	0.6	te_in_peak	1	n.s	increased
MER2B	0	1569	760	0.56	0.6	te_in_peak	1	n.s	increased
MER113A	0	1597	760	0.57	0.6	te_in_peak	1	n.s	increased
LTR16E2	0	2131	760	0.76	0.6	te_in_peak	1	n.s	increased
Charlie2a	0	2060	760	0.73	0.6	te_in_peak	1	n.s	increased
MER3	2	10835	760	3.84	0.6	te_in_peak	1	n.s	increased
MER31-int	0	1666	760	0.59	0.6	te_in_peak	1	n.s	increased
BLACKJACK	0	2129	760	0.76	0.6	te_in_peak	1	n.s	increased
LTR33A_	0	1525	760	0.54	0.6	te_in_peak	1	n.s	increased
Charlie1	0	1883	760	0.67	0.6	te_in_peak	1	n.s	increased
LTR33A	0	1904	760	0.68	0.6	te_in_peak	1	n.s	increased
MamRep1161	0	1738	760	0.62	0.6	te_in_peak	1	n.s	increased
Tigger1	2	11905	760	4.22	0.6	te_in_peak	1	n.s	increased
THE1D-int	0	1774	760	0.63	0.6	te_in_peak	1	n.s	increased
LTR37A	0	1851	760	0.66	0.6	te_in_peak	1	n.s	increased
MER4-int	0	1908	760	0.68	0.6	te_in_peak	1	n.s	increased
MER44B	0	2118	760	0.75	0.6	te_in_peak	1	n.s	increased
Charlie16a	0	1966	760	0.7	0.6	te_in_peak	1	n.s	increased
Arthur1B	0	2293	760	0.81	0.6	te_in_peak	1	n.s	increased
LTR37B	0	1884	760	0.67	0.6	te_in_peak	1	n.s	increased
LTR41	0	1559	760	0.55	0.6	te_in_peak	1	n.s	increased
Tigger3b	1	6458	760	2.29	0.6	te_in_peak	1	n.s	increased
MLT1A1	1	6541	760	2.32	0.6	te_in_peak	1	n.s	increased
MamRep434	0	2139	760	0.76	0.6	te_in_peak	1	n.s	increased
MLT1I	2	10410	760	3.69	0.6	te_in_peak	1	n.s	increased
MLT2F	0	1708	760	0.61	0.6	te_in_peak	1	n.s	increased
HAL1-3A_ME	0	1831	760	0.65	0.6	te_in_peak	1	n.s	increased
L1ME2	2	11160	760	3.96	0.6	te_in_peak	1	n.s	increased
L1MEb	0	1558	760	0.55	0.6	te_in_peak	1	n.s	increased
HSMAR2	0	1774	760	0.63	0.6	te_in_peak	1	n.s	increased
Kanga2_a	0	1526	760	0.54	0.6	te_in_peak	1	n.s	increased
MER96B	0	2125	760	0.75	0.6	te_in_peak	1	n.s	increased
L1MEf	2	11658	760	4.14	0.6	te_in_peak	1	n.s	increased
MER8	0	1930	760	0.68	0.6	te_in_peak	1	n.s	increased
MLT2B2	0	1944	760	0.69	0.6	te_in_peak	1	n.s	increased
L1PA12	0	1577	760	0.56	0.6	te_in_peak	1	n.s	increased
MER74A	0	1511	760	0.54	0.6	te_in_peak	1	n.s	increased
MLT1E3	0	1776	760	0.63	0.6	te_in_peak	1	n.s	increased
MIRb	44	219524	760	77.87	0.6	te_in_peak	1	n.s	increased
L1PB	0	1614	760	0.57	0.6	te_in_peak	1	n.s	increased
MLT1B	3	17062	760	6.05	0.6	te_in_peak	1	n.s	increased
L2b	19	93216	760	33.06	0.6	te_in_peak	1	n.s	increased
L2a	32	158835	760	56.34	0.6	te_in_peak	1	n.s	increased
L1PB4	1	6683	760	2.37	0.6	te_in_peak	1	n.s	increased
MSTB2	0	1559	760	0.55	0.6	te_in_peak	1	n.s	increased
L1ME2z	1	6932	760	2.46	0.6	te_in_peak	1	n.s	increased
L1ME3	1	8259	760	2.93	0.5	te_in_peak	1	n.s	increased
L1M5	10	59590	760	21.14	0.5	te_in_peak	1	n.s	increased
AluYb8	0	2817	760	1	0.5	te_in_peak	1	n.s	increased
Tigger13a	0	3080	760	1.09	0.5	te_in_peak	1	n.s	increased
MLT1A	1	8559	760	3.04	0.5	te_in_peak	1	n.s	increased
MLT1H	1	9277	760	3.29	0.5	te_in_peak	1	n.s	increased
MLT1E1A	0	2926	760	1.04	0.5	te_in_peak	1	n.s	increased
L1MCc	0	2807	760	1	0.5	te_in_peak	1	n.s	increased
MER102a	0	2820	760	1	0.5	te_in_peak	1	n.s	increased
LTR8A	0	2662	760	0.94	0.5	te_in_peak	1	n.s	increased
Tigger2a	0	3310	760	1.17	0.5	te_in_peak	1	n.s	increased
L1MA9	2	14016	760	4.97	0.5	te_in_peak	1	n.s	increased
MER103C	1	8932	760	3.17	0.5	te_in_peak	1	n.s	increased
MLT1G	0	2628	760	0.93	0.5	te_in_peak	1	n.s	increased
MIRc	18	101688	760	36.07	0.5	te_in_peak	1	n.s	increased
MARNA	0	3337	760	1.18	0.5	te_in_peak	1	n.s	increased
Tigger3c	0	2340	760	0.83	0.5	te_in_peak	1	n.s	increased
L1MB8	2	14888	760	5.28	0.5	te_in_peak	1	n.s	increased
Tigger4b	0	2493	760	0.88	0.5	te_in_peak	1	n.s	increased
Tigger5	0	2594	760	0.92	0.5	te_in_peak	1	n.s	increased
MER115	0	2603	760	0.92	0.5	te_in_peak	1	n.s	increased
MADE2	0	2628	760	0.93	0.5	te_in_peak	1	n.s	increased
MER63B	0	2377	760	0.84	0.5	te_in_peak	1	n.s	increased
Charlie8	0	2921	760	1.04	0.5	te_in_peak	1	n.s	increased
LTR16A1	0	2631	760	0.93	0.5	te_in_peak	1	n.s	increased
MLT2C1	0	2306	760	0.82	0.5	te_in_peak	1	n.s	increased
MLT2B3	0	2765	760	0.98	0.5	te_in_peak	1	n.s	increased
ERVL-B4-int	0	3143	760	1.11	0.5	te_in_peak	1	n.s	increased
L1PA13	1	8134	760	2.89	0.5	te_in_peak	1	n.s	increased
L1PA15	1	7451	760	2.64	0.5	te_in_peak	1	n.s	increased
MER46C	0	2779	760	0.99	0.5	te_in_peak	1	n.s	increased
L1PA8A	0	2169	760	0.85	0.5	peak_in_te	1	n.s	increased
L1ME5	0	3200	760	1.14	0.5	te_in_peak	1	n.s	increased
MER47A	0	2999	760	1.06	0.5	te_in_peak	1	n.s	increased
MER44A	0	2322	760	0.82	0.5	te_in_peak	1	n.s	increased
MamRep137	0	2353	760	0.83	0.5	te_in_peak	1	n.s	increased
L1ME4a	6	39960	760	14.17	0.5	te_in_peak	1	n.s	increased
MER58A	2	13418	760	4.76	0.5	te_in_peak	1	n.s	increased
LTR12C	0	2581	760	0.94	0.5	peak_in_te	1	n.s	increased
MSTB1	0	4835	760	1.72	0.4	te_in_peak	1	n.s	increased
L1M4	2	16181	760	5.74	0.4	te_in_peak	1	n.s	increased
MER112	0	4362	760	1.55	0.4	te_in_peak	1	n.s	increased
MLT2D	0	3695	760	1.31	0.4	te_in_peak	1	n.s	increased
MLT1E2	0	3727	760	1.32	0.4	te_in_peak	1	n.s	increased
MER102c	0	3476	760	1.23	0.4	te_in_peak	1	n.s	increased
L1MA8	1	9979	760	3.54	0.4	te_in_peak	1	n.s	increased
L1M7	0	3928	760	1.39	0.4	te_in_peak	1	n.s	increased
FAM	0	4727	760	1.68	0.4	te_in_peak	1	n.s	increased
L1PA17	0	4303	760	1.53	0.4	te_in_peak	1	n.s	increased
L1MB3	2	15984	760	5.67	0.4	te_in_peak	1	n.s	increased
MER113	0	3804	760	1.35	0.4	te_in_peak	1	n.s	increased
L1ME3C	1	11397	760	4.04	0.4	te_in_peak	1	n.s	increased
L1MC5	2	18883	760	6.7	0.4	te_in_peak	1	n.s	increased
MLT2A2	0	3645	760	1.29	0.4	te_in_peak	1	n.s	increased
MLT1H2	0	4300	760	1.53	0.4	te_in_peak	1	n.s	increased
Tigger15a	0	5057	760	1.79	0.4	te_in_peak	1	n.s	increased
Charlie7	0	3652	760	1.3	0.4	te_in_peak	1	n.s	increased
LTR79	0	3746	760	1.33	0.4	te_in_peak	1	n.s	increased
L1ME3E	0	4372	760	1.55	0.4	te_in_peak	1	n.s	increased
L1MD3	0	4868	760	1.73	0.4	te_in_peak	1	n.s	increased
L1ME3D	0	4015	760	1.42	0.4	te_in_peak	1	n.s	increased
MLT1J1	0	4522	760	1.6	0.4	te_in_peak	1	n.s	increased
L1PA11	0	3825	760	1.36	0.4	te_in_peak	1	n.s	increased
MER117	0	4480	760	1.59	0.4	te_in_peak	1	n.s	increased
Tigger4a	0	3464	760	1.23	0.4	te_in_peak	1	n.s	increased
L1M6	0	6358	760	2.26	0.3	te_in_peak	1	n.s	increased
L3b	0	6782	760	2.41	0.3	te_in_peak	1	n.s	increased
MLT1K	1	16907	760	6	0.3	te_in_peak	1	n.s	increased
LTR33	0	8367	760	2.97	0.3	te_in_peak	1	n.s	increased
MADE1	0	7794	760	2.76	0.3	te_in_peak	1	n.s	increased
AluSx4	0	5646	760	2	0.3	te_in_peak	1	n.s	increased
MER53	0	5794	760	2.06	0.3	te_in_peak	1	n.s	increased
L1M4b	0	5254	760	1.86	0.3	te_in_peak	1	n.s	increased
L1MC2	0	5651	760	2	0.3	te_in_peak	1	n.s	increased
Tigger3a	0	5302	760	1.88	0.3	te_in_peak	1	n.s	increased
L1M3	0	6303	760	2.24	0.3	te_in_peak	1	n.s	increased
L1MEd	0	9147	760	3.24	0.2	te_in_peak	1	n.s	increased
L1MEe	0	10093	760	3.58	0.2	te_in_peak	1	n.s	increased
Charlie4	1	120	1773	0.2	1.7	te_in_peak	1	n.s	decreased
MLT1B-int	2	460	1773	0.77	1.7	te_in_peak	1	n.s	decreased
LTR35	1	111	1773	0.19	1.7	te_in_peak	1	n.s	decreased
LTR14A	1	115	1773	0.19	1.7	te_in_peak	1	n.s	decreased
MER11C	3	838	1773	1.4	1.7	te_in_peak	1	n.s	decreased
MER57E1	2	485	1773	0.81	1.7	te_in_peak	1	n.s	decreased
LTR65	2	442	1773	0.74	1.7	te_in_peak	1	n.s	decreased
MLT1G-int	1	166	1773	0.28	1.6	te_in_peak	1	n.s	decreased
MER66-int	2	531	1773	0.89	1.6	te_in_peak	1	n.s	decreased
LTR12B	1	166	1773	0.28	1.6	te_in_peak	1	n.s	decreased
MER61F	1	142	1773	0.24	1.6	te_in_peak	1	n.s	decreased
LTR10C	2	508	1773	0.85	1.6	te_in_peak	1	n.s	decreased
MER96	4	1265	1773	2.12	1.6	te_in_peak	1	n.s	decreased
MER74B	3	869	1773	1.46	1.6	te_in_peak	1	n.s	decreased
L1M3c	3	910	1773	1.52	1.6	te_in_peak	1	n.s	decreased
MER126	1	213	1773	0.36	1.5	te_in_peak	1	n.s	decreased
MER87	1	192	1773	0.32	1.5	te_in_peak	1	n.s	decreased
MER48	1	188	1773	0.31	1.5	te_in_peak	1	n.s	decreased
AluYk12	1	216	1773	0.36	1.5	te_in_peak	1	n.s	decreased
AluYf5	1	180	1773	0.3	1.5	te_in_peak	1	n.s	decreased
MER4D1	4	1431	1773	2.4	1.5	te_in_peak	1	n.s	decreased
LTR75B	1	196	1773	0.33	1.5	te_in_peak	1	n.s	decreased
LTR32	3	1023	1773	1.71	1.5	te_in_peak	1	n.s	decreased
MER66D	1	220	1773	0.37	1.5	te_in_peak	1	n.s	decreased
MER68	4	1446	1773	2.42	1.5	te_in_peak	1	n.s	decreased
ERV3-16A3_LTR	3	1028	1773	1.72	1.5	te_in_peak	1	n.s	decreased
MER67C	4	1429	1773	2.39	1.5	te_in_peak	1	n.s	decreased
LTR26	2	601	1773	1.01	1.5	te_in_peak	1	n.s	decreased
LTR13A	1	180	1773	0.3	1.5	te_in_peak	1	n.s	decreased
LTR85a	5	1790	1773	3	1.5	te_in_peak	1	n.s	decreased
MER45C	3	1165	1773	1.95	1.4	te_in_peak	1	n.s	decreased
AluYd8	1	225	1773	0.38	1.4	te_in_peak	1	n.s	decreased
MER70C	1	258	1773	0.43	1.4	te_in_peak	1	n.s	decreased
MER74A	4	1511	1773	2.53	1.4	te_in_peak	1	n.s	decreased
LTR29	2	663	1773	1.11	1.4	te_in_peak	1	n.s	decreased
Tigger3c	6	2340	1773	3.92	1.4	te_in_peak	1	n.s	decreased
MER92C	1	287	1773	0.48	1.4	te_in_peak	1	n.s	decreased
AluYh9	1	255	1773	0.43	1.4	te_in_peak	1	n.s	decreased
LTR6A	1	258	1773	0.43	1.4	te_in_peak	1	n.s	decreased
X3_LINE	2	655	1773	1.1	1.4	te_in_peak	1	n.s	decreased
LTR37B	5	1884	1773	3.15	1.4	te_in_peak	1	n.s	decreased
LTR57	1	234	1773	0.39	1.4	te_in_peak	1	n.s	decreased
L1PA15-16	3	1105	1773	1.85	1.4	te_in_peak	1	n.s	decreased
MER90	2	653	1773	1.09	1.4	te_in_peak	1	n.s	decreased
Charlie10b	1	271	1773	0.45	1.4	te_in_peak	1	n.s	decreased
L5	2	717	1773	1.2	1.4	te_in_peak	1	n.s	decreased
LTR57-int	1	326	1773	0.55	1.3	te_in_peak	1	n.s	decreased
LTR62	1	306	1773	0.51	1.3	te_in_peak	1	n.s	decreased
MER44B	5	2118	1773	3.55	1.3	te_in_peak	1	n.s	decreased
MER41C	2	788	1773	1.32	1.3	te_in_peak	1	n.s	decreased
LTR68	1	335	1773	0.56	1.3	te_in_peak	1	n.s	decreased
MER63D	4	1703	1773	2.85	1.3	te_in_peak	1	n.s	decreased
MamGyp-int	1	316	1773	0.53	1.3	te_in_peak	1	n.s	decreased
MER34-int	1	342	1773	0.57	1.3	te_in_peak	1	n.s	decreased
MER101	1	348	1773	0.58	1.3	te_in_peak	1	n.s	decreased
LTR17	2	820	1773	1.37	1.3	te_in_peak	1	n.s	decreased
L1PBa1	1	340	1773	0.57	1.3	te_in_peak	1	n.s	decreased
LTR24	1	304	1773	0.51	1.3	te_in_peak	1	n.s	decreased
MLT2A1	7	3029	1773	5.07	1.3	te_in_peak	1	n.s	decreased
MER4B	4	1679	1773	2.81	1.3	te_in_peak	1	n.s	decreased
L1P1	7	2999	1773	5.02	1.3	te_in_peak	1	n.s	decreased
MER9a1	1	322	1773	0.54	1.3	te_in_peak	1	n.s	decreased
MST-int	1	344	1773	0.58	1.3	te_in_peak	1	n.s	decreased
MER135	2	819	1773	1.37	1.3	te_in_peak	1	n.s	decreased
L1ME3B	16	7216	1773	12.08	1.3	te_in_peak	1	n.s	decreased
MER47A	7	2999	1773	5.02	1.3	te_in_peak	1	n.s	decreased
MER65-int	2	744	1773	1.25	1.3	te_in_peak	1	n.s	decreased
LTR54B	2	806	1773	1.35	1.3	te_in_peak	1	n.s	decreased
L1PA6	12	5479	1773	9.17	1.3	te_in_peak	1	n.s	decreased
AluYa8	1	329	1773	0.55	1.3	te_in_peak	1	n.s	decreased
Tigger6a	2	773	1773	1.29	1.3	te_in_peak	1	n.s	decreased
Zaphod	5	2076	1773	3.48	1.3	te_in_peak	1	n.s	decreased
MER46C	6	2779	1773	4.65	1.2	te_in_peak	1	n.s	decreased
HERV17-int	1	387	1773	0.65	1.2	te_in_peak	1	n.s	decreased
LTR7	5	2307	1773	3.86	1.2	te_in_peak	1	n.s	decreased
MER83	1	417	1773	0.7	1.2	te_in_peak	1	n.s	decreased
L1ME2	23	11160	1773	18.69	1.2	te_in_peak	1	n.s	decreased
Tigger11a	1	431	1773	0.72	1.2	te_in_peak	1	n.s	decreased
L1ME3	17	8259	1773	13.83	1.2	te_in_peak	1	n.s	decreased
HUERS-P3-int	1	419	1773	0.7	1.2	te_in_peak	1	n.s	decreased
MER63B	5	2377	1773	3.98	1.2	te_in_peak	1	n.s	decreased
LTR9	4	1897	1773	3.18	1.2	te_in_peak	1	n.s	decreased
MER85	2	905	1773	1.52	1.2	te_in_peak	1	n.s	decreased
MER51A	2	903	1773	1.51	1.2	te_in_peak	1	n.s	decreased
LTR1	3	1340	1773	2.24	1.2	te_in_peak	1	n.s	decreased
MER70B	1	417	1773	0.7	1.2	te_in_peak	1	n.s	decreased
LOR1-int	2	920	1773	1.54	1.2	te_in_peak	1	n.s	decreased
FAM	10	4727	1773	7.92	1.2	te_in_peak	1	n.s	decreased
MER11A	2	906	1773	1.52	1.2	te_in_peak	1	n.s	decreased
MLT1J1-int	1	418	1773	0.7	1.2	te_in_peak	1	n.s	decreased
LTR22C	1	380	1773	0.64	1.2	te_in_peak	1	n.s	decreased
LTR51	1	397	1773	0.66	1.2	te_in_peak	1	n.s	decreased
LTR19A	1	417	1773	0.7	1.2	te_in_peak	1	n.s	decreased
MamGypLTR2b	2	856	1773	1.43	1.2	te_in_peak	1	n.s	decreased
AluSq10	5	2386	1773	4	1.2	te_in_peak	1	n.s	decreased
L1MC3	23	11431	1773	19.14	1.2	te_in_peak	1	n.s	decreased
L1M4	32	16181	1773	27.09	1.2	te_in_peak	1	n.s	decreased
MLT1A-int	1	374	1773	0.63	1.2	te_in_peak	1	n.s	decreased
LTR16B2	3	1468	1773	2.46	1.2	te_in_peak	1	n.s	decreased
LTR1D	2	946	1773	1.58	1.2	te_in_peak	1	n.s	decreased
HAL1	45	23782	1773	39.82	1.1	te_in_peak	1	n.s	decreased
MLT1A	16	8559	1773	14.33	1.1	te_in_peak	1	n.s	decreased
L1MEe	18	10093	1773	16.9	1.1	te_in_peak	1	n.s	decreased
MER113	7	3804	1773	6.37	1.1	te_in_peak	1	n.s	decreased
Tigger12	1	461	1773	0.77	1.1	te_in_peak	1	n.s	decreased
LTR1B	2	1097	1773	1.84	1.1	te_in_peak	1	n.s	decreased
MSTB2	3	1559	1773	2.61	1.1	te_in_peak	1	n.s	decreased
Charlie1a	11	5726	1773	9.59	1.1	te_in_peak	1	n.s	decreased
Charlie14a	1	490	1773	0.82	1.1	te_in_peak	1	n.s	decreased
Tigger15a	9	5057	1773	8.47	1.1	te_in_peak	1	n.s	decreased
LTR52	2	1002	1773	1.68	1.1	te_in_peak	1	n.s	decreased
L1M3b	1	463	1773	0.78	1.1	te_in_peak	1	n.s	decreased
L1PB4	12	6683	1773	11.19	1.1	te_in_peak	1	n.s	decreased
L1M3a	1	517	1773	0.87	1.1	te_in_peak	1	n.s	decreased
L1PA5	20	10764	1773	18.02	1.1	te_in_peak	1	n.s	decreased
LTR8A	5	2662	1773	4.46	1.1	te_in_peak	1	n.s	decreased
L1PB3	6	3137	1773	5.25	1.1	te_in_peak	1	n.s	decreased
L1M5	106	59590	1773	99.78	1.1	te_in_peak	1	n.s	decreased
MER31-int	3	1666	1773	2.79	1.1	te_in_peak	1	n.s	decreased
L1MC4	45	25031	1773	41.91	1.1	te_in_peak	1	n.s	decreased
MER91B	3	1568	1773	2.63	1.1	te_in_peak	1	n.s	decreased
HAL1N1_MD	0	2	1773	0	1	te_in_peak	1	n.s	decreased
HERV-Fc1-int	0	7	1773	0.02	1	peak_in_te	1	n.s	decreased
UCON23	0	31	1773	0.05	1	te_in_peak	1	n.s	decreased
HERVK11D-int	0	32	1773	0.05	1	te_in_peak	1	n.s	decreased
MLT1H2	7	4300	1773	7.2	1	te_in_peak	1	n.s	decreased
MER66C	1	552	1773	0.92	1	te_in_peak	1	n.s	decreased
HERV1_LTRb	0	10	1773	0.02	1	te_in_peak	1	n.s	decreased
MER50	4	2269	1773	3.8	1	te_in_peak	1	n.s	decreased
Tigger1a_Mars	0	32	1773	0.05	1	te_in_peak	1	n.s	decreased
Charlie12	0	16	1773	0.03	1	te_in_peak	1	n.s	decreased
LTR85c	2	1129	1773	1.89	1	te_in_peak	1	n.s	decreased
MER94B	1	622	1773	1.04	1	te_in_peak	1	n.s	decreased
Charlie1b_Mars	0	2	1773	0	1	te_in_peak	1	n.s	decreased
Charlie1b	5	3016	1773	5.05	1	te_in_peak	1	n.s	decreased
HERV1_LTRa	0	27	1773	0.05	1	te_in_peak	1	n.s	decreased
UCON21	0	28	1773	0.05	1	te_in_peak	1	n.s	decreased
LTR12_	1	541	1773	0.91	1	te_in_peak	1	n.s	decreased
LTR16B1	2	1164	1773	1.95	1	te_in_peak	1	n.s	decreased
MLT1E-int	0	16	1773	0.03	1	te_in_peak	1	n.s	decreased
MER9B	0	32	1773	0.05	1	te_in_peak	1	n.s	decreased
HERV-Fc2_LTR	0	4	1773	0.01	1	te_in_peak	1	n.s	decreased
HERV-Fc1_LTR1	0	17	1773	0.03	1	te_in_peak	1	n.s	decreased
LTR11	0	16	1773	0.03	1	te_in_peak	1	n.s	decreased
MER58D	2	1134	1773	1.9	1	te_in_peak	1	n.s	decreased
HERV-Fc2-int	0	2	1773	0.01	1	peak_in_te	1	n.s	decreased
HERV-Fc1_LTR3	0	5	1773	0.01	1	te_in_peak	1	n.s	decreased
HERV-Fc1_LTR2	0	3	1773	0.01	1	te_in_peak	1	n.s	decreased
HERV1_LTRe	0	31	1773	0.05	1	te_in_peak	1	n.s	decreased
HERV1_LTRd	0	16	1773	0.03	1	te_in_peak	1	n.s	decreased
L1PB1	18	10512	1773	17.6	1	te_in_peak	1	n.s	decreased
HAL1b	7	4433	1773	7.42	1	te_in_peak	1	n.s	decreased
MER4C	2	1120	1773	1.88	1	te_in_peak	1	n.s	decreased
Eulor7	0	11	1773	0.02	1	te_in_peak	1	n.s	decreased
Arthur1A	2	1149	1773	1.92	1	te_in_peak	1	n.s	decreased
CheshMITE	0	1	1773	0	1	te_in_peak	1	n.s	decreased
Tigger3d	1	588	1773	0.98	1	te_in_peak	1	n.s	decreased
LTR7A	0	14	1773	0.02	1	te_in_peak	1	n.s	decreased
Eulor6C	0	22	1773	0.04	1	te_in_peak	1	n.s	decreased
MSTC	5	3042	1773	5.09	1	te_in_peak	1	n.s	decreased
MER45R	1	618	1773	1.03	1	te_in_peak	1	n.s	decreased
L1ME1	46	27366	1773	45.82	1	te_in_peak	1	n.s	decreased
L1MD3	8	4868	1773	8.15	1	te_in_peak	1	n.s	decreased
AluYk4	3	1840	1773	3.08	1	te_in_peak	1	n.s	decreased
LTR53	1	657	1773	1.1	1	te_in_peak	1	n.s	decreased
Eulor6A	0	30	1773	0.05	1	te_in_peak	1	n.s	decreased
Cheshire_Mars_	0	7	1773	0.01	1	te_in_peak	1	n.s	decreased
L1MC1	19	11664	1773	19.53	1	te_in_peak	1	n.s	decreased
L1M3e	1	602	1773	1.01	1	te_in_peak	1	n.s	decreased
MER44A	4	2322	1773	3.89	1	te_in_peak	1	n.s	decreased
MamRep1527	2	1138	1773	1.91	1	te_in_peak	1	n.s	decreased
Eulor6E	0	31	1773	0.05	1	te_in_peak	1	n.s	decreased
Charlie7	6	3652	1773	6.11	1	te_in_peak	1	n.s	decreased
MER136	0	28	1773	0.05	1	te_in_peak	1	n.s	decreased
Eulor9B	0	25	1773	0.04	1	te_in_peak	1	n.s	decreased
Tigger2a_Car	0	2	1773	0	1	te_in_peak	1	n.s	decreased
Charlie9	2	1118	1773	1.87	1	te_in_peak	1	n.s	decreased
MLT1L	18	11143	1773	18.66	1	te_in_peak	1	n.s	decreased
MER90a	2	1112	1773	1.86	1	te_in_peak	1	n.s	decreased
MER89-int	1	606	1773	1.01	1	te_in_peak	1	n.s	decreased
MER41A	4	2495	1773	4.18	1	te_in_peak	1	n.s	decreased
MER89	2	1229	1773	2.06	1	te_in_peak	1	n.s	decreased
X7C_LINE	1	587	1773	0.98	1	te_in_peak	1	n.s	decreased
MLT1M-int	0	1	1773	0	1	te_in_peak	1	n.s	decreased
Eulor2B	0	57	1773	0.1	0.9	te_in_peak	1	n.s	decreased
Eulor2C	0	38	1773	0.06	0.9	te_in_peak	1	n.s	decreased
Eulor1	0	86	1773	0.14	0.9	te_in_peak	1	n.s	decreased
Eulor10	0	34	1773	0.06	0.9	te_in_peak	1	n.s	decreased
Charlie4a	5	3386	1773	5.67	0.9	te_in_peak	1	n.s	decreased
Eulor11	0	81	1773	0.14	0.9	te_in_peak	1	n.s	decreased
LTR22	0	97	1773	0.16	0.9	te_in_peak	1	n.s	decreased
Charlie2b	5	3547	1773	5.94	0.9	te_in_peak	1	n.s	decreased
Eulor2A	0	67	1773	0.11	0.9	te_in_peak	1	n.s	decreased
MER75A	0	92	1773	0.15	0.9	te_in_peak	1	n.s	decreased
Eulor12	0	60	1773	0.1	0.9	te_in_peak	1	n.s	decreased
LTR58	0	66	1773	0.11	0.9	te_in_peak	1	n.s	decreased
LTR21B	0	56	1773	0.09	0.9	te_in_peak	1	n.s	decreased
LTR21A	0	90	1773	0.15	0.9	te_in_peak	1	n.s	decreased
MER6B	1	677	1773	1.13	0.9	te_in_peak	1	n.s	decreased
LTR4	0	97	1773	0.16	0.9	te_in_peak	1	n.s	decreased
Eulor3	0	36	1773	0.06	0.9	te_in_peak	1	n.s	decreased
Tigger2	4	2730	1773	4.57	0.9	te_in_peak	1	n.s	decreased
Charlie23a	2	1470	1773	2.46	0.9	te_in_peak	1	n.s	decreased
UCON14	0	98	1773	0.16	0.9	te_in_peak	1	n.s	decreased
LTR3	0	85	1773	0.14	0.9	te_in_peak	1	n.s	decreased
MER65C	1	666	1773	1.12	0.9	te_in_peak	1	n.s	decreased
Eulor6D	0	74	1773	0.12	0.9	te_in_peak	1	n.s	decreased
MER97d	0	101	1773	0.17	0.9	te_in_peak	1	n.s	decreased
MER83A-int	0	92	1773	0.15	0.9	te_in_peak	1	n.s	decreased
Eulor5B	0	43	1773	0.07	0.9	te_in_peak	1	n.s	decreased
HERV15-int	0	45	1773	0.09	0.9	peak_in_te	1	n.s	decreased
UCON13	0	51	1773	0.09	0.9	te_in_peak	1	n.s	decreased
MER61A	1	782	1773	1.31	0.9	te_in_peak	1	n.s	decreased
LTR35A	0	83	1773	0.14	0.9	te_in_peak	1	n.s	decreased
HERV1_I-int	0	29	1773	0.07	0.9	peak_in_te	1	n.s	decreased
LTR23	1	805	1773	1.35	0.9	te_in_peak	1	n.s	decreased
Eulor6B	0	59	1773	0.1	0.9	te_in_peak	1	n.s	decreased
HERV9-int	1	669	1773	1.12	0.9	te_in_peak	1	n.s	decreased
MER5C	2	1339	1773	2.24	0.9	te_in_peak	1	n.s	decreased
L2	82	53655	1773	89.84	0.9	te_in_peak	1	n.s	decreased
X7D_LINE	0	55	1773	0.09	0.9	te_in_peak	1	n.s	decreased
Tigger12A	1	683	1773	1.14	0.9	te_in_peak	1	n.s	decreased
L1P3b	0	76	1773	0.13	0.9	te_in_peak	1	n.s	decreased
MLT1N2-int	0	71	1773	0.12	0.9	te_in_peak	1	n.s	decreased
L1P4c	0	41	1773	0.07	0.9	te_in_peak	1	n.s	decreased
MER134	0	67	1773	0.11	0.9	te_in_peak	1	n.s	decreased
MER133B	0	41	1773	0.07	0.9	te_in_peak	1	n.s	decreased
MER133A	0	54	1773	0.09	0.9	te_in_peak	1	n.s	decreased
MER132	0	37	1773	0.06	0.9	te_in_peak	1	n.s	decreased
MLT1L-int	0	95	1773	0.16	0.9	te_in_peak	1	n.s	decreased
HERVL32-int	0	84	1773	0.14	0.9	te_in_peak	1	n.s	decreased
Tigger14a	2	1291	1773	2.16	0.9	te_in_peak	1	n.s	decreased
HERVKC4-int	0	39	1773	0.07	0.9	te_in_peak	1	n.s	decreased
MER4A1	3	2161	1773	3.62	0.9	te_in_peak	1	n.s	decreased
MER123	0	40	1773	0.07	0.9	te_in_peak	1	n.s	decreased
MER20	25	16586	1773	27.77	0.9	te_in_peak	1	n.s	decreased
MSTB	12	8236	1773	13.79	0.9	te_in_peak	1	n.s	decreased
X9_LINE	0	84	1773	0.14	0.9	te_in_peak	1	n.s	decreased
MER44D	1	734	1773	1.23	0.9	te_in_peak	1	n.s	decreased
AluSg7	12	8169	1773	13.68	0.9	te_in_peak	1	n.s	decreased
L1MA3	12	7780	1773	13.03	0.9	te_in_peak	1	n.s	decreased
Ricksha_a	0	63	1773	0.11	0.9	te_in_peak	1	n.s	decreased
Zaphod2	1	731	1773	1.22	0.9	te_in_peak	1	n.s	decreased
L1MB4	13	8334	1773	13.95	0.9	te_in_peak	1	n.s	decreased
L1MB7	31	20680	1773	34.63	0.9	te_in_peak	1	n.s	decreased
MER45A	5	3449	1773	5.78	0.9	te_in_peak	1	n.s	decreased
MSTB2-int	0	86	1773	0.14	0.9	te_in_peak	1	n.s	decreased
AluYc5	0	44	1773	0.07	0.9	te_in_peak	1	n.s	decreased
MSTD-int	1	689	1773	1.15	0.9	te_in_peak	1	n.s	decreased
Kanga1d	1	666	1773	1.12	0.9	te_in_peak	1	n.s	decreased
THE1B-int	6	4040	1773	6.76	0.9	te_in_peak	1	n.s	decreased
L1ME3A	20	13940	1773	23.34	0.9	te_in_peak	1	n.s	decreased
L1ME3C	18	11397	1773	19.08	0.9	te_in_peak	1	n.s	decreased
X5B_LINE	0	98	1773	0.16	0.9	te_in_peak	1	n.s	decreased
ERVL-E-int	11	7127	1773	11.93	0.9	te_in_peak	1	n.s	decreased
MLT1E1-int	0	38	1773	0.06	0.9	te_in_peak	1	n.s	decreased
LTR10B	0	70	1773	0.12	0.9	te_in_peak	1	n.s	decreased
MER105	1	718	1773	1.2	0.9	te_in_peak	1	n.s	decreased
LTR13_	0	35	1773	0.06	0.9	te_in_peak	1	n.s	decreased
X1_LINE	0	85	1773	0.14	0.9	te_in_peak	1	n.s	decreased
LTR14	0	84	1773	0.14	0.9	te_in_peak	1	n.s	decreased
HERV30-int	0	44	1773	0.08	0.9	peak_in_te	1	n.s	decreased
HERVFH19-int	0	99	1773	0.17	0.9	te_in_peak	1	n.s	decreased
MLT1E3-int	0	67	1773	0.11	0.9	te_in_peak	1	n.s	decreased
HERVFH21-int	0	82	1773	0.14	0.9	te_in_peak	1	n.s	decreased
MLT1F	6	4032	1773	6.75	0.9	te_in_peak	1	n.s	decreased
MER57E2	0	72	1773	0.12	0.9	te_in_peak	1	n.s	decreased
MLT1E1A-int	0	80	1773	0.13	0.9	te_in_peak	1	n.s	decreased
HERVH48-int	0	77	1773	0.13	0.9	peak_in_te	1	n.s	decreased
X2_LINE	0	65	1773	0.11	0.9	te_in_peak	1	n.s	decreased
MER104	3	2178	1773	3.65	0.9	te_in_peak	1	n.s	decreased
MER58C	4	2599	1773	4.35	0.9	te_in_peak	1	n.s	decreased
Tigger16a	1	698	1773	1.17	0.9	te_in_peak	1	n.s	decreased
LOR1a	1	767	1773	1.28	0.9	te_in_peak	1	n.s	decreased
MLT1H1	5	3327	1773	5.57	0.9	te_in_peak	1	n.s	decreased
MLT1H-int	1	707	1773	1.18	0.9	te_in_peak	1	n.s	decreased
HERV1_LTRc	0	34	1773	0.06	0.9	te_in_peak	1	n.s	decreased
MLT1G	4	2628	1773	4.4	0.9	te_in_peak	1	n.s	decreased
MLT1B	25	17062	1773	28.57	0.9	te_in_peak	1	n.s	decreased
LTR71A	0	165	1773	0.28	0.8	te_in_peak	1	n.s	decreased
LTR75_1	0	124	1773	0.21	0.8	te_in_peak	1	n.s	decreased
MER57C1	0	183	1773	0.31	0.8	te_in_peak	1	n.s	decreased
LTR71B	0	197	1773	0.33	0.8	te_in_peak	1	n.s	decreased
UCON7	0	127	1773	0.21	0.8	te_in_peak	1	n.s	decreased
DNA1_Mam	0	166	1773	0.28	0.8	te_in_peak	1	n.s	decreased
LTR72	0	148	1773	0.25	0.8	te_in_peak	1	n.s	decreased
MER5A	44	34467	1773	57.71	0.8	te_in_peak	1	n.s	decreased
MER34C	0	177	1773	0.3	0.8	te_in_peak	1	n.s	decreased
Tigger3b	8	6458	1773	10.81	0.8	te_in_peak	1	n.s	decreased
LTR72B	0	163	1773	0.27	0.8	te_in_peak	1	n.s	decreased
MER44C	1	844	1773	1.41	0.8	te_in_peak	1	n.s	decreased
MER30	5	4093	1773	6.85	0.8	te_in_peak	1	n.s	decreased
Tigger8	1	919	1773	1.54	0.8	te_in_peak	1	n.s	decreased
LTR78B	4	3022	1773	5.06	0.8	te_in_peak	1	n.s	decreased
MER57B1	1	985	1773	1.65	0.8	te_in_peak	1	n.s	decreased
MER51C	0	167	1773	0.28	0.8	te_in_peak	1	n.s	decreased
CR1_Mam	2	1676	1773	2.81	0.8	te_in_peak	1	n.s	decreased
Charlie11	0	108	1773	0.18	0.8	te_in_peak	1	n.s	decreased
MER50C	0	108	1773	0.18	0.8	te_in_peak	1	n.s	decreased
MER125	0	140	1773	0.23	0.8	te_in_peak	1	n.s	decreased
X7B_LINE	1	911	1773	1.53	0.8	te_in_peak	1	n.s	decreased
MER6C	0	157	1773	0.26	0.8	te_in_peak	1	n.s	decreased
MER5A1	20	15760	1773	26.39	0.8	te_in_peak	1	n.s	decreased
MER65B	0	190	1773	0.32	0.8	te_in_peak	1	n.s	decreased
MER70-int	0	197	1773	0.33	0.8	te_in_peak	1	n.s	decreased
Charlie20a	1	831	1773	1.39	0.8	te_in_peak	1	n.s	decreased
MER2B	2	1569	1773	2.63	0.8	te_in_peak	1	n.s	decreased
Charlie7a	2	1576	1773	2.64	0.8	te_in_peak	1	n.s	decreased
MER51D	0	150	1773	0.25	0.8	te_in_peak	1	n.s	decreased
MER1A	4	3216	1773	5.38	0.8	te_in_peak	1	n.s	decreased
MER21-int	1	814	1773	1.36	0.8	te_in_peak	1	n.s	decreased
AmnSINE2	0	149	1773	0.25	0.8	te_in_peak	1	n.s	decreased
MER72B	0	173	1773	0.29	0.8	te_in_peak	1	n.s	decreased
X5A_LINE	0	137	1773	0.23	0.8	te_in_peak	1	n.s	decreased
LTR77	0	139	1773	0.23	0.8	te_in_peak	1	n.s	decreased
LTR76	0	163	1773	0.27	0.8	te_in_peak	1	n.s	decreased
MER129	0	121	1773	0.2	0.8	te_in_peak	1	n.s	decreased
Ricksha	0	163	1773	0.27	0.8	te_in_peak	1	n.s	decreased
LTR6B	0	152	1773	0.25	0.8	te_in_peak	1	n.s	decreased
MLT1E3	2	1776	1773	2.97	0.8	te_in_peak	1	n.s	decreased
HERVL18-int	0	195	1773	0.33	0.8	te_in_peak	1	n.s	decreased
HERVK3-int	0	178	1773	0.3	0.8	te_in_peak	1	n.s	decreased
L1PA7	15	12023	1773	20.13	0.8	te_in_peak	1	n.s	decreased
L1PA8	10	7392	1773	12.38	0.8	te_in_peak	1	n.s	decreased
HERVK14-int	0	181	1773	0.3	0.8	te_in_peak	1	n.s	decreased
MLT1H	12	9277	1773	15.53	0.8	te_in_peak	1	n.s	decreased
HERVK11-int	0	132	1773	0.23	0.8	peak_in_te	1	n.s	decreased
MLT1F1-int	0	150	1773	0.25	0.8	te_in_peak	1	n.s	decreased
LTR10D	0	187	1773	0.31	0.8	te_in_peak	1	n.s	decreased
MLT1E2-int	0	122	1773	0.2	0.8	te_in_peak	1	n.s	decreased
LTR19C	0	198	1773	0.33	0.8	te_in_peak	1	n.s	decreased
LTR12E	0	109	1773	0.18	0.8	te_in_peak	1	n.s	decreased
HERVE_a-int	0	136	1773	0.23	0.8	te_in_peak	1	n.s	decreased
Tigger2b	0	110	1773	0.18	0.8	te_in_peak	1	n.s	decreased
LTR14C	0	137	1773	0.23	0.8	te_in_peak	1	n.s	decreased
HERV3-int	0	170	1773	0.28	0.8	te_in_peak	1	n.s	decreased
MLT1E1	1	921	1773	1.54	0.8	te_in_peak	1	n.s	decreased
LTR16D1	0	187	1773	0.31	0.8	te_in_peak	1	n.s	decreased
MLT1A1	9	6541	1773	10.95	0.8	te_in_peak	1	n.s	decreased
MLT1A0-int	1	827	1773	1.38	0.8	te_in_peak	1	n.s	decreased
MLT1J2	8	6400	1773	10.72	0.8	te_in_peak	1	n.s	decreased
MLT1K-int	0	191	1773	0.32	0.8	te_in_peak	1	n.s	decreased
L1PA10	8	6515	1773	10.91	0.8	te_in_peak	1	n.s	decreased
L1P4e	0	156	1773	0.26	0.8	te_in_peak	1	n.s	decreased
L1MA2	8	6501	1773	10.89	0.8	te_in_peak	1	n.s	decreased
MamRep1161	2	1738	1773	2.91	0.8	te_in_peak	1	n.s	decreased
Ricksha_b	0	119	1773	0.2	0.8	te_in_peak	1	n.s	decreased
L1M2a1	0	107	1773	0.18	0.8	te_in_peak	1	n.s	decreased
L1M2	11	8137	1773	13.62	0.8	te_in_peak	1	n.s	decreased
L1M1	11	7969	1773	13.34	0.8	te_in_peak	1	n.s	decreased
L1M	1	952	1773	1.59	0.8	te_in_peak	1	n.s	decreased
THE1C-int	2	1714	1773	2.87	0.8	te_in_peak	1	n.s	decreased
MSTC-int	0	175	1773	0.29	0.8	te_in_peak	1	n.s	decreased
HUERS-P2-int	0	162	1773	0.27	0.8	te_in_peak	1	n.s	decreased
MSTB-int	1	833	1773	1.39	0.8	te_in_peak	1	n.s	decreased
L1MEf	15	11658	1773	19.52	0.8	te_in_peak	1	n.s	decreased
HERVS71-int	0	75	1773	0.2	0.8	peak_in_te	1	n.s	decreased
HERVP71A-int	0	163	1773	0.27	0.8	te_in_peak	1	n.s	decreased
L1P	0	159	1773	0.27	0.8	te_in_peak	1	n.s	decreased
HERVL40-int	1	971	1773	1.63	0.8	te_in_peak	1	n.s	decreased
L1P3	4	3115	1773	5.22	0.8	te_in_peak	1	n.s	decreased
L1P4b	0	132	1773	0.22	0.8	te_in_peak	1	n.s	decreased
L1P4d	0	128	1773	0.21	0.8	te_in_peak	1	n.s	decreased
LTR19-int	0	133	1773	0.22	0.8	te_in_peak	1	n.s	decreased
HERVE-int	0	194	1773	0.32	0.8	peak_in_te	1	n.s	decreased
LTR39-int	0	126	1773	0.21	0.8	te_in_peak	1	n.s	decreased
MER83B	0	140	1773	0.23	0.8	te_in_peak	1	n.s	decreased
Eulor8	0	142	1773	0.24	0.8	te_in_peak	1	n.s	decreased
MER95	0	148	1773	0.25	0.8	te_in_peak	1	n.s	decreased
PrimLTR79	0	132	1773	0.22	0.8	te_in_peak	1	n.s	decreased
LTR35B	0	190	1773	0.32	0.8	te_in_peak	1	n.s	decreased
LTR48	1	891	1773	1.49	0.8	te_in_peak	1	n.s	decreased
MER83C	0	154	1773	0.26	0.8	te_in_peak	1	n.s	decreased
MER92A	0	147	1773	0.25	0.8	te_in_peak	1	n.s	decreased
LTR38-int	0	106	1773	0.18	0.8	te_in_peak	1	n.s	decreased
MER91C	2	1607	1773	2.69	0.8	te_in_peak	1	n.s	decreased
LTR38C	0	112	1773	0.19	0.8	te_in_peak	1	n.s	decreased
LTR22A	0	187	1773	0.31	0.8	te_in_peak	1	n.s	decreased
LTR47A	1	851	1773	1.42	0.8	te_in_peak	1	n.s	decreased
LTR3A	0	150	1773	0.25	0.8	te_in_peak	1	n.s	decreased
LTR3B_	0	198	1773	0.33	0.8	te_in_peak	1	n.s	decreased
MER84-int	0	122	1773	0.2	0.8	te_in_peak	1	n.s	decreased
Eulor9C	0	107	1773	0.18	0.8	te_in_peak	1	n.s	decreased
MER88	0	110	1773	0.18	0.8	te_in_peak	1	n.s	decreased
LTR33A_	2	1525	1773	2.55	0.8	te_in_peak	1	n.s	decreased
Eulor9A	0	123	1773	0.21	0.8	te_in_peak	1	n.s	decreased
MER76-int	0	109	1773	0.18	0.8	te_in_peak	1	n.s	decreased
MER75B	0	113	1773	0.19	0.8	te_in_peak	1	n.s	decreased
MLT1-int	0	193	1773	0.32	0.8	te_in_peak	1	n.s	decreased
HERV16-int	2	1566	1773	2.62	0.8	te_in_peak	1	n.s	decreased
LTR69	0	135	1773	0.23	0.8	te_in_peak	1	n.s	decreased
LTR30	0	137	1773	0.23	0.8	te_in_peak	1	n.s	decreased
MER97b	0	177	1773	0.3	0.8	te_in_peak	1	n.s	decreased
Eulor5A	0	126	1773	0.21	0.8	te_in_peak	1	n.s	decreased
LTR59	0	119	1773	0.2	0.8	te_in_peak	1	n.s	decreased
PRIMAX-int	0	315	1773	0.53	0.7	te_in_peak	1	n.s	decreased
MER84	0	292	1773	0.49	0.7	te_in_peak	1	n.s	decreased
PABL_B-int	0	202	1773	0.34	0.7	te_in_peak	1	n.s	decreased
PABL_A-int	0	308	1773	0.52	0.7	te_in_peak	1	n.s	decreased
MER74C	0	226	1773	0.38	0.7	te_in_peak	1	n.s	decreased
MER8	2	1930	1773	3.23	0.7	te_in_peak	1	n.s	decreased
MamGypLTR1b	1	1144	1773	1.92	0.7	te_in_peak	1	n.s	decreased
MamGypLTR1a	1	995	1773	1.67	0.7	te_in_peak	1	n.s	decreased
MER83B-int	0	213	1773	0.36	0.7	te_in_peak	1	n.s	decreased
MLT2B5	0	301	1773	0.5	0.7	te_in_peak	1	n.s	decreased
X8_LINE	0	300	1773	0.5	0.7	te_in_peak	1	n.s	decreased
MSTA-int	3	2905	1773	4.86	0.7	te_in_peak	1	n.s	decreased
MER73	0	259	1773	0.43	0.7	te_in_peak	1	n.s	decreased
MER77	1	1226	1773	2.05	0.7	te_in_peak	1	n.s	decreased
MSTD	8	7299	1773	12.22	0.7	te_in_peak	1	n.s	decreased
MSTB1-int	0	215	1773	0.36	0.7	te_in_peak	1	n.s	decreased
MLT1A0	23	20020	1773	33.52	0.7	te_in_peak	1	n.s	decreased
MLT1M	3	2871	1773	4.81	0.7	te_in_peak	1	n.s	decreased
MER53	7	5794	1773	9.7	0.7	te_in_peak	1	n.s	decreased
MER61C	0	294	1773	0.49	0.7	te_in_peak	1	n.s	decreased
MLT1C	21	18952	1773	31.73	0.7	te_in_peak	1	n.s	decreased
MER61D	0	265	1773	0.44	0.7	te_in_peak	1	n.s	decreased
MLT1E1A	3	2926	1773	4.9	0.7	te_in_peak	1	n.s	decreased
MER61E	0	307	1773	0.51	0.7	te_in_peak	1	n.s	decreased
UCON29	0	240	1773	0.4	0.7	te_in_peak	1	n.s	decreased
MER99	0	296	1773	0.5	0.7	te_in_peak	1	n.s	decreased
Tigger1a_Art	0	304	1773	0.51	0.7	te_in_peak	1	n.s	decreased
MER57B2	1	1070	1773	1.79	0.7	te_in_peak	1	n.s	decreased
MER63A	4	3483	1773	5.83	0.7	te_in_peak	1	n.s	decreased
MER97c	0	217	1773	0.36	0.7	te_in_peak	1	n.s	decreased
MER97a	0	277	1773	0.46	0.7	te_in_peak	1	n.s	decreased
MER49	1	1236	1773	2.07	0.7	te_in_peak	1	n.s	decreased
MLT1F1	3	2916	1773	4.88	0.7	te_in_peak	1	n.s	decreased
MER96B	2	2125	1773	3.56	0.7	te_in_peak	1	n.s	decreased
Tigger16b	1	1040	1773	1.74	0.7	te_in_peak	1	n.s	decreased
MLT1F2-int	0	267	1773	0.45	0.7	te_in_peak	1	n.s	decreased
MLT1G1-int	0	284	1773	0.48	0.7	te_in_peak	1	n.s	decreased
MLT1G3-int	0	207	1773	0.35	0.7	te_in_peak	1	n.s	decreased
MLT1H2-int	0	309	1773	0.52	0.7	te_in_peak	1	n.s	decreased
MLT1I	11	10410	1773	17.43	0.7	te_in_peak	1	n.s	decreased
X6A_LINE	0	273	1773	0.46	0.7	te_in_peak	1	n.s	decreased
MLT1J1	5	4522	1773	7.57	0.7	te_in_peak	1	n.s	decreased
MER4A	1	998	1773	1.67	0.7	te_in_peak	1	n.s	decreased
MER41B	3	2771	1773	4.64	0.7	te_in_peak	1	n.s	decreased
ALINE	0	272	1773	0.46	0.7	te_in_peak	1	n.s	decreased
HERV4_I-int	0	277	1773	0.46	0.7	te_in_peak	1	n.s	decreased
LTR85b	1	1106	1773	1.85	0.7	te_in_peak	1	n.s	decreased
LTR25	0	239	1773	0.4	0.7	te_in_peak	1	n.s	decreased
LTR86B1	0	276	1773	0.46	0.7	te_in_peak	1	n.s	decreased
LTR86B2	0	257	1773	0.43	0.7	te_in_peak	1	n.s	decreased
LTR86C	0	262	1773	0.44	0.7	te_in_peak	1	n.s	decreased
LTR23-int	0	242	1773	0.41	0.7	te_in_peak	1	n.s	decreased
LTR22B	0	216	1773	0.36	0.7	te_in_peak	1	n.s	decreased
LTR1C	0	205	1773	0.34	0.7	te_in_peak	1	n.s	decreased
LTR19B	0	263	1773	0.44	0.7	te_in_peak	1	n.s	decreased
LTR18A	0	245	1773	0.41	0.7	te_in_peak	1	n.s	decreased
LTR16D2	0	254	1773	0.43	0.7	te_in_peak	1	n.s	decreased
LTR16A	8	6623	1773	11.09	0.7	te_in_peak	1	n.s	decreased
LTR5A	0	259	1773	0.43	0.7	te_in_peak	1	n.s	decreased
LTR10E	0	243	1773	0.41	0.7	te_in_peak	1	n.s	decreased
LTR10B1	0	228	1773	0.38	0.7	te_in_peak	1	n.s	decreased
L2c	151	133379	1773	223.33	0.7	te_in_peak	1	n.s	decreased
L2b	102	93216	1773	156.08	0.7	te_in_peak	1	n.s	decreased
L2a	189	158835	1773	265.96	0.7	te_in_peak	1	n.s	decreased
LTR86A2	0	284	1773	0.48	0.7	te_in_peak	1	n.s	decreased
LTR84b	1	1119	1773	1.87	0.7	te_in_peak	1	n.s	decreased
L1PA14	3	2782	1773	4.66	0.7	te_in_peak	1	n.s	decreased
LTR2C	0	243	1773	0.41	0.7	te_in_peak	1	n.s	decreased
LTR60	0	236	1773	0.4	0.7	te_in_peak	1	n.s	decreased
LTR54	1	1060	1773	1.77	0.7	te_in_peak	1	n.s	decreased
LTR67B	4	3388	1773	5.67	0.7	te_in_peak	1	n.s	decreased
LTR73	0	204	1773	0.34	0.7	te_in_peak	1	n.s	decreased
LTR75	0	274	1773	0.46	0.7	te_in_peak	1	n.s	decreased
LTR52-int	0	204	1773	0.34	0.7	te_in_peak	1	n.s	decreased
LTR7Y	0	245	1773	0.41	0.7	te_in_peak	1	n.s	decreased
LTR46	0	212	1773	0.35	0.7	te_in_peak	1	n.s	decreased
LTR81	0	307	1773	0.51	0.7	te_in_peak	1	n.s	decreased
LTR44	0	201	1773	0.34	0.7	te_in_peak	1	n.s	decreased
LTR43B	0	209	1773	0.35	0.7	te_in_peak	1	n.s	decreased
LTR81AB	0	260	1773	0.44	0.7	te_in_peak	1	n.s	decreased
LTR38B	0	223	1773	0.37	0.7	te_in_peak	1	n.s	decreased
Charlie10a	0	299	1773	0.5	0.7	te_in_peak	1	n.s	decreased
LTR33A	2	1904	1773	3.19	0.7	te_in_peak	1	n.s	decreased
LTR82B	1	1029	1773	1.72	0.7	te_in_peak	1	n.s	decreased
LTR31	0	235	1773	0.39	0.7	te_in_peak	1	n.s	decreased
L1PBb	0	223	1773	0.37	0.7	te_in_peak	1	n.s	decreased
MER101B	0	244	1773	0.41	0.7	te_in_peak	1	n.s	decreased
L1MA5	4	3883	1773	6.5	0.7	te_in_peak	1	n.s	decreased
Charlie25	1	1078	1773	1.81	0.7	te_in_peak	1	n.s	decreased
L1M4b	6	5254	1773	8.8	0.7	te_in_peak	1	n.s	decreased
MER2	11	9161	1773	15.34	0.7	te_in_peak	1	n.s	decreased
MER3	12	10835	1773	18.14	0.7	te_in_peak	1	n.s	decreased
MER11D	0	245	1773	0.41	0.7	te_in_peak	1	n.s	decreased
MER119	1	1205	1773	2.02	0.7	te_in_peak	1	n.s	decreased
Charlie6	0	260	1773	0.44	0.7	te_in_peak	1	n.s	decreased
L1MEa	0	317	1773	0.53	0.7	te_in_peak	1	n.s	decreased
MER127	0	211	1773	0.35	0.7	te_in_peak	1	n.s	decreased
L1MEd	10	9147	1773	15.32	0.7	te_in_peak	1	n.s	decreased
AluYb8	3	2817	1773	4.72	0.7	te_in_peak	1	n.s	decreased
HERVIP10F-int	0	294	1773	0.49	0.7	te_in_peak	1	n.s	decreased
MER34D	0	247	1773	0.41	0.7	te_in_peak	1	n.s	decreased
HERVK22-int	0	281	1773	0.47	0.7	te_in_peak	1	n.s	decreased
LTR49	1	1391	1773	2.33	0.6	te_in_peak	1	n.s	decreased
LTR36	0	462	1773	0.77	0.6	te_in_peak	1	n.s	decreased
LTR27	0	396	1773	0.66	0.6	te_in_peak	1	n.s	decreased
Ricksha_0	0	404	1773	0.68	0.6	te_in_peak	1	n.s	decreased
LTR28	0	485	1773	0.81	0.6	te_in_peak	1	n.s	decreased
L1M3de	0	355	1773	0.59	0.6	te_in_peak	1	n.s	decreased
X6B_LINE	0	431	1773	0.72	0.6	te_in_peak	1	n.s	decreased
Charlie13b	0	401	1773	0.67	0.6	te_in_peak	1	n.s	decreased
L1M3d	0	462	1773	0.77	0.6	te_in_peak	1	n.s	decreased
L1M2c	0	368	1773	0.62	0.6	te_in_peak	1	n.s	decreased
LTR34	0	332	1773	0.56	0.6	te_in_peak	1	n.s	decreased
L1M2a	0	423	1773	0.71	0.6	te_in_peak	1	n.s	decreased
LTR47B	0	362	1773	0.61	0.6	te_in_peak	1	n.s	decreased
THE1A-int	1	1399	1773	2.34	0.6	te_in_peak	1	n.s	decreased
Tigger2a	3	3310	1773	5.54	0.6	te_in_peak	1	n.s	decreased
MER91A	3	3556	1773	5.95	0.6	te_in_peak	1	n.s	decreased
LTR43	0	350	1773	0.59	0.6	te_in_peak	1	n.s	decreased
LTR26B	0	440	1773	0.74	0.6	te_in_peak	1	n.s	decreased
THE1D	13	12299	1773	20.59	0.6	te_in_peak	1	n.s	decreased
Helitron2Na_Mam	0	436	1773	0.73	0.6	te_in_peak	1	n.s	decreased
LTR45B	0	425	1773	0.71	0.6	te_in_peak	1	n.s	decreased
LTR45C	0	360	1773	0.6	0.6	te_in_peak	1	n.s	decreased
Helitron1Na_Mam	0	324	1773	0.54	0.6	te_in_peak	1	n.s	decreased
Tigger13a	3	3080	1773	5.16	0.6	te_in_peak	1	n.s	decreased
HERVL74-int	0	421	1773	0.7	0.6	te_in_peak	1	n.s	decreased
Kanga1b	0	375	1773	0.63	0.6	te_in_peak	1	n.s	decreased
L1P4a	0	458	1773	0.77	0.6	te_in_peak	1	n.s	decreased
PRIMA4_LTR	0	335	1773	0.56	0.6	te_in_peak	1	n.s	decreased
L3b	6	6782	1773	11.36	0.6	te_in_peak	1	n.s	decreased
LTR12D	0	454	1773	0.76	0.6	te_in_peak	1	n.s	decreased
Charlie3	0	342	1773	0.57	0.6	te_in_peak	1	n.s	decreased
LTR10F	0	396	1773	0.66	0.6	te_in_peak	1	n.s	decreased
MLT1F-int	0	478	1773	0.8	0.6	te_in_peak	1	n.s	decreased
MLT1F2	5	5670	1773	9.49	0.6	te_in_peak	1	n.s	decreased
MLT1G1	3	3331	1773	5.58	0.6	te_in_peak	1	n.s	decreased
MLT1G3	2	2501	1773	4.19	0.6	te_in_peak	1	n.s	decreased
PABL_B	0	333	1773	0.56	0.6	te_in_peak	1	n.s	decreased
MLT2E	0	369	1773	0.62	0.6	te_in_peak	1	n.s	decreased
Charlie24	1	1319	1773	2.21	0.6	te_in_peak	1	n.s	decreased
MLT1H1-int	0	334	1773	0.56	0.6	te_in_peak	1	n.s	decreased
MLT2A2	3	3645	1773	6.1	0.6	te_in_peak	1	n.s	decreased
L1PB2	2	2519	1773	4.22	0.6	te_in_peak	1	n.s	decreased
L1P2	1	1399	1773	2.34	0.6	te_in_peak	1	n.s	decreased
L1ME3E	4	4372	1773	7.32	0.6	te_in_peak	1	n.s	decreased
LTR16C	6	6281	1773	10.52	0.6	te_in_peak	1	n.s	decreased
MLT1D	20	19470	1773	32.6	0.6	te_in_peak	1	n.s	decreased
MLT1C-int	0	417	1773	0.7	0.6	te_in_peak	1	n.s	decreased
LTR16E1	2	2290	1773	3.83	0.6	te_in_peak	1	n.s	decreased
MLT1A1-int	0	425	1773	0.71	0.6	te_in_peak	1	n.s	decreased
MamRep137	2	2353	1773	3.94	0.6	te_in_peak	1	n.s	decreased
MamRep488	0	461	1773	0.77	0.6	te_in_peak	1	n.s	decreased
L1MA5A	3	3136	1773	5.25	0.6	te_in_peak	1	n.s	decreased
MLT-int	0	323	1773	0.54	0.6	te_in_peak	1	n.s	decreased
MIRc	103	101688	1773	170.27	0.6	te_in_peak	1	n.s	decreased
MIR	168	170964	1773	286.27	0.6	te_in_peak	1	n.s	decreased
MERX	0	432	1773	0.72	0.6	te_in_peak	1	n.s	decreased
LTR24B	0	421	1773	0.7	0.6	te_in_peak	1	n.s	decreased
LTR24C	0	368	1773	0.62	0.6	te_in_peak	1	n.s	decreased
ORSL-2a	0	364	1773	0.61	0.6	te_in_peak	1	n.s	decreased
MLT1K	16	16907	1773	28.31	0.6	te_in_peak	1	n.s	decreased
LTR55	0	385	1773	0.64	0.6	te_in_peak	1	n.s	decreased
LTR25-int	0	441	1773	0.74	0.6	te_in_peak	1	n.s	decreased
MER67A	0	418	1773	0.7	0.6	te_in_peak	1	n.s	decreased
MER21B	2	2540	1773	4.25	0.6	te_in_peak	1	n.s	decreased
MER67B	0	436	1773	0.73	0.6	te_in_peak	1	n.s	decreased
MADE1	8	7794	1773	13.05	0.6	te_in_peak	1	n.s	decreased
MER57C2	0	437	1773	0.73	0.6	te_in_peak	1	n.s	decreased
MER57D	0	431	1773	0.72	0.6	te_in_peak	1	n.s	decreased
MER131	0	424	1773	0.71	0.6	te_in_peak	1	n.s	decreased
MER66A	0	320	1773	0.54	0.6	te_in_peak	1	n.s	decreased
MER110-int	0	343	1773	0.57	0.6	te_in_peak	1	n.s	decreased
MER65D	0	370	1773	0.62	0.6	te_in_peak	1	n.s	decreased
MER4A1_	0	392	1773	0.66	0.6	te_in_peak	1	n.s	decreased
MER112	4	4362	1773	7.3	0.6	te_in_peak	1	n.s	decreased
MER51-int	0	413	1773	0.69	0.6	te_in_peak	1	n.s	decreased
MER61B	0	413	1773	0.69	0.6	te_in_peak	1	n.s	decreased
MER52C	0	351	1773	0.59	0.6	te_in_peak	1	n.s	decreased
MER57F	0	408	1773	0.68	0.6	te_in_peak	1	n.s	decreased
MER58A	13	13418	1773	22.47	0.6	te_in_peak	1	n.s	decreased
MER58B	6	6959	1773	11.65	0.6	te_in_peak	1	n.s	decreased
LTR90A	0	399	1773	0.67	0.6	te_in_peak	1	n.s	decreased
MER5B	26	24757	1773	41.45	0.6	te_in_peak	1	n.s	decreased
MER50-int	0	351	1773	0.59	0.6	te_in_peak	1	n.s	decreased
MER102b	4	4062	1773	6.8	0.6	te_in_peak	1	n.s	decreased
MADE2	2	2628	1773	4.4	0.6	te_in_peak	1	n.s	decreased
MER31A	1	1320	1773	2.21	0.6	te_in_peak	1	n.s	decreased
LTR64	0	347	1773	0.58	0.6	te_in_peak	1	n.s	decreased
MER75	0	474	1773	0.79	0.6	te_in_peak	1	n.s	decreased
MER54B	0	395	1773	0.66	0.6	te_in_peak	1	n.s	decreased
LTR78	4	4273	1773	7.15	0.6	te_in_peak	1	n.s	decreased
MER41E	0	353	1773	0.59	0.6	te_in_peak	1	n.s	decreased
LTR80A	0	378	1773	0.63	0.6	te_in_peak	1	n.s	decreased
LTR80B	0	484	1773	0.81	0.6	te_in_peak	1	n.s	decreased
MER107	0	357	1773	0.6	0.6	te_in_peak	1	n.s	decreased
MER52-int	0	334	1773	0.56	0.6	te_in_peak	1	n.s	decreased
MER68B	0	429	1773	0.72	0.6	te_in_peak	1	n.s	decreased
MER68-int	0	323	1773	0.54	0.6	te_in_peak	1	n.s	decreased
MER103C	8	8932	1773	14.96	0.6	te_in_peak	1	n.s	decreased
MER31B	1	1440	1773	2.41	0.6	te_in_peak	1	n.s	decreased
AluYb9	0	324	1773	0.54	0.6	te_in_peak	1	n.s	decreased
L1MEg	12	14905	1773	24.96	0.5	te_in_peak	1	n.s	decreased
MER113A	1	1597	1773	2.67	0.5	te_in_peak	1	n.s	decreased
MLT1I-int	0	718	1773	1.2	0.5	te_in_peak	1	n.s	decreased
L1PB	1	1614	1773	2.7	0.5	te_in_peak	1	n.s	decreased
MSTA	14	18879	1773	31.61	0.5	te_in_peak	1	n.s	decreased
Charlie19a	1	1601	1773	2.68	0.5	te_in_peak	1	n.s	decreased
L1PA12	1	1577	1773	2.64	0.5	te_in_peak	1	n.s	decreased
L1PA16	10	12620	1773	21.13	0.5	te_in_peak	1	n.s	decreased
MLT2F	1	1708	1773	2.86	0.5	te_in_peak	1	n.s	decreased
MER110	0	721	1773	1.21	0.5	te_in_peak	1	n.s	decreased
L1P5	0	647	1773	1.08	0.5	te_in_peak	1	n.s	decreased
L1MEg2	0	603	1773	1.01	0.5	te_in_peak	1	n.s	decreased
MLT2B2	1	1944	1773	3.26	0.5	te_in_peak	1	n.s	decreased
MER110A	0	601	1773	1.01	0.5	te_in_peak	1	n.s	decreased
MER76	0	662	1773	1.11	0.5	te_in_peak	1	n.s	decreased
L1MA8	7	9979	1773	16.71	0.5	te_in_peak	1	n.s	decreased
MER50B	0	674	1773	1.13	0.5	te_in_peak	1	n.s	decreased
MER113B	0	566	1773	0.95	0.5	te_in_peak	1	n.s	decreased
MER39	2	3040	1773	5.09	0.5	te_in_peak	1	n.s	decreased
HERVIP10FH-int	0	503	1773	0.84	0.5	te_in_peak	1	n.s	decreased
MER34C_	0	621	1773	1.04	0.5	te_in_peak	1	n.s	decreased
MER34C2	0	503	1773	0.84	0.5	te_in_peak	1	n.s	decreased
FordPrefect	0	580	1773	0.97	0.5	te_in_peak	1	n.s	decreased
MER34B-int	0	555	1773	0.93	0.5	te_in_peak	1	n.s	decreased
ERVL-int	0	681	1773	1.14	0.5	te_in_peak	1	n.s	decreased
MER34B	0	621	1773	1.04	0.5	te_in_peak	1	n.s	decreased
THE1D-int	1	1774	1773	2.97	0.5	te_in_peak	1	n.s	decreased
THE1A	3	4109	1773	6.88	0.5	te_in_peak	1	n.s	decreased
THE1-int	0	639	1773	1.07	0.5	te_in_peak	1	n.s	decreased
L1M4c	4	5111	1773	8.56	0.5	te_in_peak	1	n.s	decreased
MER1B	4	5308	1773	8.89	0.5	te_in_peak	1	n.s	decreased
L1M7	3	3928	1773	6.58	0.5	te_in_peak	1	n.s	decreased
L1MA10	3	4614	1773	7.73	0.5	te_in_peak	1	n.s	decreased
PRIMA4-int	0	605	1773	1.01	0.5	te_in_peak	1	n.s	decreased
PABL_A	0	507	1773	0.85	0.5	te_in_peak	1	n.s	decreased
ORSL-2b	0	714	1773	1.2	0.5	te_in_peak	1	n.s	decreased
Mam_R4	0	539	1773	0.9	0.5	te_in_peak	1	n.s	decreased
MER11B	0	537	1773	0.9	0.5	te_in_peak	1	n.s	decreased
MamRep1894	0	685	1773	1.15	0.5	te_in_peak	1	n.s	decreased
L1MA7	6	7705	1773	12.9	0.5	te_in_peak	1	n.s	decreased
L1MA9	12	14016	1773	23.47	0.5	te_in_peak	1	n.s	decreased
L1MB2	6	8073	1773	13.52	0.5	te_in_peak	1	n.s	decreased
MER4E	0	704	1773	1.18	0.5	te_in_peak	1	n.s	decreased
L1ME4a	35	39960	1773	66.91	0.5	te_in_peak	1	n.s	decreased
L1ME5	2	3200	1773	5.36	0.5	te_in_peak	1	n.s	decreased
MER52A	1	1574	1773	2.64	0.5	te_in_peak	1	n.s	decreased
L1PA13	6	8134	1773	13.62	0.5	te_in_peak	1	n.s	decreased
MER52D	0	511	1773	0.86	0.5	te_in_peak	1	n.s	decreased
LTR16A2	1	1725	1773	2.89	0.5	te_in_peak	1	n.s	decreased
Charlie16a	1	1966	1773	3.29	0.5	te_in_peak	1	n.s	decreased
Looper	0	531	1773	0.89	0.5	te_in_peak	1	n.s	decreased
LTR90B	0	536	1773	0.9	0.5	te_in_peak	1	n.s	decreased
MIRb	186	219524	1773	367.58	0.5	te_in_peak	1	n.s	decreased
MIR3	74	89604	1773	150.04	0.5	te_in_peak	1	n.s	decreased
Arthur1C	0	709	1773	1.19	0.5	te_in_peak	1	n.s	decreased
LTR87	0	587	1773	0.98	0.5	te_in_peak	1	n.s	decreased
LTR86A1	0	487	1773	0.82	0.5	te_in_peak	1	n.s	decreased
LTR84a	0	597	1773	1	0.5	te_in_peak	1	n.s	decreased
LTR83	0	643	1773	1.08	0.5	te_in_peak	1	n.s	decreased
LTR81C	0	686	1773	1.15	0.5	te_in_peak	1	n.s	decreased
Charlie13a	0	554	1773	0.93	0.5	te_in_peak	1	n.s	decreased
LTR40A1	0	499	1773	0.84	0.5	te_in_peak	1	n.s	decreased
LTR40a	1	1903	1773	3.19	0.5	te_in_peak	1	n.s	decreased
LTR40c	0	588	1773	0.98	0.5	te_in_peak	1	n.s	decreased
MER70A	0	524	1773	0.88	0.5	te_in_peak	1	n.s	decreased
Charlie1	1	1883	1773	3.15	0.5	te_in_peak	1	n.s	decreased
LTR16B	0	673	1773	1.13	0.5	te_in_peak	1	n.s	decreased
MLT1D-int	0	573	1773	0.96	0.5	te_in_peak	1	n.s	decreased
MER54A	0	626	1773	1.05	0.5	te_in_peak	1	n.s	decreased
MLT1E2	2	3727	1773	6.24	0.4	te_in_peak	1	n.s	decreased
Plat_L3	2	3663	1773	6.13	0.4	te_in_peak	1	n.s	decreased
MER67D	0	954	1773	1.6	0.4	te_in_peak	1	n.s	decreased
MER47B	0	879	1773	1.47	0.4	te_in_peak	1	n.s	decreased
MER47C	0	741	1773	1.24	0.4	te_in_peak	1	n.s	decreased
LTR81B	0	1100	1773	1.84	0.4	te_in_peak	1	n.s	decreased
L1M6	4	6358	1773	10.65	0.4	te_in_peak	1	n.s	decreased
LTR33C	0	854	1773	1.43	0.4	te_in_peak	1	n.s	decreased
MER106A	0	739	1773	1.24	0.4	te_in_peak	1	n.s	decreased
L1MA1	2	3767	1773	6.31	0.4	te_in_peak	1	n.s	decreased
L1PA15	5	7451	1773	12.48	0.4	te_in_peak	1	n.s	decreased
Kanga1c	0	820	1773	1.37	0.4	te_in_peak	1	n.s	decreased
MER57A1	0	1015	1773	1.7	0.4	te_in_peak	1	n.s	decreased
L1MA4	5	9057	1773	15.17	0.4	te_in_peak	1	n.s	decreased
L4	11	16093	1773	26.95	0.4	te_in_peak	1	n.s	decreased
Cheshire	0	974	1773	1.63	0.4	te_in_peak	1	n.s	decreased
MER124	0	746	1773	1.25	0.4	te_in_peak	1	n.s	decreased
BLACKJACK	1	2129	1773	3.56	0.4	te_in_peak	1	n.s	decreased
LFSINE_Vert	0	958	1773	1.6	0.4	te_in_peak	1	n.s	decreased
Arthur1	1	2291	1773	3.84	0.4	te_in_peak	1	n.s	decreased
MER57-int	0	857	1773	1.43	0.4	te_in_peak	1	n.s	decreased
MER121	0	924	1773	1.55	0.4	te_in_peak	1	n.s	decreased
MER6A	0	1018	1773	1.7	0.4	te_in_peak	1	n.s	decreased
MER81	2	3639	1773	6.09	0.4	te_in_peak	1	n.s	decreased
MER106B	0	813	1773	1.36	0.4	te_in_peak	1	n.s	decreased
LTR50	1	2321	1773	3.89	0.4	te_in_peak	1	n.s	decreased
X7A_LINE	0	906	1773	1.52	0.4	te_in_peak	1	n.s	decreased
LTR48B	0	980	1773	1.64	0.4	te_in_peak	1	n.s	decreased
MER72	0	735	1773	1.23	0.4	te_in_peak	1	n.s	decreased
LTR81A	0	917	1773	1.54	0.4	te_in_peak	1	n.s	decreased
MER34A1	0	737	1773	1.23	0.4	te_in_peak	1	n.s	decreased
Charlie18a	1	2474	1773	4.14	0.4	te_in_peak	1	n.s	decreased
LTR41B	0	847	1773	1.42	0.4	te_in_peak	1	n.s	decreased
L3	28	43054	1773	72.09	0.4	te_in_peak	1	n.s	decreased
Kanga1a	0	844	1773	1.41	0.4	te_in_peak	1	n.s	decreased
Tigger3a	3	5302	1773	8.88	0.4	te_in_peak	1	n.s	decreased
AmnSINE1	0	1101	1773	1.84	0.4	te_in_peak	1	n.s	decreased
THE1B	13	22033	1773	36.89	0.4	te_in_peak	1	n.s	decreased
LTR40b	0	1102	1773	1.85	0.4	te_in_peak	1	n.s	decreased
Arthur1B	1	2293	1773	3.84	0.4	te_in_peak	1	n.s	decreased
HAL1-2a_MD	0	1062	1773	1.78	0.4	te_in_peak	1	n.s	decreased
MER61-int	0	752	1773	1.26	0.4	te_in_peak	1	n.s	decreased
LTR16D	0	994	1773	1.66	0.4	te_in_peak	1	n.s	decreased
L1MDb	0	877	1773	1.47	0.4	te_in_peak	1	n.s	decreased
MER115	1	2603	1773	4.36	0.4	te_in_peak	1	n.s	decreased
Charlie5	1	2525	1773	4.23	0.4	te_in_peak	1	n.s	decreased
MER6	0	814	1773	1.36	0.4	te_in_peak	1	n.s	decreased
LTR89	0	1090	1773	1.83	0.4	te_in_peak	1	n.s	decreased
MLT1N2	3	5590	1773	9.36	0.4	te_in_peak	1	n.s	decreased
Charlie15a	2	3412	1773	5.71	0.4	te_in_peak	1	n.s	decreased
L1P4	2	3424	1773	5.73	0.4	te_in_peak	1	n.s	decreased
LTR12C	1	2581	1773	4.32	0.4	te_in_peak	1	n.s	decreased
MER4B-int	0	1077	1773	1.8	0.4	te_in_peak	1	n.s	decreased
MLT1E	0	798	1773	1.34	0.4	te_in_peak	1	n.s	decreased
MER101-int	0	991	1773	1.66	0.4	te_in_peak	1	n.s	decreased
Charlie22a	0	1103	1773	1.85	0.4	te_in_peak	1	n.s	decreased
MLT2D	2	3695	1773	6.19	0.4	te_in_peak	1	n.s	decreased
Tigger9a	0	1009	1773	1.69	0.4	te_in_peak	1	n.s	decreased
Tigger9b	0	763	1773	1.28	0.4	te_in_peak	1	n.s	decreased
L1MEg1	0	741	1773	1.24	0.4	te_in_peak	1	n.s	decreased
LTR16A1	1	2631	1773	4.41	0.4	te_in_peak	1	n.s	decreased
L1MCc	1	2807	1773	4.7	0.4	te_in_peak	1	n.s	decreased
L1MA6	3	4815	1773	8.06	0.4	te_in_peak	1	n.s	decreased
L1MCa	4	6248	1773	10.46	0.4	te_in_peak	1	n.s	decreased
LTR88c	0	1024	1773	1.71	0.4	te_in_peak	1	n.s	decreased
MER63C	0	891	1773	1.49	0.4	te_in_peak	1	n.s	decreased
LOR1b	0	1053	1773	1.76	0.4	te_in_peak	1	n.s	decreased
MamRep434	1	2139	1773	3.58	0.4	te_in_peak	1	n.s	decreased
MamRep38	1	2079	1773	3.48	0.4	te_in_peak	1	n.s	decreased
LTR88a	0	875	1773	1.47	0.4	te_in_peak	1	n.s	decreased
Tigger4b	1	2493	1773	4.17	0.4	te_in_peak	1	n.s	decreased
MER117	2	4480	1773	7.5	0.4	te_in_peak	1	n.s	decreased
L1PA11	2	3825	1773	6.4	0.4	te_in_peak	1	n.s	decreased
MamGypLTR3	0	907	1773	1.52	0.4	te_in_peak	1	n.s	decreased
MamGypLTR2c	0	1017	1773	1.7	0.4	te_in_peak	1	n.s	decreased
MER102c	2	3476	1773	5.82	0.4	te_in_peak	1	n.s	decreased
LTR12	0	747	1773	1.25	0.4	te_in_peak	1	n.s	decreased
MamGypLTR1c	0	1074	1773	1.8	0.4	te_in_peak	1	n.s	decreased
Tigger5	1	2594	1773	4.34	0.4	te_in_peak	1	n.s	decreased
Tigger3	0	1191	1773	1.99	0.3	te_in_peak	1	n.s	decreased
Charlie17a	0	1460	1773	2.44	0.3	te_in_peak	1	n.s	decreased
ERVL-B4-int	1	3143	1773	5.26	0.3	te_in_peak	1	n.s	decreased
Tigger4a	1	3464	1773	5.8	0.3	te_in_peak	1	n.s	decreased
Charlie10	0	1121	1773	1.88	0.3	te_in_peak	1	n.s	decreased
Charlie8	1	2921	1773	4.89	0.3	te_in_peak	1	n.s	decreased
MER39B	0	1155	1773	1.93	0.3	te_in_peak	1	n.s	decreased
Zaphod3	0	1223	1773	2.05	0.3	te_in_peak	1	n.s	decreased
L1MB1	2	5476	1773	9.17	0.3	te_in_peak	1	n.s	decreased
L1PBa	0	1627	1773	2.72	0.3	te_in_peak	1	n.s	decreased
MLT1J-int	0	1274	1773	2.13	0.3	te_in_peak	1	n.s	decreased
MER82	1	3241	1773	5.43	0.3	te_in_peak	1	n.s	decreased
MER77B	0	1152	1773	1.93	0.3	te_in_peak	1	n.s	decreased
MLT2B4	1	3755	1773	6.29	0.3	te_in_peak	1	n.s	decreased
MER65A	0	1328	1773	2.22	0.3	te_in_peak	1	n.s	decreased
MLT2C2	0	1147	1773	1.92	0.3	te_in_peak	1	n.s	decreased
L1MEb	0	1558	1773	2.61	0.3	te_in_peak	1	n.s	decreased
LTR88b	0	1561	1773	2.61	0.3	te_in_peak	1	n.s	decreased
MARNA	1	3337	1773	5.59	0.3	te_in_peak	1	n.s	decreased
LTR33B	0	1454	1773	2.43	0.3	te_in_peak	1	n.s	decreased
L1MCb	0	1763	1773	2.95	0.3	te_in_peak	1	n.s	decreased
MamRep1879	0	1455	1773	2.44	0.3	te_in_peak	1	n.s	decreased
MamRep4096	0	1271	1773	2.13	0.3	te_in_peak	1	n.s	decreased
ORSL	0	1187	1773	1.99	0.3	te_in_peak	1	n.s	decreased
MER45B	0	1306	1773	2.19	0.3	te_in_peak	1	n.s	decreased
MER34	0	1249	1773	2.09	0.3	te_in_peak	1	n.s	decreased
Ricksha_c	0	1230	1773	2.06	0.3	te_in_peak	1	n.s	decreased
MER34A	0	1434	1773	2.4	0.3	te_in_peak	1	n.s	decreased
Helitron3Na_Mam	0	1109	1773	1.86	0.3	te_in_peak	1	n.s	decreased
MER41-int	0	1130	1773	1.89	0.3	te_in_peak	1	n.s	decreased
HSMAR2	0	1774	1773	2.97	0.3	te_in_peak	1	n.s	decreased
Tigger12c	0	1244	1773	2.08	0.3	te_in_peak	1	n.s	decreased
LTR33	3	8367	1773	14.01	0.3	te_in_peak	1	n.s	decreased
LTR37A	0	1851	1773	3.1	0.2	te_in_peak	1	n.s	decreased
MER94	1	4747	1773	7.95	0.2	te_in_peak	1	n.s	decreased
HAL1-3A_ME	0	1831	1773	3.07	0.2	te_in_peak	1	n.s	decreased
LTR16E2	0	2131	1773	3.57	0.2	te_in_peak	1	n.s	decreased
MER4-int	0	1908	1773	3.19	0.2	te_in_peak	1	n.s	decreased
L1PA8A	0	2169	1773	3.63	0.2	te_in_peak	1	n.s	decreased
HERVL-int	0	1837	1773	3.08	0.2	te_in_peak	1	n.s	decreased
MLT2C1	0	2306	1773	3.86	0.2	te_in_peak	1	n.s	decreased
L1ME3F	1	4307	1773	7.21	0.2	te_in_peak	1	n.s	decreased
L1MA4A	1	5370	1773	8.99	0.2	te_in_peak	1	n.s	decreased
ERV3-16A3_I-int	1	4820	1773	8.07	0.2	te_in_peak	1	n.s	decreased
THE1C	2	9664	1773	16.18	0.2	te_in_peak	1	n.s	decreased
Tigger2b_Pri	0	2004	1773	3.36	0.2	te_in_peak	1	n.s	decreased
LTR79	0	3746	1773	6.27	0.1	te_in_peak	1	n.s	decreased
MSTB1	0	4835	1773	8.1	0.1	te_in_peak	1	n.s	decreased
MLT2B1	0	3862	1773	6.47	0.1	te_in_peak	1	n.s	decreased
