# Supplementary material for: Statistical learning quantifies transposable element-mediated cis-regulation
Source: Genome Biol. 2023 Nov 10;24:258. doi: 10.1186/s13059-023-03085-7 (PMC10637000; doi:10.1186/s13059-023-03085-7)
Supplement: Supplementary file 7 — Additional file 7: Table S7. Estimated cis-regulatory activities for the TE subfamilies and transgene overexpression experiments underlying Figs. 3A and S4. [file 13059_2023_3085_MOESM7_ESM.csv]

Estimate	Std..Error	t.value	Pr...t..	p_adj	TE	condition	transgene	timepoint	L
-0.0178475811800742	0.0327957516471325	-0.544204059480207	0.586304446011189	0.849853816736418	AmnSINE1	ALX3_48h	ALX3	48h	50000
0.0371564950424831	0.0180527902118943	2.05821341777971	0.0395720223393383	0.0885282671191483	AmnSINE1	CDX2_48h	CDX2	48h	50000
0.0803117496776635	0.0234429401516046	3.42583947057368	0.0006135898838186	0.0138300789363494	AmnSINE1	DLX2_48h	DLX2	48h	50000
0.10040935650009	0.0269873532461047	3.72060778189069	0.00019904739772821	0.00535353896236632	AmnSINE1	DLX3_48h	DLX3	48h	50000
0.0667612204990918	0.023834464854568	2.80103710766959	0.00509659617998236	0.061011072553101	AmnSINE1	DLX4_48h	DLX4	48h	50000
0.0989082384899402	0.0258808718088142	3.82167336636067	0.000132773079629853	0.00399927866508224	AmnSINE1	DLX5_48h	DLX5	48h	50000
0.0357274623408091	0.0266460057474397	1.34081868327459	0.179987831277835	0.457566467177093	AmnSINE1	DVL2_48h	DVL2	48h	50000
0.0704458091971122	0.0240562653242566	2.9283767969619	0.00340951369944021	0.073589955601937	AmnSINE1	EOMES_48h	EOMES	48h	50000
0.00298965815280445	0.0135635014878094	0.220419347872044	0.825545834624625	0.990573307968376	AmnSINE1	Emerald_48h	Emerald	48h	50000
0.0469153080586287	0.0240303352220007	1.95233681200069	0.0509060086442167	0.247573942661004	AmnSINE1	GATA1_48h	GATA1	48h	50000
0.0302883808487491	0.0185767840523391	1.63044264084748	0.103016770803509	0.397629983699199	AmnSINE1	GATA2_48h	GATA2	48h	50000
0.015525199170399	0.0186142083512781	0.834051004341155	0.404254438901507	0.581858870698308	AmnSINE1	GATA3_48h	GATA3	48h	50000
0.0429884624735144	0.0315353924402292	1.3631814652376	0.172833895377682	0.375913722446459	AmnSINE1	GATA6_48h	GATA6	48h	50000
0.113286511968018	0.0313576293102516	3.6127256575159	0.000303409565301519	0.00819205826314102	AmnSINE1	HES1_48h	HES1	48h	50000
0.0442842139639453	0.0238881386868378	1.8538160107194	0.0637737023503125	0.2659489502118	AmnSINE1	HEY1_48h	HEY1	48h	50000
0.086247770419251	0.0195839686950554	4.40399858487452	1.0658123827609e-05	0.00166906219140357	AmnSINE1	HHEX_48h	HHEX	48h	50000
0.0822982394203847	0.0187998417544749	4.37760277427843	1.203312028545e-05	0.00157032219725123	AmnSINE1	HOXA2_48h	HOXA2	48h	50000
0.0424954828015068	0.0150210757723813	2.82905721570499	0.00467112886657235	0.0914373475631537	AmnSINE1	HOXB3_48h	HOXB3	48h	50000
0.0337818711776332	0.029581810075698	1.14198120707244	0.253469464942502	0.529244242799944	AmnSINE1	HOXD13_48h	HOXD13	48h	50000
0.11264474956251	0.0261283560162494	4.31120693136817	1.62799113106577e-05	0.00106226421302042	AmnSINE1	HOXD3_48h	HOXD3	48h	50000
0.0293921276601219	0.0251916085867556	1.16674278892912	0.243322024714906	0.546950114742275	AmnSINE1	IRX2_48h	IRX2	48h	50000
0.00188140429151794	0.0341101015033484	0.0551568071802206	0.956013847014637	0.985720405151092	AmnSINE1	KLF1_48h	KLF1	48h	50000
0.0639140464334146	0.0259296462661817	2.46490236609102	0.0137097151123161	0.162647074741569	AmnSINE1	KLF14_48h	KLF14	48h	50000
0.0580823043048248	0.0326724372376769	1.77771568990408	0.0754590433938148	0.258010615621646	AmnSINE1	KLF2_48h	KLF2	48h	50000
0.103077932511434	0.0472268063720959	2.18261492634695	0.0290706511488788	0.12787820140209	AmnSINE1	KLF4_48h	KLF4	48h	50000
-0.00796504794684599	0.0106041036420052	-0.751128828588086	0.452580062035573	0.878594277687404	AmnSINE1	KLF5_48h	KLF5	48h	50000
0.0585835796500599	0.0157513021856198	3.7192848540195	0.000200092325694869	0.0133017087305574	AmnSINE1	LHX1_48h	LHX1	48h	50000
0.0487716725608868	0.0153770489415829	3.17171862729771	0.00151667528767541	0.0648414200949879	AmnSINE1	LHX3_48h	LHX3	48h	50000
0.066936836631851	0.0166776696071725	4.01356053984087	5.99312334079006e-05	0.00670373653691231	AmnSINE1	LHX5_48h	LHX5	48h	50000
0.00532984800120296	0.0195700931267329	0.272346583467318	0.785357110744006	0.901663662335128	AmnSINE1	MNX1_48h	MNX1	48h	50000
0.0568255956658721	0.0254968051729833	2.22873396413152	0.0258377908200611	0.185152630158632	AmnSINE1	MYB_48h	MYB	48h	50000
0.0202576510620966	0.0341970007199863	0.592380929192339	0.553599273082762	0.803878580193659	AmnSINE1	MYT1_48h	MYT1	48h	50000
0.0520280810480827	0.038115120505331	1.3650247030127	0.1722538592828	0.395527190083378	AmnSINE1	NEUROD1_48h	NEUROD1	48h	50000
0.0888733490607533	0.0347631909154638	2.55653600030196	0.0105760993679905	0.0848423565331585	AmnSINE1	NEUROD2_48h	NEUROD2	48h	50000
0.0226075575216562	0.030865551029929	0.732452743180727	0.4638970689372	0.753592126510016	AmnSINE1	NEUROD4_48h	NEUROD4	48h	50000
0.006035802596133	0.0417576648619507	0.14454358537737	0.885072054833844	0.940314001268521	AmnSINE1	NEUROG3_48h	NEUROG3	48h	50000
-0.0356560651658321	0.0348345408420417	-1.02358361281452	0.306038901119609	0.594234274535038	AmnSINE1	NR2E1_48h	NR2E1	48h	50000
0.00372505523271576	0.0393754786345571	0.0946034273586337	0.924630356568762	0.964028720630281	AmnSINE1	NR5A1_48h	NR5A1	48h	50000
0.00833373793478001	0.0255332112610378	0.326388163618761	0.744132598557865	0.888174588495618	AmnSINE1	PAX2_48h	PAX2	48h	50000
-0.0951871973955213	0.0388796677395431	-2.44825130793774	0.0143599111423001	0.11243810424421	AmnSINE1	PAX5_48h	PAX5	48h	50000
-0.0296175986894327	0.0354850121749505	-0.834650937793402	0.403919839538489	0.694621958956839	AmnSINE1	PAX8_48h	PAX8	48h	50000
0.0893420602644581	0.0223681161055486	3.99417008758714	6.50508198320521e-05	0.00463043562986334	AmnSINE1	PDX1_48h	PDX1	48h	50000
0.0226204492886926	0.0170901739757573	1.32359385696015	0.185646413764357	0.499522824664918	AmnSINE1	PHF8_48h	PHF8	48h	50000
0.0492647899244239	0.0140300344116342	3.51138054825952	0.0004463338355782	0.0183936522767227	AmnSINE1	POU3F2_48h	POU3F2	48h	50000
0.0629346888394892	0.0133020286563939	4.73120983762416	2.23748180795347e-06	0.000350389651125513	AmnSINE1	POU4F1_48h	POU4F1	48h	50000
0.0902861132379271	0.0287930644953136	3.13568961208079	0.00171589169507059	0.0392450204819621	AmnSINE1	POU4F3_48h	POU4F3	48h	50000
0.00433800026206883	0.0325927148369558	0.133097236108424	0.894117228621761	0.9715481063372	AmnSINE1	RUNX1_48h	RUNX1	48h	50000
0.0460010610979616	0.026678661258081	1.72426422199231	0.0846687826055741	0.347097679477301	AmnSINE1	RUNX3_48h	RUNX3	48h	50000
0.0336515775804015	0.0228278524212807	1.47414557267028	0.140451188552824	0.43356838986749	AmnSINE1	SNAI1_48h	SNAI1	48h	50000
0.0132521975646721	0.0312455099555633	0.424131261852312	0.671472634584309	0.846639408823694	AmnSINE1	SNAI2_48h	SNAI2	48h	50000
0.025484949387439	0.019153480072804	1.33056495689392	0.183340669722466	0.463083046428036	AmnSINE1	SNAI3_48h	SNAI3	48h	50000
0.0249348742765479	0.016899252423201	1.4755016170014	0.140086523503765	0.451389909067687	AmnSINE1	SOX15_48h	SOX15	48h	50000
0.119038686878358	0.0405128605060813	2.9382938008164	0.00330234464829522	0.029721101834657	AmnSINE1	SOX17_48h	SOX17	48h	50000
0.00468573096659427	0.0131810013712853	0.355491273736008	0.722223674388662	0.914856802471642	AmnSINE1	TEAD4_48h	TEAD4	48h	50000
-0.00160054196867009	0.0302534809682236	-0.0529043904187818	0.957808381268554	0.980045021303938	AmnSINE1	TFAP2C_48h	TFAP2C	48h	50000
0.0176798028570013	0.0176877335815408	0.999551625735261	0.317534295508268	0.613631631360605	AmnSINE1	WNT3A_48h	WNT3A	48h	50000
-0.0532176557527943	0.0170118345921389	-3.12827258368629	0.0017597795383426	0.0368269150031594	AmnSINE1	ZSCAN4_48h	ZSCAN4	48h	50000
-0.0185117852220357	0.0134298693855371	-1.3784039658622	0.168096201536856	0.999740552799414	AmnSINE1	rtTA3G_48h	rtTA3G	48h	50000
0.00169989510411415	0.0290177907944904	0.0585811344548295	0.953286064175871	0.990273502564013	LTR5B	ALX3_48h	ALX3	48h	50000
-0.0533289250772532	0.0159733639672628	-3.33861578478711	0.000842251166187383	0.00417394090585267	LTR5B	CDX2_48h	CDX2	48h	50000
-0.0417713299945088	0.0207369755017714	-2.01434051898941	0.0439812547456133	0.221856136767726	LTR5B	DLX2_48h	DLX2	48h	50000
-0.017780983335154	0.0238787616233788	-0.744635907657173	0.456496739652034	0.72649786005598	LTR5B	DLX3_48h	DLX3	48h	50000
0.00203485240195646	0.0210890919773915	0.0964883838591968	0.923133239015212	0.971018713117713	LTR5B	DLX4_48h	DLX4	48h	50000
-0.0095286069810187	0.0228997489961688	-0.416100935543567	0.677338638301338	0.83924353312025	LTR5B	DLX5_48h	DLX5	48h	50000
-0.0383553868375874	0.0235780349091564	-1.62674230424064	0.103800635977293	0.363656665205762	LTR5B	DVL2_48h	DVL2	48h	50000
-0.0455532941704074	0.0212853548000526	-2.14012378925884	0.0323514982204324	0.196366070593787	LTR5B	EOMES_48h	EOMES	48h	50000
0.00587359092761647	0.0120011482356625	0.48941907993125	0.624548027504993	0.990573307968376	LTR5B	Emerald_48h	Emerald	48h	50000
-0.0179510976808046	0.0212622144348201	-0.844272252818925	0.398522925985605	0.6918923526535	LTR5B	GATA1_48h	GATA1	48h	50000
-0.00129140292428809	0.01643696147554	-0.0785670104666146	0.937377467090855	0.982552284781981	LTR5B	GATA2_48h	GATA2	48h	50000
0.0173040737084239	0.0164699871043522	1.05064282071304	0.293425464946698	0.473481925889715	LTR5B	GATA3_48h	GATA3	48h	50000
0.0513009408344279	0.0279029284927123	1.83855041766769	0.0659896137744966	0.221364470773104	LTR5B	GATA6_48h	GATA6	48h	50000
-0.0255529935015883	0.0277405183213552	-0.921143332852476	0.356981802729846	0.611204422524291	LTR5B	HES1_48h	HES1	48h	50000
0.00739585630403027	0.0211360672892209	0.349916387132344	0.726403505687781	0.879094196218752	LTR5B	HEY1_48h	HEY1	48h	50000
0.0122112577148588	0.0173281313473234	0.70470713027836	0.480997094873331	0.784626511012122	LTR5B	HHEX_48h	HHEX	48h	50000
-0.0146796030011963	0.0166343095117485	-0.882489470983354	0.377518093172575	0.631616809731038	LTR5B	HOXA2_48h	HOXA2	48h	50000
-0.0149030493348332	0.0132908175311692	-1.12130418613325	0.262165921284634	0.623938955519356	LTR5B	HOXB3_48h	HOXB3	48h	50000
0.0290845647337443	0.0261743373141791	1.1111862884868	0.266495630333863	0.543401246227642	LTR5B	HOXD13_48h	HOXD13	48h	50000
-0.0408187152351288	0.023118681349812	-1.76561606682903	0.0774688006929763	0.31897331846133	LTR5B	HOXD3_48h	HOXD3	48h	50000
-0.0228427518622346	0.0222897976919249	-1.02480750063111	0.305460947140206	0.616432787656653	LTR5B	IRX2_48h	IRX2	48h	50000
-0.0929565432231012	0.0301810695368822	-3.07996186515211	0.00207183816535173	0.0377267275225675	LTR5B	KLF1_48h	KLF1	48h	50000
-0.0436980129953792	0.0229428468693535	-1.90464650024535	0.0568340396653647	0.30903509068042	LTR5B	KLF14_48h	KLF14	48h	50000
-0.0928519185456723	0.0289089811399962	-3.21187101323366	0.00131990037170331	0.0279319457038835	LTR5B	KLF2_48h	KLF2	48h	50000
-0.155324694443834	0.0417867708079928	-3.717078191027	0.0002018467569002	0.00478927305008656	LTR5B	KLF4_48h	KLF4	48h	50000
-0.00303730256091862	0.00938258406271645	-0.323717063510035	0.746154141025166	0.985761431603473	LTR5B	KLF5_48h	KLF5	48h	50000
0.00670409017057545	0.013936999575463	0.481028225212722	0.630499376679842	0.864041272526693	LTR5B	LHX1_48h	LHX1	48h	50000
-0.00473847969573582	0.0136056637721384	-0.348272585233163	0.727637527105478	0.918935780199338	LTR5B	LHX3_48h	LHX3	48h	50000
0.0222989127757344	0.0147566000737762	1.51111452938008	0.130768094835146	0.464232596169431	LTR5B	LHX5_48h	LHX5	48h	50000
0.0060664696046861	0.0173158527822727	0.350341948558071	0.726084147238668	0.873420220820875	LTR5B	MNX1_48h	MNX1	48h	50000
-0.0615120521674022	0.0225599015282486	-2.72660995839806	0.00640197541411489	0.0895133348080707	LTR5B	MYB_48h	MYB	48h	50000
0.00340339979089691	0.0302578465126129	0.112479907962988	0.910443530051417	0.969545747549235	LTR5B	MYT1_48h	MYT1	48h	50000
-0.0110318353773235	0.0337247425281006	-0.327113998517007	0.743583575917886	0.867698867278248	LTR5B	NEUROD1_48h	NEUROD1	48h	50000
-0.00481098906716413	0.030758808077016	-0.156410126657641	0.875710636955677	0.961685033290736	LTR5B	NEUROD2_48h	NEUROD2	48h	50000
0.00817389881269435	0.0273107122748107	0.29929277312307	0.764718404658797	0.915740758061259	LTR5B	NEUROD4_48h	NEUROD4	48h	50000
0.0165502807093334	0.0369475983071282	0.447939283407777	0.654199725525749	0.826209948055092	LTR5B	NEUROG3_48h	NEUROG3	48h	50000
-0.027322463279203	0.0308218094469076	-0.886465258513378	0.375372818447749	0.651840184178013	LTR5B	NR2E1_48h	NR2E1	48h	50000
0.000146680404432088	0.0348398930092299	0.00421012786673106	0.996640837344928	0.996640837344928	LTR5B	NR5A1_48h	NR5A1	48h	50000
-0.0682396412985957	0.0225917055930683	-3.02056172861659	0.0025248412591113	0.039539014117683	LTR5B	PAX2_48h	PAX2	48h	50000
-0.0379898297187232	0.0344010959831278	-1.1043203314614	0.269461624370239	0.549449093442441	LTR5B	PAX5_48h	PAX5	48h	50000
0.00485244952044447	0.0313976035069257	0.15454840428742	0.877178219262362	0.955258060754422	LTR5B	PAX8_48h	PAX8	48h	50000
-0.0147217059894255	0.0197915765854663	-0.743836951333944	0.456980001393335	0.756480636555986	LTR5B	PDX1_48h	PDX1	48h	50000
-0.020136103683368	0.0151215515482032	-1.33161624448258	0.182994797725814	0.499100483764623	LTR5B	PHF8_48h	PHF8	48h	50000
-0.00958672153946759	0.0124139396462801	-0.772254563227257	0.439968765772411	0.750137354772573	LTR5B	POU3F2_48h	POU3F2	48h	50000
-0.00423978920524961	0.0117719441940933	-0.360160491363608	0.718728523595417	0.889043339613288	LTR5B	POU4F1_48h	POU4F1	48h	50000
-0.0125298287627416	0.0254764586220022	-0.491819877662294	0.622849696910829	0.834492826611689	LTR5B	POU4F3_48h	POU4F3	48h	50000
-0.00517870608393338	0.0288431881904172	-0.179546936688987	0.857509281487294	0.954136481759285	LTR5B	RUNX1_48h	RUNX1	48h	50000
0.00610059370179254	0.0236053708508539	0.258440917549569	0.79606812611141	0.902056935955477	LTR5B	RUNX3_48h	RUNX3	48h	50000
-0.00210771605479965	0.0201983372362516	-0.104350968604325	0.916891415793287	0.967538648676509	LTR5B	SNAI1_48h	SNAI1	48h	50000
0.00344060106288356	0.0276463256826276	0.12445057265044	0.900959231688309	0.963730981437085	LTR5B	SNAI2_48h	SNAI2	48h	50000
0.00399409459439372	0.0169472791705969	0.235677630266654	0.813684176813477	0.933308172346477	LTR5B	SNAI3_48h	SNAI3	48h	50000
-0.00706798516908811	0.0149526706369518	-0.472690487251245	0.636436894353678	0.841773797768462	LTR5B	SOX15_48h	SOX15	48h	50000
-0.0720620215283565	0.0358462773511509	-2.0103069789489	0.0444061904645578	0.175606298655297	LTR5B	SOX17_48h	SOX17	48h	50000
0.0142498925527185	0.011662548077412	1.22185070176196	0.221772131722966	0.626853699379803	LTR5B	TEAD4_48h	TEAD4	48h	50000
-0.0767793086581912	0.026768677869518	-2.86825180654967	0.00412987908928887	0.0546947547980448	LTR5B	TFAP2C_48h	TFAP2C	48h	50000
0.0172098013383886	0.0156505730356024	1.09962755352403	0.27150182191536	0.569935459945648	LTR5B	WNT3A_48h	WNT3A	48h	50000
-0.00824324595273999	0.0150523043869544	-0.547640131426276	0.58394244001079	0.823978060288885	LTR5B	ZSCAN4_48h	ZSCAN4	48h	50000
0.0153387528184511	0.0118829089543195	1.2908247363854	0.196781492040503	0.999740552799414	LTR5B	rtTA3G_48h	rtTA3G	48h	50000
-0.0431257126664792	0.0309668766073937	-1.39264005257096	0.163737308768884	0.47660339318229	LTR5_Hs	ALX3_48h	ALX3	48h	50000
-0.0184890950975229	0.0170463057897939	-1.08463941252262	0.27808379023644	0.408517087720699	LTR5_Hs	CDX2_48h	CDX2	48h	50000
-0.0474193200572401	0.0221298217391122	-2.14277912476048	0.032137556296511	0.185027254265942	LTR5_Hs	DLX2_48h	DLX2	48h	50000
-0.0441391408278822	0.0254826517232478	-1.7321251064156	0.083259898366516	0.336588790338866	LTR5_Hs	DLX3_48h	DLX3	48h	50000
-0.0152363343418729	0.0225055486154369	-0.677003462667074	0.498408129329562	0.760466093485458	LTR5_Hs	DLX4_48h	DLX4	48h	50000
-0.0714803128088859	0.0244378661409549	-2.92498176381666	0.00344692379942656	0.0442449399172294	LTR5_Hs	DLX5_48h	DLX5	48h	50000
-0.0982959795018109	0.0251603403622303	-3.90678258269387	9.37049327235353e-05	0.00564392017865601	LTR5_Hs	DVL2_48h	DVL2	48h	50000
-0.0893331089164407	0.0227150029747591	-3.93277997875271	8.41271358677436e-05	0.00941022105492047	LTR5_Hs	EOMES_48h	EOMES	48h	50000
-0.0192983542917115	0.0128072430510382	-1.50683126843189	0.13186273053575	0.897452454282045	LTR5_Hs	Emerald_48h	Emerald	48h	50000
0.0519256136572538	0.0226903433884176	2.28844547516895	0.022117387441309	0.163118792159112	LTR5_Hs	GATA1_48h	GATA1	48h	50000
0.0958491136732742	0.0175410138523944	5.46428584344289	4.67865752571367e-08	1.8316944213169e-05	LTR5_Hs	GATA2_48h	GATA2	48h	50000
0.11527564472907	0.0175762477982985	6.55860375046766	5.46042719895026e-11	8.55102899355611e-09	LTR5_Hs	GATA3_48h	GATA3	48h	50000
0.323579767586317	0.029777079017828	10.8667397293262	1.83259848074949e-27	1.43492461042685e-24	LTR5_Hs	GATA6_48h	GATA6	48h	50000
-0.0182271449915532	0.0296038831951116	-0.615701152157056	0.538095688731039	0.747037099780858	LTR5_Hs	HES1_48h	HES1	48h	50000
-0.0359389388050073	0.0225557649127276	-1.59333717761564	0.111093393982419	0.369440181386286	LTR5_Hs	HEY1_48h	HEY1	48h	50000
-0.053786461157542	0.018492031243155	-2.90862915221666	0.00363240202524204	0.060514272037543	LTR5_Hs	HHEX_48h	HHEX	48h	50000
0.0265301017615847	0.0177516110798253	1.49451797035685	0.135049097416018	0.393569981440075	LTR5_Hs	HOXA2_48h	HOXA2	48h	50000
-0.0500139337649782	0.014183555198844	-3.52619163981218	0.00042210832071711	0.0230680878861884	LTR5_Hs	HOXB3_48h	HOXB3	48h	50000
-0.0208643802684077	0.0279324304738442	-0.746958997640574	0.455093214226882	0.698701934783625	LTR5_Hs	HOXD13_48h	HOXD13	48h	50000
-0.141734125900939	0.0246715032531806	-5.74485163901258	9.27454248573647e-09	1.81549169158291e-06	LTR5_Hs	HOXD3_48h	HOXD3	48h	50000
-0.0537271831469863	0.0237869240133021	-2.25868561722991	0.0239089354996107	0.151948786550727	LTR5_Hs	IRX2_48h	IRX2	48h	50000
-0.0139238373715362	0.0322082355793964	-0.432306741460971	0.665521090505665	0.870720369691063	LTR5_Hs	KLF1_48h	KLF1	48h	50000
0.108937439438305	0.0244838751862587	4.44935446736164	8.63880258351078e-06	0.00112736373714816	LTR5_Hs	KLF14_48h	KLF14	48h	50000
0.0553157091252893	0.0308507619086755	1.79300949808095	0.0729798391039679	0.257231641518035	LTR5_Hs	KLF2_48h	KLF2	48h	50000
0.128307401622008	0.0445934858762332	2.8772678139161	0.00401371906922504	0.0392842753900401	LTR5_Hs	KLF4_48h	KLF4	48h	50000
0.035094922217378	0.0100128360755447	3.50499318600586	0.000457176569423205	0.11324345160442	LTR5_Hs	KLF5_48h	KLF5	48h	50000
-0.0615063111676313	0.0148730975680986	-4.13540695783214	3.55132991234125e-05	0.00598414038558323	LTR5_Hs	LHX1_48h	LHX1	48h	50000
-0.00508470034166741	0.0145195292777628	-0.350197326951556	0.72619267178397	0.918592668831743	LTR5_Hs	LHX3_48h	LHX3	48h	50000
-0.0710854642389664	0.0157477975264648	-4.51399404389755	6.3820376147018e-06	0.00166571181743717	LTR5_Hs	LHX5_48h	LHX5	48h	50000
-0.0542314383932477	0.0184789273382215	-2.9347719919368	0.00334004696145147	0.0533725871595204	LTR5_Hs	MNX1_48h	MNX1	48h	50000
-0.0209037822377394	0.0240752004249259	-0.868270330829602	0.385252177303311	0.671831747947645	LTR5_Hs	MYB_48h	MYB	48h	50000
-0.0642641054736001	0.0322902136088023	-1.99020378905396	0.0465760789349478	0.207619647773359	LTR5_Hs	MYT1_48h	MYT1	48h	50000
-0.0940720118147938	0.0359903029020749	-2.61381550665889	0.00895748155131642	0.0683909199981262	LTR5_Hs	NEUROD1_48h	NEUROD1	48h	50000
-0.0787694386704737	0.0328248551342523	-2.39968884396626	0.0164140873116222	0.106028688044816	LTR5_Hs	NEUROD2_48h	NEUROD2	48h	50000
-0.0823134576726025	0.029144575127321	-2.82431489610015	0.00474079726653829	0.0545888861720512	LTR5_Hs	NEUROD4_48h	NEUROD4	48h	50000
-0.113037712433231	0.0394293006806199	-2.86684547993495	0.00414827039555965	0.0470738510104812	LTR5_Hs	NEUROG3_48h	NEUROG3	48h	50000
-0.109131223406481	0.0328923011711978	-3.31783485863377	0.000908084362533524	0.0161976337016844	LTR5_Hs	NR2E1_48h	NR2E1	48h	50000
0.167105973818465	0.0371800215480969	4.49450987010033	6.99485394806623e-06	0.000547697064133586	LTR5_Hs	NR5A1_48h	NR5A1	48h	50000
-0.0429160464519165	0.0241091495715639	-1.78007301022907	0.0750724876332163	0.295385717672404	LTR5_Hs	PAX2_48h	PAX2	48h	50000
-0.0941863910327772	0.0367118126838983	-2.56556089571919	0.010304945397692	0.0939855321144925	LTR5_Hs	PAX5_48h	PAX5	48h	50000
-0.0288081648132968	0.0335064918397108	-0.85977860502705	0.389916849156411	0.68979238489046	LTR5_Hs	PAX8_48h	PAX8	48h	50000
-0.0306975224521282	0.0211212846699378	-1.45339277093407	0.146123493044152	0.436697309364775	LTR5_Hs	PDX1_48h	PDX1	48h	50000
-0.00151881331990325	0.0161374579841141	-0.0941172594468337	0.925016536598523	0.956448148025503	LTR5_Hs	PHF8_48h	PHF8	48h	50000
-0.0608256093691276	0.0132477621399404	-4.59138749070274	4.41803968554521e-06	0.00057655417896365	LTR5_Hs	POU3F2_48h	POU3F2	48h	50000
-0.0322930595331308	0.0125601896312206	-2.57106464800982	0.0101412860931859	0.140625430440658	LTR5_Hs	POU4F1_48h	POU4F1	48h	50000
-0.0838595053344283	0.0271876766518704	-3.08446751107948	0.00204072071106879	0.0409525102317245	LTR5_Hs	POU4F3_48h	POU4F3	48h	50000
-0.0632525252696562	0.0307758333272459	-2.05526604583144	0.0398605491271746	0.234667744109607	LTR5_Hs	RUNX1_48h	RUNX1	48h	50000
-0.0687644302489953	0.0251908388855462	-2.72973959150087	0.00634153311037674	0.0871126390425437	LTR5_Hs	RUNX3_48h	RUNX3	48h	50000
-0.078599846341915	0.0215550152185341	-3.64647603098562	0.000266237715332957	0.0112866145144245	LTR5_Hs	SNAI1_48h	SNAI1	48h	50000
-0.109467008655014	0.0295034377896386	-3.71031367380035	0.000207315441848988	0.00737854504398898	LTR5_Hs	SNAI2_48h	SNAI2	48h	50000
-0.0210713736459875	0.0180855707257482	-1.16509309910737	0.243989068619084	0.539912034873742	LTR5_Hs	SNAI3_48h	SNAI3	48h	50000
0.110501420183313	0.0159571819431698	6.92487060540235	4.43722002717261e-12	1.73717164063808e-09	LTR5_Hs	SOX15_48h	SOX15	48h	50000
0.0030409074670964	0.0382539912488412	0.0794925540531281	0.936641297938866	0.970092772865255	LTR5_Hs	SOX17_48h	SOX17	48h	50000
-0.0518478957243491	0.0124458661622949	-4.16587283265377	3.10889831862295e-05	0.00811422461160591	LTR5_Hs	TEAD4_48h	TEAD4	48h	50000
0.0381742965081184	0.0285667099488524	1.33632107360169	0.181452839922709	0.422835548991738	LTR5_Hs	TFAP2C_48h	TFAP2C	48h	50000
-0.0388733227288668	0.016701540623606	-2.32752915464117	0.019942660996606	0.15247831937765	LTR5_Hs	WNT3A_48h	WNT3A	48h	50000
0.0389177784602336	0.0160635816883959	2.42273356061975	0.0154091454414451	0.135861425761688	LTR5_Hs	ZSCAN4_48h	ZSCAN4	48h	50000
-0.0190002494270637	0.0126810618569888	-1.4983169107871	0.134068949891005	0.999740552799414	LTR5_Hs	rtTA3G_48h	rtTA3G	48h	50000
0.193221345260579	0.0536087481407087	3.60428758294121	0.000313434626638949	0.0153387070411436	LTR6A	ALX3_48h	ALX3	48h	50000
0.0799896265461413	0.0295097635914763	2.71061563398108	0.00671689344644755	0.0219138648690351	LTR6A	CDX2_48h	CDX2	48h	50000
0.0887876496497549	0.0383103859279085	2.31758692843328	0.0204773877356786	0.143158880330682	LTR6A	DLX2_48h	DLX2	48h	50000
0.0711081120394034	0.0441147081987928	1.61189124767574	0.106994417234646	0.375010197811136	LTR6A	DLX3_48h	DLX3	48h	50000
0.0712702415254575	0.0389608288996497	1.829279395185	0.067366072223945	0.263408855801818	LTR6A	DLX4_48h	DLX4	48h	50000
0.0737901047628323	0.0423059383088024	1.74420206034005	0.0811324396791302	0.299151644132761	LTR6A	DLX5_48h	DLX5	48h	50000
0.170918269272617	0.0435566746033446	3.92404311920297	8.72376602378593e-05	0.00564392017865601	LTR6A	DVL2_48h	DVL2	48h	50000
0.101395394076614	0.0393233548860689	2.57850314070063	0.00992689345306553	0.110504158156673	LTR6A	EOMES_48h	EOMES	48h	50000
-0.006427779595727	0.0221714574921171	-0.289912361332689	0.771884962593734	0.990573307968376	LTR6A	Emerald_48h	Emerald	48h	50000
0.0879065776679525	0.0392812726821639	2.2378749889096	0.0252353298550144	0.173326870846283	LTR6A	GATA1_48h	GATA1	48h	50000
0.107954289785506	0.030366597707963	3.5550340813188	0.000378416699285234	0.0134147265089973	LTR6A	GATA2_48h	GATA2	48h	50000
0.11376296901908	0.0304273912490211	3.73883413428484	0.00018498914582195	0.00170407648445396	LTR6A	GATA3_48h	GATA3	48h	50000
0.214470922314725	0.0515496739216973	4.16047097873986	3.18331968317593e-05	0.00175519107457027	LTR6A	GATA6_48h	GATA6	48h	50000
0.170886808458397	0.0512493567985741	3.3344185982672	0.000855646179681333	0.0156761522196581	LTR6A	HES1_48h	HES1	48h	50000
0.191602269476064	0.0390477653328899	4.90686900627006	9.29475525866074e-07	0.000181944834188284	LTR6A	HEY1_48h	HEY1	48h	50000
0.131805711859338	0.0320133640608646	4.11720903834867	3.84346944735115e-05	0.00501572762879325	LTR6A	HHEX_48h	HHEX	48h	50000
0.0264697666101206	0.030730973831212	0.861338360297472	0.389057479733471	0.645406793710397	LTR6A	HOXA2_48h	HOXA2	48h	50000
0.0353600674115928	0.0245540851412308	1.44008897941862	0.149850966248614	0.484848374267209	LTR6A	HOXB3_48h	HOXB3	48h	50000
0.172918068663724	0.0483556476346756	3.57596427970754	0.000349398543877872	0.00983632358552801	LTR6A	HOXD13_48h	HOXD13	48h	50000
0.100072950136277	0.0427104680463969	2.34305440126684	0.0191320350114666	0.126403046182946	LTR6A	HOXD3_48h	HOXD3	48h	50000
0.102639487322099	0.0411791152475011	2.49251317579795	0.0126887443172273	0.102425637117412	LTR6A	IRX2_48h	IRX2	48h	50000
0.0368846262142523	0.0557578560383315	0.661514427471806	0.508286720391082	0.773824206513779	LTR6A	KLF1_48h	KLF1	48h	50000
0.0094705460461111	0.0423856583994337	0.223437511737169	0.823196286205641	0.952962926543638	LTR6A	KLF14_48h	KLF14	48h	50000
0.0985356111166376	0.0534078430381584	1.84496518697145	0.0650508525725233	0.24717145165201	LTR6A	KLF2_48h	KLF2	48h	50000
0.213662903770477	0.0771987122628325	2.76770036063601	0.00564823106892067	0.0503183013771711	LTR6A	KLF4_48h	KLF4	48h	50000
0.0147019685610568	0.0173338078095291	0.848167276492733	0.396350486150077	0.862648121731422	LTR6A	KLF5_48h	KLF5	48h	50000
0.0484291879432842	0.025747748055907	1.88090965618151	0.0599923142941924	0.342875781696005	LTR6A	LHX1_48h	LHX1	48h	50000
0.0459659127502867	0.025135724410899	1.82870849468558	0.0674515997799978	0.364238638811988	LTR6A	LHX3_48h	LHX3	48h	50000
0.0332188335169823	0.0272620156581777	1.21850247367963	0.223041110427684	0.568863809331845	LTR6A	LHX5_48h	LHX5	48h	50000
0.126038395464956	0.0319901227323634	3.93991597092083	8.16646281419859e-05	0.00336544230711447	LTR6A	MNX1_48h	MNX1	48h	50000
0.139932571612667	0.0416780901507099	3.3574612249905	0.000787436288797366	0.0228030182508678	LTR6A	MYB_48h	MYB	48h	50000
0.0978808015677833	0.0558996643859127	1.75100875189602	0.0799529616956724	0.28360713636661	LTR6A	MYT1_48h	MYT1	48h	50000
0.0758278604236444	0.0623044609654031	1.217053470148	0.22359189080707	0.465618219420042	LTR6A	NEUROD1_48h	NEUROD1	48h	50000
0.119879882104291	0.056825203794503	2.10962520324278	0.0348975698364807	0.169719237155058	LTR6A	NEUROD2_48h	NEUROD2	48h	50000
0.103124470148336	0.0504542138609351	2.04392185026554	0.040968566073051	0.207720657209752	LTR6A	NEUROD4_48h	NEUROD4	48h	50000
0.122373437173897	0.0682586437475007	1.7927903406135	0.0730148890599553	0.239207774619017	LTR6A	NEUROG3_48h	NEUROG3	48h	50000
0.175293513136352	0.0569417321146327	3.07847173990876	0.00208222485190025	0.0286031940182087	LTR6A	NR2E1_48h	NR2E1	48h	50000
-0.0668136738298193	0.0643649058200449	-1.03804508028988	0.299256074978808	0.564995773761753	LTR6A	NR5A1_48h	NR5A1	48h	50000
0.0694971475028571	0.0417369317835527	1.66512353766847	0.0958968569755192	0.330780788598377	LTR6A	PAX2_48h	PAX2	48h	50000
0.104851985462311	0.0635541179510117	1.64980632007406	0.0989913237513038	0.32161911409656	LTR6A	PAX5_48h	PAX5	48h	50000
0.121633350982577	0.0580054565820911	2.09692946404857	0.0360068132287816	0.170868695503854	LTR6A	PAX8_48h	PAX8	48h	50000
0.0930857363683202	0.0365638411042408	2.54584128901938	0.0109056254688097	0.115688715257725	LTR6A	PDX1_48h	PDX1	48h	50000
-0.0430384835078134	0.0279361454762355	-1.54060206854325	0.123422497598619	0.424603357787007	LTR6A	PHF8_48h	PHF8	48h	50000
0.050005322315136	0.022934152564087	2.18038674746763	0.0292352911051413	0.243523754631124	LTR6A	POU3F2_48h	POU3F2	48h	50000
0.0722145449797658	0.0217439636113346	3.32113069496318	0.000897128403509491	0.0307817277992892	LTR6A	POU4F1_48h	POU4F1	48h	50000
0.178864831450219	0.0470664271158402	3.80026363611573	0.000144781272403878	0.00809740973515974	LTR6A	POU4F3_48h	POU4F3	48h	50000
0.0929560953790909	0.0532798322102484	1.74467695416674	0.0810496932800426	0.31673331257967	LTR6A	RUNX1_48h	RUNX1	48h	50000
0.0914037710293311	0.0436097112884302	2.0959499232819	0.0360936325703352	0.212491084981748	LTR6A	RUNX3_48h	RUNX3	48h	50000
0.0232034964114785	0.0373158114223399	0.621814065594384	0.534068093877538	0.767361857810791	LTR6A	SNAI1_48h	SNAI1	48h	50000
0.0888518443537193	0.0510752872698053	1.73962495569255	0.0819334837088592	0.282616377727034	LTR6A	SNAI2_48h	SNAI2	48h	50000
0.0119452359755052	0.0313091020709751	0.381525983991057	0.702815257210831	0.890478626534789	LTR6A	SNAI3_48h	SNAI3	48h	50000
0.111152423447863	0.0276242278214356	4.02372961033908	5.7401248862551e-05	0.00499390865104194	LTR6A	SOX15_48h	SOX15	48h	50000
0.155617474591425	0.0662240176920261	2.34986459618204	0.0187856381867209	0.0955139915597562	LTR6A	SOX17_48h	SOX17	48h	50000
-0.0177630748605543	0.0215459161876222	-0.824428847948406	0.409701418618828	0.763907831047704	LTR6A	TEAD4_48h	TEAD4	48h	50000
0.0216169433898019	0.0494535320988412	0.437116267986618	0.662029665040949	0.832550088866392	LTR6A	TFAP2C_48h	TFAP2C	48h	50000
0.0972216332902728	0.0289131222203985	3.3625435727478	0.000773087506639017	0.0224195376925315	LTR6A	WNT3A_48h	WNT3A	48h	50000
0.0373922057147758	0.0278089858172415	1.34460875202406	0.178760129727546	0.46972374981857	LTR6A	ZSCAN4_48h	ZSCAN4	48h	50000
0.0313951317544956	0.0219530169605349	1.43010556639823	0.152704556453985	0.999740552799414	LTR6A	rtTA3G_48h	rtTA3G	48h	50000
0.0331011332720538	0.0778712593994394	0.425075098660753	0.670784483305116	0.873824929173319	LTR6B	ALX3_48h	ALX3	48h	50000
-0.0628117800757085	0.0428655840878824	-1.46531958941543	0.142836628012131	0.245804570842854	LTR6B	CDX2_48h	CDX2	48h	50000
-0.0599948195759817	0.055649072654886	-1.07809199172188	0.280999965056781	0.570590676322233	LTR6B	DLX2_48h	DLX2	48h	50000
-0.173518032346246	0.0640802209009131	-2.70782512773412	0.00677578337904557	0.0631599807832462	LTR6B	DLX3_48h	DLX3	48h	50000
-0.0217913447094733	0.0565938683571054	-0.385047803623719	0.700204284853208	0.888589878509014	LTR6B	DLX4_48h	DLX4	48h	50000
-0.185900513219397	0.0614530158418757	-3.02508364597982	0.00248740549248744	0.0351220388294101	LTR6B	DLX5_48h	DLX5	48h	50000
0.0430434441828992	0.0632697419110618	0.680316417971253	0.49630852807541	0.766557687273574	LTR6B	DVL2_48h	DVL2	48h	50000
0.460102675251894	0.0571204233550907	8.05495912366847	8.19466897509399e-16	6.41642580749859e-13	LTR6B	EOMES_48h	EOMES	48h	50000
0.00172633239491965	0.0322059245117072	0.0536029448337095	0.957251809158662	0.997906972584107	LTR6B	Emerald_48h	Emerald	48h	50000
0.215926766653502	0.0570586087904879	3.78429778136299	0.000154394088806159	0.0109900519577475	LTR6B	GATA1_48h	GATA1	48h	50000
0.140438836563654	0.0441097642529524	3.18384917584894	0.0014545498805869	0.0379637518833182	LTR6B	GATA2_48h	GATA2	48h	50000
0.313486349534347	0.0441983776432141	7.09271168423706	1.32465610671891e-12	5.18602865780453e-10	LTR6B	GATA3_48h	GATA3	48h	50000
0.215032881969214	0.0748796248364502	2.87171420047687	0.0040849143750075	0.0403551022429731	LTR6B	GATA6_48h	GATA6	48h	50000
0.0391670906504237	0.0744436236995538	0.526130898846324	0.598800518765793	0.784048170892334	LTR6B	HES1_48h	HES1	48h	50000
-0.0891281117812349	0.0567202568922154	-1.57136297796753	0.116107192744401	0.375669140160604	LTR6B	HEY1_48h	HEY1	48h	50000
-0.110243251379156	0.0465013389042912	-2.37075434765563	0.0177570863057939	0.153024571261777	LTR6B	HHEX_48h	HHEX	48h	50000
-0.108304788761382	0.0446393420661963	-2.42621830314558	0.0152619927326959	0.123273766818019	LTR6B	HOXA2_48h	HOXA2	48h	50000
-0.0421679654350034	0.0356668300714729	-1.18227398819864	0.237104851181095	0.597566536169881	LTR6B	HOXB3_48h	HOXB3	48h	50000
-0.0609191133433526	0.0702409645203157	-0.867287540246306	0.385790291620499	0.645456834057373	LTR6B	HOXD13_48h	HOXD13	48h	50000
-0.143736775955273	0.0620405722848884	-2.31681898895513	0.0205192056232434	0.131746827058843	LTR6B	HOXD3_48h	HOXD3	48h	50000
-0.152356580912962	0.0598161716025833	-2.5470801094596	0.0108669931636563	0.0956051196308185	LTR6B	IRX2_48h	IRX2	48h	50000
-0.21372346151847	0.0809929026657675	-2.63879246803192	0.00832378928168485	0.0835580385584518	LTR6B	KLF1_48h	KLF1	48h	50000
-0.0659207352433734	0.0615695794346875	-1.07067054621189	0.284324804896471	0.608801816585972	LTR6B	KLF14_48h	KLF14	48h	50000
-0.158704035858633	0.077579797449357	-2.04568767999468	0.0407943966667784	0.198397593727252	LTR6B	KLF2_48h	KLF2	48h	50000
-0.345721980603074	0.112137719124022	-3.08301241815622	0.00205072285719067	0.0239659104056761	LTR6B	KLF4_48h	KLF4	48h	50000
-0.00509283319293221	0.0251788347165516	-0.202266437278147	0.839709585537351	0.990368761542427	LTR6B	KLF5_48h	KLF5	48h	50000
-0.0898403098323352	0.0374007490992372	-2.40209920913503	0.0163063450705563	0.193452548337054	LTR6B	LHX1_48h	LHX1	48h	50000
-0.00347122989194924	0.0365117506629254	-0.095071581858549	0.924258502002359	0.99353871702244	LTR6B	LHX3_48h	LHX3	48h	50000
-0.0738689813680237	0.0396005731884501	-1.86535131742912	0.0621403455878701	0.323389828335135	LTR6B	LHX5_48h	LHX5	48h	50000
-0.119722608911279	0.0464683156003144	-2.57643530574775	0.00998645448669684	0.0893395722017062	LTR6B	MNX1_48h	MNX1	48h	50000
0.0291655662710264	0.0605408967041364	0.481749822992523	0.629986621249693	0.807331463892815	LTR6B	MYB_48h	MYB	48h	50000
-0.0257052882578378	0.0811990290121457	-0.316571374935934	0.751570703685831	0.902679220910071	LTR6B	MYT1_48h	MYT1	48h	50000
-0.295166059056608	0.0905025260593477	-3.26141238160635	0.0011096228723825	0.0164470561966554	LTR6B	NEUROD1_48h	NEUROD1	48h	50000
-0.207546237957998	0.0825434327777302	-2.51438825565773	0.0119282535986789	0.0864798385904217	LTR6B	NEUROD2_48h	NEUROD2	48h	50000
-0.159130289993212	0.0732889170528761	-2.17127358940785	0.0299170397612035	0.165686312211488	LTR6B	NEUROD4_48h	NEUROD4	48h	50000
-0.336207207156868	0.0991515681289993	-3.39084104771245	0.000697537187576702	0.0151714338297933	LTR6B	NEUROG3_48h	NEUROG3	48h	50000
-0.277972223523534	0.0827124709308012	-3.36070510765046	0.000778249711065718	0.014508798184868	LTR6B	NR2E1_48h	NR2E1	48h	50000
0.0317104555866632	0.0934952963284597	0.339166319931868	0.73448642816086	0.874336105262451	LTR6B	NR5A1_48h	NR5A1	48h	50000
0.0860352430571167	0.0606264484289699	1.41910412512314	0.155877362798354	0.426811455811295	LTR6B	PAX2_48h	PAX2	48h	50000
-0.0186833129003572	0.0923177238426382	-0.202380562720591	0.839620372077426	0.941866405926397	LTR6B	PAX5_48h	PAX5	48h	50000
0.00218148125218546	0.0842580045800542	0.025890492696309	0.979344827459982	0.99471755729172	LTR6B	PAX8_48h	PAX8	48h	50000
-0.147746133984837	0.0531120991902079	-2.78177922239001	0.00540900655375671	0.0774404497740691	LTR6B	PDX1_48h	PDX1	48h	50000
-0.00779770660992107	0.040579660385831	-0.192158005655556	0.847619528755112	0.927406627417057	LTR6B	PHF8_48h	PHF8	48h	50000
-0.0279647335061457	0.0333137365437325	-0.839435512417978	0.401230564992861	0.725959523713004	LTR6B	POU3F2_48h	POU3F2	48h	50000
-0.0313499925445548	0.0315846796180694	-0.992569591449003	0.32092418733544	0.675493652375401	LTR6B	POU4F1_48h	POU4F1	48h	50000
-0.107363979498741	0.0683679695341886	-1.57038420520961	0.116334587463601	0.364646643974309	LTR6B	POU4F3_48h	POU4F3	48h	50000
-0.156727996774918	0.0773896591240727	-2.02518008928878	0.0428562767756519	0.23798911145628	LTR6B	RUNX1_48h	RUNX1	48h	50000
-0.0954912306189836	0.0633464494393162	-1.50744408667231	0.131705684458168	0.440002105907736	LTR6B	RUNX3_48h	RUNX3	48h	50000
-0.125935107757728	0.054203679024497	-2.32336826621699	0.0201649462513699	0.154795616811987	LTR6B	SNAI1_48h	SNAI1	48h	50000
-0.088256646025125	0.0741908254665301	-1.18958975682162	0.234215558720479	0.513571430812737	LTR6B	SNAI2_48h	SNAI2	48h	50000
-0.107981754834524	0.0454790774321029	-2.37431717905301	0.0175866784806876	0.150670334834967	LTR6B	SNAI3_48h	SNAI3	48h	50000
-0.0784803154592792	0.0401265022483703	-1.95582248792858	0.0504938306955937	0.276489776278357	LTR6B	SOX15_48h	SOX15	48h	50000
-0.0973869576885415	0.096195989881292	-1.0123806388262	0.311362930193614	0.542978116573719	LTR6B	SOX17_48h	SOX17	48h	50000
-0.041822417228716	0.0312973544258444	-1.33629241180143	0.181462204239469	0.613630341672793	LTR6B	TEAD4_48h	TEAD4	48h	50000
-0.0954883458229889	0.0718354744595638	-1.32926449698247	0.183769188918392	0.424458038121242	LTR6B	TFAP2C_48h	TFAP2C	48h	50000
0.00667118925121473	0.0419988229879696	0.158842290726234	0.873794024084457	0.960797746470777	LTR6B	WNT3A_48h	WNT3A	48h	50000
-0.0157397909371271	0.0403940110710461	-0.389656548577053	0.696792847547043	0.876982976651848	LTR6B	ZSCAN4_48h	ZSCAN4	48h	50000
-0.0126934388027143	0.031888621092528	-0.398055430678015	0.690594177114258	0.999740552799414	LTR6B	rtTA3G_48h	rtTA3G	48h	50000
-0.181413247970777	0.025603134558361	-7.08558741341825	1.41008573991013e-12	1.10409713434963e-09	LTR7	ALX3_48h	ALX3	48h	50000
-0.249324754878676	0.0140936644146728	-17.6905556669212	6.21312847108762e-70	4.8648795928616e-67	LTR7	CDX2_48h	CDX2	48h	50000
-0.112376418690426	0.0182980187277605	-6.14145281860141	8.26284601514848e-10	6.46980842986126e-07	LTR7	DLX2_48h	DLX2	48h	50000
-0.186773926078496	0.0210688131133732	-8.86494768705992	7.99933999833433e-19	6.26348321869578e-16	LTR7	DLX3_48h	DLX3	48h	50000
-0.0667272994584396	0.01860737937563	-3.58606647993818	0.000336149924531379	0.0135728750356942	LTR7	DLX4_48h	DLX4	48h	50000
-0.147767784430524	0.0202050039680572	-7.31342516260506	2.65860582374071e-13	2.08168835998898e-10	LTR7	DLX5_48h	DLX5	48h	50000
0.0725339510997448	0.0208023442156596	3.4868162139699	0.000489392583363211	0.0160651384302311	LTR7	DVL2_48h	DVL2	48h	50000
0.0334235167598682	0.0187805687744501	1.77968607667192	0.0751358262308364	0.304754704258261	LTR7	EOMES_48h	EOMES	48h	50000
-0.0240602347703085	0.0105889188467679	-2.27220881739522	0.0230798011509981	0.582951106491339	LTR7	Emerald_48h	Emerald	48h	50000
0.0440592591989125	0.018760205252875	2.34854888872607	0.0188521301536169	0.154329056934847	LTR7	GATA1_48h	GATA1	48h	50000
-0.0166250078537478	0.0145027613068038	-1.14633396372237	0.251664652517909	0.562505870241111	LTR7	GATA2_48h	GATA2	48h	50000
-0.0727762172763925	0.0145318896342335	-5.00803536967069	5.50913073610498e-07	2.1568246831851e-05	LTR7	GATA3_48h	GATA3	48h	50000
-0.21298750225268	0.0246194332044953	-8.65119438305305	5.30471819940182e-18	2.07679717506581e-15	LTR7	GATA6_48h	GATA6	48h	50000
-0.116757845994226	0.0244761723159084	-4.77026572975786	1.84706571096163e-06	0.000241042075280492	LTR7	HES1_48h	HES1	48h	50000
-0.0460953687642158	0.0186489518242196	-2.47174046019848	0.0134503220240914	0.114373158612674	LTR7	HEY1_48h	HEY1	48h	50000
-0.0805695799413538	0.0152890531122214	-5.26975603721006	1.37394550892218e-07	2.68949833371518e-05	LTR7	HHEX_48h	HHEX	48h	50000
-0.0384543980314252	0.0146768752199042	-2.62006710933094	0.00879495439102461	0.0896427496102837	LTR7	HOXA2_48h	HOXA2	48h	50000
-0.0971264158601794	0.0117268147307973	-8.28242093781042	1.24839297108365e-16	9.77491696358496e-14	LTR7	HOXB3_48h	HOXB3	48h	50000
-0.239268787886083	0.0230943704217554	-10.360481083333	4.07018438304061e-25	3.18695437192079e-22	LTR7	HOXD13_48h	HOXD13	48h	50000
-0.201203479161838	0.0203981871384379	-9.8637921986064	6.39085842026514e-23	5.0040421430676e-20	LTR7	HOXD3_48h	HOXD3	48h	50000
-0.196005881612499	0.0196668299337177	-9.96631802243117	2.29559016736873e-23	1.79744710104971e-20	LTR7	IRX2_48h	IRX2	48h	50000
-0.103385482493002	0.0266294973361323	-3.88236703036535	0.000103630023159995	0.00450790600745978	LTR7	KLF1_48h	KLF1	48h	50000
0.057262059687674	0.020243095140969	2.8287205730602	0.00467604367457255	0.0938805691587259	LTR7	KLF14_48h	KLF14	48h	50000
-0.0138649656437945	0.0255072418969259	-0.543569771276035	0.586740948938374	0.797393343119592	LTR7	KLF2_48h	KLF2	48h	50000
-0.102769939782886	0.0368695122175966	-2.78739624154389	0.00531614461448846	0.0489710733311114	LTR7	KLF4_48h	KLF4	48h	50000
0.0572981067419241	0.00827850030835333	6.92131480433819	4.54990224828864e-12	2.74441498674588e-09	LTR7	KLF5_48h	KLF5	48h	50000
-0.0722124620895527	0.0122969175975501	-5.87240351223787	4.33305246410626e-09	3.3927800793952e-06	LTR7	LHX1_48h	LHX1	48h	50000
-0.0539494592131858	0.0120046258730744	-4.49405585676693	7.00978374429898e-06	0.00182955355726203	LTR7	LHX3_48h	LHX3	48h	50000
-0.0569650055584866	0.0130201242505948	-4.37515068689795	1.21691144243303e-05	0.00238210414856266	LTR7	LHX5_48h	LHX5	48h	50000
-0.138845670616044	0.0152782837800239	-9.0877792699192	1.06124540340896e-19	8.30955150869219e-17	LTR7	MNX1_48h	MNX1	48h	50000
0.22535661263585	0.0199051865348993	11.3215021743573	1.15347975559818e-29	9.03174648633373e-27	LTR7	MYB_48h	MYB	48h	50000
-0.280092118958054	0.0266973522757023	-10.4913819192838	1.03123579139799e-25	8.07457624664628e-23	LTR7	MYT1_48h	MYT1	48h	50000
-0.257528469497492	0.0297561863112837	-8.65461947318952	5.14814475290174e-18	4.03099734152206e-15	LTR7	NEUROD1_48h	NEUROD1	48h	50000
-0.244544122595506	0.0271392777680853	-9.01070856362581	2.14595579384569e-19	1.68028338658117e-16	LTR7	NEUROD2_48h	NEUROD2	48h	50000
-0.139096449827336	0.0240966031624869	-5.77245053542979	7.87704454135195e-09	6.16772587587857e-06	LTR7	NEUROD4_48h	NEUROD4	48h	50000
-0.260547712405145	0.0326003212342165	-7.99218236327319	1.36516160355553e-15	1.06892153558398e-12	LTR7	NEUROG3_48h	NEUROG3	48h	50000
-0.281861956763947	0.0271949107496603	-10.3645111895603	3.90270670050729e-25	3.0558193464972e-22	LTR7	NR2E1_48h	NR2E1	48h	50000
-0.208863180123398	0.0307401748835191	-6.79446948219469	1.1040993833091e-11	2.16127454282756e-09	LTR7	NR5A1_48h	NR5A1	48h	50000
-0.14728966766675	0.0199333224991904	-7.38911777867101	1.51024509322453e-13	1.18252190799481e-10	LTR7	PAX2_48h	PAX2	48h	50000
-0.243502798354496	0.0303529514245124	-8.02237630696593	1.06852453111167e-15	8.36654707860435e-13	LTR7	PAX5_48h	PAX5	48h	50000
-0.209024029833329	0.02770287828505	-7.54520984002336	4.62243689790715e-14	3.6193680910613e-11	LTR7	PAX8_48h	PAX8	48h	50000
-0.134796194791311	0.0174627454331173	-7.71907231354795	1.2021503799852e-14	4.70641873764205e-12	LTR7	PDX1_48h	PDX1	48h	50000
0.0546706975460122	0.013342135790197	4.09759714679123	4.1837898968508e-05	0.00655181497846835	LTR7	PHF8_48h	PHF8	48h	50000
-0.0694508447757787	0.0109531337827911	-6.34072824755375	2.31402565383281e-10	1.81188208695109e-07	LTR7	POU3F2_48h	POU3F2	48h	50000
-0.105305675979756	0.0103846655354513	-10.1404976039202	3.83855154434528e-24	3.00558585922235e-21	LTR7	POU4F1_48h	POU4F1	48h	50000
-0.246764561935411	0.0224785895910126	-10.9777600118681	5.41832423679715e-28	4.24254787741217e-25	LTR7	POU4F3_48h	POU4F3	48h	50000
-0.157579018984466	0.025445385895201	-6.19283274513773	5.97333214206331e-10	2.33855953361779e-07	LTR7	RUNX1_48h	RUNX1	48h	50000
-0.162975705119537	0.0208276666939273	-7.82496222522398	5.2169884706374e-15	4.08490197250908e-12	LTR7	RUNX3_48h	RUNX3	48h	50000
-0.07663113432713	0.0178216744481271	-4.29988408497628	1.71338899290712e-05	0.00167697947680784	LTR7	SNAI1_48h	SNAI1	48h	50000
-0.15209226924182	0.0243930301720098	-6.23507076280917	4.56603898574515e-10	1.78760426291923e-07	LTR7	SNAI2_48h	SNAI2	48h	50000
-0.0167246441656102	0.0149529676255505	-1.11848327264699	0.263368147485034	0.56158659916217	LTR7	SNAI3_48h	SNAI3	48h	50000
-0.114263563156709	0.0131931414722865	-8.66083058358246	4.87576337048467e-18	3.81772271908949e-15	LTR7	SOX15_48h	SOX15	48h	50000
-0.237744398034887	0.0316281419280146	-7.51686262746611	5.74140637791595e-14	4.49552119390819e-11	LTR7	SOX17_48h	SOX17	48h	50000
-0.0703010194595578	0.0102901359672065	-6.83188440693097	8.51441423196343e-12	6.66678634362736e-09	LTR7	TEAD4_48h	TEAD4	48h	50000
-0.0615922384571083	0.0236247585056531	-2.60710552627957	0.00913490527201652	0.0787207566620513	LTR7	TFAP2C_48h	TFAP2C	48h	50000
0.119837782198987	0.0138087187098399	8.67841432048234	4.17944417975374e-18	3.27250479274718e-15	LTR7	WNT3A_48h	WNT3A	48h	50000
0.0431744436618033	0.0132809976053468	3.25084341890264	0.00115169456984099	0.0281805265057967	LTR7	ZSCAN4_48h	ZSCAN4	48h	50000
-0.00950196887444338	0.0104845933164057	-0.906279202987801	0.364800554643202	0.999740552799414	LTR7	rtTA3G_48h	rtTA3G	48h	50000
-0.0464184760781274	0.063271466525257	-0.733639958536411	0.463173002258473	0.769988239423321	LTR7Y	ALX3_48h	ALX3	48h	50000
-0.0906115215129595	0.03482878649186	-2.60162729281816	0.00927951618139321	0.028718818853877	LTR7Y	CDX2_48h	CDX2	48h	50000
-0.0930284777848065	0.0452158563606087	-2.05743040766228	0.0396520645895431	0.208372930024244	LTR7Y	DLX2_48h	DLX2	48h	50000
-0.0647496897843799	0.0520660547132771	-1.24360660973739	0.213652521070439	0.513159276067957	LTR7Y	DLX3_48h	DLX3	48h	50000
-0.0388042172761072	0.0459832950400506	-0.843876395597782	0.39874411511509	0.680210549313977	LTR7Y	DLX4_48h	DLX4	48h	50000
-0.0851432946685884	0.0499314815181021	-1.70520265131169	0.0881653063468172	0.306815266086924	LTR7Y	DLX5_48h	DLX5	48h	50000
-0.0359695392688079	0.0514075240863808	-0.699694060510826	0.484122930252443	0.757766247721038	LTR7Y	DVL2_48h	DVL2	48h	50000
0.0795489733417608	0.0464111468252721	1.71400576764986	0.0865363179461015	0.318112380055387	LTR7Y	EOMES_48h	EOMES	48h	50000
0.000886457562520819	0.0261677533622	0.0338759522168736	0.972976258272392	0.997906972584107	LTR7Y	Emerald_48h	Emerald	48h	50000
-0.0159407530340655	0.0463612527552499	-0.34383784058252	0.730970258839098	0.894296426048459	LTR7Y	GATA1_48h	GATA1	48h	50000
-0.0107299720405648	0.0358397658908117	-0.299387336213479	0.764646260561242	0.91488584460733	LTR7Y	GATA2_48h	GATA2	48h	50000
0.0356063195866662	0.0359117782525167	0.991494192693477	0.321446970907369	0.503305298538181	LTR7Y	GATA3_48h	GATA3	48h	50000
-0.146803307257832	0.0608405458081786	-2.41291897217164	0.0158303258453737	0.0911407730656441	LTR7Y	GATA6_48h	GATA6	48h	50000
-0.0795837259755739	0.0604864552872326	-1.31572805180356	0.188273756119201	0.440865275187591	LTR7Y	HES1_48h	HES1	48h	50000
-0.0342617157719833	0.0460858734701186	-0.74343205829001	0.4572250172391	0.735127697121592	LTR7Y	HEY1_48h	HEY1	48h	50000
-0.0772774950165678	0.0377828858670419	-2.045304196416	0.0408321674337801	0.24708391565708	LTR7Y	HHEX_48h	HHEX	48h	50000
-0.00520997593836777	0.0362700827566864	-0.143643894427214	0.885782485359814	0.955527505739844	LTR7Y	HOXA2_48h	HOXA2	48h	50000
-0.0592485873771729	0.0289797756036061	-2.04448054352085	0.0409133923634592	0.26462235489558	LTR7Y	HOXB3_48h	HOXB3	48h	50000
-0.245909292729703	0.057071542686678	-4.30879000555042	1.6458720242458e-05	0.00107393149582039	LTR7Y	HOXD13_48h	HOXD13	48h	50000
-0.132752917666344	0.0504088034230451	-2.63352646069067	0.0084539549396178	0.0771704601489191	LTR7Y	HOXD3_48h	HOXD3	48h	50000
-0.155866131865055	0.0486014477828839	-3.20702651825007	0.00134232421819842	0.0244427875081248	LTR7Y	IRX2_48h	IRX2	48h	50000
0.180922989804016	0.0658078431030481	2.74926180942764	0.00597595876905777	0.0708966017601854	LTR7Y	KLF1_48h	KLF1	48h	50000
0.110276700527553	0.0500254446491755	2.20441220064939	0.0275017027834701	0.221998281231516	LTR7Y	KLF14_48h	KLF14	48h	50000
0.317808074187208	0.0630343365830227	5.04182468500516	4.63358805040852e-07	7.25619888693975e-05	LTR7Y	KLF2_48h	KLF2	48h	50000
0.351063542437707	0.0911134791916417	3.85303629663076	0.000116865320415361	0.00315536365121474	LTR7Y	KLF4_48h	KLF4	48h	50000
0.140337957376655	0.0204581729814207	6.85975025746943	7.00999996614529e-12	2.74441498674588e-09	LTR7Y	KLF5_48h	KLF5	48h	50000
0.0505982271391444	0.0303887169646909	1.66503334767095	0.0959148483425529	0.412644649737467	LTR7Y	LHX1_48h	LHX1	48h	50000
0.0888854218019561	0.0296662960366926	2.99617524520144	0.00273576362341573	0.0765036756119469	LTR7Y	LHX3_48h	LHX3	48h	50000
0.0375868736774183	0.0321758527892646	1.16817024007392	0.242745877045135	0.589713125764599	LTR7Y	LHX5_48h	LHX5	48h	50000
-0.100569162915221	0.0377562443098322	-2.66364318680476	0.00773340869565115	0.0829487535437651	LTR7Y	MNX1_48h	MNX1	48h	50000
0.0729730385464397	0.0492439047708157	1.48186945950084	0.138383829383757	0.44960389380698	LTR7Y	MYB_48h	MYB	48h	50000
-0.177701683045372	0.0659754588155663	-2.69345126560067	0.00707494040758105	0.0644148644085577	LTR7Y	MYT1_48h	MYT1	48h	50000
-0.215770857268011	0.0735345416410339	-2.93427894500679	0.00334535638642517	0.0323384450687766	LTR7Y	NEUROD1_48h	NEUROD1	48h	50000
-0.124087195576322	0.0670676542560779	-1.85017944868822	0.0642959194782394	0.250466193788365	LTR7Y	NEUROD2_48h	NEUROD2	48h	50000
-0.0906116195886806	0.0595490849314218	-1.52162908452802	0.128110872795898	0.388801602322436	LTR7Y	NEUROD4_48h	NEUROD4	48h	50000
-0.250999417229868	0.0805619346658276	-3.1156081128267	0.00183710992305946	0.0287691413951112	LTR7Y	NEUROG3_48h	NEUROG3	48h	50000
-0.084501899611599	0.0672050152103909	-1.25737490493914	0.208626109659389	0.499289192725221	LTR7Y	NR2E1_48h	NR2E1	48h	50000
-0.255535937005102	0.0759663119979499	-3.3638060119596	0.000769561147646818	0.0146967409416453	LTR7Y	NR5A1_48h	NR5A1	48h	50000
0.0099600408267576	0.0492598032849705	0.202194084477728	0.839766145803561	0.933306531635231	LTR7Y	PAX2_48h	PAX2	48h	50000
0.136636190589504	0.0750094593478066	1.82158612763685	0.0685261436967087	0.270989750073348	LTR7Y	PAX5_48h	PAX5	48h	50000
-0.0957488430094578	0.0684604784472765	-1.39860026077961	0.161941545835062	0.432613863227035	LTR7Y	PAX8_48h	PAX8	48h	50000
-0.0467355971857205	0.0431543003257038	-1.08298818038961	0.278820959310905	0.577160972189988	LTR7Y	PDX1_48h	PDX1	48h	50000
0.0744501260496404	0.0329716452873598	2.25800457941303	0.0239513660499612	0.226325731385883	LTR7Y	PHF8_48h	PHF8	48h	50000
-0.0466431367294415	0.0270678156028367	-1.72319545152189	0.0848618161153809	0.390989268162404	LTR7Y	POU3F2_48h	POU3F2	48h	50000
-0.0499414208257912	0.0256629794262409	-1.94604920949768	0.0516539974010218	0.301546368322371	LTR7Y	POU4F1_48h	POU4F1	48h	50000
-0.0658646834397937	0.0555498239946896	-1.18568662694755	0.235753942929937	0.537900596522903	LTR7Y	POU4F3_48h	POU4F3	48h	50000
-0.131769464780488	0.0628806089364206	-2.09555007512288	0.0361291234537026	0.224267539600749	LTR7Y	RUNX1_48h	RUNX1	48h	50000
-0.17258541883845	0.0514698493225961	-3.35313627511792	0.00079984101956152	0.0260948132631946	LTR7Y	RUNX3_48h	RUNX3	48h	50000
-0.0940078389060848	0.0440411922088355	-2.13454346240938	0.0328050880294258	0.205491071416323	LTR7Y	SNAI1_48h	SNAI1	48h	50000
-0.060104745707362	0.0602812341166315	-0.997072249567286	0.318736177084395	0.593563141112999	LTR7Y	SNAI2_48h	SNAI2	48h	50000
-0.0761311684781644	0.0369523652303858	-2.06025156992013	0.0393817030528503	0.225079368542933	LTR7Y	SNAI3_48h	SNAI3	48h	50000
0.0662552526807653	0.0326033579276912	2.03216039365358	0.042144784132967	0.254480851754819	LTR7Y	SOX15_48h	SOX15	48h	50000
-0.0787290374368793	0.0781607935507996	-1.00727019084972	0.31381175465024	0.546032453091418	LTR7Y	SOX17_48h	SOX17	48h	50000
-0.0611953313757683	0.025429412384702	-2.40647839006231	0.0161121869923589	0.218284916033921	LTR7Y	TEAD4_48h	TEAD4	48h	50000
-0.084768993380271	0.0583674354283699	-1.45233369871633	0.146417600765702	0.378891388840229	LTR7Y	TFAP2C_48h	TFAP2C	48h	50000
-0.0236507250413626	0.0341245386986141	-0.693070908598778	0.488269546720174	0.761583775063538	LTR7Y	WNT3A_48h	WNT3A	48h	50000
0.152144618449428	0.0328205250933023	4.63565460994029	3.57063069914995e-06	0.000559160767486883	LTR7Y	ZSCAN4_48h	ZSCAN4	48h	50000
0.009867269795692	0.0259099400020822	0.380829511565795	0.703334377048964	0.999740552799414	LTR7Y	rtTA3G_48h	rtTA3G	48h	50000
0.157228888081477	0.0409865879351549	3.83610580930108	0.000125214741256282	0.0086768101435911	MER135	ALX3_48h	ALX3	48h	50000
0.10378851857856	0.0225617160589586	4.60020498030107	4.225492825923e-06	4.5612691246723e-05	MER135	CDX2_48h	CDX2	48h	50000
0.168373115587152	0.0292903714765777	5.74841175100129	9.08157253188145e-09	3.55543564623159e-06	MER135	DLX2_48h	DLX2	48h	50000
0.219022715878106	0.0337278345319604	6.49382680262383	8.47765729728307e-11	2.21266855459088e-08	MER135	DLX3_48h	DLX3	48h	50000
0.1097793852743	0.0297874789944664	3.68542048471754	0.000228661808879978	0.0111901372720639	MER135	DLX4_48h	DLX4	48h	50000
0.206582068120912	0.0323452382935367	6.38678454757875	1.71483926230399e-10	6.71359571192011e-08	MER135	DLX5_48h	DLX5	48h	50000
0.044491952064866	0.03330126035096	1.33604408950196	0.181543350539219	0.459469814285964	MER135	DVL2_48h	DVL2	48h	50000
0.0508737626896596	0.0300647549798315	1.69213960745023	0.090628055494258	0.3225534884182	MER135	EOMES_48h	EOMES	48h	50000
-0.00325690846612702	0.0169511913621201	-0.192134487573838	0.847637950050091	0.990573307968376	MER135	Emerald_48h	Emerald	48h	50000
0.0608384451570523	0.0300320959925733	2.02578085699038	0.0427946445622383	0.229269371514041	MER135	GATA1_48h	GATA1	48h	50000
0.0144748530169685	0.023216621754442	0.623469390597237	0.532980080721092	0.80103867370753	MER135	GATA2_48h	GATA2	48h	50000
-0.0183204855476923	0.0232632684769506	-0.78752844063354	0.430974643624121	0.605075298506888	MER135	GATA3_48h	GATA3	48h	50000
0.0432488507672787	0.0394118713022139	1.0973559320653	0.272493206098422	0.486018634111764	MER135	GATA6_48h	GATA6	48h	50000
0.100224664014664	0.0391832090557302	2.55784726238513	0.0105363123745893	0.0927919882271339	MER135	HES1_48h	HES1	48h	50000
0.0660103796194365	0.0298539654887859	2.21110926266168	0.0270345636457373	0.158823697932643	MER135	HEY1_48h	HEY1	48h	50000
0.00403147301848419	0.0244753611629169	0.164715568103336	0.869168792225548	0.950501626134922	MER135	HHEX_48h	HHEX	48h	50000
0.120283661102585	0.0234953711067252	5.119462065792	3.07991141697629e-07	0.000120578531974622	MER135	HOXA2_48h	HOXA2	48h	50000
0.0826817105268277	0.0187727834196822	4.40433944601633	1.06413899696599e-05	0.00208305208656092	MER135	HOXB3_48h	HOXB3	48h	50000
-0.0160439772732468	0.0369703277706309	-0.433969029779391	0.664313544572673	0.826959468045155	MER135	HOXD13_48h	HOXD13	48h	50000
0.236013889113018	0.032654284950214	7.22765448616786	5.01208825125483e-13	1.30815503357751e-10	MER135	HOXD3_48h	HOXD3	48h	50000
-0.0407924097578635	0.0314834891710992	-1.29567626815993	0.195095389960307	0.511481550131883	MER135	IRX2_48h	IRX2	48h	50000
-0.0495406550794939	0.0426296149038685	-1.16211828774926	0.245195162833701	0.564832336933085	MER135	KLF1_48h	KLF1	48h	50000
0.0386270445164297	0.0324062655221068	1.19196222996072	0.233283952252078	0.556380939633862	MER135	KLF14_48h	KLF14	48h	50000
-0.0773551233253352	0.040832871541178	-1.89443260798659	0.0581756585702366	0.236018345391167	MER135	KLF2_48h	KLF2	48h	50000
0.01678762955078	0.0590224051182971	0.284428083151355	0.776083984232095	0.893637881843721	MER135	KLF4_48h	KLF4	48h	50000
0.000947482662444053	0.0132525636147105	0.0714942927263021	0.94300476582412	0.997979349480926	MER135	KLF5_48h	KLF5	48h	50000
0.0585962626774068	0.0196854230067127	2.97663213319955	0.00291628205460268	0.07611496162513	MER135	LHX1_48h	LHX1	48h	50000
0.033424269199552	0.0192175101384812	1.73926117164487	0.0819974241898743	0.396320883584392	MER135	LHX3_48h	LHX3	48h	50000
0.0694157073760739	0.0208431740719964	3.33038083049628	0.000868148539419671	0.0377644614647557	MER135	LHX5_48h	LHX5	48h	50000
-0.0591716678121236	0.0244580701362899	-2.41931057856961	0.0155549045687887	0.118247478420986	MER135	MNX1_48h	MNX1	48h	50000
-0.00308898789477624	0.0318650030513465	-0.0969398273647964	0.922774722416458	0.969842426378639	MER135	MYB_48h	MYB	48h	50000
0.0200744873856496	0.0427380837752757	0.469709580130096	0.63856538166767	0.841556659592439	MER135	MYT1_48h	MYT1	48h	50000
-0.115342271353719	0.0476355679441659	-2.42134766796342	0.0154680147391683	0.0914748997520036	MER135	NEUROD1_48h	NEUROD1	48h	50000
-0.010872160595723	0.0434457513205974	-0.250246808151492	0.802397924004732	0.937534598738997	MER135	NEUROD2_48h	NEUROD2	48h	50000
-0.0883336809088154	0.0385746926912671	-2.2899386811917	0.0220306573272513	0.140815688539655	MER135	NEUROD4_48h	NEUROD4	48h	50000
-0.10185027145751	0.0521873283428986	-1.95162838741809	0.0509901228471339	0.193113487420335	MER135	NEUROG3_48h	NEUROG3	48h	50000
0.080503861504477	0.0435347533721511	1.8491861161197	0.0644391761640812	0.252279374682378	MER135	NR2E1_48h	NR2E1	48h	50000
0.015199120238392	0.0492101009650544	0.308861797483109	0.757428454352668	0.889155142066176	MER135	NR5A1_48h	NR5A1	48h	50000
0.0596788151420201	0.0319100635880304	1.87021924846323	0.0614615271316785	0.275246713454988	MER135	PAX2_48h	PAX2	48h	50000
-0.0305772118262407	0.048590295025236	-0.629286399894466	0.529165586656904	0.773675503304612	MER135	PAX5_48h	PAX5	48h	50000
-0.0114399975798956	0.0443481043432335	-0.257959111202485	0.796439945937879	0.90378619952081	MER135	PAX8_48h	PAX8	48h	50000
0.133719819796251	0.0279549111303622	4.78341065627701	1.73030491087928e-06	0.000225804790869746	MER135	PDX1_48h	PDX1	48h	50000
0.0843126528498392	0.0213585744641115	3.94748502487881	7.91272187814949e-05	0.00774457653823882	MER135	PHF8_48h	PHF8	48h	50000
0.0694057392730877	0.0175342738496724	3.95828991084135	7.56338998911231e-05	0.00493511196789578	MER135	POU3F2_48h	POU3F2	48h	50000
0.0278350251313574	0.016624225198066	1.6743652591157	0.0940646140059298	0.411148192087083	MER135	POU4F1_48h	POU4F1	48h	50000
0.114591150358096	0.0359845935492634	3.18445031763995	0.00145153305955842	0.0344409207767952	MER135	POU4F3_48h	POU4F3	48h	50000
-0.0287273928615512	0.0407397069498095	-0.705144808649281	0.48072470879445	0.753909035909541	MER135	RUNX1_48h	RUNX1	48h	50000
0.0199352288245108	0.0333417808534177	0.597905340214224	0.549906876446032	0.770833545715049	MER135	RUNX3_48h	RUNX3	48h	50000
-0.0266238852966983	0.0285294111457345	-0.933208370852718	0.350718683792466	0.647671531626181	MER135	SNAI1_48h	SNAI1	48h	50000
0.0189831573455822	0.039049613171866	0.486129203432392	0.626878536482995	0.822722087121978	MER135	SNAI2_48h	SNAI2	48h	50000
-0.0168289627523057	0.023937349502549	-0.703042028546798	0.482034127008192	0.764033849083835	MER135	SNAI3_48h	SNAI3	48h	50000
-0.00336228409213399	0.0211201367676091	-0.159198026467829	0.873513756231037	0.944174835477451	MER135	SOX15_48h	SOX15	48h	50000
0.215388014795514	0.0506316777115104	4.25401694217509	2.10501853880258e-05	0.00103014344742651	MER135	SOX17_48h	SOX17	48h	50000
0.0133347721833313	0.0164729323731555	0.809495958658936	0.418235303557831	0.766927968819161	MER135	TEAD4_48h	TEAD4	48h	50000
-0.055294992738892	0.0378097189781944	-1.46245447554851	0.143625484117839	0.378891388840229	MER135	TFAP2C_48h	TFAP2C	48h	50000
0.0358142361286534	0.0221055269024416	1.62014849438842	0.105209185047703	0.376158867088362	MER135	WNT3A_48h	WNT3A	48h	50000
-0.00446847154194089	0.0212608311410657	-0.210173887948809	0.833533154191311	0.93503790792521	MER135	ZSCAN4_48h	ZSCAN4	48h	50000
0.00315264719218016	0.0167841826188559	0.187834419093985	0.8510086288349	0.999740552799414	MER135	rtTA3G_48h	rtTA3G	48h	50000
-0.0163719024539136	0.0181250603127368	-0.903274371032509	0.366386369416438	0.69462597397838	MER4A1	ALX3_48h	ALX3	48h	50000
-0.00715351171906126	0.00997746009352141	-0.716967209290689	0.473395865658962	0.602713760668239	MER4A1	CDX2_48h	CDX2	48h	50000
0.00651256854886301	0.012952873312553	0.502789488611111	0.615115375862445	0.828163061973608	MER4A1	DLX2_48h	DLX2	48h	50000
0.0149775651903907	0.0149150678741488	1.0041902133312	0.31529372181753	0.611076693522589	MER4A1	DLX3_48h	DLX3	48h	50000
-0.0265907698590868	0.0131725697293739	-2.01864711331088	0.0435313473805777	0.207835640237758	MER4A1	DLX4_48h	DLX4	48h	50000
-0.000760587581405136	0.0143037551961553	-0.0531739792085911	0.957593584386798	0.983092294485747	MER4A1	DLX5_48h	DLX5	48h	50000
-0.00176612937768851	0.0147265794318192	-0.11992801083682	0.904540847763979	0.966958489775044	MER4A1	DVL2_48h	DVL2	48h	50000
-0.0155597385576842	0.0132951366376269	-1.1703331061411	0.241874730277281	0.542658778816938	MER4A1	EOMES_48h	EOMES	48h	50000
-0.0078656226524878	0.00749612731691122	-1.04929149678968	0.29405105735932	0.925509897577777	MER4A1	Emerald_48h	Emerald	48h	50000
0.0322404441674233	0.0132809194888807	2.42757620768775	0.0152049874015617	0.145189087017351	MER4A1	GATA1_48h	GATA1	48h	50000
0.0533850500036611	0.0102668381395961	5.19975568697933	2.00645460410993e-07	5.23684651672691e-05	MER4A1	GATA2_48h	GATA2	48h	50000
0.0552681799752268	0.0102874460344843	5.37239075568062	7.78902494698546e-08	4.35629038106401e-06	MER4A1	GATA3_48h	GATA3	48h	50000
0.118434632811704	0.0174287576541353	6.79535714260179	1.09733094065841e-11	2.14802531633884e-09	MER4A1	GATA6_48h	GATA6	48h	50000
-0.0175498723708454	0.0173272102222784	-1.01285043268424	0.311138448630319	0.576109620047303	MER4A1	HES1_48h	HES1	48h	50000
0.00499459148738627	0.0132019575266476	0.378322038781362	0.705193617351957	0.86153307218213	MER4A1	HEY1_48h	HEY1	48h	50000
-0.00317916282715809	0.0108234546592533	-0.293729028969519	0.768966672153953	0.921294515678875	MER4A1	HHEX_48h	HHEX	48h	50000
-0.0219615301024445	0.0103900807169364	-2.1137015871923	0.0345476566702066	0.191849752998381	MER4A1	HOXA2_48h	HOXA2	48h	50000
0.00028263626400249	0.00830173846230901	0.0340454310004701	0.972841112680345	0.985782676733833	MER4A1	HOXB3_48h	HOXB3	48h	50000
0.0258103719776493	0.0163489465791435	1.57871773895059	0.114409644299112	0.343228932897337	MER4A1	HOXD13_48h	HOXD13	48h	50000
-0.00957333778894525	0.0144403338819443	-0.662958202158704	0.507361590042566	0.7897575640262	MER4A1	HOXD3_48h	HOXD3	48h	50000
0.00552773919699968	0.0139225803207774	0.39703410356702	0.691344677575799	0.864733039204235	MER4A1	IRX2_48h	IRX2	48h	50000
-0.00888367366096565	0.0188516172043725	-0.471241992910037	0.637470804013571	0.860001865049518	MER4A1	KLF1_48h	KLF1	48h	50000
-0.013955996836143	0.0143305094341423	-0.973866065283971	0.33012962134465	0.65941707528791	MER4A1	KLF14_48h	KLF14	48h	50000
0.0191686309155101	0.0180716869356278	1.06069958957289	0.288833598295453	0.546129511570936	MER4A1	KLF2_48h	KLF2	48h	50000
0.00164975616001369	0.0261011421736237	0.0632062822783608	0.949602594927086	0.974216718570958	MER4A1	KLF4_48h	KLF4	48h	50000
0.0104525848647734	0.00586053345006294	1.78355519234535	0.0745044359120019	0.688520515656855	MER4A1	KLF5_48h	KLF5	48h	50000
-0.0027973314806914	0.00870533787407811	-0.321335199294333	0.747958259317934	0.90034704052663	MER4A1	LHX1_48h	LHX1	48h	50000
-0.0118030818217271	0.00849833757641647	-1.38886949542714	0.164881072892776	0.510757289884607	MER4A1	LHX3_48h	LHX3	48h	50000
-0.00990541235534358	0.00921770621995205	-1.07460707891763	0.282557919656447	0.633921379051339	MER4A1	LHX5_48h	LHX5	48h	50000
0.00913468755245999	0.0108158954010695	0.844561380609941	0.398361419684812	0.68149060743804	MER4A1	MNX1_48h	MNX1	48h	50000
0.00589028186073492	0.0140912693775536	0.418009315052746	0.675942812385319	0.837441807116621	MER4A1	MYB_48h	MYB	48h	50000
0.000266075670273783	0.0188995928255742	0.0140783810915619	0.988767526543219	0.993550301043501	MER4A1	MYT1_48h	MYT1	48h	50000
-0.0135129600491448	0.0210651677851961	-0.641483618214581	0.521212625448017	0.723888410050456	MER4A1	NEUROD1_48h	NEUROD1	48h	50000
-0.0190733129291187	0.0192124869766321	-0.992756062883338	0.320835552528407	0.610788146017402	MER4A1	NEUROD2_48h	NEUROD2	48h	50000
0.0110165711032544	0.0170586848153421	0.645804247074572	0.518410274098046	0.78920569921547	MER4A1	NEUROD4_48h	NEUROD4	48h	50000
-0.0593254572977713	0.023078159728558	-2.57063206059534	0.0101553124600645	0.0811388740431683	MER4A1	NEUROG3_48h	NEUROG3	48h	50000
-0.00274263958129272	0.0192518535927584	-0.142461065791835	0.886716631898564	0.95849141302821	MER4A1	NR2E1_48h	NR2E1	48h	50000
0.0186398365517061	0.0217616058042041	0.856546925783624	0.391701058343531	0.643709887663908	MER4A1	NR5A1_48h	NR5A1	48h	50000
-0.00352889093252879	0.0141111747334069	-0.250077757465115	0.80252865069712	0.921831474646516	MER4A1	PAX2_48h	PAX2	48h	50000
-0.0155522413337954	0.0214875185888487	-0.723780238722703	0.469205389774837	0.746197643058486	MER4A1	PAX5_48h	PAX5	48h	50000
0.00526893134213076	0.0196114718661791	0.268665777769453	0.788188436400237	0.898328305242192	MER4A1	PAX8_48h	PAX8	48h	50000
-0.0010934930809302	0.0123624167528348	-0.088453018757797	0.929517117997393	0.964776000483692	MER4A1	PDX1_48h	PDX1	48h	50000
-0.016516986899808	0.0094476502658343	-1.74826400587019	0.0804268895407988	0.356525641033485	MER4A1	PHF8_48h	PHF8	48h	50000
0.00446656477939746	0.00775396783443923	0.576036021139942	0.564594453449135	0.82601792626915	MER4A1	POU3F2_48h	POU3F2	48h	50000
-0.00363504998469967	0.00735154262606956	-0.494460845783482	0.620982758765952	0.84708972145251	MER4A1	POU4F1_48h	POU4F1	48h	50000
-0.00940970474812955	0.0159131112628928	-0.591317724904728	0.554311286909956	0.786404663186238	MER4A1	POU4F3_48h	POU4F3	48h	50000
-0.0170208788272883	0.0180147157412476	-0.944831940274045	0.344751055496899	0.660933487682875	MER4A1	RUNX1_48h	RUNX1	48h	50000
-0.0138766903974552	0.0147442686955362	-0.941158268612966	0.346630105709573	0.635623823818726	MER4A1	RUNX3_48h	RUNX3	48h	50000
-0.0366953349541954	0.0126162565839747	-2.90857551207432	0.00363302509112274	0.056893172926982	MER4A1	SNAI1_48h	SNAI1	48h	50000
-0.0492787791819458	0.0172684222066396	-2.85369320904132	0.0043239014719693	0.060457408081285	MER4A1	SNAI2_48h	SNAI2	48h	50000
-0.0314192028442099	0.0105855326540741	-2.96812676990019	0.00299818861463538	0.0426833033683546	MER4A1	SNAI3_48h	SNAI3	48h	50000
0.00297772560246871	0.00933971799349984	0.318823930716229	0.749861889425851	0.891082768572585	MER4A1	SOX15_48h	SOX15	48h	50000
-0.0355134024454894	0.022390215531458	-1.58611257652225	0.112722601507984	0.309690515721936	MER4A1	SOX17_48h	SOX17	48h	50000
0.000897033399560081	0.00728461258942891	0.123140851836351	0.901996253219144	0.979460504852366	MER4A1	TEAD4_48h	TEAD4	48h	50000
0.0626703770489825	0.0167201500280961	3.74819465995658	0.000178391652482101	0.00821650964079324	MER4A1	TFAP2C_48h	TFAP2C	48h	50000
-0.00624079089428468	0.00977558925455235	-0.638405597021012	0.523213769933199	0.778608779863651	MER4A1	WNT3A_48h	WNT3A	48h	50000
0.0218968003131494	0.00940225531534809	2.32888807831089	0.019870528694332	0.150720962886724	MER4A1	ZSCAN4_48h	ZSCAN4	48h	50000
-0.00414075465905372	0.0074222729915248	-0.55788229074596	0.576931893737512	0.999740552799414	MER4A1	rtTA3G_48h	rtTA3G	48h	50000
-0.110811290910636	0.0438075455020453	-2.52950238687677	0.0114266914510239	0.124265269529885	MER4A1_	ALX3_48h	ALX3	48h	50000
-0.125059829981083	0.0241146192785725	-5.18605865331689	2.15173841255257e-07	3.91816552797362e-06	MER4A1_	CDX2_48h	CDX2	48h	50000
-0.0233695712615106	0.0313065404732208	-0.746475685536082	0.455385013247692	0.725563989280683	MER4A1_	DLX2_48h	DLX2	48h	50000
-0.0201227837380605	0.0360491992509629	-0.558203348650608	0.576709023340583	0.824020374590651	MER4A1_	DLX3_48h	DLX3	48h	50000
-0.0578872669442388	0.0318376323164173	-1.81820263419491	0.0690415158847646	0.263408855801818	MER4A1_	DLX4_48h	DLX4	48h	50000
-0.0695828627860325	0.0345711792351545	-2.01274195226976	0.0441492521739428	0.217414241837718	MER4A1_	DLX5_48h	DLX5	48h	50000
0.0852657870127005	0.0355932485772353	2.39556068695665	0.0166000673791461	0.132631150590524	MER4A1_	DVL2_48h	DVL2	48h	50000
-0.00383871176866305	0.0321338600706489	-0.119460026284528	0.904911577535619	0.951068141222	MER4A1_	EOMES_48h	EOMES	48h	50000
0.00723910190621739	0.0181178694765684	0.399555914429102	0.689486014857828	0.990573307968376	MER4A1_	Emerald_48h	Emerald	48h	50000
0.00787597177864816	0.0320992144472514	0.245363380826367	0.806176486012976	0.928288512570824	MER4A1_	GATA1_48h	GATA1	48h	50000
0.0615791581627011	0.0248145198315799	2.48157766423242	0.0130847709298447	0.139336077179177	MER4A1_	GATA2_48h	GATA2	48h	50000
0.0655309390662082	0.0248643783704096	2.63553498462663	0.00840190503350916	0.03408648518776	MER4A1_	GATA3_48h	GATA3	48h	50000
0.128710543866815	0.042124382129087	3.05548799439696	0.00224859789560368	0.0288293515424617	MER4A1_	GATA6_48h	GATA6	48h	50000
-0.171424071144649	0.0418792455192189	-4.09329416085063	4.26219113265882e-05	0.00238378261205133	MER4A1_	HES1_48h	HES1	48h	50000
-0.0414175691912491	0.0319086669501901	-1.29800374474755	0.194294405909146	0.467825915467996	MER4A1_	HEY1_48h	HEY1	48h	50000
-0.0504784156764775	0.0261598857686153	-1.92961147166161	0.0536628841696632	0.277186668543374	MER4A1_	HHEX_48h	HHEX	48h	50000
0.0395546864440526	0.0251124580705848	1.57510213985721	0.115241701583132	0.372406240772388	MER4A1_	HOXA2_48h	HOXA2	48h	50000
0.036967386999605	0.0200648342098929	1.84239683283196	0.0654253841973998	0.336595938252707	MER4A1_	HOXB3_48h	HOXB3	48h	50000
-0.0809387462533754	0.039514818247376	-2.0483137679306	0.040536538113876	0.18781129788855	MER4A1_	HOXD13_48h	HOXD13	48h	50000
-0.0523806506044864	0.0349017435638821	-1.50080326241043	0.133415268700345	0.412901799969841	MER4A1_	HOXD3_48h	HOXD3	48h	50000
-0.0508362640787435	0.0336503886966891	-1.51071848045979	0.130869012963734	0.425278499938678	MER4A1_	IRX2_48h	IRX2	48h	50000
-0.0796834916214647	0.045563665886096	-1.74883846748996	0.0803275104404111	0.320900207524703	MER4A1_	KLF1_48h	KLF1	48h	50000
-0.0179622012335979	0.0346363282708567	-0.518594265914482	0.604046912043246	0.847614215286491	MER4A1_	KLF14_48h	KLF14	48h	50000
-0.014646437231018	0.0436432824374223	-0.33559430943396	0.737178781240523	0.883111264379411	MER4A1_	KLF2_48h	KLF2	48h	50000
-0.149594993986805	0.0630845645451697	-2.37134067684167	0.0177289434914677	0.0991554482415658	MER4A1_	KLF4_48h	KLF4	48h	50000
0.000408132771693014	0.0141646911273532	0.0288133901419761	0.977013582044816	0.997979349480926	MER4A1_	KLF5_48h	KLF5	48h	50000
0.0516842872960527	0.0210403333625405	2.45643861271085	0.0140368872589543	0.177552520529201	MER4A1_	LHX1_48h	LHX1	48h	50000
0.0604547680444941	0.0205403104684842	2.94322562150422	0.00325019902374639	0.0795283073622944	MER4A1_	LHX3_48h	LHX3	48h	50000
0.0595333255976187	0.0222778121440044	2.67231473238008	0.00753640519133722	0.117469247071213	MER4A1_	LHX5_48h	LHX5	48h	50000
0.0101596287520771	0.0261421445365055	0.388630272389854	0.697551979457889	0.864816216185987	MER4A1_	MNX1_48h	MNX1	48h	50000
-0.0139629656805582	0.034058150710065	-0.409974276038181	0.681827269591357	0.840144632547139	MER4A1_	MYB_48h	MYB	48h	50000
-0.0284596413605834	0.0456796935123047	-0.623026101366403	0.533271336214405	0.795289216966444	MER4A1_	MYT1_48h	MYT1	48h	50000
-0.130812625183651	0.0509133932458069	-2.56931657554418	0.010193940987174	0.0717405630509684	MER4A1_	NEUROD1_48h	NEUROD1	48h	50000
-0.111125370860129	0.0464359153444005	-2.3930909951047	0.0167122135093615	0.106387505510813	MER4A1_	NEUROD2_48h	NEUROD2	48h	50000
-0.00145888470490736	0.0412310490167708	-0.035383157588689	0.971774411760682	0.989591814300772	MER4A1_	NEUROD4_48h	NEUROD4	48h	50000
-0.133152859567114	0.0557791341059564	-2.38714461422403	0.0169849655526283	0.105549428791333	MER4A1_	NEUROG3_48h	NEUROG3	48h	50000
-0.135084849749036	0.0465309385544278	-2.903118955811	0.00369691680455347	0.0402039702495189	MER4A1_	NR2E1_48h	NR2E1	48h	50000
-0.128392352671598	0.0525970604354181	-2.44105567133825	0.0146492050022283	0.109241214445188	MER4A1_	NR5A1_48h	NR5A1	48h	50000
-0.102568554418986	0.0341062013303918	-3.00732859181208	0.00263737535722706	0.0404914687197802	MER4A1_	PAX2_48h	PAX2	48h	50000
-0.221313689526488	0.0519347732499733	-4.26137779520587	2.03689056010022e-05	0.00177209478728719	MER4A1_	PAX5_48h	PAX5	48h	50000
-0.203176428782195	0.0474002109130647	-4.28640347518358	1.82063040382699e-05	0.00158394845132948	MER4A1_	PAX8_48h	PAX8	48h	50000
-0.00336843223657141	0.0298789511367631	-0.112735959878688	0.910240522853594	0.960536832067876	MER4A1_	PDX1_48h	PDX1	48h	50000
0.0344250449285739	0.0228287650770932	1.5079678998106	0.131571562120721	0.434685793841877	MER4A1_	PHF8_48h	PHF8	48h	50000
0.0611027221505828	0.0187410501410236	3.26036810588488	0.00111371562983255	0.0363349724232871	MER4A1_	POU3F2_48h	POU3F2	48h	50000
-0.0181424834047009	0.0177683734950918	-1.02105482022383	0.307233030636164	0.662709264430072	MER4A1_	POU4F1_48h	POU4F1	48h	50000
-0.0905314525502711	0.038461239080794	-2.35383608833026	0.0185861733246153	0.162116433857431	MER4A1_	POU4F3_48h	POU4F3	48h	50000
-0.0780681843921824	0.0435371762605311	-1.79313844161629	0.0729592235383924	0.304915360372752	MER4A1_	RUNX1_48h	RUNX1	48h	50000
-0.0241819282513426	0.0356364461120518	-0.678572946789007	0.497412872815212	0.731105284798509	MER4A1_	RUNX3_48h	RUNX3	48h	50000
-0.0533246400086862	0.0304929754987183	-1.74875161038081	0.0803425298983493	0.33284762386459	MER4A1_	SNAI1_48h	SNAI1	48h	50000
-0.0966269498672932	0.0417370495937425	-2.31513609150226	0.0206111077682513	0.143790797801828	MER4A1_	SNAI2_48h	SNAI2	48h	50000
-0.0401101849590623	0.0255848570409821	-1.56773144734846	0.116952652619642	0.396423926412032	MER4A1_	SNAI3_48h	SNAI3	48h	50000
-0.00880540699933589	0.022573697772334	-0.390073752565593	0.696484330355821	0.873953895302256	MER4A1_	SOX15_48h	SOX15	48h	50000
0.0860010221696729	0.05411631591374	1.58918841235897	0.112026687333887	0.309690515721936	MER4A1_	SOX17_48h	SOX17	48h	50000
-0.00766806304192579	0.0176066648225708	-0.435520475865238	0.663187304007927	0.888095391558077	MER4A1_	TEAD4_48h	TEAD4	48h	50000
-0.0276942468891413	0.0404121793033117	-0.685294566305951	0.493162494561002	0.729955072289724	MER4A1_	TFAP2C_48h	TFAP2C	48h	50000
-0.0102011520337223	0.0236269464104317	-0.431759223410197	0.665919017468203	0.869024317796006	MER4A1_	WNT3A_48h	WNT3A	48h	50000
-0.0233108422583061	0.0227241445973231	-1.02581825064835	0.304984188966788	0.625137748588992	MER4A1_	ZSCAN4_48h	ZSCAN4	48h	50000
-0.00750050443466568	0.0179393662346861	-0.418103088846212	0.67587687128424	0.999740552799414	MER4A1_	rtTA3G_48h	rtTA3G	48h	50000
-0.0440350183720367	0.0211137672879053	-2.08560688254158	0.0370213071933061	0.218345335589329	MER4D	ALX3_48h	ALX3	48h	50000
-0.0608104808960552	0.0116224565075599	-5.23215387870029	1.67855063031189e-07	3.20562230130295e-06	MER4D	CDX2_48h	CDX2	48h	50000
-0.00677972796981378	0.0150884823694481	-0.449331337891325	0.653195373124042	0.850680411764884	MER4D	DLX2_48h	DLX2	48h	50000
-0.0303813203807511	0.0173744717977678	-1.74861835999264	0.0803655761844519	0.327740865377218	MER4D	DLX3_48h	DLX3	48h	50000
-0.0180186981627499	0.0153446467608941	-1.17426607751379	0.240296273011634	0.51975685571301	MER4D	DLX4_48h	DLX4	48h	50000
-0.00905981343214908	0.016662149288674	-0.54373618164059	0.586626414484454	0.773280273638599	MER4D	DLX5_48h	DLX5	48h	50000
0.0315886726598763	0.0171547613543778	1.84139388519182	0.0655721215197375	0.286958442132185	MER4D	DVL2_48h	DVL2	48h	50000
0.0324734060774459	0.0154874203090588	2.09676017241243	0.0360218052629151	0.203962135746855	MER4D	EOMES_48h	EOMES	48h	50000
-0.000780688008284998	0.0087321939990053	-0.0894034200767788	0.928761805339463	0.995355355044834	MER4D	Emerald_48h	Emerald	48h	50000
0.0258597769229391	0.0154706578696622	1.67153699220832	0.0946243931276241	0.346219158032382	MER4D	GATA1_48h	GATA1	48h	50000
0.03413111237558	0.0119597534761214	2.85383076195723	0.00432203027037791	0.0720031851426789	MER4D	GATA2_48h	GATA2	48h	50000
0.00566816481119883	0.0119837805595215	0.472986365450032	0.636224044536646	0.791992729526541	MER4D	GATA3_48h	GATA3	48h	50000
0.0471626681606959	0.0203025351019005	2.32299404601354	0.0201850436162757	0.10727005045882	MER4D	GATA6_48h	GATA6	48h	50000
-0.017704115097954	0.0201843765632194	-0.877119738749572	0.380427486980868	0.633776004906425	MER4D	HES1_48h	HES1	48h	50000
0.00139441297384843	0.015378887880388	0.0906705988556336	0.927754840068869	0.965537304942054	MER4D	HEY1_48h	HEY1	48h	50000
0.0215220841772591	0.0126082000627545	1.7069910114162	0.0878323898957857	0.369746028432259	MER4D	HHEX_48h	HHEX	48h	50000
0.00742385336423544	0.0121033462169667	0.613371974258536	0.539634307375095	0.762873087484113	MER4D	HOXA2_48h	HOXA2	48h	50000
0.00354037286533205	0.00967075936082107	0.366090472654617	0.714299728539417	0.908294437666741	MER4D	HOXB3_48h	HOXB3	48h	50000
-0.0213165090948171	0.0190447912067423	-1.11928289805932	0.263026974770814	0.539908534168087	MER4D	HOXD13_48h	HOXD13	48h	50000
-0.0169594931092674	0.016821447374733	-1.00820653130846	0.313362133411294	0.613406376152607	MER4D	HOXD3_48h	HOXD3	48h	50000
0.0237625931467866	0.0162183888934652	1.46516360551455	0.142885063435201	0.442209504623568	MER4D	IRX2_48h	IRX2	48h	50000
0.0886128250384094	0.0219601865367533	4.03515812081578	5.46787374322551e-05	0.00267584071309098	MER4D	KLF1_48h	KLF1	48h	50000
-0.0241964939691751	0.0166935754815669	-1.44944946011673	0.147220859309282	0.475831772188251	MER4D	KLF14_48h	KLF14	48h	50000
0.0238979861925921	0.0210345565023081	1.13612978671406	0.255909851485991	0.520046212502153	MER4D	KLF2_48h	KLF2	48h	50000
0.081491730267921	0.0304046715316626	2.68023715313148	0.00736036691759864	0.0576316729647973	MER4D	KLF4_48h	KLF4	48h	50000
0.00173882926207789	0.00682692988148798	0.25470149719758	0.798955121941119	0.989113550526691	MER4D	KLF5_48h	KLF5	48h	50000
-0.00563182881795696	0.0101407002783645	-0.555368826941138	0.578645878528172	0.834751730971342	MER4D	LHX1_48h	LHX1	48h	50000
-0.00921530690079452	0.0099011153275932	-0.930734224972875	0.351997333702024	0.704815606041785	MER4D	LHX3_48h	LHX3	48h	50000
-0.0103510808446156	0.0107370993544658	-0.964048157038833	0.335028290748061	0.687292176900296	MER4D	LHX5_48h	LHX5	48h	50000
-0.00962371817911308	0.0125999676984686	-0.76378911513263	0.444997955155171	0.715468991553386	MER4D	MNX1_48h	MNX1	48h	50000
0.0381616171174674	0.0164148661522657	2.32482048671473	0.0200871205308912	0.158870992988082	MER4D	MYB_48h	MYB	48h	50000
-0.00822670614398692	0.0220312369488637	-0.373410996535591	0.708844786175912	0.87959662056377	MER4D	MYT1_48h	MYT1	48h	50000
-0.0476400619536427	0.0245387282950999	-1.94142342588943	0.0522147709578813	0.184162908378473	MER4D	NEUROD1_48h	NEUROD1	48h	50000
-0.0183177251691437	0.0223805113145127	-0.818467679836497	0.41309563450891	0.68748393199521	MER4D	NEUROD2_48h	NEUROD2	48h	50000
-0.0351956677932539	0.0198714305743989	-1.771169300644	0.0765410543427044	0.298167390797699	MER4D	NEUROD4_48h	NEUROD4	48h	50000
-0.00744169270566519	0.0268836306604821	-0.276811298282125	0.78192660248398	0.893793474080228	MER4D	NEUROG3_48h	NEUROG3	48h	50000
0.0322279911312714	0.0224263284955419	1.43706051294477	0.150709534421236	0.414005608687627	MER4D	NR2E1_48h	NR2E1	48h	50000
-0.0256031186231472	0.0253499683448101	-1.0099862167437	0.312508715931274	0.576960424200433	MER4D	NR5A1_48h	NR5A1	48h	50000
-0.0334532630466835	0.016438033237235	-2.03511348127135	0.0418468026336686	0.228079635671223	MER4D	PAX2_48h	PAX2	48h	50000
-0.0468223838645112	0.0250307558743873	-1.87059408431298	0.06140951297563	0.258514240107088	MER4D	PAX5_48h	PAX5	48h	50000
-0.046210480853731	0.0228452884383959	-2.02275760178477	0.0431055594770914	0.197378088131945	MER4D	PAX8_48h	PAX8	48h	50000
-0.0261588096748663	0.0144007038417451	-1.81649521872928	0.0693027950664762	0.298553865179622	MER4D	PDX1_48h	PDX1	48h	50000
-0.0102415765269754	0.0110026983838207	-0.930824073305094	0.351950848085051	0.683870534560129	MER4D	PHF8_48h	PHF8	48h	50000
-0.0108403717982608	0.00903254601475128	-1.20014575962935	0.23009067365574	0.606602685092406	MER4D	POU3F2_48h	POU3F2	48h	50000
-0.00728908704645206	0.00856381654576474	-0.85114936868386	0.394690149911632	0.73933585497801	MER4D	POU4F1_48h	POU4F1	48h	50000
0.0113516365534921	0.0185370001763164	0.612377215596911	0.54029210012104	0.784877021140583	MER4D	POU4F3_48h	POU4F3	48h	50000
0.0151786890196794	0.0209832252043498	0.723372545061989	0.469455757548877	0.747121662928396	MER4D	RUNX1_48h	RUNX1	48h	50000
-0.0169681730930125	0.0171756022421671	-0.987923034882277	0.323197016250927	0.623308531341073	MER4D	RUNX3_48h	RUNX3	48h	50000
-0.024069769925747	0.0146965819438382	-1.6377801326681	0.101476351021732	0.368635315503086	MER4D	SNAI1_48h	SNAI1	48h	50000
-0.0350294885636794	0.0201158941105149	-1.74138362288202	0.0816249418179349	0.282616377727034	MER4D	SNAI2_48h	SNAI2	48h	50000
-0.0269044079084408	0.0123310875239173	-2.18183577533265	0.0291281315878867	0.196652395146743	MER4D	SNAI3_48h	SNAI3	48h	50000
0.00413626156077253	0.0108797862967098	0.38017856674477	0.703815122326739	0.876132338285909	MER4D	SOX15_48h	SOX15	48h	50000
-0.051286535731867	0.0260822567903404	-1.96633811805967	0.0492672761263128	0.183696558128109	MER4D	SOX17_48h	SOX17	48h	50000
-0.0215045137404304	0.00848586276347205	-2.53415761482709	0.0112760250072849	0.193054887375223	MER4D	TEAD4_48h	TEAD4	48h	50000
-0.0236398677906255	0.0194772015420893	-1.21371993505026	0.224862691809372	0.475858074829022	MER4D	TFAP2C_48h	TFAP2C	48h	50000
0.0229275957053037	0.0113874181628023	2.01341475104498	0.0440784801461325	0.240035158354119	MER4D	WNT3A_48h	WNT3A	48h	50000
0.00250100309270547	0.0109527574204662	0.228344607361807	0.819379652211919	0.928775501990183	MER4D	ZSCAN4_48h	ZSCAN4	48h	50000
-0.00973444863615582	0.00864616153588465	-1.12586939253383	0.260236229277859	0.999740552799414	MER4D	rtTA3G_48h	rtTA3G	48h	50000
0.00695089788718125	0.0167874930711183	0.414052167154117	0.67883838148227	0.873990508158017	MER4D1	ALX3_48h	ALX3	48h	50000
-0.00415244119511408	0.00924092569499275	-0.44935337997189	0.653177649513257	0.744451382196332	MER4D1	CDX2_48h	CDX2	48h	50000
-0.00959865855001825	0.0119968234201318	-0.800100010967139	0.423658160895989	0.711854806827381	MER4D1	DLX2_48h	DLX2	48h	50000
-0.00359306652934124	0.0138144332350957	-0.260095109816957	0.794791904894769	0.933016584006903	MER4D1	DLX3_48h	DLX3	48h	50000
-0.00416578869480722	0.0122005035631882	-0.341443996408181	0.732771361434026	0.900722097335702	MER4D1	DLX4_48h	DLX4	48h	50000
-0.0122858790637258	0.0132480271428363	-0.927374237028891	0.353738510593332	0.647769046046202	MER4D1	DLX5_48h	DLX5	48h	50000
-0.0177028567071755	0.0136396814880353	-1.29789370248158	0.19433222171064	0.47255319751376	MER4D1	DVL2_48h	DVL2	48h	50000
-0.018476672274962	0.0123140240867749	-1.50045770129731	0.133504696288044	0.394468593183163	MER4D1	EOMES_48h	EOMES	48h	50000
-0.0108500624409926	0.00694294886065859	-1.56274555073755	0.118121289383972	0.897452454282045	MER4D1	Emerald_48h	Emerald	48h	50000
0.0146178263998186	0.0123006878565303	1.18837471288714	0.2346936932074	0.558556722739801	MER4D1	GATA1_48h	GATA1	48h	50000
0.0238501534383915	0.0095091984195819	2.50811397407355	0.0121421353023391	0.132045721412938	MER4D1	GATA2_48h	GATA2	48h	50000
0.0117089952528029	0.00952827832037517	1.22886788768171	0.219124530454986	0.383835586904371	MER4D1	GATA3_48h	GATA3	48h	50000
-0.00534889069469909	0.0161425120514986	-0.33135429464973	0.740378822608748	0.871754312936315	MER4D1	GATA6_48h	GATA6	48h	50000
-0.00211939212577096	0.0160485504723994	-0.132061280513522	0.894936563027926	0.953381399797096	MER4D1	HES1_48h	HES1	48h	50000
-0.0164714528157748	0.0122277656429733	-1.34705336172681	0.177971568837906	0.448076329260709	MER4D1	HEY1_48h	HEY1	48h	50000
-0.00378672779548085	0.0100247291804749	-0.377738662791634	0.705626981442904	0.895958523213354	MER4D1	HHEX_48h	HHEX	48h	50000
0.00301654811780114	0.00962334401308497	0.313461527895033	0.753931870355001	0.904025504575752	MER4D1	HOXA2_48h	HOXA2	48h	50000
0.00182450282578159	0.00768904887423865	0.237285892653692	0.812436362677703	0.935496576436237	MER4D1	HOXB3_48h	HOXB3	48h	50000
0.000240068881910854	0.0151424919093831	0.0158539877945779	0.987350966101344	0.996257482548134	MER4D1	HOXD13_48h	HOXD13	48h	50000
-0.0237154130598137	0.0133746966609691	-1.77315520949508	0.076211487420284	0.315733305026891	MER4D1	HOXD3_48h	HOXD3	48h	50000
0.0175681327392048	0.0128952026569733	1.36237740550006	0.173087376540458	0.477386138686532	MER4D1	IRX2_48h	IRX2	48h	50000
-0.0229745633506604	0.0174604545124331	-1.31580557277595	0.188247729345141	0.522006273369845	MER4D1	KLF1_48h	KLF1	48h	50000
0.001872741221874	0.0132731007928272	0.14109297074622	0.887797290041299	0.961411398482163	MER4D1	KLF14_48h	KLF14	48h	50000
-0.0221925008041967	0.0167245198705955	-1.32694397064366	0.184535675976263	0.428757965250486	MER4D1	KLF2_48h	KLF2	48h	50000
-0.000421909516226093	0.0241746977393035	-0.0174525249819421	0.98607570384924	0.992057541276687	MER4D1	KLF4_48h	KLF4	48h	50000
0.000123218164847478	0.00542805011848094	0.0227002629227678	0.981889492551832	0.998466847620889	MER4D1	KLF5_48h	KLF5	48h	50000
0.00852858556816919	0.00806287234738626	1.05776021257907	0.290171909463658	0.628826614298992	MER4D1	LHX1_48h	LHX1	48h	50000
0.00394263147765123	0.00787119941555815	0.500893354303571	0.616449257632853	0.873137375265498	MER4D1	LHX3_48h	LHX3	48h	50000
0.00970719640167584	0.00853708378802948	1.13706233213818	0.255519835450412	0.595615487278566	MER4D1	LHX5_48h	LHX5	48h	50000
-0.00236529304203702	0.0100182517350323	-0.236098383689635	0.813357678005271	0.910172324557496	MER4D1	MNX1_48h	MNX1	48h	50000
-0.00574451719586473	0.0130514140727578	-0.440145195290006	0.659834605867994	0.82693382222883	MER4D1	MYB_48h	MYB	48h	50000
0.0197951347327412	0.017504982308285	1.13082860548635	0.258134808760856	0.548232427403691	MER4D1	MYT1_48h	MYT1	48h	50000
0.0168051885785518	0.019510534361244	0.861339226665875	0.389057002715999	0.609654887884709	MER4D1	NEUROD1_48h	NEUROD1	48h	50000
-0.0171123267953489	0.017794704882221	-0.961652744937969	0.336230558415248	0.628325840666202	MER4D1	NEUROD2_48h	NEUROD2	48h	50000
-0.0300856104695296	0.0157998392282015	-1.90417193713143	0.0568957993161466	0.254568062083102	MER4D1	NEUROD4_48h	NEUROD4	48h	50000
-0.00458246098138382	0.0213776177869258	-0.214357887163011	0.830269199707379	0.914836361181638	MER4D1	NEUROG3_48h	NEUROG3	48h	50000
-0.00877673695959958	0.0178311392519368	-0.4922140327431	0.622571061880942	0.823711444038492	MER4D1	NR2E1_48h	NR2E1	48h	50000
-0.000214689647220454	0.0201557365203681	-0.0106515406670207	0.991501520172552	0.9961675343062	MER4D1	NR5A1_48h	NR5A1	48h	50000
0.00585762769382842	0.0130698387080267	0.44817903454547	0.654026702946961	0.850669283068888	MER4D1	PAX2_48h	PAX2	48h	50000
-0.00367286308202413	0.0199018609552393	-0.184548725884713	0.853584050552819	0.949472795646954	MER4D1	PAX5_48h	PAX5	48h	50000
-0.0148028129567534	0.018164252625786	-0.814942032668015	0.415110909972139	0.698993209695022	MER4D1	PAX8_48h	PAX8	48h	50000
0.00717256377969927	0.0114499400241367	0.62642806552518	0.531038197740428	0.774947171647862	MER4D1	PDX1_48h	PDX1	48h	50000
0.00794423959150454	0.00874881359133319	0.908036216404738	0.363865196426686	0.688179828024384	MER4D1	PHF8_48h	PHF8	48h	50000
-0.0104811025245471	0.00718179041781772	-1.45939966425976	0.144463907545093	0.502734398256922	MER4D1	POU3F2_48h	POU3F2	48h	50000
-0.00959494987304285	0.00680902416687292	-1.40915197800647	0.158795979412417	0.509407606910442	MER4D1	POU4F1_48h	POU4F1	48h	50000
-0.00670859919495911	0.0147387295812953	-0.455168076594124	0.648991083779887	0.839933915040746	MER4D1	POU4F3_48h	POU4F3	48h	50000
-0.0410808508035973	0.0166837593234972	-2.46232578683508	0.0138085940449068	0.138910175967214	MER4D1	RUNX1_48h	RUNX1	48h	50000
-0.0247586188100713	0.0136562218568133	-1.81299184135023	0.0698414462854299	0.297205719790715	MER4D1	RUNX3_48h	RUNX3	48h	50000
-0.0387746403207	0.0116852217936892	-3.31826310234359	0.000906693586624043	0.0253550385116652	MER4D1	SNAI1_48h	SNAI1	48h	50000
-0.026109637350035	0.0159940942870753	-1.63245488499677	0.102592484880244	0.322786393473139	MER4D1	SNAI2_48h	SNAI2	48h	50000
-0.0316387827762535	0.00980438557116759	-3.22700311473835	0.00125206511045816	0.0264964049051011	MER4D1	SNAI3_48h	SNAI3	48h	50000
-0.0102973472237155	0.00865053097351632	-1.19037169570757	0.233908221547107	0.559786020886928	MER4D1	SOX15_48h	SOX15	48h	50000
-0.0347552245929751	0.0207379415297019	-1.67592451464852	0.0937617065523841	0.277795934931291	MER4D1	SOX17_48h	SOX17	48h	50000
-0.0014215548729847	0.00675224143346296	-0.210530812174416	0.833254603374335	0.963719873622015	MER4D1	TEAD4_48h	TEAD4	48h	50000
0.00552763790339282	0.0154863111368031	0.356937030036574	0.721141049821152	0.862562345011512	MER4D1	TFAP2C_48h	TFAP2C	48h	50000
0.00874276533954368	0.00905418370641897	0.965605031113461	0.334248375834608	0.633696073313554	MER4D1	WNT3A_48h	WNT3A	48h	50000
-0.00615802846928581	0.00870810435130208	-0.70716061967781	0.479471268332312	0.763060981919107	MER4D1	ZSCAN4_48h	ZSCAN4	48h	50000
0.00288224430283157	0.006874544632366	0.419263304984842	0.675028851852898	0.999740552799414	MER4D1	rtTA3G_48h	rtTA3G	48h	50000
0.0247578888987293	0.0480844378444155	0.514883609096923	0.60663753236591	0.85544680019318	PRIMA4_LTR	ALX3_48h	ALX3	48h	50000
0.0360758608013679	0.026468828617606	1.36295645427134	0.172899049682872	0.288042459365296	PRIMA4_LTR	CDX2_48h	CDX2	48h	50000
-0.0613044136527344	0.0343625789159702	-1.78404577266006	0.0744246900493347	0.286170600756501	PRIMA4_LTR	DLX2_48h	DLX2	48h	50000
-0.0950315545863644	0.0395692006667278	-2.4016546451562	0.0163261700164119	0.119470945073369	PRIMA4_LTR	DLX3_48h	DLX3	48h	50000
0.00534822589615899	0.0349462290149756	0.153041574067036	0.878366352125891	0.958438719830045	PRIMA4_LTR	DLX4_48h	DLX4	48h	50000
-0.105770195588317	0.0379464293442991	-2.78735568579148	0.00531680989914286	0.0581443882822719	PRIMA4_LTR	DLX5_48h	DLX5	48h	50000
-0.00459140757192591	0.039068213124166	-0.117522845422532	0.906446400376606	0.966958489775044	PRIMA4_LTR	DVL2_48h	DVL2	48h	50000
-0.0559089956188608	0.035271090054334	-1.58512241988367	0.112947350115509	0.355171787712625	PRIMA4_LTR	EOMES_48h	EOMES	48h	50000
-0.0143244903235024	0.0198867182253106	-0.720304384122617	0.471342305952209	0.954421734547123	PRIMA4_LTR	Emerald_48h	Emerald	48h	50000
0.114767119209789	0.0352329117377799	3.25738389333078	0.00112548851309361	0.0328848441748662	PRIMA4_LTR	GATA1_48h	GATA1	48h	50000
0.175965981104402	0.0272371609514208	6.46051111634759	1.05686321273973e-10	8.2752389557521e-08	PRIMA4_LTR	GATA2_48h	GATA2	48h	50000
0.179577266353857	0.0272918938933882	6.57987558706442	4.73391355194042e-11	8.55102899355611e-09	PRIMA4_LTR	GATA3_48h	GATA3	48h	50000
0.193335173867874	0.0462369966175413	4.18139559251837	2.90413355185634e-05	0.00175519107457027	PRIMA4_LTR	GATA6_48h	GATA6	48h	50000
0.0686388357177726	0.0459679635646099	1.49318852511919	0.13539665265802	0.359374844173659	PRIMA4_LTR	HES1_48h	HES1	48h	50000
0.0707889319856695	0.0350238995364071	2.02116077657444	0.0432705478146928	0.214435689486737	PRIMA4_LTR	HEY1_48h	HEY1	48h	50000
-0.0290334760088334	0.028713896428859	-1.01112978800234	0.311961144849633	0.634456042642241	PRIMA4_LTR	HHEX_48h	HHEX	48h	50000
0.046436919344247	0.0275641789942891	1.68468356535734	0.0920583505562739	0.339099598507547	PRIMA4_LTR	HOXA2_48h	HOXA2	48h	50000
-0.0107225933837421	0.0220238638016186	-0.486862499710613	0.626358754504741	0.868033459782676	PRIMA4_LTR	HOXB3_48h	HOXB3	48h	50000
-0.0434557819012135	0.0433726799989417	-1.00191599648151	0.316390934101694	0.591250838667366	PRIMA4_LTR	HOXD13_48h	HOXD13	48h	50000
-0.092338513084337	0.0383092609634471	-2.41034441182361	0.0159424725891607	0.111454964618864	PRIMA4_LTR	HOXD3_48h	HOXD3	48h	50000
-0.0390333629648826	0.0369511718041096	-1.05634980053708	0.290815555743435	0.597660315346743	PRIMA4_LTR	IRX2_48h	IRX2	48h	50000
0.00838881896882424	0.0500122380971695	0.16773532415257	0.866792452155364	0.955913366250212	PRIMA4_LTR	KLF1_48h	KLF1	48h	50000
-0.0256919260167978	0.0380183674893671	-0.675776676207447	0.499186807898594	0.805803664024142	PRIMA4_LTR	KLF14_48h	KLF14	48h	50000
-0.0697947264385444	0.0479041708576732	-1.45696554577491	0.145134656892651	0.37259159458015	PRIMA4_LTR	KLF2_48h	KLF2	48h	50000
-0.0276161445798259	0.0692435042287313	-0.398826502029733	0.690023425402167	0.852189814021919	PRIMA4_LTR	KLF4_48h	KLF4	48h	50000
-0.0242305067372665	0.015547793046421	-1.55845312996652	0.119134704939344	0.700822057892612	PRIMA4_LTR	KLF5_48h	KLF5	48h	50000
-0.0478991908179878	0.0230944543819327	-2.07405596277955	0.0380812405706278	0.281298220441524	PRIMA4_LTR	LHX1_48h	LHX1	48h	50000
-0.0219745349605798	0.0225455069954145	-0.974674686404222	0.329728235247792	0.686091087726211	PRIMA4_LTR	LHX3_48h	LHX3	48h	50000
-0.0378428935562355	0.0244527460875643	-1.54759279063062	0.121729202661661	0.448884984171569	PRIMA4_LTR	LHX5_48h	LHX5	48h	50000
0.0164612244342181	0.0286936351381958	0.573689055253427	0.566181837764009	0.80373115953812	PRIMA4_LTR	MNX1_48h	MNX1	48h	50000
0.006719856077031	0.0373831781851356	0.179756147103163	0.857345029066346	0.933659468371278	PRIMA4_LTR	MYB_48h	MYB	48h	50000
-0.0801087729635553	0.0501392623204705	-1.5977254003366	0.110112923899352	0.347654916988681	PRIMA4_LTR	MYT1_48h	MYT1	48h	50000
0.0734284119067235	0.0558841730245526	1.31393931291536	0.188875042185634	0.423751169144272	PRIMA4_LTR	NEUROD1_48h	NEUROD1	48h	50000
-0.0542305390106845	0.0509695390264187	-1.06397938938737	0.28734520880774	0.571043904813352	PRIMA4_LTR	NEUROD2_48h	NEUROD2	48h	50000
0.00270437688287031	0.0452550018295265	0.0597586294009571	0.952348208983417	0.988224175450596	PRIMA4_LTR	NEUROD4_48h	NEUROD4	48h	50000
0.0126487616071133	0.0612250718029442	0.206594475672057	0.836327749204391	0.917036340740665	PRIMA4_LTR	NEUROG3_48h	NEUROG3	48h	50000
-0.0350701938844084	0.0510738304320343	-0.686656817938837	0.492303459702797	0.735636658296355	PRIMA4_LTR	NR2E1_48h	NR2E1	48h	50000
0.0550347771014387	0.0577321892834003	0.953277154124185	0.340456096243209	0.593297845994911	PRIMA4_LTR	NR5A1_48h	NR5A1	48h	50000
-0.0508323427781256	0.0374359914365543	-1.35784684277095	0.17452084086104	0.445113414964804	PRIMA4_LTR	PAX2_48h	PAX2	48h	50000
0.087539621049932	0.0570055658813435	1.53563287543088	0.124637278714682	0.357107808679058	PRIMA4_LTR	PAX5_48h	PAX5	48h	50000
0.0371327386068114	0.0520279139507869	0.713708003783029	0.475412406257664	0.745987803807117	PRIMA4_LTR	PAX8_48h	PAX8	48h	50000
-0.0602311751943944	0.0327959878254125	-1.83654096699363	0.0662859705607048	0.298286867523172	PRIMA4_LTR	PDX1_48h	PDX1	48h	50000
-0.00414084847772337	0.0250574302110602	-0.165254315500223	0.868744747864193	0.933073289356107	PRIMA4_LTR	PHF8_48h	PHF8	48h	50000
-0.0460104431903431	0.0205707612248921	-2.23669132548518	0.0253126503013271	0.229760874589486	PRIMA4_LTR	POU3F2_48h	POU3F2	48h	50000
-0.0651523712302838	0.0195031083822858	-3.3406147344933	0.0008364963270488	0.0307817277992892	PRIMA4_LTR	POU4F1_48h	POU4F1	48h	50000
-0.0894654069438969	0.0422162051542109	-2.11921954181078	0.0340787782710056	0.211775264969821	PRIMA4_LTR	POU4F3_48h	POU4F3	48h	50000
-0.038610754496794	0.0477874218716232	-0.807968979798041	0.419113805262975	0.714451231256661	PRIMA4_LTR	RUNX1_48h	RUNX1	48h	50000
-0.0590443301936547	0.0391156178462664	-1.50948223355982	0.131184412449164	0.440002105907736	PRIMA4_LTR	RUNX3_48h	RUNX3	48h	50000
-0.107414129777979	0.0334699988116138	-3.20926601708474	0.00133191485937959	0.0325902917154443	PRIMA4_LTR	SNAI1_48h	SNAI1	48h	50000
-0.0500490212843593	0.0458119449485437	-1.09248846213743	0.274625806609649	0.553011699147078	PRIMA4_LTR	SNAI2_48h	SNAI2	48h	50000
-0.0538939084854232	0.0280827080892415	-1.91911365222181	0.0549778885848557	0.258642675438224	PRIMA4_LTR	SNAI3_48h	SNAI3	48h	50000
-0.0238573155797954	0.024777599853162	-0.962858215532564	0.335625180919998	0.631717588125862	PRIMA4_LTR	SOX15_48h	SOX15	48h	50000
-0.0699699652172682	0.0594004481018794	-1.17793665625654	0.238829685822714	0.46173739259058	PRIMA4_LTR	SOX17_48h	SOX17	48h	50000
-0.0050457473217623	0.0193255900631753	-0.261091501230636	0.794023446483856	0.946197170985235	PRIMA4_LTR	TEAD4_48h	TEAD4	48h	50000
-0.0343739475014495	0.0443574571843115	-0.774930523150163	0.438385830092144	0.699445357010218	PRIMA4_LTR	TFAP2C_48h	TFAP2C	48h	50000
-0.0419307207518666	0.025933694165987	-1.61684334223623	0.105920906773276	0.376982136379433	PRIMA4_LTR	WNT3A_48h	WNT3A	48h	50000
-0.0289379372191411	0.0249802336795977	-1.15843340740146	0.246694935821435	0.566457873161829	PRIMA4_LTR	ZSCAN4_48h	ZSCAN4	48h	50000
-0.0127599585415322	0.019690787700576	-0.648016663201286	0.516982665289708	0.999740552799414	PRIMA4_LTR	rtTA3G_48h	rtTA3G	48h	50000
0.00637965782171209	0.0422413184733619	0.151028851661797	0.879953807066232	0.964301272166217	SVA_B	ALX3_48h	ALX3	48h	50000
0.079234000578415	0.0232523994240922	3.40756233940827	0.000655696042526144	0.00335562092351615	SVA_B	CDX2_48h	CDX2	48h	50000
0.0142060795933564	0.0301869697593291	0.470603035237285	0.63792710520896	0.841209985582161	SVA_B	DLX2_48h	DLX2	48h	50000
0.0514670742744287	0.0347610051991149	1.48059798557664	0.138722527814258	0.409885808598353	SVA_B	DLX3_48h	DLX3	48h	50000
0.0461723657776107	0.0306999018693748	1.50399066336009	0.132592587264638	0.372547757646048	SVA_B	DLX4_48h	DLX4	48h	50000
0.0210269602621865	0.0333352137433285	0.630773224497314	0.52819283737359	0.738526770827716	SVA_B	DLX5_48h	DLX5	48h	50000
0.012199849142464	0.0343207191828465	0.355466010996691	0.72224259681957	0.872582070268108	SVA_B	DVL2_48h	DVL2	48h	50000
0.0349365757197654	0.0309850119729879	1.12753145779716	0.25952540044346	0.55521417635855	SVA_B	EOMES_48h	EOMES	48h	50000
-0.000738987727978502	0.0174701262111173	-0.0423000795213625	0.966259717648818	0.997906972584107	SVA_B	Emerald_48h	Emerald	48h	50000
-0.0306736079185807	0.0309514819588382	-0.991022270254231	0.32168140011721	0.644185514812725	SVA_B	GATA1_48h	GATA1	48h	50000
0.000862980004147908	0.0239274383712994	0.0360665438044984	0.971229500112684	0.996402186173158	SVA_B	GATA2_48h	GATA2	48h	50000
-0.0207514607545384	0.0239754537940044	-0.865529425754926	0.386750561028123	0.562546829604435	SVA_B	GATA3_48h	GATA3	48h	50000
0.040922029069342	0.040618731224076	1.00746694532611	0.313717239928025	0.527218751537613	SVA_B	GATA6_48h	GATA6	48h	50000
0.0130736592310043	0.0403820469607022	0.323749294921255	0.746129737192978	0.862953595601332	SVA_B	HES1_48h	HES1	48h	50000
0.0346072344241204	0.0307684232407567	1.12476463786674	0.260696319764412	0.543059913714973	SVA_B	HEY1_48h	HEY1	48h	50000
-0.0189817274259324	0.0252247411778896	-0.752504348491417	0.451752760756343	0.757887386371522	SVA_B	HHEX_48h	HHEX	48h	50000
0.0119921195334667	0.0242147553870836	0.495240168309255	0.620433637419652	0.827597168823829	SVA_B	HOXA2_48h	HOXA2	48h	50000
0.0200582156257425	0.0193474856466977	1.03673500484886	0.299866371956628	0.645042223192417	SVA_B	HOXB3_48h	HOXB3	48h	50000
0.030760867474008	0.0381020990584402	0.807327371303813	0.419483259186989	0.668951918418356	SVA_B	HOXD13_48h	HOXD13	48h	50000
0.0560225533109198	0.0336539486409837	1.66466508606648	0.0959883382964698	0.346354234498322	SVA_B	HOXD3_48h	HOXD3	48h	50000
0.0412243893284037	0.0324473919332528	1.270499318195	0.203915077332636	0.51527114573317	SVA_B	IRX2_48h	IRX2	48h	50000
0.34585196084431	0.0439346568874261	7.87196225818919	3.58901471240169e-15	2.81019851981052e-12	SVA_B	KLF1_48h	KLF1	48h	50000
0.0605412228485062	0.0333982905992746	1.81270423612103	0.06988581838936	0.335709176680177	SVA_B	KLF14_48h	KLF14	48h	50000
0.148555914885386	0.0420829954601707	3.53006988359433	0.000415970924141776	0.0139647912169921	SVA_B	KLF2_48h	KLF2	48h	50000
0.300184011263584	0.0608294270250866	4.93484857484824	8.05724713725261e-07	6.30882450846879e-05	SVA_B	KLF4_48h	KLF4	48h	50000
-0.0115743666150854	0.0136582796087081	-0.847424928078491	0.396763976763012	0.862648121731422	SVA_B	KLF5_48h	KLF5	48h	50000
-0.0257270364750185	0.0202880854430992	-1.26808596834697	0.204775493834097	0.542819399351751	SVA_B	LHX1_48h	LHX1	48h	50000
-0.000934368058373935	0.0198058262983341	-0.0471764239623028	0.962372880551038	0.99353871702244	SVA_B	LHX3_48h	LHX3	48h	50000
-0.00895632217203234	0.0214812717649031	-0.416936309453777	0.676727492858054	0.8634729631525	SVA_B	LHX5_48h	LHX5	48h	50000
-0.0291119530956585	0.0252071059370529	-1.15491057039062	0.248134754588303	0.531589597227324	SVA_B	MNX1_48h	MNX1	48h	50000
-0.0546505073557025	0.0328405284888192	-1.66411777978264	0.096097641503752	0.369727053436043	SVA_B	MYB_48h	MYB	48h	50000
-0.0224243924084414	0.0440464542525328	-0.509107776981889	0.610679816869104	0.826208094506435	SVA_B	MYT1_48h	MYT1	48h	50000
0.076974218649612	0.049093475046211	1.56791138898107	0.116910646720549	0.313496699939007	SVA_B	NEUROD1_48h	NEUROD1	48h	50000
0.0883450128789341	0.0447757439498644	1.97305516526659	0.0484969534572587	0.206535187086042	SVA_B	NEUROD2_48h	NEUROD2	48h	50000
0.0415410182775305	0.0397556075510493	1.04490965769266	0.296071777066017	0.60528512126029	SVA_B	NEUROD4_48h	NEUROD4	48h	50000
0.071477502404255	0.0537850806082088	1.32894664460809	0.18387403831755	0.425956721901307	SVA_B	NEUROG3_48h	NEUROG3	48h	50000
0.027693410774974	0.0448673868998187	0.617228073406832	0.537088224557218	0.766411347377221	SVA_B	NR2E1_48h	NR2E1	48h	50000
0.0720438976519514	0.0507165910789316	1.42051932354498	0.155465251136252	0.421857428357875	SVA_B	NR5A1_48h	NR5A1	48h	50000
-0.0157369480352333	0.0328868481194103	-0.47851797709812	0.632284502869209	0.834966779775245	SVA_B	PAX2_48h	PAX2	48h	50000
0.00387966942208999	0.0500779234805555	0.0774726496715945	0.938247980975893	0.977856745025225	SVA_B	PAX5_48h	PAX5	48h	50000
0.0264316059366433	0.0457056264139309	0.578300922894409	0.563064607092328	0.781701396016476	SVA_B	PAX8_48h	PAX8	48h	50000
-0.00629626992081013	0.0288106868234935	-0.218539389893194	0.827010116226084	0.922780112695266	SVA_B	PDX1_48h	PDX1	48h	50000
0.0292734275598171	0.0220126299373703	1.3298468944013	0.183577189430666	0.499100483764623	SVA_B	PHF8_48h	PHF8	48h	50000
0.0358822010626828	0.0180710345212474	1.98561964012041	0.047083185584081	0.316009938467816	SVA_B	POU3F2_48h	POU3F2	48h	50000
-0.00140305118525023	0.017133129527216	-0.0818911211183853	0.934733597869059	0.978628051962862	SVA_B	POU4F1_48h	POU4F1	48h	50000
0.0490291739456645	0.0370862734583351	1.3220302115484	0.186166532969866	0.470220630049694	SVA_B	POU4F3_48h	POU4F3	48h	50000
0.0129619727765437	0.0419801259647675	0.308764504123267	0.757502467915772	0.898673382390984	SVA_B	RUNX1_48h	RUNX1	48h	50000
0.012250980223488	0.0343623861432673	0.356522977549054	0.721451047434296	0.866529319982674	SVA_B	RUNX3_48h	RUNX3	48h	50000
0.0384648248348785	0.0294028066310743	1.3082024895619	0.190813032395826	0.493392305102686	SVA_B	SNAI1_48h	SNAI1	48h	50000
0.0217180731417425	0.0402448748805553	0.539648171505083	0.589443043558754	0.80442879423738	SVA_B	SNAI2_48h	SNAI2	48h	50000
0.0334628944471282	0.024670163592294	1.35641153419755	0.17497681451353	0.456520610306534	SVA_B	SNAI3_48h	SNAI3	48h	50000
-0.00438406640801801	0.021766658785848	-0.201412005910084	0.840377571879308	0.933506914725983	SVA_B	SOX15_48h	SOX15	48h	50000
0.0573764767076257	0.0521816469188742	1.09955281397745	0.271534400496926	0.497919052901857	SVA_B	SOX17_48h	SOX17	48h	50000
-0.0120213775585828	0.0169771891073108	-0.708089983718573	0.478893986753844	0.797632841814793	SVA_B	TEAD4_48h	TEAD4	48h	50000
-0.0491590628830253	0.0389673385525656	-1.26154530201521	0.207120664126722	0.455549101155122	SVA_B	TFAP2C_48h	TFAP2C	48h	50000
0.0557587913725499	0.0227823102013511	2.44745993183971	0.0143914791275439	0.126612675919852	SVA_B	WNT3A_48h	WNT3A	48h	50000
0.0529888336713794	0.0219116534318972	2.41829462281667	0.0155983993586164	0.135861425761688	SVA_B	ZSCAN4_48h	ZSCAN4	48h	50000
0.0066948597861661	0.0172980047501028	0.387030751978855	0.69873814301578	0.999740552799414	SVA_B	rtTA3G_48h	rtTA3G	48h	50000
0.0474856276580774	0.0504457470226974	0.941320734862184	0.346546868110084	0.677095402530291	SVA_C	ALX3_48h	ALX3	48h	50000
-0.0763652398591875	0.0277690492571204	-2.75001276248614	0.00596027634935441	0.0201714844031643	SVA_C	CDX2_48h	CDX2	48h	50000
0.010284974334265	0.0360500352606282	0.285297205950245	0.775418102806476	0.904847055882967	SVA_C	DLX2_48h	DLX2	48h	50000
0.00267649932029606	0.0415118182217747	0.0644755983945827	0.948591896124039	0.97878439098969	SVA_C	DLX3_48h	DLX3	48h	50000
0.0115957496871428	0.0366621296715326	0.316286854883572	0.751786630683936	0.91171600364034	SVA_C	DLX4_48h	DLX4	48h	50000
0.0779833305168339	0.0398098221401284	1.95889673262887	0.0501326284828199	0.24230770433363	SVA_C	DLX5_48h	DLX5	48h	50000
0.0423628116955894	0.0409868171609469	1.03357163668599	0.301343442686388	0.597346621831498	SVA_C	DVL2_48h	DVL2	48h	50000
0.0452068402371172	0.0370031526162412	1.2217023967108	0.221828229642368	0.52280142435377	SVA_C	EOMES_48h	EOMES	48h	50000
-0.0343269086839102	0.0208633054378381	-1.64532455253491	0.0999116727636851	0.897452454282045	SVA_C	Emerald_48h	Emerald	48h	50000
0.0277126522578445	0.036963481099798	0.749730583627199	0.453421907735328	0.724549701544412	SVA_C	GATA1_48h	GATA1	48h	50000
0.0427481413817767	0.02857481309119	1.49600773399132	0.134660449934821	0.447016661464639	SVA_C	GATA2_48h	GATA2	48h	50000
0.135711398141477	0.0286321325039681	4.73982851688287	2.14222900006626e-06	5.24176658453713e-05	SVA_C	GATA3_48h	GATA3	48h	50000
0.148696232582475	0.0485075971267284	3.06542152962141	0.00217525119342822	0.0283870280742383	SVA_C	GATA6_48h	GATA6	48h	50000
0.139847740579799	0.0482252952392429	2.89988355459562	0.00373528141527315	0.0456988335649825	SVA_C	HES1_48h	HES1	48h	50000
0.0504906565641493	0.0367438837363467	1.37412411073477	0.169411753187106	0.443601547866513	SVA_C	HEY1_48h	HEY1	48h	50000
0.0181543044078183	0.0301239461542063	0.602653593751805	0.546742974374961	0.83450243457231	SVA_C	HHEX_48h	HHEX	48h	50000
0.0627311666135613	0.0289178982501911	2.16928512822147	0.0300675982228886	0.178355525822134	SVA_C	HOXA2_48h	HOXA2	48h	50000
0.0255411452944485	0.0231052989444156	1.1054237106342	0.268983458981713	0.626497695353699	SVA_C	HOXB3_48h	HOXB3	48h	50000
0.0249888404752209	0.0455026624774269	0.549173149760576	0.582890052218104	0.785547178806842	SVA_C	HOXD13_48h	HOXD13	48h	50000
0.0249529730268778	0.0401905362399037	0.620866884629991	0.534691161758208	0.792922688743706	SVA_C	HOXD3_48h	HOXD3	48h	50000
0.00619274618575186	0.0387495550478212	0.159814639887073	0.873027992456411	0.948646103390912	SVA_C	IRX2_48h	IRX2	48h	50000
0.289913206531469	0.0524679781004873	5.5255265597661	3.30780868138837e-08	5.18002839505419e-06	SVA_C	KLF1_48h	KLF1	48h	50000
0.0208164073189099	0.0398848484045891	0.521912659858944	0.601734370515991	0.847614215286491	SVA_C	KLF14_48h	KLF14	48h	50000
0.206754002363313	0.0502567044574992	4.11395861696739	3.89799497608084e-05	0.0021800929044795	SVA_C	KLF2_48h	KLF2	48h	50000
0.335261103823611	0.0726439224766233	4.61512942024156	3.94210948615045e-06	0.000220476551975414	SVA_C	KLF4_48h	KLF4	48h	50000
0.0136879068339526	0.0163110944700342	0.839177705646869	0.40137519630953	0.862648121731422	SVA_C	KLF5_48h	KLF5	48h	50000
0.0113826509705681	0.0242285744790225	0.469802752135637	0.638498807887668	0.864993688677586	SVA_C	LHX1_48h	LHX1	48h	50000
0.00331456470431036	0.0236526610516637	0.140134959743872	0.888554147150464	0.977185119975759	SVA_C	LHX3_48h	LHX3	48h	50000
-0.0104125862073037	0.0256535024664287	-0.405893355924015	0.684823384569224	0.8634729631525	SVA_C	LHX5_48h	LHX5	48h	50000
0.0164440431483399	0.0301026356648715	0.546265892841052	0.584886579919395	0.819171259286634	SVA_C	MNX1_48h	MNX1	48h	50000
0.0901306020147014	0.0392190017619425	2.298136055624	0.0215597793975422	0.16714165612154	SVA_C	MYB_48h	MYB	48h	50000
0.0925968096381718	0.0526014860167285	1.76034588849303	0.0783577112858625	0.281883657303	SVA_C	MYT1_48h	MYT1	48h	50000
0.0285814330396474	0.0586284088933774	0.487501427705911	0.625906014795564	0.800791518929619	SVA_C	NEUROD1_48h	NEUROD1	48h	50000
0.0224270351455886	0.0534724124596617	0.419413191101244	0.67491670046182	0.854938072037029	SVA_C	NEUROD2_48h	NEUROD2	48h	50000
0.0872705601735845	0.047477843478197	1.83813235354005	0.0660511803754698	0.274560872111568	SVA_C	NEUROD4_48h	NEUROD4	48h	50000
0.0988294393926758	0.064231495806516	1.53864452558257	0.123899935184265	0.336852948782219	SVA_C	NEUROG3_48h	NEUROG3	48h	50000
0.0238002785412817	0.0535819581269092	0.444184560872348	0.656911836984739	0.831259503736544	SVA_C	NR2E1_48h	NR2E1	48h	50000
0.240048262328958	0.0605672286331296	3.96333574684402	7.40529671540841e-05	0.00386556488544319	SVA_C	NR5A1_48h	NR5A1	48h	50000
0.0597943724359341	0.039274380334412	1.52247780682468	0.127898229622396	0.390158935752867	SVA_C	PAX2_48h	PAX2	48h	50000
0.0749594810640819	0.0598045156912304	1.25340837891065	0.210065304689536	0.467275947647461	SVA_C	PAX5_48h	PAX5	48h	50000
0.046257019626052	0.0545833045246951	0.847457295391926	0.396745942632659	0.691875441161186	SVA_C	PAX8_48h	PAX8	48h	50000
-0.00568663991623206	0.0344068470685941	-0.165276402830375	0.868727363883709	0.943929017982192	SVA_C	PDX1_48h	PDX1	48h	50000
0.037740882950442	0.0262879379739032	1.43567300668118	0.151104141798066	0.457422770344085	SVA_C	PHF8_48h	PHF8	48h	50000
-0.00762171539285371	0.0215809574363853	-0.353168547564232	0.723964164168039	0.872098370067038	SVA_C	POU3F2_48h	POU3F2	48h	50000
0.0133754866397738	0.0204609496707277	0.653708007449398	0.513302720645211	0.805442946423248	SVA_C	POU4F1_48h	POU4F1	48h	50000
0.0721386250218279	0.04428934682828	1.62880309121573	0.103363503976665	0.353182059210729	SVA_C	POU4F3_48h	POU4F3	48h	50000
0.0689763082986057	0.0501337491346601	1.37584580226255	0.16887797997533	0.460989318599697	SVA_C	RUNX1_48h	RUNX1	48h	50000
0.0428783771941126	0.0410367112829422	1.04487849668245	0.296086180412462	0.603738227247285	SVA_C	RUNX3_48h	RUNX3	48h	50000
0.0508547570310715	0.0351136270108101	1.44829120088948	0.147544380318847	0.437336015663336	SVA_C	SNAI1_48h	SNAI1	48h	50000
0.0355919738919791	0.0480616431439691	0.740548419981461	0.458972146439175	0.709333958259764	SVA_C	SNAI2_48h	SNAI2	48h	50000
0.0481044226078017	0.0294617881574397	1.63277335207009	0.102525463028471	0.366563641786726	SVA_C	SNAI3_48h	SNAI3	48h	50000
0.00014622258115404	0.0259943624863707	0.00562516511919488	0.995511822594409	0.99678485561563	SVA_C	SOX15_48h	SOX15	48h	50000
0.195760280180275	0.0623166665781042	3.14137919965472	0.00168291018387962	0.0188245524853963	SVA_C	SOX17_48h	SOX17	48h	50000
0.0290566818756969	0.0202746423234862	1.43315385850421	0.151822600283401	0.585601458235975	SVA_C	TEAD4_48h	TEAD4	48h	50000
0.223569938340045	0.0465357357599187	4.80426353401737	1.55949888537106e-06	0.000305271906811386	SVA_C	TFAP2C_48h	TFAP2C	48h	50000
-0.0104222939630018	0.0272071862896208	-0.383071364015976	0.701669124511704	0.888864025701936	SVA_C	WNT3A_48h	WNT3A	48h	50000
0.0402491183543327	0.0261676500030298	1.53812506471435	0.124026871477357	0.393642487667132	SVA_C	ZSCAN4_48h	ZSCAN4	48h	50000
0.00119626789789989	0.0206577532529164	0.0579089063197618	0.953821849260393	0.999740552799414	SVA_C	rtTA3G_48h	rtTA3G	48h	50000
-0.0287502486034506	0.0222176151010724	-1.29402946592872	0.195663586075111	0.508985341849875	SVA_D	ALX3_48h	ALX3	48h	50000
-0.00446229657440216	0.0122300930096655	-0.364862030965388	0.715215105857265	0.792098200687749	SVA_D	CDX2_48h	CDX2	48h	50000
-0.0269712211411941	0.0158773291879084	-1.69872532224968	0.0893796341164028	0.318110243241561	SVA_D	DLX2_48h	DLX2	48h	50000
-0.0122593308069515	0.0182828326336588	-0.670537823793347	0.502519326245013	0.764024529028825	SVA_D	DLX3_48h	DLX3	48h	50000
-0.0305781803931115	0.0161468819301162	-1.89375140819473	0.0582660640463218	0.248598025410959	SVA_D	DLX4_48h	DLX4	48h	50000
-0.0222351188120412	0.0175332962183055	-1.26816535437454	0.204747148900615	0.500990679966191	SVA_D	DLX5_48h	DLX5	48h	50000
0.00213552225034727	0.0180516774933181	0.118300487649292	0.905830234365653	0.966958489775044	SVA_D	DVL2_48h	DVL2	48h	50000
0.00360918629125167	0.016297110713913	0.221461727456418	0.824734196197991	0.908425846489408	SVA_D	EOMES_48h	EOMES	48h	50000
0.00448526045526309	0.00918871858978596	0.488126871166654	0.625462966528628	0.990573307968376	SVA_D	Emerald_48h	Emerald	48h	50000
0.0198287626144454	0.0162794772788168	1.2180220700481	0.223223608844395	0.541127200387496	SVA_D	GATA1_48h	GATA1	48h	50000
0.0253340344282239	0.0125850174013442	2.01303133879799	0.0441187997184612	0.26500194994411	SVA_D	GATA2_48h	GATA2	48h	50000
0.00682771497351485	0.0126103138792187	0.541438939499092	0.588206403233555	0.754519001357766	SVA_D	GATA3_48h	GATA3	48h	50000
0.0479049564853748	0.0213642405360699	2.24229625221151	0.0249483248713228	0.121332536485998	SVA_D	GATA6_48h	GATA6	48h	50000
-0.00388468913751666	0.0212396149817667	-0.18289828421332	0.854878864304486	0.92430018950205	SVA_D	HES1_48h	HES1	48h	50000
0.00151255794083851	0.0161829415384204	0.0934661932286847	0.925533728733012	0.965537304942054	SVA_D	HEY1_48h	HEY1	48h	50000
0.00722109483471758	0.0132673352542123	0.54427620138904	0.586254809105611	0.847301141023816	SVA_D	HHEX_48h	HHEX	48h	50000
-0.00355493256449756	0.0127366960842178	-0.279109475565057	0.780162422890341	0.917307671234815	SVA_D	HOXA2_48h	HOXA2	48h	50000
-0.00572591541036455	0.0101761479639003	-0.562680046583161	0.573656295217821	0.844309923224726	SVA_D	HOXB3_48h	HOXB3	48h	50000
-0.0284791341662715	0.0200404696272509	-1.42108117703718	0.155301866623867	0.403192181983966	SVA_D	HOXD13_48h	HOXD13	48h	50000
-0.0185214440001029	0.017700886769316	-1.04635684310513	0.295403370804403	0.601025993206137	SVA_D	HOXD3_48h	HOXD3	48h	50000
-0.00972748950693916	0.0170662654473044	-0.569983488008831	0.568692472122132	0.803009362658485	SVA_D	IRX2_48h	IRX2	48h	50000
0.154570360806841	0.0231082710711116	6.68896259400707	2.28058764520066e-11	6.43802859945803e-09	SVA_D	KLF1_48h	KLF1	48h	50000
0.0352269816559632	0.0175663429556813	2.00536797811807	0.0449312305217446	0.272722120143613	SVA_D	KLF14_48h	KLF14	48h	50000
0.0971284570638477	0.0221342629723788	4.38814959346303	1.14645496909352e-05	0.000748061867333524	SVA_D	KLF2_48h	KLF2	48h	50000
0.0960798797703852	0.0319944706819334	3.00301513738246	0.00267503602938486	0.0291806472117234	SVA_D	KLF4_48h	KLF4	48h	50000
0.0165346089368137	0.00718381384537638	2.30164774487518	0.0213607552046464	0.674992380200714	SVA_D	KLF5_48h	KLF5	48h	50000
0.0120939558038084	0.0106708968226325	1.13335889239953	0.257071155037483	0.604464607790839	SVA_D	LHX1_48h	LHX1	48h	50000
-0.00688050297811313	0.0104172458108642	-0.660491563992607	0.508942677695713	0.797484481539089	SVA_D	LHX3_48h	LHX3	48h	50000
-0.00853110212212945	0.0112984407581108	-0.75506897852301	0.450212559743532	0.737808193338315	SVA_D	LHX5_48h	LHX5	48h	50000
0.0129009028083491	0.0132579397439191	0.973069953366337	0.330525106993282	0.610380091452216	SVA_D	MNX1_48h	MNX1	48h	50000
0.0225274839961591	0.0172730111213859	1.30420132528413	0.192173328387184	0.520663377602647	SVA_D	MYB_48h	MYB	48h	50000
0.029774038624777	0.0231670056356642	1.28519149574262	0.198733684289731	0.474897236742462	SVA_D	MYT1_48h	MYT1	48h	50000
0.0349998808750834	0.0258214739389092	1.35545635225508	0.175280752301899	0.400130696945734	SVA_D	NEUROD1_48h	NEUROD1	48h	50000
0.00122403914218241	0.0235505900854149	0.0519748820621046	0.958548997388041	0.983674790242249	SVA_D	NEUROD2_48h	NEUROD2	48h	50000
0.00485667028908962	0.0209101442254525	0.232263835042224	0.816334426760984	0.931447168586118	SVA_D	NEUROD4_48h	NEUROD4	48h	50000
0.00502527502629047	0.028289058078978	0.177640238577785	0.859006525745028	0.929319738906236	SVA_D	NEUROG3_48h	NEUROG3	48h	50000
-0.0296026736960421	0.0235991651406528	-1.25439495505913	0.209706670529765	0.499289192725221	SVA_D	NR2E1_48h	NR2E1	48h	50000
0.213320568456716	0.0266753832806806	7.99690734382856	1.31389136714765e-15	5.14388470238305e-13	SVA_D	NR5A1_48h	NR5A1	48h	50000
0.0139661481334364	0.0172974392587865	0.807411312419676	0.419434912946684	0.68322969025073	SVA_D	PAX2_48h	PAX2	48h	50000
-0.0112280471868216	0.026339548820734	-0.426280923156251	0.669905718514572	0.853364915222572	SVA_D	PAX5_48h	PAX5	48h	50000
0.0113298678671045	0.0240396487559203	0.471299226629266	0.637429938188541	0.826337154969582	SVA_D	PAX8_48h	PAX8	48h	50000
-0.000915957103370368	0.0151535079332898	-0.0604452188498319	0.951801382251726	0.973309236649063	SVA_D	PDX1_48h	PDX1	48h	50000
-0.000691781478121322	0.0115822238405525	-0.0597278629427977	0.952372713123011	0.977336611238948	SVA_D	PHF8_48h	PHF8	48h	50000
-0.0126167609930921	0.00950478292209375	-1.327411798513	0.184380958827882	0.552582539260867	SVA_D	POU3F2_48h	POU3F2	48h	50000
-0.0124928990224501	0.00901147068768841	-1.38633298108798	0.165650961284472	0.509407606910442	SVA_D	POU4F1_48h	POU4F1	48h	50000
-0.0621666746939668	0.019506148402151	-3.18702972069625	0.00143865371484299	0.0344409207767952	SVA_D	POU4F3_48h	POU4F3	48h	50000
-0.000266667333622396	0.0220803656971343	-0.0120771248665055	0.990364150033596	0.993341354846342	SVA_D	RUNX1_48h	RUNX1	48h	50000
-0.00780751997506239	0.0180735249545687	-0.431986565691424	0.665753777472639	0.854650256225817	SVA_D	RUNX3_48h	RUNX3	48h	50000
0.029296624854839	0.0154651793804083	1.89436049425671	0.0581852236291897	0.277798964034485	SVA_D	SNAI1_48h	SNAI1	48h	50000
-0.0110085210152756	0.0211675056803465	-0.520066992375806	0.603020097213806	0.80850126047673	SVA_D	SNAI2_48h	SNAI2	48h	50000
-0.00594221478059148	0.0129757324239255	-0.457948313548362	0.646992353191237	0.877980957623464	SVA_D	SNAI3_48h	SNAI3	48h	50000
-0.0273730122393094	0.0114485564651263	-2.39095752575365	0.0168096271138717	0.143064543806104	SVA_D	SOX15_48h	SOX15	48h	50000
0.0160222284252117	0.0274458112853674	0.583776819661873	0.559374151586025	0.753781066692084	SVA_D	SOX17_48h	SOX17	48h	50000
0.0167472046252854	0.00892958702945269	1.87547358797755	0.0607357273530263	0.403017580656098	SVA_D	TEAD4_48h	TEAD4	48h	50000
0.0453312938086213	0.0204955929084359	2.21175810873776	0.0269896708905716	0.157708300800877	SVA_D	TFAP2C_48h	TFAP2C	48h	50000
-0.00240728693435235	0.0119827294394009	-0.200896377284198	0.840780741105004	0.949973045144615	SVA_D	WNT3A_48h	WNT3A	48h	50000
0.00862067974567893	0.0115250544758607	0.747994706986849	0.454468260859135	0.750128352051915	SVA_D	ZSCAN4_48h	ZSCAN4	48h	50000
0.0108972455372551	0.00909818829541872	1.1977379653422	0.231035248755442	0.999740552799414	SVA_D	rtTA3G_48h	rtTA3G	48h	50000
-0.0153307991830919	0.0281118873450729	-0.545349339050295	0.585516675648392	0.832342645723861	AmnSINE1	ALX3_48h	ALX3	48h	75000
0.0292712572093943	0.0154605427749147	1.89328781243619	0.0583222513303482	0.119852226483866	AmnSINE1	CDX2_48h	CDX2	48h	75000
0.0790087234311573	0.0200791202095613	3.93486978545677	8.33989785378881e-05	0.00343460258443029	AmnSINE1	DLX2_48h	DLX2	48h	75000
0.0909066708438183	0.0231126718017229	3.93319611093347	8.39818021913802e-05	0.00300143658266585	AmnSINE1	DLX3_48h	DLX3	48h	75000
0.065763807870768	0.0204218200452791	3.22027163714875	0.00128183509695428	0.0263836844319847	AmnSINE1	DLX4_48h	DLX4	48h	75000
0.0841210624672945	0.0221749398611813	3.79351930575261	0.000148771338441077	0.00421689793788156	AmnSINE1	DLX5_48h	DLX5	48h	75000
0.0231450224362544	0.0228171097436983	1.01437135098352	0.310412448302721	0.571674460299978	AmnSINE1	DVL2_48h	DVL2	48h	75000
0.0660591646502545	0.0205970972371701	3.20720749577481	0.00134148152527409	0.0354297021361664	AmnSINE1	EOMES_48h	EOMES	48h	75000
-0.00172173218805886	0.0116368691930229	-0.147954931820593	0.882379169535844	0.994683783952369	AmnSINE1	Emerald_48h	Emerald	48h	75000
0.0317541755525184	0.0205860418092831	1.54251000977756	0.122958550791056	0.399493789526671	AmnSINE1	GATA1_48h	GATA1	48h	75000
0.0193913115261287	0.0159032687150736	1.21932867220869	0.22272750802444	0.499959728717696	AmnSINE1	GATA2_48h	GATA2	48h	75000
0.0026789253449977	0.0159521850704609	0.16793469566488	0.866635029015708	0.921150244233198	AmnSINE1	GATA3_48h	GATA3	48h	75000
0.0342939917557916	0.0270085046168652	1.26974789023962	0.204182705685251	0.431460627437729	AmnSINE1	GATA6_48h	GATA6	48h	75000
0.0974739164562636	0.0268839378880791	3.62573060769812	0.000288545431411888	0.00624169327948873	AmnSINE1	HES1_48h	HES1	48h	75000
0.0279478743748847	0.0204704023154473	1.36528212509994	0.172172978234325	0.461204130852774	AmnSINE1	HEY1_48h	HEY1	48h	75000
0.0657422577396256	0.0167661568852786	3.92112862771492	8.82994151312832e-05	0.00569266683048553	AmnSINE1	HHEX_48h	HHEX	48h	75000
0.0774524400600818	0.0161205500327566	4.80457800153843	1.55705838565799e-06	0.000319975498252717	AmnSINE1	HOXA2_48h	HOXA2	48h	75000
0.0400852512176119	0.0128751783688205	3.11337443795618	0.00185107017173405	0.0485482401645506	AmnSINE1	HOXB3_48h	HOXB3	48h	75000
0.0208085959968734	0.0252608669040655	0.823748293195928	0.410088083413199	0.67210138645628	AmnSINE1	HOXD13_48h	HOXD13	48h	75000
0.0972994274841934	0.0223844012223669	4.3467514059286	1.38549497545797e-05	0.000919047550338213	AmnSINE1	HOXD3_48h	HOXD3	48h	75000
0.0125062224634555	0.0215676867852279	0.579859239796695	0.562013195764152	0.791052820065297	AmnSINE1	IRX2_48h	IRX2	48h	75000
0.00827196444738011	0.0291871421222941	0.283411250499298	0.776863244802019	0.902485004366232	AmnSINE1	KLF1_48h	KLF1	48h	75000
0.0664356694606728	0.0222123224773041	2.99093755407859	0.00278311688591448	0.0653634880063344	AmnSINE1	KLF14_48h	KLF14	48h	75000
0.0542229585072422	0.0279359656011983	1.94097312694702	0.0522693795302257	0.213758358078834	AmnSINE1	KLF2_48h	KLF2	48h	75000
0.0788863366694127	0.0403492399187595	1.95508854264034	0.0505803943069763	0.174693630757708	AmnSINE1	KLF4_48h	KLF4	48h	75000
-0.0068478061237822	0.00909776740246464	-0.75269083290996	0.45164067166374	0.901086452673009	AmnSINE1	KLF5_48h	KLF5	48h	75000
0.0562676755367057	0.0134977560424324	4.16866887798381	3.07103738104027e-05	0.00813740423120559	AmnSINE1	LHX1_48h	LHX1	48h	75000
0.0452766887823975	0.0131917302862015	3.43220243289515	0.000599377331617568	0.0410573472158034	AmnSINE1	LHX3_48h	LHX3	48h	75000
0.0613861018453454	0.0142875742295637	4.29646774596111	1.73998757616236e-05	0.00292998165063424	AmnSINE1	LHX5_48h	LHX5	48h	75000
-0.00311704171770551	0.0167326997791004	-0.186284446554093	0.85222275987998	0.929279101621937	AmnSINE1	MNX1_48h	MNX1	48h	75000
0.0390231949000204	0.0218535988668608	1.7856644636777	0.0741620689361504	0.327182311470268	AmnSINE1	MYB_48h	MYB	48h	75000
0.0194972103208705	0.02925552533255	0.666445401312883	0.505130747981632	0.764785539499029	AmnSINE1	MYT1_48h	MYT1	48h	75000
0.0396675965367256	0.0326396133176763	1.21532066420785	0.224251832438226	0.450696836831838	AmnSINE1	NEUROD1_48h	NEUROD1	48h	75000
0.0683278781727111	0.0297499096300626	2.29674237745129	0.0216392184247869	0.123523871841492	AmnSINE1	NEUROD2_48h	NEUROD2	48h	75000
0.01439458867918	0.0264486302618941	0.544247037999505	0.58627487829819	0.811309680069212	AmnSINE1	NEUROD4_48h	NEUROD4	48h	75000
-0.00172688437891303	0.0357783813935682	-0.0482661403800526	0.961504408536018	0.993373332001137	AmnSINE1	NEUROG3_48h	NEUROG3	48h	75000
-0.0517371325575652	0.0298203112893923	-1.73496285989372	0.082755994537013	0.288243336904342	AmnSINE1	NR2E1_48h	NR2E1	48h	75000
0.0058651176612416	0.0337273361964575	0.173898040066907	0.861946576729721	0.940929729179058	AmnSINE1	NR5A1_48h	NR5A1	48h	75000
0.0115301192528696	0.0218500582403781	0.527692838436575	0.597715816770921	0.793735704984971	AmnSINE1	PAX2_48h	PAX2	48h	75000
-0.0746416061228473	0.0332904783562568	-2.24213077757769	0.0249590221163934	0.145602492511442	AmnSINE1	PAX5_48h	PAX5	48h	75000
-0.0226957507430014	0.0303689608004845	-0.747333795585107	0.454867008335552	0.704144408383849	AmnSINE1	PAX8_48h	PAX8	48h	75000
0.0772047971397095	0.0191585354684445	4.02978595450949	5.59430246873768e-05	0.00418046966300216	AmnSINE1	PDX1_48h	PDX1	48h	75000
0.0240863314838927	0.0146324913099893	1.64608548015671	0.0997549439977349	0.35497213838155	AmnSINE1	PHF8_48h	PHF8	48h	75000
0.0412925835036177	0.012018695162911	3.43569605052006	0.000591704366906733	0.0180141107258272	AmnSINE1	POU3F2_48h	POU3F2	48h	75000
0.0554916754983904	0.0114054433650925	4.86536767770276	1.14565112386486e-06	0.000313908407938972	AmnSINE1	POU4F1_48h	POU4F1	48h	75000
0.0758486032951917	0.0246757577427074	3.07381050203445	0.00211502618331126	0.0404314307600431	AmnSINE1	POU4F3_48h	POU4F3	48h	75000
-0.00922390287559485	0.0279039313940207	-0.330559258670317	0.740979359987187	0.871366285993517	AmnSINE1	RUNX1_48h	RUNX1	48h	75000
0.0289756816158989	0.0228359425278294	1.26886295937149	0.204498199380693	0.475603574063159	AmnSINE1	RUNX3_48h	RUNX3	48h	75000
0.0229140869576464	0.019564152078426	1.17122821708765	0.24151485552573	0.526592072260344	AmnSINE1	SNAI1_48h	SNAI1	48h	75000
0.00764038897833186	0.0267731246578387	0.285375318569508	0.775358266431529	0.89468849681504	AmnSINE1	SNAI2_48h	SNAI2	48h	75000
0.0218192028154887	0.0164305179531319	1.32796804566527	0.18419713441261	0.491591053529759	AmnSINE1	SNAI3_48h	SNAI3	48h	75000
0.0189959280821172	0.0144762471656365	1.3122135775085	0.189456499688109	0.51600601858735	AmnSINE1	SOX15_48h	SOX15	48h	75000
0.098808302083112	0.0347178862781446	2.84603449909084	0.00442925576204695	0.0337115577444685	AmnSINE1	SOX17_48h	SOX17	48h	75000
0.00813308728462284	0.0113077271265319	0.719250402279318	0.471991346586942	0.791789565090748	AmnSINE1	TEAD4_48h	TEAD4	48h	75000
0.000682385341516171	0.0259536115620134	0.0262925003668828	0.979024183310289	0.993528245285257	AmnSINE1	TFAP2C_48h	TFAP2C	48h	75000
0.0130296028000039	0.0151582807043819	0.859569964041987	0.390031896614973	0.681074808016659	AmnSINE1	WNT3A_48h	WNT3A	48h	75000
-0.0436461865167939	0.014586814890596	-2.99216702509417	0.00277193513175326	0.0542507304357424	AmnSINE1	ZSCAN4_48h	ZSCAN4	48h	75000
-0.0157104621067684	0.0115166566514705	-1.36415129687508	0.172537516245613	0.992804564899206	AmnSINE1	rtTA3G_48h	rtTA3G	48h	75000
0.0253300081807408	0.0247343937627	1.02408041303761	0.305804218376952	0.649537642133991	LTR5B	ALX3_48h	ALX3	48h	75000
-0.0136437162253589	0.0136032607314347	-1.00297395563629	0.315875654275145	0.442333539717494	LTR5B	CDX2_48h	CDX2	48h	75000
-0.0222479669328217	0.0176619665457043	-1.25965400711467	0.207802419962439	0.486648402305198	LTR5B	DLX2_48h	DLX2	48h	75000
0.00335977079874281	0.0203362062021599	0.165211286969837	0.868778614954356	0.951063165958759	LTR5B	DLX3_48h	DLX3	48h	75000
0.0125579113922107	0.0179686394775768	0.698879367460279	0.484631965201306	0.743222901857226	LTR5B	DLX4_48h	DLX4	48h	75000
0.000299132918037824	0.0195110950384188	0.0153314264242376	0.987767856244894	0.997475648443862	LTR5B	DLX5_48h	DLX5	48h	75000
-0.0333672656763066	0.0200796980267897	-1.66174140825171	0.0965733948407945	0.321648982808516	LTR5B	DVL2_48h	DVL2	48h	75000
-0.0283583953165764	0.0181228904144706	-1.56478324748535	0.117642584532805	0.366518526234831	LTR5B	EOMES_48h	EOMES	48h	75000
0.0109846370564051	0.010238935870311	1.07282994986386	0.283354655334587	0.90360074424439	LTR5B	Emerald_48h	Emerald	48h	75000
-0.00559790233654695	0.0181129532848828	-0.309055196494048	0.75728133931161	0.886731140903338	LTR5B	GATA1_48h	GATA1	48h	75000
-0.000893111580933897	0.0139928414871999	-0.0638263201759899	0.949108877052129	0.98630530586201	LTR5B	GATA2_48h	GATA2	48h	75000
0.0208614439559691	0.0140357895644371	1.48630355707429	0.137202322641077	0.266923951894596	LTR5B	GATA3_48h	GATA3	48h	75000
0.0566068891802273	0.0237640287065744	2.38204093586904	0.0172221770944041	0.0902248535441839	LTR5B	GATA6_48h	GATA6	48h	75000
-0.00837717572574598	0.0236492487257444	-0.35422587088894	0.72317170411944	0.851564867738039	LTR5B	HES1_48h	HES1	48h	75000
0.0145990762158353	0.0180108252633953	0.810572308727357	0.417616715602074	0.677837635143855	LTR5B	HEY1_48h	HEY1	48h	75000
0.00531150816642982	0.0147520262300288	0.360052787570148	0.718809783381745	0.906424350182142	LTR5B	HHEX_48h	HHEX	48h	75000
-0.00516466099383586	0.0141839886439193	-0.364119086914947	0.715771235986287	0.887761019316124	LTR5B	HOXA2_48h	HOXA2	48h	75000
-0.00295596617265891	0.0113284954276754	-0.260931929710411	0.794146502873357	0.95020149252096	LTR5B	HOXB3_48h	HOXB3	48h	75000
0.0423424000653443	0.0222262714624651	1.90506087072906	0.0567801678328716	0.216080083141761	LTR5B	HOXD13_48h	HOXD13	48h	75000
-0.0117537344690084	0.0196953624094933	-0.596776755087429	0.550660215096874	0.815669249549542	LTR5B	HOXD3_48h	HOXD3	48h	75000
-0.00941313923523978	0.0189767816765775	-0.496034543457816	0.619873086347566	0.833043580950629	LTR5B	IRX2_48h	IRX2	48h	75000
-0.0653881863432301	0.0256809305877083	-2.54617667065877	0.0108951591681999	0.0984156135852782	LTR5B	KLF1_48h	KLF1	48h	75000
-0.0292047273631452	0.0195439675341625	-1.49430903996826	0.135103681726169	0.441762607689709	LTR5B	KLF14_48h	KLF14	48h	75000
-0.076435754575568	0.0245800730179052	-3.10966344647914	0.00187447647730596	0.0302121502812842	LTR5B	KLF2_48h	KLF2	48h	75000
-0.115977038626615	0.0355018585839363	-3.26678780358534	0.00108877564717562	0.0144350577738444	LTR5B	KLF4_48h	KLF4	48h	75000
-0.00339041113928856	0.00800481041725249	-0.423546712859223	0.67189897014183	0.948970710406502	LTR5B	KLF5_48h	KLF5	48h	75000
0.00865245135966528	0.0118763633324414	0.728543841028362	0.466285509720405	0.735675026852539	LTR5B	LHX1_48h	LHX1	48h	75000
0.00209455468651699	0.0116060116594429	0.180471530442829	0.856783424905625	0.930921678185261	LTR5B	LHX3_48h	LHX3	48h	75000
0.0183888188854267	0.0125712281054028	1.46277028236594	0.143539030648171	0.466466963735739	LTR5B	LHX5_48h	LHX5	48h	75000
0.00811625584780394	0.0147226067171907	0.551278452498978	0.581446249489577	0.793934912093741	LTR5B	MNX1_48h	MNX1	48h	75000
-0.0309622614522636	0.0192272913336237	-1.61032882453486	0.107334910805478	0.377048276419245	LTR5B	MYB_48h	MYB	48h	75000
0.00189511299825189	0.0257410606355645	0.0736221799514178	0.941311433515177	0.976217481975251	LTR5B	MYT1_48h	MYT1	48h	75000
-0.00771640691699356	0.0287187261062738	-0.268689038937137	0.788170536447898	0.882041020351034	LTR5B	NEUROD1_48h	NEUROD1	48h	75000
0.00230160044481814	0.026175974331472	0.0879279760773172	0.929934413080897	0.984110242436203	LTR5B	NEUROD2_48h	NEUROD2	48h	75000
0.00581460890434644	0.0232721087706944	0.249853116519829	0.802702375382734	0.917681208939389	LTR5B	NEUROD4_48h	NEUROD4	48h	75000
0.0233655202117959	0.0314802954407283	0.742226840144781	0.457954781389476	0.689448407146794	LTR5B	NEUROG3_48h	NEUROG3	48h	75000
0.00189880558215495	0.0262377951952016	0.0723690983952115	0.942308580694174	0.981720726654767	LTR5B	NR2E1_48h	NR2E1	48h	75000
0.0162909563019277	0.029675688521002	0.548966413716005	0.583031924666314	0.786987356704531	LTR5B	NR5A1_48h	NR5A1	48h	75000
-0.0456704958723584	0.0192252053845856	-2.37555308038354	0.0175279076518684	0.113448347164061	LTR5B	PAX2_48h	PAX2	48h	75000
-0.0123510781511628	0.0292912701522695	-0.421664137026362	0.673272717847544	0.851559565508463	LTR5B	PAX5_48h	PAX5	48h	75000
0.0258616995041895	0.026720884911886	0.967845922373836	0.333127866947409	0.613971091100382	LTR5B	PAX8_48h	PAX8	48h	75000
0.00351745947869493	0.016856997438905	0.208664650477838	0.834711225242193	0.920749420234452	LTR5B	PDX1_48h	PDX1	48h	75000
-0.011148450673664	0.0128746821818618	-0.865920456612922	0.386539590025354	0.684774877156984	LTR5B	PHF8_48h	PHF8	48h	75000
-0.00508651959485197	0.0105748484056924	-0.481001655977773	0.630518262939586	0.84792979491732	LTR5B	POU3F2_48h	POU3F2	48h	75000
-0.00117429994168664	0.0100373502187718	-0.116993022669516	0.906866017034758	0.977788682150069	LTR5B	POU4F1_48h	POU4F1	48h	75000
0.0036975311976295	0.0217114647868629	0.170303166273092	0.864772684180744	0.945006987666555	LTR5B	POU4F3_48h	POU4F3	48h	75000
7.97706833491532e-05	0.0245495459619318	0.00324937509935422	0.997407396452886	0.997407396452886	LTR5B	RUNX1_48h	RUNX1	48h	75000
0.0269282986477662	0.0200926103209189	1.34020907277192	0.180185892744433	0.446122903120253	LTR5B	RUNX3_48h	RUNX3	48h	75000
-6.91744012866104e-05	0.0172139139413026	-0.00401851673724446	0.996793718569956	0.998367663128691	LTR5B	SNAI1_48h	SNAI1	48h	75000
0.0058349773016942	0.0235568858378631	0.247697312023969	0.804370033065791	0.900772167073448	LTR5B	SNAI2_48h	SNAI2	48h	75000
0.00606335679181558	0.0144567590826804	0.419413283235773	0.674916635880706	0.857467503390944	LTR5B	SNAI3_48h	SNAI3	48h	75000
-0.00118385725963459	0.0127372736148881	-0.0929443219505649	0.925948314660238	0.981322525738735	LTR5B	SOX15_48h	SOX15	48h	75000
-0.0379870236904103	0.0305472383250352	-1.2435501791099	0.21367330940549	0.459166722271122	LTR5B	SOX17_48h	SOX17	48h	75000
0.00685400013821763	0.00994941301387593	0.688884874781931	0.49090018508443	0.809629792409162	LTR5B	TEAD4_48h	TEAD4	48h	75000
-0.062226175728938	0.0228358891137066	-2.72492896681604	0.00643465719012722	0.0615033512823787	LTR5B	TFAP2C_48h	TFAP2C	48h	75000
0.00807277144020939	0.0133377059490852	0.605259365518034	0.54501051484405	0.795734712614225	LTR5B	WNT3A_48h	WNT3A	48h	75000
0.00151256851936482	0.0128344944594215	0.117851819107256	0.906185731399246	0.975289528225281	LTR5B	ZSCAN4_48h	ZSCAN4	48h	75000
0.0087551815861588	0.0101331644223944	0.864012584934453	0.387592832748891	0.992804564899206	LTR5B	rtTA3G_48h	rtTA3G	48h	75000
-0.0346951223569977	0.0267866773365619	-1.29523799913927	0.195246496696579	0.521565033658813	LTR5_Hs	ALX3_48h	ALX3	48h	75000
-0.00897484257289609	0.0147320865486438	-0.609203763720915	0.542390655749508	0.66149127451943	LTR5_Hs	CDX2_48h	CDX2	48h	75000
-0.0321800492886419	0.0191274087428147	-1.68240506183204	0.0924990457890719	0.323340954805688	LTR5_Hs	DLX2_48h	DLX2	48h	75000
-0.0329654563197955	0.0220235050867525	-1.49683059939558	0.134446162533588	0.4063042117743	LTR5_Hs	DLX3_48h	DLX3	48h	75000
0.00131954701131866	0.0194594558361431	0.0678100673744324	0.945937208496112	0.992176268583136	LTR5_Hs	DLX4_48h	DLX4	48h	75000
-0.0510777899952213	0.0211300130135028	-2.41730991659025	0.0156406638010792	0.11188448092356	LTR5_Hs	DLX5_48h	DLX5	48h	75000
-0.0836491521279624	0.0217418980812214	-3.8473711823813	0.000119599077840843	0.00774312152773737	LTR5_Hs	DVL2_48h	DVL2	48h	75000
-0.0749104929782524	0.0196265024665877	-3.81680297372293	0.000135419557089327	0.0101194113543545	LTR5_Hs	EOMES_48h	EOMES	48h	75000
-0.0142254108307112	0.0110884767868776	-1.28290035720198	0.199535297056739	0.901197880113406	LTR5_Hs	Emerald_48h	Emerald	48h	75000
0.0428486877015492	0.0196158030372165	2.18439630639916	0.0289396068031184	0.174914388177672	LTR5_Hs	GATA1_48h	GATA1	48h	75000
0.0896306915552986	0.0151538286257692	5.91472252780269	3.35450512896087e-09	1.37870160800292e-06	LTR5_Hs	GATA2_48h	GATA2	48h	75000
0.0977112631762111	0.0152003621415968	6.42821942437923	1.29745511751535e-10	1.77772896549797e-08	LTR5_Hs	GATA3_48h	GATA3	48h	75000
0.281631549158858	0.0257356994231457	10.9432249937443	7.92674525293041e-28	6.5157845979088e-25	LTR5_Hs	GATA6_48h	GATA6	48h	75000
0.00260509867491615	0.0256118441822674	0.101714607365908	0.918983777226666	0.958805449550856	LTR5_Hs	HES1_48h	HES1	48h	75000
-0.0191619910871153	0.0195052126677464	-0.982403597106189	0.325907697397329	0.61959997331831	LTR5_Hs	HEY1_48h	HEY1	48h	75000
-0.0375275445940627	0.0159760400845589	-2.34898913594575	0.0188298643696499	0.141709520578689	LTR5_Hs	HHEX_48h	HHEX	48h	75000
0.032639221509478	0.0153608586953798	2.12483052912238	0.0336075908319506	0.18466322940481	LTR5_Hs	HOXA2_48h	HOXA2	48h	75000
-0.0332699298962451	0.0122684124918549	-2.71183658996903	0.00669435234519673	0.0977457042848248	LTR5_Hs	HOXB3_48h	HOXB3	48h	75000
-0.000772793816450967	0.0240704455294295	-0.0321055052971961	0.974388092155379	0.990950043109143	LTR5_Hs	HOXD13_48h	HOXD13	48h	75000
-0.104136335930268	0.0213294954696434	-4.88226906625511	1.05323507985616e-06	0.000123679890805966	LTR5_Hs	HOXD3_48h	HOXD3	48h	75000
-0.0359168742814204	0.0205512504119022	-1.74767342918557	0.0805291699025162	0.285022049754935	LTR5_Hs	IRX2_48h	IRX2	48h	75000
-0.0107576600389647	0.0278117060755331	-0.386803312596081	0.698904124939176	0.871774189226104	LTR5_Hs	KLF1_48h	KLF1	48h	75000
0.100825671557367	0.021165636227379	4.76364945868921	1.90867166388794e-06	0.000392232026928972	LTR5_Hs	KLF14_48h	KLF14	48h	75000
0.0573045455570628	0.0266194898227036	2.1527289192518	0.03134665354912	0.162034919643227	LTR5_Hs	KLF2_48h	KLF2	48h	75000
0.113620973794756	0.0384475437458667	2.95522061294152	0.00312649121885699	0.0302350091988288	LTR5_Hs	KLF4_48h	KLF4	48h	75000
0.0299462912420286	0.00866900631082588	3.45440874862804	0.000552139446981117	0.10251787697597	LTR5_Hs	KLF5_48h	KLF5	48h	75000
-0.0447057863270355	0.0128616873378204	-3.47588812826885	0.000509768018003152	0.0261893319249119	LTR5_Hs	LHX1_48h	LHX1	48h	75000
-6.55371117453649e-05	0.0125689633236684	-0.00521420184447139	0.995839716771401	0.995839716771401	LTR5_Hs	LHX3_48h	LHX3	48h	75000
-0.0548048366598655	0.0136142762408773	-4.02554169536477	5.69612988105333e-05	0.00659733252084773	LTR5_Hs	LHX5_48h	LHX5	48h	75000
-0.0428960114392061	0.0159441690386523	-2.69038865150114	0.00714019733870741	0.0715761245416767	LTR5_Hs	MNX1_48h	MNX1	48h	75000
0.00200185087520894	0.0208226043507987	0.0961383524118182	0.923411229951659	0.967359490356805	LTR5_Hs	MYB_48h	MYB	48h	75000
-0.0657549018593221	0.0278769102158755	-2.35875860524441	0.0183415237792967	0.118714429500645	LTR5_Hs	MYT1_48h	MYT1	48h	75000
-0.0793200418474426	0.0311016508594325	-2.55034828234484	0.0107656636326277	0.0655509296742221	LTR5_Hs	NEUROD1_48h	NEUROD1	48h	75000
-0.0528346821318378	0.0283479007498232	-1.86379522766487	0.062358650597695	0.225809739168746	LTR5_Hs	NEUROD2_48h	NEUROD2	48h	75000
-0.0620514754385092	0.0252022483126725	-2.4621404673371	0.0138157351858664	0.109365383562957	LTR5_Hs	NEUROD4_48h	NEUROD4	48h	75000
-0.0971414862641743	0.0340922737140419	-2.8493695398252	0.00438309695245654	0.0439548030716217	LTR5_Hs	NEUROG3_48h	NEUROG3	48h	75000
-0.0747300010833861	0.0284149838362923	-2.62995050477344	0.00854338451940254	0.0709359805550393	LTR5_Hs	NR2E1_48h	NR2E1	48h	75000
0.153146005897308	0.0321379197235405	4.7652743928267	1.893363062213e-06	0.000183786560366596	LTR5_Hs	NR5A1_48h	NR5A1	48h	75000
-0.0241612713386739	0.0208203547600463	-1.16046396025099	0.245867701383816	0.494139976864296	LTR5_Hs	PAX2_48h	PAX2	48h	75000
-0.0719868677080991	0.0317216435905436	-2.26932969291537	0.0232542097101316	0.140316013583776	LTR5_Hs	PAX5_48h	PAX5	48h	75000
-0.0181637808647368	0.0289377939111345	-0.627683676251074	0.530215186585677	0.757977188475524	LTR5_Hs	PAX8_48h	PAX8	48h	75000
-0.0195622129203245	0.018256079148513	-1.07154514182296	0.283931611951294	0.596215946081778	LTR5_Hs	PDX1_48h	PDX1	48h	75000
0.0092588731319449	0.0139434786998446	0.66402892214036	0.50667607888115	0.778288886567898	LTR5_Hs	PHF8_48h	PHF8	48h	75000
-0.0493985788930704	0.0114522677571591	-4.31343205909504	1.61169771916571e-05	0.00165601940644276	LTR5_Hs	POU3F2_48h	POU3F2	48h	75000
-0.0262924360454442	0.0108679307792652	-2.41926789740023	0.0155550588507121	0.15221736161054	LTR5_Hs	POU4F1_48h	POU4F1	48h	75000
-0.0705156140247706	0.0235129696107761	-2.9990092783709	0.00271045263366061	0.0474040864865749	LTR5_Hs	POU4F3_48h	POU4F3	48h	75000
-0.0448893425238846	0.026584277847692	-1.68856730963568	0.0913110935292346	0.35741770895729	LTR5_Hs	RUNX1_48h	RUNX1	48h	75000
-0.0568710088270467	0.0217596666337595	-2.61359743162668	0.00896320318464118	0.088924646011797	LTR5_Hs	RUNX3_48h	RUNX3	48h	75000
-0.0687458295904301	0.018642179760968	-3.68764975297397	0.000226669531268751	0.0124214903135276	LTR5_Hs	SNAI1_48h	SNAI1	48h	75000
-0.08916400205661	0.025511579678822	-3.49504041612241	0.000474563303580023	0.014447816131214	LTR5_Hs	SNAI2_48h	SNAI2	48h	75000
-0.0187837720823571	0.0156562351182342	-1.19976302990496	0.230239330116425	0.54199944633469	LTR5_Hs	SNAI3_48h	SNAI3	48h	75000
0.10749453678232	0.0137942940605133	7.79268125724731	6.7368900884706e-15	2.76886182636142e-12	LTR5_Hs	SOX15_48h	SOX15	48h	75000
0.0286773256102628	0.0330817995206248	0.866861114746312	0.386023924486799	0.630303937624396	LTR5_Hs	SOX17_48h	SOX17	48h	75000
-0.0360263943818678	0.010774823074692	-3.34357178137681	0.000827921360104406	0.0580454415704354	LTR5_Hs	TEAD4_48h	TEAD4	48h	75000
0.0422470715084449	0.0247305135345265	1.70829738126802	0.0875898503857978	0.284049900371967	LTR5_Hs	TFAP2C_48h	TFAP2C	48h	75000
-0.0260140211958378	0.0144442605344882	-1.80099362883443	0.071712300812	0.321712328490242	LTR5_Hs	WNT3A_48h	WNT3A	48h	75000
0.0374384703050588	0.0138997098820539	2.6934713474413	0.00707451789699159	0.0882304301119481	LTR5_Hs	ZSCAN4_48h	ZSCAN4	48h	75000
-0.019080462789368	0.0109739293124336	-1.73870837383193	0.0821036786378542	0.992804564899206	LTR5_Hs	rtTA3G_48h	rtTA3G	48h	75000
0.168531336988213	0.0458279869916791	3.67747632072107	0.000235897607643045	0.0149159871909679	LTR6A	ALX3_48h	ALX3	48h	75000
0.0396227600351897	0.0252040537618924	1.57207885721533	0.115935166947414	0.203629716305074	LTR6A	CDX2_48h	CDX2	48h	75000
0.0662821434821702	0.0327242503415601	2.02547477147219	0.0428260442929972	0.211400621920748	LTR6A	DLX2_48h	DLX2	48h	75000
0.046956435190067	0.0376789770239831	1.24622372736337	0.212690429453444	0.501596251940712	LTR6A	DLX3_48h	DLX3	48h	75000
0.0474331973077995	0.033292243266054	1.42475221416408	0.154237561706248	0.419374890405902	LTR6A	DLX4_48h	DLX4	48h	75000
0.0587509902214366	0.0361501883531005	1.62519181497979	0.104130501199456	0.340679541859722	LTR6A	DLX5_48h	DLX5	48h	75000
0.143559395737914	0.0371971033236764	3.85942406559752	0.000113854016396807	0.00774312152773737	LTR6A	DVL2_48h	DVL2	48h	75000
0.0696823145860343	0.0335778534168447	2.07524625594671	0.0379708453236186	0.19630210601267	LTR6A	EOMES_48h	EOMES	48h	75000
0.000895080001205633	0.0189707434617993	0.0471821256245452	0.962368336646855	0.99840069029105	LTR6A	Emerald_48h	Emerald	48h	75000
0.0635555512665155	0.0335602628276558	1.89377394309742	0.0582630802335081	0.267554480178456	LTR6A	GATA1_48h	GATA1	48h	75000
0.0767199060603476	0.0259259926958602	2.95918875548391	0.00308652068943734	0.0551547827547281	LTR6A	GATA2_48h	GATA2	48h	75000
0.0815612574408958	0.0260055733051384	3.13629914956654	0.00171149253013578	0.0100311841231158	LTR6A	GATA3_48h	GATA3	48h	75000
0.159497254886551	0.0440311259917015	3.62237511065719	0.000292314034506753	0.00828559090912244	LTR6A	GATA6_48h	GATA6	48h	75000
0.161638556900969	0.0438176663886574	3.68889012635347	0.00022556788554256	0.00529762291188527	LTR6A	HES1_48h	HES1	48h	75000
0.173766116302313	0.0333705465295673	5.20717022564645	1.9280113642245e-07	6.19117099328212e-05	LTR6A	HEY1_48h	HEY1	48h	75000
0.106750584979399	0.0273329730996573	3.90556067904436	9.41797082939163e-05	0.00569266683048553	LTR6A	HHEX_48h	HHEX	48h	75000
0.0118361627725793	0.0262801541432597	0.450384069593254	0.652436258423009	0.845930963107928	LTR6A	HOXA2_48h	HOXA2	48h	75000
0.0249887771602671	0.0209895100536562	1.19053646780641	0.233843503773158	0.55394628271336	LTR6A	HOXB3_48h	HOXB3	48h	75000
0.148949768136965	0.0411809421220054	3.61695873046509	0.000298494670609943	0.00817875397471244	LTR6A	HOXD13_48h	HOXD13	48h	75000
0.0616199661138425	0.0364916245345002	1.68860572528321	0.091303726450388	0.314023695155728	LTR6A	HOXD3_48h	HOXD3	48h	75000
0.0704932041449024	0.0351601456155283	2.00491786682958	0.0449793469820099	0.215289693162243	LTR6A	IRX2_48h	IRX2	48h	75000
0.0352439756074746	0.0475819276847701	0.740700877883	0.458879687472414	0.745858643175619	LTR6A	KLF1_48h	KLF1	48h	75000
0.00125488722965551	0.0362111055239207	0.0346547616124711	0.972355227551465	0.986115999702554	LTR6A	KLF14_48h	KLF14	48h	75000
0.0694253062227018	0.0455421891522491	1.52441741416098	0.127413310681095	0.345655912144753	LTR6A	KLF2_48h	KLF2	48h	75000
0.175318132722016	0.0657780068590866	2.66530016784474	0.00769541561812842	0.0540652276760817	LTR6A	KLF4_48h	KLF4	48h	75000
0.00870183869385442	0.0148313457305931	0.586719428696539	0.557395858564508	0.927488655344182	LTR6A	KLF5_48h	KLF5	48h	75000
0.0324890958716215	0.0220044434431262	1.4764788737145	0.139824182898788	0.488545956343041	LTR6A	LHX1_48h	LHX1	48h	75000
0.0393925458664395	0.0215036537316466	1.83190012069745	0.0669746104499024	0.366155182487663	LTR6A	LHX3_48h	LHX3	48h	75000
0.0234578758199392	0.0232920049706382	1.00712136415522	0.313883266218004	0.661849324564769	LTR6A	LHX5_48h	LHX5	48h	75000
0.116578750258148	0.0272781316493096	4.27370729626558	1.92746093218852e-05	0.0011316949187564	LTR6A	MNX1_48h	MNX1	48h	75000
0.103808161776082	0.0356244384384189	2.91395924613737	0.00357097428513596	0.0589750220190643	LTR6A	MYB_48h	MYB	48h	75000
0.0581645424160991	0.0476931406216499	1.21955781602891	0.222640584799124	0.491095485662744	LTR6A	MYT1_48h	MYT1	48h	75000
0.0248435963014387	0.0532100374385396	0.466896801757269	0.640576556458574	0.793200129447156	LTR6A	NEUROD1_48h	NEUROD1	48h	75000
0.0618379811213745	0.0484989811654181	1.2750367045951	0.202304529702469	0.464509283283322	LTR6A	NEUROD2_48h	NEUROD2	48h	75000
0.0779049853263568	0.0431173169254296	1.80681431224238	0.0707996333918751	0.275816581270717	LTR6A	NEUROD4_48h	NEUROD4	48h	75000
0.0739050572807288	0.0583268920169655	1.26708375373802	0.205133590908574	0.430152580935835	LTR6A	NEUROG3_48h	NEUROG3	48h	75000
0.162140944179882	0.0486137022260876	3.33529307078514	0.000852961536907383	0.0129839700618124	LTR6A	NR2E1_48h	NR2E1	48h	75000
-0.07058640704036	0.0549834055278868	-1.28377655699336	0.199228461657682	0.456172132263551	LTR6A	NR5A1_48h	NR5A1	48h	75000
0.0508675358820102	0.0356205922855886	1.42803734070953	0.153289838920794	0.398273268520789	LTR6A	PAX2_48h	PAX2	48h	75000
0.0720761369019506	0.0542709210443056	1.32808022261331	0.184160077599828	0.450534475556722	LTR6A	PAX5_48h	PAX5	48h	75000
0.0998234313911118	0.049508450164863	2.0162907757908	0.0437770366374452	0.19451202224854	LTR6A	PAX8_48h	PAX8	48h	75000
0.0702085780538968	0.0312327151833393	2.24791785285926	0.0245874921342907	0.156673787088271	LTR6A	PDX1_48h	PDX1	48h	75000
-0.0339715443920592	0.0238542654167068	-1.42412871654671	0.154417935569045	0.435767026625986	LTR6A	PHF8_48h	PHF8	48h	75000
0.0437329575299958	0.019593225345693	2.23204483990735	0.0256181648943726	0.217094139620353	LTR6A	POU3F2_48h	POU3F2	48h	75000
0.050925355492012	0.0185935250769149	2.73887577967876	0.00616698456051072	0.101385226174796	LTR6A	POU4F1_48h	POU4F1	48h	75000
0.15236126776684	0.0402271739422204	3.78752104201208	0.000152406547742751	0.00736930483791419	LTR6A	POU4F3_48h	POU4F3	48h	75000
0.074289277346005	0.0454839833126622	1.63330631873932	0.102413386944222	0.379206324631308	LTR6A	RUNX1_48h	RUNX1	48h	75000
0.0848144927394553	0.0372283268462535	2.27822467256518	0.0227190630297399	0.153074342708576	LTR6A	RUNX3_48h	RUNX3	48h	75000
0.0118356973086778	0.031894514062472	0.371088811244943	0.710573581359732	0.85165247552346	LTR6A	SNAI1_48h	SNAI1	48h	75000
0.0459901561813756	0.0436465225261085	1.05369577046751	0.292029341160801	0.569037507115096	LTR6A	SNAI2_48h	SNAI2	48h	75000
-0.00177612021219216	0.0267855778108362	-0.0663088257694266	0.94713232720918	0.981768944471558	LTR6A	SNAI3_48h	SNAI3	48h	75000
0.0767595417455492	0.0235996117278423	3.2525764673912	0.00114469744675156	0.026137258367494	LTR6A	SOX15_48h	SOX15	48h	75000
0.122655723672882	0.056598065193885	2.16713633677595	0.0302310350857482	0.128756014717539	LTR6A	SOX17_48h	SOX17	48h	75000
-0.0103565032758163	0.0184341361965797	-0.561811151082731	0.574248212685683	0.852043376945183	LTR6A	TEAD4_48h	TEAD4	48h	75000
0.0203838365024478	0.0423103629626947	0.481769360390985	0.629972743983152	0.837924911899921	LTR6A	TFAP2C_48h	TFAP2C	48h	75000
0.0976224314150097	0.0247114427806965	3.95049501080804	7.81391953445308e-05	0.00583912896120039	LTR6A	WNT3A_48h	WNT3A	48h	75000
0.0260263075882008	0.0237812350712378	1.09440521109344	0.273784666507992	0.593802099919709	LTR6A	ZSCAN4_48h	ZSCAN4	48h	75000
0.0253204326356608	0.018774769678056	1.34864145179131	0.177469631603103	0.992804564899206	LTR6A	rtTA3G_48h	rtTA3G	48h	75000
0.0612569289652871	0.0652084559922916	0.939401616448769	0.347530924704553	0.677957739367264	LTR6B	ALX3_48h	ALX3	48h	75000
0.00646570552107306	0.0358627488321447	0.180290293734475	0.856925010494393	0.906553872106037	LTR6B	CDX2_48h	CDX2	48h	75000
-0.00755832787626888	0.0465630447840122	-0.162324605517724	0.871051155840286	0.953400865646757	LTR6B	DLX2_48h	DLX2	48h	75000
-0.113144823530021	0.0536131063318837	-2.11039485064744	0.0348312807281211	0.176736498509355	LTR6B	DLX3_48h	DLX3	48h	75000
-0.0127219237914932	0.0473713011372439	-0.268557617926418	0.788271678646507	0.913823794031187	LTR6B	DLX4_48h	DLX4	48h	75000
-0.116991459487969	0.0514379465369782	-2.27441932200512	0.0229466794483457	0.140762466466718	LTR6B	DLX5_48h	DLX5	48h	75000
0.0575083845014069	0.0529276913283579	1.08654624938448	0.277244710318008	0.548347838628285	LTR6B	DVL2_48h	DVL2	48h	75000
0.347976202160174	0.0477777593973676	7.28322563781311	3.32640433865998e-13	2.73430436637851e-10	LTR6B	EOMES_48h	EOMES	48h	75000
0.000150163282417271	0.0269933728460337	0.00556296848392307	0.995561447238603	0.99840069029105	LTR6B	Emerald_48h	Emerald	48h	75000
0.157922176224713	0.0477520075518819	3.3071316646349	0.000943494196610928	0.0270550925273818	LTR6B	GATA1_48h	GATA1	48h	75000
0.105670730387887	0.0368899003198878	2.86448945298229	0.00417925070141052	0.0653660857229547	LTR6B	GATA2_48h	GATA2	48h	75000
0.238220175577779	0.0370032343120404	6.43782036913094	1.21803970483646e-10	1.77772896549797e-08	LTR6B	GATA3_48h	GATA3	48h	75000
0.176681962054696	0.0626502577888505	2.820131445431	0.00480303766957835	0.0422588002059667	LTR6B	GATA6_48h	GATA6	48h	75000
0.0467409513225041	0.0623475636396295	0.749683686000435	0.453450164210533	0.69784465041617	LTR6B	HES1_48h	HES1	48h	75000
-0.0527157112973337	0.0474828771365577	-1.11020465642229	0.266918307479936	0.564027888813644	LTR6B	HEY1_48h	HEY1	48h	75000
-0.105083615658447	0.0388915367316191	-2.70196614712356	0.00689632706115907	0.0914319491011734	LTR6B	HHEX_48h	HHEX	48h	75000
-0.0528956971968762	0.0373939201782808	-1.41455340720332	0.157208179597692	0.428569591320923	LTR6B	HOXA2_48h	HOXA2	48h	75000
-0.0106947585176323	0.0298657989477058	-0.358093836242536	0.720275203991707	0.903917889589593	LTR6B	HOXB3_48h	HOXB3	48h	75000
-0.0354905161688161	0.0585967802497729	-0.605673486111954	0.544735435412804	0.751296187767323	LTR6B	HOXD13_48h	HOXD13	48h	75000
-0.0661203787791188	0.0519237789110291	-1.27341230098864	0.202880047086021	0.493360790450137	LTR6B	HOXD3_48h	HOXD3	48h	75000
-0.101928817926221	0.0500292966715955	-2.03738258795255	0.0416190596296568	0.209806684469384	LTR6B	IRX2_48h	IRX2	48h	75000
-0.188874198706939	0.0677037344332552	-2.78971611075809	0.00527821698531627	0.0637967173113341	LTR6B	KLF1_48h	KLF1	48h	75000
-0.0495264982882591	0.0515248806935967	-0.961215195873592	0.336450472752293	0.664830227788535	LTR6B	KLF14_48h	KLF14	48h	75000
-0.168652767371026	0.0648020125114595	-2.6025853339231	0.00925619321205397	0.0787798963987071	LTR6B	KLF2_48h	KLF2	48h	75000
-0.303595262937532	0.093595166109308	-3.24370665236032	0.00118093371643668	0.0151386207819177	LTR6B	KLF4_48h	KLF4	48h	75000
-0.0153824819993789	0.0211034783665485	-0.728907421430671	0.466063065550909	0.901086452673009	LTR6B	KLF5_48h	KLF5	48h	75000
-0.0967312961643943	0.0313099638117799	-3.08947326627062	0.00200665427575474	0.0484674014470768	LTR6B	LHX1_48h	LHX1	48h	75000
0.00068911517133097	0.0305974146966284	0.0225220064558888	0.982031683424389	0.991683100460501	LTR6B	LHX3_48h	LHX3	48h	75000
-0.083653344940868	0.0331423922567138	-2.52405874304145	0.0116051441853767	0.125574060679139	LTR6B	LHX5_48h	LHX5	48h	75000
-0.112896410789309	0.03881389315656	-2.90865980214686	0.00363204848048708	0.043268751463194	LTR6B	MNX1_48h	MNX1	48h	75000
0.0121187773828302	0.0506896605241458	0.239077895916416	0.811046550620201	0.942970671300998	LTR6B	MYB_48h	MYB	48h	75000
-0.0402944143822374	0.0678623577327168	-0.593766791023402	0.552671856968737	0.789869796336196	LTR6B	MYT1_48h	MYT1	48h	75000
-0.20105177885248	0.0757124116813901	-2.65546657922531	0.00792338619378461	0.0544932743288695	LTR6B	NEUROD1_48h	NEUROD1	48h	75000
-0.160939538117175	0.0690089832182256	-2.33215344744668	0.0196981379924471	0.116986653588904	LTR6B	NEUROD2_48h	NEUROD2	48h	75000
-0.133430765219281	0.0613513819232285	-2.17486160925027	0.0296470156074246	0.160967185887532	LTR6B	NEUROD4_48h	NEUROD4	48h	75000
-0.243454244574663	0.0829930481727632	-2.93342936468455	0.00335452552840576	0.0373841108959104	LTR6B	NEUROG3_48h	NEUROG3	48h	75000
-0.23299488330559	0.0691717027996445	-3.36835546727046	0.000756977574078964	0.0119660685748636	LTR6B	NR2E1_48h	NR2E1	48h	75000
0.035803035254167	0.0782353470840994	0.457632471620281	0.647219289231449	0.827872326374266	LTR6B	NR5A1_48h	NR5A1	48h	75000
0.073251962422693	0.0506842915801083	1.44525966801599	0.148393719628297	0.398273268520789	LTR6B	PAX2_48h	PAX2	48h	75000
-0.000474443170032811	0.0772217380999962	-0.00614390690634862	0.995097936628276	0.995097936628276	LTR6B	PAX5_48h	PAX5	48h	75000
0.0360788549148134	0.0704451822295773	0.512155037050429	0.608545669440699	0.818698101931677	LTR6B	PAX8_48h	PAX8	48h	75000
-0.0806976201817387	0.0444408722799665	-1.8158424000628	0.0694029168622088	0.285245988303678	LTR6B	PDX1_48h	PDX1	48h	75000
0.00640941502737803	0.0339421768285669	0.188833352078457	0.850224501868361	0.95132263632037	LTR6B	PHF8_48h	PHF8	48h	75000
-0.00864009799619663	0.0278789582612936	-0.309914664501375	0.756627655674674	0.901373815890699	LTR6B	POU3F2_48h	POU3F2	48h	75000
-0.0144073322093333	0.0264565385139861	-0.544566032389952	0.586054267134138	0.823481380485917	LTR6B	POU4F1_48h	POU4F1	48h	75000
-0.0559992340320064	0.0572392145813016	-0.978336869952435	0.327914354685095	0.626313720033674	LTR6B	POU4F3_48h	POU4F3	48h	75000
-0.101968953989547	0.0647139940830829	-1.57568630146107	0.115106956760113	0.39131446089547	LTR6B	RUNX1_48h	RUNX1	48h	75000
-0.0664560538548516	0.0529710642501298	-1.25457275204148	0.209642094950504	0.478682783470318	LTR6B	RUNX3_48h	RUNX3	48h	75000
-0.0611512440464951	0.0453818906222945	-1.34748119146128	0.17783383919846	0.459322628532089	LTR6B	SNAI1_48h	SNAI1	48h	75000
-0.0320165484362708	0.0621040180896665	-0.515531030376246	0.606185176721542	0.793446202651445	LTR6B	SNAI2_48h	SNAI2	48h	75000
-0.0402585852226969	0.0381129824658318	-1.05629585033889	0.290840202918155	0.593227411411225	LTR6B	SNAI3_48h	SNAI3	48h	75000
-0.061442488584678	0.0335797142509341	-1.82975019160471	0.0672956176446605	0.314301123317676	LTR6B	SOX15_48h	SOX15	48h	75000
-0.0451439909275662	0.0805331538924961	-0.560564050277094	0.575098274379272	0.780266875082719	LTR6B	SOX17_48h	SOX17	48h	75000
-0.0434884363971684	0.0262299067584427	-1.65797144449134	0.0973319960507421	0.490839881924601	LTR6B	TEAD4_48h	TEAD4	48h	75000
-0.0582257717341111	0.0602030087830863	-0.967157172225408	0.333472005262317	0.610498860413418	LTR6B	TFAP2C_48h	TFAP2C	48h	75000
-0.00230870641762478	0.0351619207536579	-0.0656592804983386	0.947649458696505	0.990109137607997	LTR6B	WNT3A_48h	WNT3A	48h	75000
-0.0299008653000958	0.0338363115103741	-0.883691630836544	0.376868636779129	0.683854347532989	LTR6B	ZSCAN4_48h	ZSCAN4	48h	75000
-0.0026267657392286	0.0267145227617825	-0.0983272567753454	0.921673562699161	0.992804564899206	LTR6B	rtTA3G_48h	rtTA3G	48h	75000
-0.158038336891897	0.021786127167814	-7.25408126348298	4.12590144071535e-13	3.39149098426802e-10	LTR7	ALX3_48h	ALX3	48h	75000
-0.207294858747045	0.0119817444713727	-17.3008913052955	5.69404669714467e-67	4.68050638505292e-64	LTR7	CDX2_48h	CDX2	48h	75000
-0.102473850509026	0.0155581251874115	-6.58651664481658	4.56493929595769e-11	3.75238010127722e-08	LTR7	DLX2_48h	DLX2	48h	75000
-0.169615727306513	0.0179121847193818	-9.46929310766769	2.98367679872609e-21	2.45258232855285e-18	LTR7	DLX3_48h	DLX3	48h	75000
-0.0667511100625919	0.0158267801341676	-4.2176051917526	2.47517260108046e-05	0.00184962898008013	LTR7	DLX4_48h	DLX4	48h	75000
-0.12998512342031	0.0171854106946936	-7.56369025620353	4.01162776286578e-14	3.29755802107567e-11	LTR7	DLX5_48h	DLX5	48h	75000
0.0508732762649365	0.0176831258118011	2.87693911169174	0.00401790392453985	0.0532696294511573	LTR7	DVL2_48h	DVL2	48h	75000
0.0200343986038735	0.0159627855935586	1.25506907841686	0.209461881326624	0.463798659157668	LTR7	EOMES_48h	EOMES	48h	75000
-0.0266935442732625	0.00901848366543636	-2.9598705573495	0.00307969998270857	0.374545537633463	LTR7	Emerald_48h	Emerald	48h	75000
0.0267811867894085	0.0159540670018742	1.67864324414975	0.0932303253540524	0.342121997504603	LTR7	GATA1_48h	GATA1	48h	75000
-0.0227393235063822	0.0123249175246471	-1.84498788417112	0.065047559633557	0.290592902275999	LTR7	GATA2_48h	GATA2	48h	75000
-0.0690145401212564	0.0123627631297013	-5.58245267641262	2.37826107245776e-08	1.1499591773884e-06	LTR7	GATA3_48h	GATA3	48h	75000
-0.194411975839787	0.0209313765028862	-9.28806453856391	1.65689888369215e-20	6.80985441197472e-18	LTR7	GATA6_48h	GATA6	48h	75000
-0.107623740281709	0.0208303245058884	-5.16668572548093	2.39558199190034e-07	4.92292099335519e-05	LTR7	HES1_48h	HES1	48h	75000
-0.0418732590546182	0.0158640558492674	-2.63950527232618	0.00830631251440567	0.0775885100777438	LTR7	HEY1_48h	HEY1	48h	75000
-0.0762821207161153	0.0129936320913265	-5.87073115353444	4.3769920183996e-09	1.19929581304149e-06	LTR7	HHEX_48h	HHEX	48h	75000
-0.0380946937124658	0.0124932974497233	-3.04921049592951	0.00229611255644495	0.0349519355814398	LTR7	HOXA2_48h	HOXA2	48h	75000
-0.0896733207169469	0.00997814685415713	-8.98697143143237	2.66267424716286e-19	2.18871823116787e-16	LTR7	HOXB3_48h	HOXB3	48h	75000
-0.207557333998284	0.019577039676256	-10.6020796520129	3.18761436480825e-26	2.62021900787238e-23	LTR7	HOXD13_48h	HOXD13	48h	75000
-0.178280717350325	0.017347712387698	-10.2769006867299	9.69479480936697e-25	7.96912133329965e-22	LTR7	HOXD3_48h	HOXD3	48h	75000
-0.169554761624129	0.0167147596707705	-10.1440143300794	3.79859450573734e-24	3.12244468371609e-21	LTR7	IRX2_48h	IRX2	48h	75000
-0.0768252574020242	0.0226198131087614	-3.39637012174373	0.000683601987985426	0.0166485963257909	LTR7	KLF1_48h	KLF1	48h	75000
0.0409991624281103	0.0172144347495017	2.38167346327169	0.0172393678910679	0.184035849434517	LTR7	KLF14_48h	KLF14	48h	75000
-0.0134981906813539	0.021650442501921	-0.623460267851627	0.532986078178566	0.737566593034985	LTR7	KLF2_48h	KLF2	48h	75000
-0.0899303845405004	0.0312701566064617	-2.87591730582881	0.00403093024256789	0.0360356633517264	LTR7	KLF4_48h	KLF4	48h	75000
0.0479150135810253	0.00705068241373918	6.79579801916146	1.09400284607267e-11	8.99270339471732e-09	LTR7	KLF5_48h	KLF5	48h	75000
-0.0578448418267974	0.0104606636806537	-5.52974874182962	3.22926598961255e-08	2.65445664346151e-05	LTR7	LHX1_48h	LHX1	48h	75000
-0.0481132350038681	0.010222596848353	-4.7065570243651	2.52877364578067e-06	0.00207865193683171	LTR7	LHX3_48h	LHX3	48h	75000
-0.0502343085717677	0.0110727594530446	-4.53674703083659	5.73140302298693e-06	0.00157040442829842	LTR7	LHX5_48h	LHX5	48h	75000
-0.123860794956345	0.0129684666262439	-9.55092059270071	1.36403330434362e-21	1.12123537617045e-18	LTR7	MNX1_48h	MNX1	48h	75000
0.172940625073545	0.0169354365046503	10.2117607081493	1.89760441501522e-24	1.55983082914251e-21	LTR7	MYB_48h	MYB	48h	75000
-0.238208897144491	0.0226729379419456	-10.5063092288449	8.80927785298162e-26	7.24122639515089e-23	LTR7	MYT1_48h	MYT1	48h	75000
-0.206345320799806	0.0252954739448233	-8.1574008555801	3.53379260394602e-16	2.90477752044363e-13	LTR7	NEUROD1_48h	NEUROD1	48h	75000
-0.209428108579562	0.0230558790352848	-9.08350136028439	1.10377174536381e-19	9.07300374689049e-17	LTR7	NEUROD2_48h	NEUROD2	48h	75000
-0.121610765427591	0.0204975009040767	-5.93295572941789	3.00260189263541e-09	2.46813875574631e-06	LTR7	NEUROD4_48h	NEUROD4	48h	75000
-0.210488767914666	0.0277283229805876	-7.59111065108509	3.2487100978906e-14	2.67043970046607e-11	LTR7	NEUROG3_48h	NEUROG3	48h	75000
-0.239805647534818	0.0231102890091955	-10.376575015544	3.44142896436551e-25	2.82885460870845e-22	LTR7	NR2E1_48h	NR2E1	48h	75000
-0.165223683942859	0.0261384674398788	-6.32109301445813	2.62775818207624e-10	5.40004306416668e-08	LTR7	NR5A1_48h	NR5A1	48h	75000
-0.135999318612332	0.0169336528712525	-8.03130427004391	9.9371829829453e-16	8.16836441198103e-13	LTR7	PAX2_48h	PAX2	48h	75000
-0.217557995296977	0.0257997752149828	-8.43255390731596	3.50692987344502e-17	2.8826963559718e-14	LTR7	PAX5_48h	PAX5	48h	75000
-0.188266187135322	0.0235358640030048	-7.99911943369856	1.29058608784572e-15	1.06086176420918e-12	LTR7	PAX8_48h	PAX8	48h	75000
-0.12136710044251	0.0148477673022782	-8.17409769237749	3.07805945006169e-16	1.26508243397535e-13	LTR7	PDX1_48h	PDX1	48h	75000
0.0401386414702761	0.0113400748900883	3.53953936453797	0.000401334265283001	0.0183275981145904	LTR7	PHF8_48h	PHF8	48h	75000
-0.0639021606395163	0.00931435391950475	-6.86061118052448	6.96805686260463e-12	5.727742741061e-09	LTR7	POU3F2_48h	POU3F2	48h	75000
-0.0857914178002499	0.00883911679979691	-9.70588122585064	2.96766893185834e-22	2.43942386198756e-19	LTR7	POU4F1_48h	POU4F1	48h	75000
-0.213213089001572	0.0191235619947579	-11.1492351194834	8.05774616341964e-29	6.62346734633095e-26	LTR7	POU4F3_48h	POU4F3	48h	75000
-0.138835094125375	0.0216218803026153	-6.42104628192681	1.37034745033233e-10	1.12642560417317e-07	LTR7	RUNX1_48h	RUNX1	48h	75000
-0.138687892574458	0.0176976118014003	-7.83653151231876	4.75919390720269e-15	3.91205739172061e-12	LTR7	RUNX3_48h	RUNX3	48h	75000
-0.0594669334616323	0.0151621565663147	-3.92206301270811	8.79577516483465e-05	0.00771212052456422	LTR7	SNAI1_48h	SNAI1	48h	75000
-0.114151473175993	0.0207489398226632	-5.50155690611768	3.79026117507077e-08	1.03853156196939e-05	LTR7	SNAI2_48h	SNAI2	48h	75000
-0.01171739153752	0.0127335237368026	-0.920200235199172	0.357474335070618	0.669348299380519	LTR7	SNAI3_48h	SNAI3	48h	75000
-0.101418314550971	0.011219004343966	-9.03986766040585	1.64528913016045e-19	1.35242766499189e-16	LTR7	SOX15_48h	SOX15	48h	75000
-0.207360914144427	0.0269062039857071	-7.70680673701053	1.32329465127157e-14	1.08774820334523e-11	LTR7	SOX17_48h	SOX17	48h	75000
-0.055510864382163	0.0087633896501309	-6.33440558943237	2.41084919293853e-10	1.98171803659547e-07	LTR7	TEAD4_48h	TEAD4	48h	75000
-0.0532924111488741	0.0201185350218115	-2.64892106165271	0.00807846439755916	0.0698999761557224	LTR7	TFAP2C_48h	TFAP2C	48h	75000
0.098555772581188	0.0117475603584581	8.38946722331406	5.0601971076949e-17	4.15948202252521e-14	LTR7	WNT3A_48h	WNT3A	48h	75000
0.0481409268814923	0.0113046528137078	4.2585055618088	2.06322645583514e-05	0.00217664285854551	LTR7	ZSCAN4_48h	ZSCAN4	48h	75000
-0.00475701291214368	0.00892531987503976	-0.532979543449975	0.594054516650702	0.992804564899206	LTR7	rtTA3G_48h	rtTA3G	48h	75000
-0.0433065396471273	0.0532638307405321	-0.813057173039047	0.416190689157504	0.732566908966741	LTR7Y	ALX3_48h	ALX3	48h	75000
-0.0749911608587106	0.0292935252070233	-2.55999099899151	0.0104688234513326	0.0311788872354907	LTR7Y	CDX2_48h	CDX2	48h	75000
-0.077633074399425	0.0380339869481931	-2.04115005101018	0.0412432360588618	0.210571056151456	LTR7Y	DLX2_48h	DLX2	48h	75000
-0.0642921350715377	0.0437924625677138	-1.46810960840867	0.142083242326834	0.415631406379565	LTR7Y	DLX3_48h	DLX3	48h	75000
-0.0401463953700011	0.0386940411916069	-1.03753431106362	0.299493925157957	0.590369320095541	LTR7Y	DLX4_48h	DLX4	48h	75000
-0.0725690231429	0.0420157607671265	-1.72718574691806	0.0841429397235051	0.30071954979444	LTR7Y	DLX5_48h	DLX5	48h	75000
-0.00152297137909259	0.0432324676311421	-0.0352274913402244	0.971898537418599	0.99365745989812	LTR7Y	DVL2_48h	DVL2	48h	75000
0.0668570527787209	0.0390260880008172	1.7131374473742	0.0866959189243506	0.304390885454217	LTR7Y	EOMES_48h	EOMES	48h	75000
0.010900664719905	0.0220488239760446	0.494387579661768	0.621035518965749	0.95884267694208	LTR7Y	Emerald_48h	Emerald	48h	75000
-0.0027897055216559	0.0390051176699875	-0.0715215255920749	0.94298309321156	0.980399539027876	LTR7Y	GATA1_48h	GATA1	48h	75000
0.0115900763900686	0.0301325330417868	0.384636644187726	0.700508926820855	0.873775929964708	LTR7Y	GATA2_48h	GATA2	48h	75000
0.0462171202170915	0.0302250798093724	1.52909836826172	0.12624354763656	0.25410417464714	LTR7Y	GATA3_48h	GATA3	48h	75000
-0.123849580370312	0.0511740559445997	-2.42016346143033	0.015518479033453	0.0842314514372406	LTR7Y	GATA6_48h	GATA6	48h	75000
-0.0859827785995505	0.050926926979037	-1.68835591896098	0.0913516410752212	0.295634051038708	LTR7Y	HES1_48h	HES1	48h	75000
-0.045893048855337	0.0387850416382687	-1.18326671615726	0.236711320954256	0.530772267948389	LTR7Y	HEY1_48h	HEY1	48h	75000
-0.0505170514387091	0.0317674564102659	-1.59021392164039	0.111795428132119	0.402229536736199	LTR7Y	HHEX_48h	HHEX	48h	75000
-0.0210010265467048	0.0305442187312457	-0.687561424683667	0.491733463930583	0.732255266940108	LTR7Y	HOXA2_48h	HOXA2	48h	75000
-0.0309916522709712	0.0243950638935636	-1.27040668580286	0.203948063340941	0.512665049908991	LTR7Y	HOXB3_48h	HOXB3	48h	75000
-0.203022024837855	0.047862772264321	-4.24175231047359	2.22338232431838e-05	0.00130544305042122	LTR7Y	HOXD13_48h	HOXD13	48h	75000
-0.106513301603971	0.0424125109503203	-2.51136514243958	0.012030891570223	0.0882981506314578	LTR7Y	HOXD3_48h	HOXD3	48h	75000
-0.102227708037862	0.0408650997947374	-2.50158958503331	0.0123681456729006	0.10734689602745	LTR7Y	IRX2_48h	IRX2	48h	75000
0.191848273518904	0.0553020392977924	3.46909943927804	0.000522820478654212	0.015916979016806	LTR7Y	KLF1_48h	KLF1	48h	75000
0.0426489848604195	0.0420866352613721	1.0133617143674	0.310894271755396	0.655269465084451	LTR7Y	KLF14_48h	KLF14	48h	75000
0.292538339615367	0.0529316302500714	5.52672075719739	3.28542552121215e-08	5.40123955687278e-06	LTR7Y	KLF2_48h	KLF2	48h	75000
0.305724177522134	0.0764508371272695	3.99896441962025	6.37479347036566e-05	0.00187145722594306	LTR7Y	KLF4_48h	KLF4	48h	75000
0.1111969023269	0.0172378072369799	6.45075680440094	1.1271139065537e-10	4.6324381559357e-08	LTR7Y	KLF5_48h	KLF5	48h	75000
0.0487829977209477	0.0255748345349938	1.90746093212054	0.0564689235577495	0.327107018933528	LTR7Y	LHX1_48h	LHX1	48h	75000
0.0719540782181958	0.0249926882092618	2.87900515605724	0.00399168200187654	0.0953151763445354	LTR7Y	LHX3_48h	LHX3	48h	75000
0.0252062036562757	0.0270712794969944	0.931104998530793	0.351805535265574	0.69299138102245	LTR7Y	LHX5_48h	LHX5	48h	75000
-0.0499018508984524	0.0317041356109551	-1.57398553648658	0.115499634582579	0.376748808043173	LTR7Y	MNX1_48h	MNX1	48h	75000
0.0562389251131141	0.0414530824346827	1.35668861783027	0.174888729786567	0.477603109251024	LTR7Y	MYB_48h	MYB	48h	75000
-0.13541878024006	0.0554318938972122	-2.44297588841486	0.014571511387475	0.102374208209439	LTR7Y	MYT1_48h	MYT1	48h	75000
-0.164331612479545	0.0618435903985412	-2.65721332510832	0.00788245507860408	0.0544932743288695	LTR7Y	NEUROD1_48h	NEUROD1	48h	75000
-0.102982469990237	0.0563681097204376	-1.82696333974985	0.0677136076075985	0.239916316609681	LTR7Y	NEUROD2_48h	NEUROD2	48h	75000
-0.0818105644636748	0.0501153223515649	-1.63244613872308	0.102594335618299	0.341427303150776	LTR7Y	NEUROD4_48h	NEUROD4	48h	75000
-0.147664298309526	0.0677905807516091	-2.17824211966234	0.0293945217265702	0.144684412330783	LTR7Y	NEUROG3_48h	NEUROG3	48h	75000
-0.0847530446797557	0.0565011573145008	-1.50002316249908	0.133617225803215	0.370112499477482	LTR7Y	NR2E1_48h	NR2E1	48h	75000
-0.202568351916456	0.0639047838657534	-3.16984644439134	0.0015264797745416	0.0278836972149598	LTR7Y	NR5A1_48h	NR5A1	48h	75000
0.0176007814939524	0.0414001167464318	0.425138450738049	0.670738305978705	0.827848179451194	LTR7Y	PAX2_48h	PAX2	48h	75000
0.131270154486634	0.0630765791346356	2.081123553109	0.0374296921211502	0.190101152246464	LTR7Y	PAX5_48h	PAX5	48h	75000
-0.0498126146478176	0.0575414203850627	-0.865682743221759	0.386669970201554	0.66079566633197	LTR7Y	PAX8_48h	PAX8	48h	75000
-0.0448649808561764	0.0363003522520011	-1.23593789241269	0.216489764287566	0.521860956728385	LTR7Y	PDX1_48h	PDX1	48h	75000
0.0485172422028442	0.0277248045257641	1.74995795399596	0.0801341406254344	0.312181344047901	LTR7Y	PHF8_48h	PHF8	48h	75000
-0.036534009007898	0.0227721813897639	-1.60432627786463	0.108650977439181	0.425502135347293	LTR7Y	POU3F2_48h	POU3F2	48h	75000
-0.0303837115772804	0.0216102888266848	-1.40598359517352	0.159734741171376	0.472309198715364	LTR7Y	POU4F1_48h	POU4F1	48h	75000
-0.0502624728261007	0.046754100900719	-1.07503880638902	0.282364603611376	0.578726547488665	LTR7Y	POU4F3_48h	POU4F3	48h	75000
-0.0983694818229765	0.0528605009278988	-1.86092602408652	0.0627628200833833	0.291474791573678	LTR7Y	RUNX1_48h	RUNX1	48h	75000
-0.118560207975034	0.043267903562937	-2.74014218883005	0.0061443051807788	0.0739386705649347	LTR7Y	RUNX3_48h	RUNX3	48h	75000
-0.0542585858411668	0.0370689347262461	-1.46372120596036	0.143278923546238	0.410821718360061	LTR7Y	SNAI1_48h	SNAI1	48h	75000
-0.0150235293364185	0.0507282818938643	-0.296156872961937	0.767112001345135	0.89441995050454	LTR7Y	SNAI2_48h	SNAI2	48h	75000
-0.0563953508286893	0.0311315340572046	-1.81151853053762	0.0700690041103174	0.29089253221556	LTR7Y	SNAI3_48h	SNAI3	48h	75000
0.0534072083325791	0.0274287358019648	1.94712613509346	0.0515274272626238	0.271509905191518	LTR7Y	SOX15_48h	SOX15	48h	75000
-0.07362978692247	0.065781531847448	-1.11930787950063	0.263016329144917	0.513374103582808	LTR7Y	SOX17_48h	SOX17	48h	75000
-0.0340927150937605	0.0214251693745008	-1.5912460012725	0.111563058044457	0.518106405155613	LTR7Y	TEAD4_48h	TEAD4	48h	75000
-0.0598524596091405	0.0491751920494841	-1.21712711460104	0.223563883127795	0.492679656651602	LTR7Y	TFAP2C_48h	TFAP2C	48h	75000
-0.0211318788920229	0.0287209773887172	-0.735764615737778	0.461878781516971	0.725935675730306	LTR7Y	WNT3A_48h	WNT3A	48h	75000
0.135234000460357	0.0276381607233313	4.89301736877869	9.97327841597121e-07	0.000163960697158567	LTR7Y	ZSCAN4_48h	ZSCAN4	48h	75000
0.0137455713167669	0.0218210526464508	0.629922467053971	0.528753546275463	0.992804564899206	LTR7Y	rtTA3G_48h	rtTA3G	48h	75000
0.140855729608374	0.0353278499873893	3.98710166790943	6.70181125790349e-05	0.00612098761555185	MER135	ALX3_48h	ALX3	48h	75000
0.0861497243782842	0.0194293147625998	4.4340073456485	9.25877099689611e-06	9.16952983066096e-05	MER135	CDX2_48h	CDX2	48h	75000
0.144623336763239	0.025226686422501	5.73295019175576	9.94910109235031e-09	4.08908054895598e-06	MER135	DLX2_48h	DLX2	48h	75000
0.174356556087048	0.0290458879160781	6.00279656076667	1.95811277706059e-09	5.36522900914603e-07	MER135	DLX3_48h	DLX3	48h	75000
0.0908005162071399	0.0256642745882385	3.53801218479606	0.00040366185737533	0.0122892609912045	MER135	DLX4_48h	DLX4	48h	75000
0.169196637648382	0.0278676474801749	6.07143598212761	1.28045148099446e-09	5.26265558688722e-07	MER135	DLX5_48h	DLX5	48h	75000
0.0452828512941276	0.0286744951847374	1.57920308631032	0.114298321880901	0.349268478015243	MER135	DVL2_48h	DVL2	48h	75000
0.0400150821585406	0.0258846535641293	1.54589985372619	0.122137599761176	0.368930853754783	MER135	EOMES_48h	EOMES	48h	75000
-0.00410350471859253	0.0146241552401407	-0.280597726925734	0.779020581866118	0.989281835625716	MER135	Emerald_48h	Emerald	48h	75000
0.0558460104124241	0.0258705118740103	2.1586743503335	0.0308820676276239	0.180380502087473	MER135	GATA1_48h	GATA1	48h	75000
0.0125214217846258	0.0199857876949375	0.626516301271306	0.530980345017919	0.768425780994242	MER135	GATA2_48h	GATA2	48h	75000
-0.00734678775954806	0.0200471582088533	-0.366475272106325	0.714011316083708	0.827810016672508	MER135	GATA3_48h	GATA3	48h	75000
0.020040586462154	0.0339417977155173	0.590439747184988	0.554899598605739	0.738070339893071	MER135	GATA6_48h	GATA6	48h	75000
0.0562517068029682	0.0337792282569316	1.66527507304508	0.095866643865572	0.303817288654473	MER135	HES1_48h	HES1	48h	75000
0.0507786562216816	0.0257246976251349	1.97392626189966	0.0483978079006203	0.219795569581822	MER135	HEY1_48h	HEY1	48h	75000
-0.00901444946505762	0.0210701686907512	-0.427829961751304	0.668777496348244	0.885799176078515	MER135	HHEX_48h	HHEX	48h	75000
0.0903900695145789	0.0202588321227288	4.46176112063086	8.15363946477708e-06	0.000837786455005845	MER135	HOXA2_48h	HOXA2	48h	75000
0.0591721579337802	0.0161803255564046	3.65704371815672	0.000255506489433601	0.0128909367258107	MER135	HOXB3_48h	HOXB3	48h	75000
-0.0212876293092764	0.0317455511900877	-0.670570474010962	0.502498525259317	0.722820890345216	MER135	HOXD13_48h	HOXD13	48h	75000
0.176135868153576	0.0281306334334321	6.26135449706035	3.85974411912323e-10	1.05756988863976e-07	MER135	HOXD3_48h	HOXD3	48h	75000
-0.0354320989746291	0.0271042257142594	-1.30725368612867	0.191134968121395	0.467598047011269	MER135	IRX2_48h	IRX2	48h	75000
-0.0210477590764229	0.0366797373833969	-0.573825239161886	0.566089674387907	0.799528715372611	MER135	KLF1_48h	KLF1	48h	75000
0.0183671634827268	0.027914714229614	0.657974261590023	0.510558903140954	0.804220712072665	MER135	KLF14_48h	KLF14	48h	75000
-0.0280240182913403	0.03510739244377	-0.798236962093529	0.424738289463458	0.659134994912522	MER135	KLF2_48h	KLF2	48h	75000
0.0541741800418635	0.0507073044957065	1.06837033797469	0.285360699193986	0.52612875838747	MER135	KLF4_48h	KLF4	48h	75000
0.00468260592914668	0.0114331758930313	0.40956300969714	0.68212898802041	0.950355979919962	MER135	KLF5_48h	KLF5	48h	75000
0.0407432605784801	0.0169627503999395	2.40192537282311	0.016314100145324	0.169749244550081	MER135	LHX1_48h	LHX1	48h	75000
0.0200541703424132	0.0165767181614661	1.209779290875	0.226371587320669	0.571023176932468	MER135	LHX3_48h	LHX3	48h	75000
0.0467432929711728	0.0179553223840032	2.60331126178038	0.0092366190871846	0.111654424848026	MER135	LHX5_48h	LHX5	48h	75000
-0.0574670698471035	0.0210282089659332	-2.73285613340647	0.00628185784831537	0.067060872095003	MER135	MNX1_48h	MNX1	48h	75000
0.00473199066987537	0.0274620774036376	0.172310004094904	0.863194794387178	0.955648725764378	MER135	MYB_48h	MYB	48h	75000
-0.0125500001079973	0.0367656629159211	-0.341351117119734	0.732841274732561	0.911639182101645	MER135	MYT1_48h	MYT1	48h	75000
-0.0906432900931164	0.041019768895384	-2.20974648404995	0.0271290691751257	0.132925133060626	MER135	NEUROD1_48h	NEUROD1	48h	75000
-0.0181373090125984	0.0373869089256434	-0.485124593976747	0.627590937281696	0.827700325900144	MER135	NEUROD2_48h	NEUROD2	48h	75000
-0.0647379780477283	0.0332382275355894	-1.94769645819444	0.0514591042357368	0.227416041299869	MER135	NEUROD4_48h	NEUROD4	48h	75000
-0.0849456999869172	0.0449631463886663	-1.88922944254473	0.0588691693911627	0.204530461473237	MER135	NEUROG3_48h	NEUROG3	48h	75000
0.0628763899014628	0.03747519162169	1.67781369969222	0.0933922075814304	0.302495984031744	MER135	NR2E1_48h	NR2E1	48h	75000
0.0237605957683367	0.0423854407390707	0.560583902255716	0.575084738010468	0.785248595755158	MER135	NR5A1_48h	NR5A1	48h	75000
0.0399461626299715	0.0274592469267159	1.45474356003211	0.145749040515243	0.395398387140362	MER135	PAX2_48h	PAX2	48h	75000
-0.0225153360479962	0.0418362975394712	-0.538177070443524	0.59045815607984	0.807847478265092	MER135	PAX5_48h	PAX5	48h	75000
0.00948604765085863	0.0381649707942739	0.248553777284218	0.803707393360365	0.920697329106755	MER135	PAX8_48h	PAX8	48h	75000
0.108235845349076	0.0240767026195065	4.49545965905585	6.96374307187911e-06	0.00094732316009801	MER135	PDX1_48h	PDX1	48h	75000
0.060241749897176	0.0183887943391726	3.2760032433908	0.00105387491575038	0.0291815253771423	MER135	PHF8_48h	PHF8	48h	75000
0.0425896344821024	0.0151039502637791	2.81976792417259	0.00480848056963056	0.0817238154031049	MER135	POU3F2_48h	POU3F2	48h	75000
0.0208265500219105	0.0143333908762826	1.45300928452124	0.146226978073799	0.451048896277958	MER135	POU4F1_48h	POU4F1	48h	75000
0.104177769006508	0.0310103210910114	3.35945470221863	0.000781779861318018	0.022159415379428	MER135	POU4F3_48h	POU4F3	48h	75000
-0.0393495644285354	0.03506961962701	-1.12204138074623	0.261852375304511	0.551904237180277	MER135	RUNX1_48h	RUNX1	48h	75000
-0.0124842732602923	0.0286979747643896	-0.435022797350273	0.663548503635966	0.825599625385378	MER135	RUNX3_48h	RUNX3	48h	75000
-0.0121064048311459	0.0245864294478745	-0.492401910444647	0.622438270201401	0.810026016513819	MER135	SNAI1_48h	SNAI1	48h	75000
0.0194905220202401	0.0336460387469713	0.579281328385041	0.562403008897273	0.757788768222605	MER135	SNAI2_48h	SNAI2	48h	75000
-0.0101030466258006	0.0206483763709721	-0.489290123556816	0.624639311596991	0.843109218608746	MER135	SNAI3_48h	SNAI3	48h	75000
-0.00622045310711332	0.0181924731578459	-0.341924545010562	0.732409685579086	0.8945627957593	MER135	SOX15_48h	SOX15	48h	75000
0.163628777731723	0.0436302949686313	3.75034773084542	0.000176867678895814	0.00468984619523738	MER135	SOX17_48h	SOX17	48h	75000
0.0146217857025557	0.0142105123492337	1.02894148664134	0.303514127041598	0.696195895558278	MER135	TEAD4_48h	TEAD4	48h	75000
-0.0446896283357078	0.0326160707461884	-1.37017204443396	0.17064179934366	0.416138216873829	MER135	TFAP2C_48h	TFAP2C	48h	75000
0.0310394592328702	0.0190495484660646	1.62940655985441	0.10323578382252	0.375485903991642	MER135	WNT3A_48h	WNT3A	48h	75000
-0.00406185449787105	0.0183313836296944	-0.221579264278304	0.824642690435221	0.937560569208509	MER135	ZSCAN4_48h	ZSCAN4	48h	75000
0.0026727253446243	0.0144730830883175	0.184668693485336	0.85349104511106	0.992804564899206	MER135	rtTA3G_48h	rtTA3G	48h	75000
-0.019369931121239	0.0155984539098253	-1.24178532264906	0.214323919080404	0.537116650866134	MER4A1	ALX3_48h	ALX3	48h	75000
-0.0106612040340646	0.00857889168671148	-1.24272510056032	0.213971824686055	0.326815987502109	MER4A1	CDX2_48h	CDX2	48h	75000
-0.00195541671819957	0.0111385141949065	-0.175554538422528	0.860644914037251	0.95087381631535	MER4A1	DLX2_48h	DLX2	48h	75000
0.00627875006928267	0.0128247192583597	0.489581872538062	0.624432807822129	0.83213502300002	MER4A1	DLX3_48h	DLX3	48h	75000
-0.0281508683969799	0.0113316316305722	-2.48427316689595	0.0129861569560262	0.100725468612637	MER4A1	DLX4_48h	DLX4	48h	75000
-0.00836949508600785	0.0123046794167023	-0.680187983983326	0.49638984052713	0.726166258475506	MER4A1	DLX5_48h	DLX5	48h	75000
-0.0125574274166461	0.0126608469518064	-0.991831546850383	0.321286412939575	0.577599026442375	MER4A1	DVL2_48h	DVL2	48h	75000
-0.0217867201818025	0.0114288495313343	-1.90629162822295	0.056620383122914	0.246253729772674	MER4A1	EOMES_48h	EOMES	48h	75000
-0.00949663857464876	0.00645704587905549	-1.47074045198481	0.141370115023272	0.86056099650459	MER4A1	Emerald_48h	Emerald	48h	75000
0.0205159413994124	0.0114229383636637	1.79603012344648	0.0724981594075399	0.297967435164989	MER4A1	GATA1_48h	GATA1	48h	75000
0.0401704138684138	0.00882443520607419	4.5521795934048	5.32676062544012e-06	0.00109464930852794	MER4A1	GATA2_48h	GATA2	48h	75000
0.0405207294462594	0.0088514855570339	4.57784506173196	4.70412887105908e-06	0.000104507944108394	MER4A1	GATA3_48h	GATA3	48h	75000
0.0940483038931729	0.0149865199283569	6.27552656272245	3.52438472209143e-10	7.24261060389789e-08	MER4A1	GATA6_48h	GATA6	48h	75000
-0.0254206844431709	0.0149140617417856	-1.70447761872598	0.08830057551525	0.289812070167603	MER4A1	HES1_48h	HES1	48h	75000
0.00540453143092927	0.0113582843793475	0.475822866414244	0.634203482752274	0.839477073788035	MER4A1	HEY1_48h	HEY1	48h	75000
-0.00240580112957932	0.00930317065170233	-0.258600128886069	0.795945271254599	0.933777775943099	MER4A1	HHEX_48h	HHEX	48h	75000
-0.0213034080708353	0.00894494452883086	-2.38161432999068	0.0172421356204072	0.12218134034461	MER4A1	HOXA2_48h	HOXA2	48h	75000
-0.00227605839161494	0.00714421851488736	-0.318587454579113	0.750041227418559	0.925379741785698	MER4A1	HOXB3_48h	HOXB3	48h	75000
0.00799240998756288	0.0140166958596187	0.570206421513971	0.568541281490776	0.765406896491839	MER4A1	HOXD13_48h	HOXD13	48h	75000
-0.00923837942713059	0.0124206052004431	-0.743794628203866	0.457005614558889	0.757572620679851	MER4A1	HOXD3_48h	HOXD3	48h	75000
0.00224550552109922	0.0119674104628841	0.187635038345469	0.851163821376164	0.940398738133343	MER4A1	IRX2_48h	IRX2	48h	75000
-0.0152166949917162	0.0161953678099723	-0.939570818660041	0.347444092974437	0.661108899131915	MER4A1	KLF1_48h	KLF1	48h	75000
-0.00621241801097277	0.0123251737552623	-0.504043036985207	0.614234237877831	0.851009707163796	MER4A1	KLF14_48h	KLF14	48h	75000
0.0115304896098452	0.0155102723167379	0.743409875363833	0.457238448399074	0.678853048097811	MER4A1	KLF2_48h	KLF2	48h	75000
-0.00840445428460503	0.022389234310748	-0.375379263442273	0.707380649731157	0.866812601739211	MER4A1	KLF4_48h	KLF4	48h	75000
0.00595314880266218	0.0050481305359756	1.17927790500601	0.238295374539004	0.815344742471029	MER4A1	KLF5_48h	KLF5	48h	75000
-0.00125568642694736	0.00748969312266254	-0.167655257215795	0.866855444915215	0.957098202772506	MER4A1	LHX1_48h	LHX1	48h	75000
-0.00958668832958384	0.00731916924699214	-1.30980552656622	0.190270042372502	0.54111632085703	MER4A1	LHX3_48h	LHX3	48h	75000
-0.00518962842892253	0.00792867227449462	-0.654539404487281	0.512768556091635	0.7658157848622	MER4A1	LHX5_48h	LHX5	48h	75000
0.00669569395812027	0.00928465582705597	0.721156937084158	0.470817675036889	0.726411514891397	MER4A1	MNX1_48h	MNX1	48h	75000
0.00399298744155084	0.0121254393840024	0.329306618514703	0.741925869498191	0.919199600098166	MER4A1	MYB_48h	MYB	48h	75000
-0.00863398510633865	0.0162334891964201	-0.531862559051241	0.594824492572424	0.814909554824221	MER4A1	MYT1_48h	MYT1	48h	75000
-0.00629887418543148	0.0181112390823624	-0.347788141760308	0.728001341699198	0.845489861202532	MER4A1	NEUROD1_48h	NEUROD1	48h	75000
-0.0110602558834067	0.0165075248669783	-0.670012977265397	0.502853841407844	0.745974272944368	MER4A1	NEUROD2_48h	NEUROD2	48h	75000
0.0112759044793492	0.0146761456654738	0.768315110545418	0.442305070204562	0.707343906046985	MER4A1	NEUROD4_48h	NEUROD4	48h	75000
-0.0509139962705503	0.0198529063861514	-2.56456134332381	0.0103346736701505	0.0752884250969153	MER4A1	NEUROG3_48h	NEUROG3	48h	75000
-0.0036819715657522	0.0165464721051731	-0.222523057625139	0.823907995893019	0.93251800349006	MER4A1	NR2E1_48h	NR2E1	48h	75000
0.0141500746989239	0.0187145645497715	0.756099596188394	0.44959446178392	0.713560455117764	MER4A1	NR5A1_48h	NR5A1	48h	75000
-0.00284444450031857	0.0121241172463161	-0.234610441529906	0.814512446988605	0.917163330718676	MER4A1	PAX2_48h	PAX2	48h	75000
-0.0177529839349056	0.0184721008974893	-0.961070104230463	0.336523414612005	0.613711043689649	MER4A1	PAX5_48h	PAX5	48h	75000
0.00196133054768787	0.0168510704458942	0.116392044884351	0.907342493015498	0.959891286047284	MER4A1	PAX8_48h	PAX8	48h	75000
-0.00676897014196106	0.01063085730914	-0.636728529517688	0.524305760231944	0.769605955197603	MER4A1	PDX1_48h	PDX1	48h	75000
-0.0186324052822395	0.00812183627145932	-2.29411239767478	0.0217898084698918	0.179112225622511	MER4A1	PHF8_48h	PHF8	48h	75000
0.00633448500558154	0.00666888490264313	0.949856699891603	0.342191486431635	0.674535735843655	MER4A1	POU3F2_48h	POU3F2	48h	75000
-0.00208376280799476	0.0063286227051877	-0.32926007838746	0.741960391122461	0.914028116093184	MER4A1	POU4F1_48h	POU4F1	48h	75000
-0.0176996763700964	0.0136921663992603	-1.29268633275247	0.196127913749565	0.46326765833949	MER4A1	POU4F3_48h	POU4F3	48h	75000
-0.018673885493174	0.0154818036434071	-1.20618281456672	0.227754984011892	0.523153568962538	MER4A1	RUNX1_48h	RUNX1	48h	75000
-0.0165455735841703	0.0126711266523201	-1.30576972657287	0.191639272988798	0.463316124696447	MER4A1	RUNX3_48h	RUNX3	48h	75000
-0.0286201636564916	0.0108559338782168	-2.63636127278925	0.00838366325891541	0.0913459556248644	MER4A1	SNAI1_48h	SNAI1	48h	75000
-0.0461860916449197	0.014855985867928	-3.10892135032444	0.00187918959165137	0.0313858285508318	MER4A1	SNAI2_48h	SNAI2	48h	75000
-0.0241220820531112	0.0091169369331346	-2.64585378071904	0.00815206593609862	0.0930694194371259	MER4A1	SNAI3_48h	SNAI3	48h	75000
0.00214216281781419	0.00803257651675567	0.266684396139359	0.789713705826027	0.920220866009485	MER4A1	SOX15_48h	SOX15	48h	75000
-0.0381151915186852	0.0192642120571992	-1.9785492085279	0.0478744392850393	0.179504829932315	MER4A1	SOX17_48h	SOX17	48h	75000
-0.00187322642016558	0.00627439915567147	-0.298550725526022	0.765284600524805	0.948814391600889	MER4A1	TEAD4_48h	TEAD4	48h	75000
0.0414462824774105	0.0144010697728078	2.87800025493034	0.00400441658439975	0.0491288124235313	MER4A1	TFAP2C_48h	TFAP2C	48h	75000
-0.00584831583870315	0.00841121479588603	-0.69529978494469	0.48687196434744	0.747563229080952	MER4A1	WNT3A_48h	WNT3A	48h	75000
0.0210540480691824	0.00809433841937977	2.60108324835715	0.00929681346253301	0.10055237718687	MER4A1	ZSCAN4_48h	ZSCAN4	48h	75000
-0.00275187737803957	0.00639034255162551	-0.430630651769923	0.666742259648585	0.992804564899206	MER4A1	rtTA3G_48h	rtTA3G	48h	75000
-0.0886481420672633	0.0378905191791904	-2.33958636586719	0.0193105769351302	0.160336305461384	MER4A1_	ALX3_48h	ALX3	48h	75000
-0.114930617113466	0.0208386702795319	-5.5152567592738	3.49058997695969e-08	7.17316240265216e-07	MER4A1_	CDX2_48h	CDX2	48h	75000
-0.021872533216182	0.0270565234770683	-0.808401464982003	0.418864883557896	0.683148679136093	MER4A1_	DLX2_48h	DLX2	48h	75000
-0.0239705810258819	0.0311529059561417	-0.769449278973483	0.441631723133877	0.709405679811443	MER4A1_	DLX3_48h	DLX3	48h	75000
-0.0437824428976689	0.0275259698846148	-1.59058674703195	0.111711443435176	0.358698462905135	MER4A1_	DLX4_48h	DLX4	48h	75000
-0.0688200062916652	0.0298889290747978	-2.3025249957749	0.0213112939143646	0.134752950750829	MER4A1_	DLX5_48h	DLX5	48h	75000
0.0580692329654931	0.0307545337393427	1.88815195371367	0.0590136366673905	0.252652131982265	MER4A1_	DVL2_48h	DVL2	48h	75000
0.000174163188206887	0.0277621233078995	0.00627341022425796	0.994994610643916	0.994994610643916	MER4A1_	EOMES_48h	EOMES	48h	75000
-0.00258205197868086	0.0156849706107001	-0.16461949740087	0.869244413730644	0.994683783952369	MER4A1_	Emerald_48h	Emerald	48h	75000
0.0108977389972437	0.0277472106640787	0.392750793194208	0.694505891038007	0.85263907172109	MER4A1_	GATA1_48h	GATA1	48h	75000
0.0627812511515974	0.021435520385111	2.92884194195747	0.0034044194641994	0.0595411233951469	MER4A1_	GATA2_48h	GATA2	48h	75000
0.0649039612818243	0.0215013509352366	3.01859922557049	0.00254016756270762	0.0131321870222998	MER4A1_	GATA3_48h	GATA3	48h	75000
0.105869483491142	0.0364039360907724	2.90818781867871	0.0036375337313588	0.0369142311997153	MER4A1_	GATA6_48h	GATA6	48h	75000
-0.170152446596112	0.0362281111012139	-4.69669661000932	2.65383223863974e-06	0.000363575016693644	MER4A1_	HES1_48h	HES1	48h	75000
-0.0538553392936813	0.0275906876065044	-1.95193900426697	0.0509532361768245	0.225180430845966	MER4A1_	HEY1_48h	HEY1	48h	75000
-0.0268574600858835	0.022598579865808	-1.18845786971416	0.234660956557591	0.560730541541686	MER4A1_	HHEX_48h	HHEX	48h	75000
0.0247511285623058	0.0217283777731782	1.13911534587082	0.25466267367881	0.525961602422065	MER4A1_	HOXA2_48h	HOXA2	48h	75000
0.0370409187223215	0.0173540194547312	2.1344287886126	0.0328144733366653	0.224102257398864	MER4A1_	HOXB3_48h	HOXB3	48h	75000
-0.0889381357970165	0.0340483042602376	-2.61211645423647	0.00900211816419724	0.0686131460105416	MER4A1_	HOXD13_48h	HOXD13	48h	75000
-0.0347522015701383	0.0301711762658128	-1.15183449474976	0.249396786136318	0.564749747118604	MER4A1_	HOXD3_48h	HOXD3	48h	75000
-0.034383097348134	0.0290704311526369	-1.18275154460567	0.236915488395357	0.527762957888843	MER4A1_	IRX2_48h	IRX2	48h	75000
-0.0475711905913955	0.03934047102676	-1.20921761610421	0.22658724145725	0.531721475626931	MER4A1_	KLF1_48h	KLF1	48h	75000
-0.0162361725160376	0.0299393345323193	-0.542302384794518	0.587613590338792	0.850384456440998	MER4A1_	KLF14_48h	KLF14	48h	75000
-0.0149887085163279	0.0376541286660027	-0.398062816677549	0.69058625729398	0.848777059093291	MER4A1_	KLF2_48h	KLF2	48h	75000
-0.127313601507011	0.0543852727731007	-2.34095730360998	0.0192398271724779	0.0935806978448333	MER4A1_	KLF4_48h	KLF4	48h	75000
0.00119323877518019	0.0122625404328524	0.0973076322736028	0.922482640105672	0.98906842571684	MER4A1_	KLF5_48h	KLF5	48h	75000
0.049601098703651	0.0181933459945915	2.72633185332683	0.00640737482387868	0.109726293858922	MER4A1_	LHX1_48h	LHX1	48h	75000
0.0578062617146276	0.0177793012382067	3.25132360041267	0.00114975274086988	0.0590685470621902	MER4A1_	LHX3_48h	LHX3	48h	75000
0.0625935940229452	0.0192578897678581	3.25028311915127	0.00115396673938042	0.0311312371317613	MER4A1_	LHX5_48h	LHX5	48h	75000
0.00584614181810443	0.0225548169633151	0.259197041040636	0.795484705119867	0.902285949191421	MER4A1_	MNX1_48h	MNX1	48h	75000
-0.018471199207803	0.0294541582883162	-0.627116858237642	0.530586638706412	0.779223936080636	MER4A1_	MYB_48h	MYB	48h	75000
-0.0264199576049939	0.0394326620555019	-0.670001877322092	0.502860917217102	0.764785539499029	MER4A1_	MYT1_48h	MYT1	48h	75000
-0.0899427485819857	0.0439939449230584	-2.04443472253483	0.0409179229913102	0.171604758667638	MER4A1_	NEUROD1_48h	NEUROD1	48h	75000
-0.105716869545226	0.0400988895574868	-2.63640391820994	0.00838260977220288	0.0662548580072189	MER4A1_	NEUROD2_48h	NEUROD2	48h	75000
0.00287670094089405	0.0356545394077783	0.0806825999908016	0.935694826135767	0.975549955473889	MER4A1_	NEUROD4_48h	NEUROD4	48h	75000
-0.108575989375398	0.0482246773119866	-2.25146119014903	0.0243623831080278	0.126746069081005	MER4A1_	NEUROG3_48h	NEUROG3	48h	75000
-0.0984782099814504	0.0401934435673359	-2.45010631687903	0.0142861593037111	0.0954343712097084	MER4A1_	NR2E1_48h	NR2E1	48h	75000
-0.113981341811116	0.0454600967131561	-2.507283311127	0.0121707095349715	0.0988989194487375	MER4A1_	NR5A1_48h	NR5A1	48h	75000
-0.0806286963203275	0.0294509855976198	-2.73772489049887	0.0061896374401409	0.0635814912081	MER4A1_	PAX2_48h	PAX2	48h	75000
-0.172593288871473	0.0448711218865831	-3.84642241189607	0.000120062732429647	0.00567466675640093	MER4A1_	PAX5_48h	PAX5	48h	75000
-0.170028044327904	0.0409333664037611	-4.15377622868274	3.27791166905694e-05	0.0026944433919648	MER4A1_	PAX8_48h	PAX8	48h	75000
-0.00782885265870121	0.025823143958383	-0.303171940307436	0.761760594270333	0.885108100519591	MER4A1_	PDX1_48h	PDX1	48h	75000
0.0175157200336118	0.0197227630435413	0.888096662467778	0.374494727588799	0.67581179927503	MER4A1_	PHF8_48h	PHF8	48h	75000
0.0455058194393375	0.0161995499307984	2.80907924193759	0.00497103500018886	0.0817238154031049	MER4A1_	POU3F2_48h	POU3F2	48h	75000
-0.0201180224344395	0.0153730191520967	-1.30865786579702	0.190655831015983	0.510485645261036	MER4A1_	POU4F1_48h	POU4F1	48h	75000
-0.0817175292000319	0.033259688243298	-2.45695415429813	0.0140167684302592	0.129903262049932	MER4A1_	POU4F3_48h	POU4F3	48h	75000
-0.0631365634905132	0.037603884767576	-1.6789904522033	0.093162635997129	0.359529045960752	MER4A1_	RUNX1_48h	RUNX1	48h	75000
-0.0264998393531747	0.0307798581831727	-0.860947415529747	0.389272774281748	0.653423077311769	MER4A1_	RUNX3_48h	RUNX3	48h	75000
-0.0332987310092131	0.0263703616793487	-1.26273319320039	0.206693309843	0.491045955754179	MER4A1_	SNAI1_48h	SNAI1	48h	75000
-0.0736970392770728	0.0360866722805825	-2.04222319819518	0.0411367116945755	0.1902852793375	MER4A1_	SNAI2_48h	SNAI2	48h	75000
-0.0332537538340157	0.0221461833316632	-1.50155687488018	0.133220412110571	0.425331926403766	MER4A1_	SNAI3_48h	SNAI3	48h	75000
-0.00217407047826012	0.0195120721628242	-0.111421814152692	0.911282487541303	0.974088692794474	MER4A1_	SOX15_48h	SOX15	48h	75000
0.0471000671897624	0.0467951488097453	1.00651602543795	0.314174213153285	0.567091919809283	MER4A1_	SOX17_48h	SOX17	48h	75000
-0.00571777697518096	0.0152413094332826	-0.375149983025408	0.707551149483252	0.917777991789382	MER4A1_	TEAD4_48h	TEAD4	48h	75000
-0.0145390061911816	0.034982283237946	-0.415610556128906	0.677697493306909	0.860248947571728	MER4A1_	TFAP2C_48h	TFAP2C	48h	75000
-0.00192928865656148	0.0204314362840275	-0.0944274611799916	0.924770131135389	0.984055968158179	MER4A1_	WNT3A_48h	WNT3A	48h	75000
-0.0160711158470496	0.0196611716312226	-0.817403771682058	0.413703163630645	0.706725340794063	MER4A1_	ZSCAN4_48h	ZSCAN4	48h	75000
-0.0020981774053803	0.0155229399003765	-0.135166239053043	0.892481995742352	0.992804564899206	MER4A1_	rtTA3G_48h	rtTA3G	48h	75000
-0.0416887774605309	0.0179283476024005	-2.32529948576795	0.0200615141812067	0.161672202519137	MER4D	ALX3_48h	ALX3	48h	75000
-0.0552552773784106	0.00986010615773631	-5.60392317227304	2.10057986397214e-08	4.7963240227364e-07	MER4D	CDX2_48h	CDX2	48h	75000
-0.000118009595671339	0.0128020140604622	-0.00921804921584959	0.992645216400386	0.998120695568731	MER4D	DLX2_48h	DLX2	48h	75000
-0.0258104731987234	0.0147403184428129	-1.75101191326759	0.0799524264708816	0.295909227082028	MER4D	DLX3_48h	DLX3	48h	75000
-0.0113173030648474	0.0130242008811177	-0.868944142381513	0.384883512034568	0.659113014359198	MER4D	DLX4_48h	DLX4	48h	75000
-0.00912525118942557	0.0141422697721969	-0.645246578973159	0.518771542789851	0.741617753344796	MER4D	DLX5_48h	DLX5	48h	75000
0.0225792645861267	0.0145519326612462	1.55163338861912	0.120758813647935	0.363603460874003	MER4D	DVL2_48h	DVL2	48h	75000
0.0188668317104147	0.0131359456593267	1.43627510342348	0.150932818156514	0.404399151427768	MER4D	EOMES_48h	EOMES	48h	75000
0.000209615420355947	0.00742151867150709	0.0282442758192752	0.977467481807687	0.99840069029105	MER4D	Emerald_48h	Emerald	48h	75000
0.0194495647838793	0.0131288639250525	1.48143547643644	0.138499372775261	0.415498118325783	MER4D	GATA1_48h	GATA1	48h	75000
0.0290258993498048	0.0101424612301666	2.86182009387162	0.00421460163420511	0.0653660857229547	MER4D	GATA2_48h	GATA2	48h	75000
0.0052276252840787	0.0101736041028854	0.513842020115176	0.60736369880922	0.754158550485165	MER4D	GATA3_48h	GATA3	48h	75000
0.0410873146305304	0.0172249385871143	2.38533881689815	0.0170685702080334	0.0902248535441839	MER4D	GATA6_48h	GATA6	48h	75000
-0.0112516410074934	0.0171417436152806	-0.656388361652042	0.511578497908103	0.731754163709083	MER4D	HES1_48h	HES1	48h	75000
0.00245473022167218	0.0130548396182258	0.188032200582927	0.850852475233792	0.93627943057855	MER4D	HEY1_48h	HEY1	48h	75000
0.0217348388358688	0.0106927568562867	2.03266932260692	0.0420933109669271	0.227682413411592	MER4D	HHEX_48h	HHEX	48h	75000
0.0015601109444024	0.0102810251376484	0.151746632608589	0.879387631059494	0.956530573508356	MER4D	HOXA2_48h	HOXA2	48h	75000
0.00225295321050104	0.0082114119327703	0.274368553051139	0.783802991015329	0.946652200695319	MER4D	HOXB3_48h	HOXB3	48h	75000
-0.022525461445277	0.016110334661761	-1.39819947370446	0.162061841034121	0.417601358401402	MER4D	HOXD13_48h	HOXD13	48h	75000
-0.0183282922885555	0.0142758286130201	-1.28386889373549	0.199196146404632	0.490237222588645	MER4D	HOXD3_48h	HOXD3	48h	75000
0.014317791982034	0.013755030338421	1.04091315175374	0.297922890478322	0.597299063349222	MER4D	IRX2_48h	IRX2	48h	75000
0.0715784374188954	0.0186144460430342	3.84531654895424	0.000120605295480805	0.00472579549420953	MER4D	KLF1_48h	KLF1	48h	75000
-0.0241405247366495	0.0141661446038161	-1.70409983886134	0.0883711191640491	0.373255739357422	MER4D	KLF14_48h	KLF14	48h	75000
0.0230268885899191	0.0178164505884103	1.29245095568576	0.196209366225733	0.443088184169101	MER4D	KLF2_48h	KLF2	48h	75000
0.0815351228438883	0.0257332069528385	3.168478883853	0.00153367742401698	0.0184532528013312	MER4D	KLF4_48h	KLF4	48h	75000
0.000370847986349033	0.0058022141755806	0.0639149081931165	0.949038338565034	0.98906842571684	MER4D	KLF5_48h	KLF5	48h	75000
-0.0024353301228272	0.00860832137371607	-0.282904182720574	0.777251924695661	0.91554401223394	MER4D	LHX1_48h	LHX1	48h	75000
-0.0115526615523061	0.00841357800211867	-1.37309733735124	0.169730693157986	0.528209574809851	MER4D	LHX3_48h	LHX3	48h	75000
-0.00589516910317376	0.00911202773175186	-0.646965667436611	0.517658314015268	0.766384244571571	MER4D	LHX5_48h	LHX5	48h	75000
-0.0113050171871793	0.0106729251781904	-1.05922387709422	0.289504983570303	0.594932741236973	MER4D	MNX1_48h	MNX1	48h	75000
0.0314895542026729	0.0139365429409582	2.25949536668294	0.0238585772331692	0.178288640778773	MER4D	MYB_48h	MYB	48h	75000
0.00419211044865953	0.0186673395272704	0.224569250617392	0.822315670654699	0.949358822019892	MER4D	MYT1_48h	MYT1	48h	75000
-0.0281522894843668	0.0208189351735287	-1.35224444716858	0.176305675581614	0.38137701402128	MER4D	NEUROD1_48h	NEUROD1	48h	75000
-0.0112658652449468	0.0189732115537051	-0.593777453704025	0.552664724447453	0.790070266949228	MER4D	NEUROD2_48h	NEUROD2	48h	75000
-0.0306868802782839	0.0168680541021838	-1.81923060552142	0.0688846091672265	0.273541781330726	MER4D	NEUROD4_48h	NEUROD4	48h	75000
0.001744607533365	0.022817961190186	0.0764576431182361	0.9390554386602	0.985828314915306	MER4D	NEUROG3_48h	NEUROG3	48h	75000
0.0273463194487519	0.0190179716866664	1.43791987385934	0.150465535550563	0.394322065831293	MER4D	NR2E1_48h	NR2E1	48h	75000
-0.022113506657391	0.0215099128400711	-1.0280611930791	0.303927993203444	0.593417601931665	MER4D	NR5A1_48h	NR5A1	48h	75000
-0.031123304115479	0.0139350733342415	-2.23345104607396	0.0255253715459745	0.150948600077633	MER4D	PAX2_48h	PAX2	48h	75000
-0.0430313305270449	0.0212314010581137	-2.02677771519935	0.0426925511826082	0.199611234305181	MER4D	PAX5_48h	PAX5	48h	75000
-0.0430081922418601	0.0193680754768141	-2.22057128460419	0.0263862511687674	0.135559365379543	MER4D	PAX8_48h	PAX8	48h	75000
-0.0257897486989282	0.0122185933769327	-2.11069702569989	0.0348052810939307	0.192532017627226	MER4D	PDX1_48h	PDX1	48h	75000
-0.0107599548299702	0.00933199437824364	-1.15301771452581	0.248910816032761	0.5695334617655	MER4D	PHF8_48h	PHF8	48h	75000
-0.00889526629172138	0.00766499699785495	-1.16050486310833	0.245851057656618	0.608713898276237	MER4D	POU3F2_48h	POU3F2	48h	75000
-0.0115737168687537	0.00727399198925264	-1.59110937788409	0.111590807026666	0.415057209845791	MER4D	POU4F1_48h	POU4F1	48h	75000
0.00176620980150386	0.0157372068488261	0.112231466388561	0.910640509770557	0.959253312575096	MER4D	POU4F3_48h	POU4F3	48h	75000
0.00724387828396373	0.0177924078032219	0.407133107788367	0.683912663552177	0.835328691589732	MER4D	RUNX1_48h	RUNX1	48h	75000
-0.0188771577032503	0.0145638038490077	-1.29616945538143	0.194925470394856	0.465781211234219	MER4D	RUNX3_48h	RUNX3	48h	75000
-0.0208167311391857	0.0124772132699171	-1.66837984483085	0.0952490963056117	0.327593126205912	MER4D	SNAI1_48h	SNAI1	48h	75000
-0.0254593064813044	0.0170748989825799	-1.49103701915183	0.135960591328391	0.372532020239791	MER4D	SNAI2_48h	SNAI2	48h	75000
-0.0243696393063242	0.0104788224048619	-2.32560858126743	0.0200450017669453	0.152564735670639	MER4D	SNAI3_48h	SNAI3	48h	75000
0.000466136774770017	0.00923238799229328	0.0504892965026084	0.959732760504777	0.992518705920928	MER4D	SOX15_48h	SOX15	48h	75000
-0.0454514705755029	0.0221416592769798	-2.05275810665002	0.0401032996442812	0.160753272599584	MER4D	SOX17_48h	SOX17	48h	75000
-0.0196875203622123	0.00721163888490508	-2.72996480778051	0.00633720677688065	0.168667427298846	MER4D	TEAD4_48h	TEAD4	48h	75000
-0.0127326088800017	0.0165521173413444	-0.769243512320796	0.44175384160777	0.699656373413462	MER4D	TFAP2C_48h	TFAP2C	48h	75000
0.0199944599700708	0.00966735414012813	2.06824532134144	0.0386241285342696	0.210035901291474	MER4D	WNT3A_48h	WNT3A	48h	75000
-0.00261800525920126	0.00930299759317641	-0.281415235571115	0.778393561145624	0.933597755144894	MER4D	ZSCAN4_48h	ZSCAN4	48h	75000
-0.0069176283374414	0.00734485203489869	-0.941833586922193	0.346290862214914	0.992804564899206	MER4D	rtTA3G_48h	rtTA3G	48h	75000
0.0082379343820421	0.0145441209995006	0.566409917954133	0.57111870667215	0.829987927575541	MER4D1	ALX3_48h	ALX3	48h	75000
-0.00740532459151611	0.00799883938978193	-0.925799885540394	0.354552036584381	0.479345023145331	MER4D1	CDX2_48h	CDX2	48h	75000
-0.005289750396214	0.0103854109558749	-0.509344350328443	0.610514017142994	0.832450227326526	MER4D1	DLX2_48h	DLX2	48h	75000
-0.0023794676891461	0.0119578788514931	-0.19898743905145	0.842273700923593	0.949456859208146	MER4D1	DLX3_48h	DLX3	48h	75000
-0.00314953485238333	0.0105656983278835	-0.298090552526141	0.765635782791753	0.90379321367149	MER4D1	DLX4_48h	DLX4	48h	75000
-0.00890372483991092	0.0114727043713483	-0.776078991640968	0.437707476743881	0.711058391074052	MER4D1	DLX5_48h	DLX5	48h	75000
-0.011991405220745	0.0118049493638272	-1.01579471890741	0.309734019854159	0.571674460299978	MER4D1	DVL2_48h	DVL2	48h	75000
-0.0141723651474289	0.0106564173566079	-1.32993713301224	0.183547462916607	0.439882373288188	MER4D1	EOMES_48h	EOMES	48h	75000
-0.00617462175572445	0.00602059477129124	-1.02558335019784	0.30509495167029	0.909106884604259	MER4D1	Emerald_48h	Emerald	48h	75000
0.0175076915673681	0.0106505927322431	1.6438232131782	0.100221510536528	0.358310953536935	MER4D1	GATA1_48h	GATA1	48h	75000
0.0247452755411939	0.008227937321238	3.00747010764426	0.00263615003034598	0.0522623343278648	MER4D1	GATA2_48h	GATA2	48h	75000
0.0124414810435912	0.00825318344719107	1.50747661471472	0.131692016988317	0.261366022228629	MER4D1	GATA3_48h	GATA3	48h	75000
0.0032521216065495	0.0139734963432394	0.2327349953559	0.81596852408702	0.899096684717869	MER4D1	GATA6_48h	GATA6	48h	75000
0.0033757752553359	0.0139059872451389	0.242756964739484	0.808195067019574	0.91216487975591	MER4D1	HES1_48h	HES1	48h	75000
-0.00732543726902075	0.0105905821436678	-0.691693541454722	0.489134291755225	0.731033432405082	MER4D1	HEY1_48h	HEY1	48h	75000
0.00151757019810753	0.0086743358384071	0.17494944009295	0.861120351600699	0.960882936971879	MER4D1	HHEX_48h	HHEX	48h	75000
0.00199618219055396	0.00834032734790759	0.239340988343193	0.810842555574982	0.91816156020094	MER4D1	HOXA2_48h	HOXA2	48h	75000
0.00264511077831764	0.00666125370852724	0.397089030692762	0.691304177074648	0.895238159724511	MER4D1	HOXB3_48h	HOXB3	48h	75000
-0.00241433922160944	0.0130692942569877	-0.18473371049233	0.853438951044312	0.923061602313716	MER4D1	HOXD13_48h	HOXD13	48h	75000
-0.0161948616610073	0.0115810523529147	-1.39839292384612	0.162003773615022	0.44389033970516	MER4D1	HOXD3_48h	HOXD3	48h	75000
0.0181659999466142	0.0111585776428642	1.6279852619237	0.103536815192459	0.328599467522012	MER4D1	IRX2_48h	IRX2	48h	75000
-0.0164317360182412	0.0151006229828614	-1.08814954435261	0.276536424049058	0.584778296929292	MER4D1	KLF1_48h	KLF1	48h	75000
-0.00140044228361052	0.0114921613261874	-0.121860653001738	0.90301006200778	0.975393260145066	MER4D1	KLF14_48h	KLF14	48h	75000
-0.0183369983010226	0.014453296270725	-1.26870701032844	0.204553834737348	0.450786198804559	MER4D1	KLF2_48h	KLF2	48h	75000
0.00623314297356776	0.0208755318611355	0.298586067891863	0.765257630897013	0.88750428269248	MER4D1	KLF4_48h	KLF4	48h	75000
-0.000924143508718607	0.00470691061796141	-0.196337594598059	0.844347052776107	0.987569395880026	MER4D1	KLF5_48h	KLF5	48h	75000
0.0120321334693899	0.00698341835519402	1.72295756281604	0.0849048396396324	0.387732101020988	MER4D1	LHX1_48h	LHX1	48h	75000
0.00690795047612655	0.00682444116965809	1.01223679776737	0.31143169056224	0.656402178569644	MER4D1	LHX3_48h	LHX3	48h	75000
0.012715288998872	0.00739204692557057	1.72013099036036	0.085417280356767	0.375404172348788	MER4D1	LHX5_48h	LHX5	48h	75000
0.00249025280001164	0.00865943339438397	0.28757687559866	0.773672313488573	0.899517173532683	MER4D1	MNX1_48h	MNX1	48h	75000
0.00602256801704934	0.011305847333452	0.532694970966895	0.59424805600171	0.81958372824397	MER4D1	MYB_48h	MYB	48h	75000
0.0174546509541023	0.0151360919407489	1.15318082252866	0.248843876544763	0.521810373774989	MER4D1	MYT1_48h	MYT1	48h	75000
0.0147296491317283	0.0168868381395885	0.872256192069312	0.383074483670971	0.613815254537112	MER4D1	NEUROD1_48h	NEUROD1	48h	75000
-0.0105544064333848	0.0153917446338161	-0.685718655323615	0.492894983132706	0.738503027229241	MER4D1	NEUROD2_48h	NEUROD2	48h	75000
-0.0254093154579537	0.0136841217451757	-1.85684663810535	0.0633411884998766	0.259037099238301	MER4D1	NEUROD4_48h	NEUROD4	48h	75000
-0.00473424019143645	0.0185129276044569	-0.255726176463668	0.798163751161919	0.934601999223786	MER4D1	NEUROG3_48h	NEUROG3	48h	75000
0.00220440627173229	0.0154281028819451	0.14288252344441	0.886383765757139	0.948752050734167	MER4D1	NR2E1_48h	NR2E1	48h	75000
-0.00469515635765663	0.0174496216774553	-0.26906923510684	0.78787795588967	0.894524419532195	MER4D1	NR5A1_48h	NR5A1	48h	75000
-0.00306607391834248	0.0113046090688179	-0.271223347899734	0.786220821348262	0.903895598249389	MER4D1	PAX2_48h	PAX2	48h	75000
-0.00905851019154952	0.0172235295334089	-0.525938088007948	0.598934483727008	0.81107766989061	MER4D1	PAX5_48h	PAX5	48h	75000
-0.0253129696835113	0.0157121072683868	-1.61104868055742	0.107177932979235	0.31920384387294	MER4D1	PAX8_48h	PAX8	48h	75000
0.00939338678807865	0.00991216070706096	0.947662882562753	0.343307502488162	0.653237886678864	MER4D1	PDX1_48h	PDX1	48h	75000
0.0080661561842682	0.00757095372046301	1.06540820114469	0.286698436234716	0.608150240834189	MER4D1	PHF8_48h	PHF8	48h	75000
-0.00823364723211808	0.00621815709079404	-1.32412982044278	0.185468391634569	0.538214560588263	MER4D1	POU3F2_48h	POU3F2	48h	75000
-0.0107363765189533	0.00590086191089891	-1.81945903514929	0.0688469533973268	0.344996584028661	MER4D1	POU4F1_48h	POU4F1	48h	75000
-0.0101492064836801	0.0127665546704493	-0.794983983202015	0.426628092256495	0.69169288330343	MER4D1	POU4F3_48h	POU4F3	48h	75000
-0.0447349196088299	0.014433797722238	-3.09931734320395	0.00194117543488316	0.0464993955515409	MER4D1	RUNX1_48h	RUNX1	48h	75000
-0.0214391060008034	0.0118146445858322	-1.81462132398909	0.0695904932260294	0.287669186608765	MER4D1	RUNX3_48h	RUNX3	48h	75000
-0.0334586426877893	0.0101219707456659	-3.30554627438693	0.000948846526464819	0.0268948911984166	MER4D1	SNAI1_48h	SNAI1	48h	75000
-0.0232383772347445	0.013851767442932	-1.67764708225752	0.093424749479393	0.299981031531488	MER4D1	SNAI2_48h	SNAI2	48h	75000
-0.0277439846240023	0.008500710720931	-3.26372529719065	0.00110060861279104	0.0311965613694562	MER4D1	SNAI3_48h	SNAI3	48h	75000
-0.00872198402097825	0.00748967805169644	-1.16453390396436	0.244215476052346	0.555680586941695	MER4D1	SOX15_48h	SOX15	48h	75000
-0.0244041468848257	0.0179620756761385	-1.35864848388569	0.174266568575789	0.411629653360053	MER4D1	SOX17_48h	SOX17	48h	75000
0.00153547787151438	0.0058574610983035	0.262140515446035	0.793214620848252	0.954644829190722	MER4D1	TEAD4_48h	TEAD4	48h	75000
-0.00340447834173903	0.013427668495223	-0.253542030989981	0.799850842592018	0.927330596065781	MER4D1	TFAP2C_48h	TFAP2C	48h	75000
0.0142866036678792	0.00784260375202258	1.82166588031363	0.0685140431423924	0.311152173828987	MER4D1	WNT3A_48h	WNT3A	48h	75000
-0.00753440802066908	0.00754682670287703	-0.998354449797659	0.318114264392394	0.626713226596242	MER4D1	ZSCAN4_48h	ZSCAN4	48h	75000
0.00402406175934032	0.00595840012193071	0.675359438270889	0.499456362632559	0.992804564899206	MER4D1	rtTA3G_48h	rtTA3G	48h	75000
0.0133819105577792	0.0410556655207763	0.325945527566891	0.744467475097507	0.907941045296959	PRIMA4_LTR	ALX3_48h	ALX3	48h	75000
0.0268281115898564	0.0225794143266697	1.18816684975608	0.23477027038481	0.349603554812163	PRIMA4_LTR	CDX2_48h	CDX2	48h	75000
-0.0747716001733481	0.0293164252540527	-2.55050196350293	0.0107609192929258	0.0811511528328897	PRIMA4_LTR	DLX2_48h	DLX2	48h	75000
-0.0900652782406951	0.0337557567291473	-2.6681457318042	0.00763055318813462	0.0681417370472604	PRIMA4_LTR	DLX3_48h	DLX3	48h	75000
-0.00741529324014861	0.0298256909841138	-0.248621004090006	0.803655386531118	0.918782653308176	PRIMA4_LTR	DLX4_48h	DLX4	48h	75000
-0.106841732951892	0.0323856681292645	-3.29904365491065	0.000971095187486162	0.0181418237298551	PRIMA4_LTR	DLX5_48h	DLX5	48h	75000
0.00938726908140322	0.0333235508277562	0.281700744615255	0.778174612578403	0.907219203225083	PRIMA4_LTR	DVL2_48h	DVL2	48h	75000
-0.0516766481598186	0.0300812121957295	-1.71790444559129	0.0858226977167994	0.304390885454217	PRIMA4_LTR	EOMES_48h	EOMES	48h	75000
-0.0116822056320803	0.0169952134227082	-0.687382108215895	0.491846424398718	0.941394481235834	PRIMA4_LTR	Emerald_48h	Emerald	48h	75000
0.0910908280441957	0.0300649733566512	3.02979906097418	0.00244891120944599	0.0410817349829511	PRIMA4_LTR	GATA1_48h	GATA1	48h	75000
0.144791879434764	0.0232261314777374	6.23400756917049	4.59717511448175e-10	3.778877944104e-07	PRIMA4_LTR	GATA2_48h	GATA2	48h	75000
0.163006043771239	0.0232974686375992	6.99672768346033	2.63816471652078e-12	2.16857139698008e-09	PRIMA4_LTR	GATA3_48h	GATA3	48h	75000
0.159063644941785	0.0394448888459625	4.03255401638854	5.52882336034142e-05	0.00252482933455592	PRIMA4_LTR	GATA6_48h	GATA6	48h	75000
0.0509720897964674	0.0392544813236085	1.2985037141686	0.194122669553208	0.449489674289399	PRIMA4_LTR	HES1_48h	HES1	48h	75000
0.0375067321129842	0.0298954701186201	1.25459582887186	0.209633713380866	0.510155716547493	PRIMA4_LTR	HEY1_48h	HEY1	48h	75000
-0.00694961456987028	0.0244863173012619	-0.283816242531176	0.776552848588586	0.927507547394522	PRIMA4_LTR	HHEX_48h	HHEX	48h	75000
0.0323945108406411	0.0235434614222985	1.37594511952094	0.168847236723761	0.443426289415117	PRIMA4_LTR	HOXA2_48h	HOXA2	48h	75000
-0.000736261843396598	0.018803859827128	-0.0391548251351249	0.968767168759886	0.990737541311786	PRIMA4_LTR	HOXB3_48h	HOXB3	48h	75000
-0.0259002373840109	0.0368926155081483	-0.702043946390584	0.482656323980151	0.711009853605169	PRIMA4_LTR	HOXD13_48h	HOXD13	48h	75000
-0.0693736438155856	0.0326917106379623	-2.12205609500983	0.0338398788722033	0.173852377705944	PRIMA4_LTR	HOXD3_48h	HOXD3	48h	75000
-0.0276072871580249	0.0315177158183144	-0.875929185895596	0.381074412027901	0.672195636667242	PRIMA4_LTR	IRX2_48h	IRX2	48h	75000
0.00338286235139645	0.0426268081385814	0.079359973198055	0.93674674874824	0.975926270559003	PRIMA4_LTR	KLF1_48h	KLF1	48h	75000
-0.020379656968928	0.0324407943517146	-0.628210787565098	0.529869873978369	0.814684621864025	PRIMA4_LTR	KLF14_48h	KLF14	48h	75000
-0.0546773358304387	0.0407994586037193	-1.34014856328153	0.180205560090253	0.418443419192621	PRIMA4_LTR	KLF2_48h	KLF2	48h	75000
-0.0212134510270337	0.0589281834765603	-0.359988205566726	0.718858078398117	0.870900771211373	PRIMA4_LTR	KLF4_48h	KLF4	48h	75000
-0.0167067109809316	0.0132871161329727	-1.25736170390451	0.208630896511745	0.793502033423564	PRIMA4_LTR	KLF5_48h	KLF5	48h	75000
-0.0313968828311206	0.0197129849744961	-1.59270059160197	0.111236208044954	0.441895684098426	PRIMA4_LTR	LHX1_48h	LHX1	48h	75000
-0.0149182468978858	0.0192643421441499	-0.77439690316215	0.438701231293084	0.768515326181327	PRIMA4_LTR	LHX3_48h	LHX3	48h	75000
-0.0216276331510394	0.0208665541641394	-1.03647363052439	0.29998823972913	0.650731532133515	PRIMA4_LTR	LHX5_48h	LHX5	48h	75000
0.032969943303373	0.0244375292961767	1.34915207277239	0.177296662509388	0.455001078621437	PRIMA4_LTR	MNX1_48h	MNX1	48h	75000
0.014137266456722	0.0319145905683313	0.44297188856154	0.657788746113899	0.85554169193928	PRIMA4_LTR	MYB_48h	MYB	48h	75000
-0.041281434103497	0.0427265849452463	-0.9661767762717	0.333962261753642	0.619345063176434	PRIMA4_LTR	MYT1_48h	MYT1	48h	75000
0.0509935891970017	0.0476689444932462	1.06974445813933	0.284741565091939	0.527156681318859	PRIMA4_LTR	NEUROD1_48h	NEUROD1	48h	75000
-0.0372265538123246	0.0434486001863759	-0.856795239723227	0.391563795064295	0.664841180566777	PRIMA4_LTR	NEUROD2_48h	NEUROD2	48h	75000
0.0205432061865348	0.0386272678807942	0.531831716649809	0.594845855519811	0.815209167180541	PRIMA4_LTR	NEUROD4_48h	NEUROD4	48h	75000
0.0239329074973722	0.0522530156557086	0.458019641489486	0.646941111503202	0.832215326534636	PRIMA4_LTR	NEUROG3_48h	NEUROG3	48h	75000
-0.00481024237549408	0.0435510394967602	-0.110450690295278	0.912052573421506	0.961163096605741	PRIMA4_LTR	NR2E1_48h	NR2E1	48h	75000
0.064332155065004	0.0492576193565959	1.30603459739451	0.191549188304447	0.44651164738491	PRIMA4_LTR	NR5A1_48h	NR5A1	48h	75000
-0.032026911642806	0.0319111867103785	-1.00362646909618	0.315565478350739	0.580301617906729	PRIMA4_LTR	PAX2_48h	PAX2	48h	75000
0.0974315613664148	0.0486196042096636	2.00395628368874	0.0450822673384738	0.209365105944776	PRIMA4_LTR	PAX5_48h	PAX5	48h	75000
0.0457936369998305	0.044352723875108	1.03248759036266	0.301850736588694	0.585191758197894	PRIMA4_LTR	PAX8_48h	PAX8	48h	75000
-0.0653126620086271	0.0279802791260848	-2.33423911585424	0.0195887090232906	0.143767132295936	PRIMA4_LTR	PDX1_48h	PDX1	48h	75000
0.00426189870695705	0.0213704310350083	0.199429702656692	0.84192776098298	0.949778136929739	PRIMA4_LTR	PHF8_48h	PHF8	48h	75000
-0.0441909853799245	0.01755280959686	-2.51760181958732	0.0118200113199517	0.138236549348867	PRIMA4_LTR	POU3F2_48h	POU3F2	48h	75000
-0.0596148899095098	0.0166572303333323	-3.5789197073307	0.000345319072724155	0.0177407673612035	PRIMA4_LTR	POU4F1_48h	POU4F1	48h	75000
-0.0801671464870138	0.0360380237482748	-2.2245156129254	0.0261199867343951	0.167739289809943	PRIMA4_LTR	POU4F3_48h	POU4F3	48h	75000
-0.0444871735068471	0.0407445621919468	-1.09185547993543	0.274903980444661	0.570972984037461	PRIMA4_LTR	RUNX1_48h	RUNX1	48h	75000
-0.0471727574956792	0.0333508788807652	-1.41443821208819	0.157241978550437	0.411633459772163	PRIMA4_LTR	RUNX3_48h	RUNX3	48h	75000
-0.0898794725024291	0.0285727024494362	-3.14564128687108	0.00165858828698968	0.0368475559974465	PRIMA4_LTR	SNAI1_48h	SNAI1	48h	75000
-0.0376717446481292	0.0391012560797849	-0.963440779786236	0.335332880683586	0.608484829849685	PRIMA4_LTR	SNAI2_48h	SNAI2	48h	75000
-0.0516164711956075	0.0239961569595112	-2.15103073724264	0.0314804483581989	0.193933336404378	PRIMA4_LTR	SNAI3_48h	SNAI3	48h	75000
-0.0263470099335774	0.0211420347448075	-1.2461908350637	0.212702501820112	0.538444884138327	PRIMA4_LTR	SOX15_48h	SOX15	48h	75000
-0.0532449309323298	0.0507049148907086	-1.05009407957978	0.293681952670586	0.546168699310456	PRIMA4_LTR	SOX17_48h	SOX17	48h	75000
-0.0101880965688486	0.016514479147183	-0.616919036806948	0.537292054933623	0.828519597937955	PRIMA4_LTR	TEAD4_48h	TEAD4	48h	75000
-0.0347251443857881	0.0379042538435172	-0.916127897653555	0.359605991365832	0.635817518249809	PRIMA4_LTR	TFAP2C_48h	TFAP2C	48h	75000
-0.0254485747112659	0.0221385232512551	-1.14951545875234	0.250351179472659	0.554963525111832	PRIMA4_LTR	WNT3A_48h	WNT3A	48h	75000
-0.0241232769982152	0.0213302322670141	-1.13094300597563	0.258086660845634	0.584427645220691	PRIMA4_LTR	ZSCAN4_48h	ZSCAN4	48h	75000
-0.000849787563153821	0.0168196474894763	-0.0505235061368268	0.959705795407556	0.992804564899206	PRIMA4_LTR	rtTA3G_48h	rtTA3G	48h	75000
-0.0171981275387772	0.0360498936994997	-0.477064583938451	0.633319046633957	0.861901086644226	SVA_B	ALX3_48h	ALX3	48h	75000
0.0659501336369601	0.0198263785876122	3.3263832497462	0.000880099309393226	0.00408724086057193	SVA_B	CDX2_48h	CDX2	48h	75000
0.00969267899578593	0.025742009907714	0.376531554083559	0.706523994410373	0.888515290864534	SVA_B	DLX2_48h	DLX2	48h	75000
0.0379115750111799	0.0296401027115974	1.27906355048986	0.200882972660436	0.501596251940712	SVA_B	DLX3_48h	DLX3	48h	75000
0.0205015201615133	0.0261893484634383	0.782819022402733	0.43373857618685	0.703221123521875	SVA_B	DLX4_48h	DLX4	48h	75000
0.00779708900158157	0.0284369836243833	0.274188328290064	0.783941480037549	0.883950475433286	SVA_B	DLX5_48h	DLX5	48h	75000
0.00771466786502502	0.0292605107612976	0.263654586482102	0.792047610580964	0.911853131509177	SVA_B	DVL2_48h	DVL2	48h	75000
0.020989619299977	0.0264135690449654	0.794652902235405	0.426820706682611	0.649715964616863	SVA_B	EOMES_48h	EOMES	48h	75000
0.00318935955831314	0.0149230417795767	0.213720473709188	0.830766262161868	0.994683783952369	SVA_B	Emerald_48h	Emerald	48h	75000
-0.0285277515242228	0.0263992595052784	-1.08062695919629	0.279870368803893	0.593822975504287	SVA_B	GATA1_48h	GATA1	48h	75000
-0.00310457413754923	0.0203942503766112	-0.152227911309241	0.879008038757212	0.961947705650972	SVA_B	GATA2_48h	GATA2	48h	75000
-0.0245764155574585	0.0204569132045449	-1.20137458235871	0.22960906868581	0.388351140863654	SVA_B	GATA3_48h	GATA3	48h	75000
-0.00295067027116542	0.0346358488477543	-0.0851912215039226	0.932109846070455	0.963917967959432	SVA_B	GATA6_48h	GATA6	48h	75000
-0.00977882548198677	0.0344683101092269	-0.283704813232751	0.776638247286723	0.89037188182662	SVA_B	HES1_48h	HES1	48h	75000
0.00460602016406912	0.0262508418307111	0.175461807806883	0.860717771018662	0.937915380650667	SVA_B	HEY1_48h	HEY1	48h	75000
-0.0139531812366325	0.021500909160519	-0.648957731622532	0.516369862492231	0.794861473723997	SVA_B	HHEX_48h	HHEX	48h	75000
0.00525435344695843	0.0206730674781373	0.254164189833712	0.799370175214091	0.913801279295597	SVA_B	HOXA2_48h	HOXA2	48h	75000
0.00266946795272756	0.0165110347532364	0.161677810786771	0.87156049191693	0.972183625561813	SVA_B	HOXB3_48h	HOXB3	48h	75000
0.0241267460960095	0.0323943401534819	0.744782760868065	0.456407949688641	0.698342975839167	SVA_B	HOXD13_48h	HOXD13	48h	75000
0.0270514546084121	0.028705554768166	0.942377000789118	0.346006020489425	0.666081847405872	SVA_B	HOXD3_48h	HOXD3	48h	75000
0.0283665433371561	0.0276582485211344	1.02560880944722	0.305082946734697	0.602832168788272	SVA_B	IRX2_48h	IRX2	48h	75000
0.275406701953087	0.0374293961414835	7.35803219779573	1.90641869164121e-13	1.56707616452908e-10	SVA_B	KLF1_48h	KLF1	48h	75000
0.0456677178431254	0.0284852671568351	1.60320482836572	0.108898266359435	0.412920729665168	SVA_B	KLF14_48h	KLF14	48h	75000
0.102091424272368	0.0358249965655919	2.84972600305625	0.00437818918723062	0.0506883311535715	SVA_B	KLF2_48h	KLF2	48h	75000
0.233749239405807	0.0517438924525153	4.51742666287263	6.27956156645086e-06	0.000368699971973043	SVA_B	KLF4_48h	KLF4	48h	75000
-0.0055951992539091	0.0116668475783934	-0.479581070748814	0.631528240150298	0.94570803899282	SVA_B	KLF5_48h	KLF5	48h	75000
-0.0221388027640768	0.0173094566245929	-1.27900044722504	0.200905193011434	0.552251950858494	SVA_B	LHX1_48h	LHX1	48h	75000
-0.00513288778487145	0.0169155021694311	-0.303442826199235	0.761554176853156	0.899925983497969	SVA_B	LHX3_48h	LHX3	48h	75000
-0.00369848104702482	0.0183222993015192	-0.201856818631827	0.840029808384222	0.94202524214438	SVA_B	LHX5_48h	LHX5	48h	75000
-0.0271995226497469	0.0214583079066733	-1.26755207204796	0.204966205646562	0.481849485840275	SVA_B	MNX1_48h	MNX1	48h	75000
-0.03486998521734	0.0280234642353133	-1.24431386942515	0.213392219181371	0.508928227975994	SVA_B	MYB_48h	MYB	48h	75000
-0.0305368068166267	0.037517069212553	-0.813944358063269	0.415682244044848	0.687506649104356	SVA_B	MYT1_48h	MYT1	48h	75000
0.0852670032494065	0.0418569445349355	2.03710529272482	0.0416468354349354	0.172132224727971	SVA_B	NEUROD1_48h	NEUROD1	48h	75000
0.101661047356928	0.0381510287808319	2.6647000252849	0.00770915834008446	0.0633935676956068	SVA_B	NEUROD2_48h	NEUROD2	48h	75000
0.0502574018293786	0.0339175498360277	1.48175213340424	0.138415065882728	0.388318034660758	SVA_B	NEUROD4_48h	NEUROD4	48h	75000
0.0655739927536624	0.045882454749902	1.42917359393903	0.152963075313294	0.362820332146893	SVA_B	NEUROG3_48h	NEUROG3	48h	75000
0.00782426824928159	0.0382409787475971	0.204604288528396	0.837882468280328	0.93961717452446	SVA_B	NR2E1_48h	NR2E1	48h	75000
0.0349372917919903	0.0432517030765702	0.807766846316766	0.419230183873949	0.687838744799173	SVA_B	NR5A1_48h	NR5A1	48h	75000
-0.00571137987000491	0.0280203504673686	-0.203829708577563	0.838487735265245	0.927166111521862	SVA_B	PAX2_48h	PAX2	48h	75000
0.0113345072139208	0.0426913375966547	0.265498994690879	0.79062661375199	0.905146346106038	SVA_B	PAX5_48h	PAX5	48h	75000
0.0172911117884546	0.0389449635146128	0.443988393568958	0.657053660194729	0.839965954401348	SVA_B	PAX8_48h	PAX8	48h	75000
-0.0096472514959682	0.0245687351909963	-0.392663741986344	0.694570192779446	0.864901658874412	SVA_B	PDX1_48h	PDX1	48h	75000
0.0252631360286872	0.0187645876714668	1.34631980574249	0.178207929804405	0.4659139404672	SVA_B	PHF8_48h	PHF8	48h	75000
0.0373642792617904	0.0154126811465267	2.42425564420442	0.0153447237671051	0.159638150551377	SVA_B	POU3F2_48h	POU3F2	48h	75000
-0.00224214141414284	0.0146262411496864	-0.153295805203575	0.87816558045858	0.974159388848789	SVA_B	POU4F1_48h	POU4F1	48h	75000
0.0500484382363951	0.0316442280104339	1.58159769989942	0.113750278110307	0.356880643536916	SVA_B	POU4F3_48h	POU4F3	48h	75000
0.00157886771846425	0.0357766041961633	0.0441312906559636	0.964799996998201	0.984912939165579	SVA_B	RUNX1_48h	RUNX1	48h	75000
0.00241316519251878	0.0292844920870185	0.0824042016965188	0.934325755880358	0.969288251043038	SVA_B	RUNX3_48h	RUNX3	48h	75000
0.0519441530150423	0.0250889404498958	2.07040042678478	0.0384220175610707	0.209892334075933	SVA_B	SNAI1_48h	SNAI1	48h	75000
0.0648470251708173	0.0343357170911917	1.88861717955653	0.0589512241700579	0.222283973705448	SVA_B	SNAI2_48h	SNAI2	48h	75000
0.0424612266749773	0.0210703834730972	2.01520901265	0.0438902171599117	0.234271159126282	SVA_B	SNAI3_48h	SNAI3	48h	75000
-7.00282973570957e-05	0.0185642384667012	-0.00377221492186204	0.996990236121164	0.999421919623899	SVA_B	SOX15_48h	SOX15	48h	75000
0.0381355272234424	0.0445220606537558	0.856553507709787	0.391697425681618	0.631324086098607	SVA_B	SOX17_48h	SOX17	48h	75000
-0.00594038327420664	0.0145009223870833	-0.409655545739491	0.682061096723738	0.91527348980496	SVA_B	TEAD4_48h	TEAD4	48h	75000
-0.0372904990354796	0.0332827414635648	-1.12041548849881	0.262544267794306	0.535512129347195	SVA_B	TFAP2C_48h	TFAP2C	48h	75000
0.060867787799222	0.0194389350463769	3.13123057688115	0.00174215583172936	0.0367192844533726	SVA_B	WNT3A_48h	WNT3A	48h	75000
0.0221222716662329	0.0187060234023996	1.18262824708084	0.236964370844823	0.554942201807534	SVA_B	ZSCAN4_48h	ZSCAN4	48h	75000
0.00988476136383248	0.0147688820352107	0.669296520905649	0.50331518534542	0.992804564899206	SVA_B	rtTA3G_48h	rtTA3G	48h	75000
0.0541491622667898	0.0437956094851035	1.23640618097136	0.216315735512561	0.540460591462995	SVA_C	ALX3_48h	ALX3	48h	75000
-0.0858334283255565	0.0240866833700926	-3.56352209254895	0.000366068064915434	0.00197965756158215	SVA_C	CDX2_48h	CDX2	48h	75000
0.00475829481809441	0.0312729234657277	0.152153821605744	0.879066472696829	0.957076345108336	SVA_C	DLX2_48h	DLX2	48h	75000
-0.00579502774751403	0.0360079581025628	-0.160937416417999	0.87214360094512	0.951063165958759	SVA_C	DLX3_48h	DLX3	48h	75000
-0.0130439254642013	0.0318158170499588	-0.409982413581242	0.681821302862119	0.862149484080253	SVA_C	DLX4_48h	DLX4	48h	75000
0.0600411853334511	0.0345470025265228	1.73795643449401	0.08222709356357	0.296865664283888	SVA_C	DLX5_48h	DLX5	48h	75000
0.0471268271302322	0.0355476705498837	1.32573601592542	0.184935616882695	0.453782319634553	SVA_C	DVL2_48h	DVL2	48h	75000
0.0402438515403541	0.0320887454873281	1.25414225234347	0.209798498140753	0.463798659157668	SVA_C	EOMES_48h	EOMES	48h	75000
-0.028882035602066	0.0181294313828261	-1.59310212174805	0.111146115995086	0.852784284126615	SVA_C	Emerald_48h	Emerald	48h	75000
0.0315855117816283	0.0320717142774063	0.984840146317951	0.324709256499237	0.626551663949233	SVA_C	GATA1_48h	GATA1	48h	75000
0.0472148577719285	0.0247762713004052	1.90564823897276	0.0567038652328179	0.272293433430683	SVA_C	GATA2_48h	GATA2	48h	75000
0.125010663922682	0.0248523117115489	5.03014228107355	4.91049060291438e-07	1.61456931023825e-05	SVA_C	GATA3_48h	GATA3	48h	75000
0.124819066080628	0.0420775642133117	2.96640426826656	0.0030150318653437	0.0322411595540116	SVA_C	GATA6_48h	GATA6	48h	75000
0.130738984633692	0.0418741732791525	3.12218664622047	0.00179656096014729	0.0238189211167915	SVA_C	HES1_48h	HES1	48h	75000
0.0585718556223744	0.0318906856915086	1.83664459864436	0.0662706690656378	0.263161787304127	SVA_C	HEY1_48h	HEY1	48h	75000
0.0246903406977916	0.0261204704939364	0.945248696937648	0.344538306295812	0.661715439770099	SVA_C	HHEX_48h	HHEX	48h	75000
0.0540572851179635	0.0251148733992447	2.15240125875328	0.0313724309120868	0.176631083628324	SVA_C	HOXA2_48h	HOXA2	48h	75000
0.0107205193010906	0.0200586315490202	0.534459156642431	0.593027220912	0.854545540279836	SVA_C	HOXB3_48h	HOXB3	48h	75000
0.0387290988103594	0.0393547414558306	0.984102483656934	0.325071780041243	0.59962323318561	SVA_C	HOXD13_48h	HOXD13	48h	75000
0.00836333624968681	0.0348734608620307	0.239819508673789	0.810471556257555	0.909579396411886	SVA_C	HOXD3_48h	HOXD3	48h	75000
-0.000124038809664064	0.0336010169046027	-0.00369151951609752	0.997054620841325	0.998241782953788	SVA_C	IRX2_48h	IRX2	48h	75000
0.265307115343181	0.0454715414677919	5.8345749182728	5.43915699555783e-09	9.2500457147196e-07	SVA_C	KLF1_48h	KLF1	48h	75000
0.015618982006023	0.0346053192605969	0.451346276808011	0.651742732094988	0.880648908355004	SVA_C	KLF14_48h	KLF14	48h	75000
0.182145106077166	0.0435222993224831	4.18509841880234	2.85722548609687e-05	0.00156575956638109	SVA_C	KLF2_48h	KLF2	48h	75000
0.282439696807485	0.0628609531592291	4.49308644894478	7.04178782163341e-06	0.000385889972625511	SVA_C	KLF4_48h	KLF4	48h	75000
0.0102895717595777	0.0141736076232861	0.725967024984718	0.467863734102982	0.901086452673009	SVA_C	KLF5_48h	KLF5	48h	75000
0.0202243081749274	0.0210285720559367	0.961753756799563	0.336179811203283	0.648622719133782	SVA_C	LHX1_48h	LHX1	48h	75000
0.00400271660806532	0.0205500041711217	0.194779357450945	0.845566789003769	0.929334625964803	SVA_C	LHX3_48h	LHX3	48h	75000
-0.00429483888118399	0.0222590475093477	-0.192948008192191	0.847000781403173	0.945970981404087	SVA_C	LHX5_48h	LHX5	48h	75000
0.017549670125476	0.0260685024220519	0.673213590920756	0.500815764030021	0.742559859694288	SVA_C	MNX1_48h	MNX1	48h	75000
0.0883812010715711	0.0340446144409354	2.59604059328988	0.00943434564410264	0.112660951309127	SVA_C	MYB_48h	MYB	48h	75000
0.0940980374472426	0.0455780513982491	2.06454717919023	0.0389730547069157	0.181350173024928	SVA_C	MYT1_48h	MYT1	48h	75000
0.0260356071767187	0.0508502460269779	0.512005530177885	0.608650299169916	0.781735227996361	SVA_C	NEUROD1_48h	NEUROD1	48h	75000
0.0145746628816638	0.0463481302250615	0.314460644062465	0.753173036414977	0.896947276417332	SVA_C	NEUROD2_48h	NEUROD2	48h	75000
0.0792157494641381	0.041205401697534	1.92246031347096	0.0545557924330361	0.233566986353936	SVA_C	NEUROD4_48h	NEUROD4	48h	75000
0.0850446948200394	0.0557409776220498	1.52571229368603	0.127090370024115	0.32243297580192	SVA_C	NEUROG3_48h	NEUROG3	48h	75000
0.0491125978704104	0.0464574879460731	1.05715138811249	0.290449638618845	0.55394873421053	SVA_C	NR2E1_48h	NR2E1	48h	75000
0.212041188036056	0.0525448668100983	4.03543106888808	5.4615359510617e-05	0.00264081326574866	SVA_C	NR5A1_48h	NR5A1	48h	75000
0.062639176468412	0.0340408436811275	1.84011821373098	0.0657591609369821	0.258965189180021	SVA_C	PAX2_48h	PAX2	48h	75000
0.0755615322515974	0.0518645751190149	1.45690063165859	0.145152586880042	0.407551023506346	SVA_C	PAX5_48h	PAX5	48h	75000
0.0464373290335913	0.0473130593451516	0.98149072742957	0.326357441020878	0.605566177244157	SVA_C	PAX8_48h	PAX8	48h	75000
-0.0174864940868126	0.0298479145319718	-0.585853127798321	0.55797791311218	0.792248430051081	SVA_C	PDX1_48h	PDX1	48h	75000
0.0253878026977857	0.0227963806672595	1.11367690636295	0.265425301067017	0.589674587775913	SVA_C	PHF8_48h	PHF8	48h	75000
-0.00794449623789759	0.0187242979728809	-0.424288069406069	0.671358289897654	0.871811239014015	SVA_C	POU3F2_48h	POU3F2	48h	75000
0.014753715277123	0.0177688701713781	0.830312514798389	0.406365779299053	0.723536817040346	SVA_C	POU4F1_48h	POU4F1	48h	75000
0.0534087361537317	0.038443130617099	1.3892920606725	0.164752602481138	0.430630836313538	SVA_C	POU4F3_48h	POU4F3	48h	75000
0.0682072748119462	0.0434635755719154	1.56929736945111	0.116587507537147	0.39131446089547	SVA_C	RUNX1_48h	RUNX1	48h	75000
0.0332760268131028	0.0355774642125137	0.935311932698074	0.349633879655088	0.622772810637325	SVA_C	RUNX3_48h	RUNX3	48h	75000
0.0637890228981527	0.0304795763551755	2.09284480055843	0.0363700361713448	0.20200114684355	SVA_C	SNAI1_48h	SNAI1	48h	75000
0.0484342411326689	0.0417107914491298	1.16119209082232	0.245571536878575	0.525777170604642	SVA_C	SNAI2_48h	SNAI2	48h	75000
0.0538287447547098	0.025597671426194	2.10287661945793	0.0354835219443513	0.201967518384016	SVA_C	SNAI3_48h	SNAI3	48h	75000
-0.00100150236799121	0.0225530366003772	-0.0444065420429664	0.964580594797996	0.992518705920928	SVA_C	SOX15_48h	SOX15	48h	75000
0.153263634372705	0.0540880581053936	2.83359469245619	0.00460534170860151	0.0347301916006463	SVA_C	SOX17_48h	SOX17	48h	75000
0.0165784070551807	0.0176166387056855	0.941065281076022	0.346677759383553	0.712422795533202	SVA_C	TEAD4_48h	TEAD4	48h	75000
0.178633531492354	0.0404339067211756	4.41791422046295	9.99502275154615e-06	0.00136931811696182	SVA_C	TFAP2C_48h	TFAP2C	48h	75000
-0.011187027223534	0.0236155699923925	-0.473714046586122	0.635706725559765	0.863702961642627	SVA_C	WNT3A_48h	WNT3A	48h	75000
0.0368129900532555	0.0227253771084975	1.6199066742655	0.105261138453669	0.372951102624639	SVA_C	ZSCAN4_48h	ZSCAN4	48h	75000
-0.00249195200164061	0.0179421486191136	-0.13888815963691	0.889540127484961	0.992804564899206	SVA_C	rtTA3G_48h	rtTA3G	48h	75000
-0.0166391836624393	0.0189744863686052	-0.87692406209056	0.380533773160391	0.704501715175319	SVA_D	ALX3_48h	ALX3	48h	75000
0.00270605369082223	0.0104354671685544	0.259313133481603	0.795394136612991	0.864748746232196	SVA_D	CDX2_48h	CDX2	48h	75000
-0.0247017795529622	0.0135489963728782	-1.82314459854822	0.0682898331604927	0.279274840089179	SVA_D	DLX2_48h	DLX2	48h	75000
-0.0100383541420378	0.0156004551000091	-0.643465468006251	0.519926238611629	0.770952193594611	SVA_D	DLX3_48h	DLX3	48h	75000
-0.028689051727949	0.01378419999876	-2.08129972943877	0.0374135725096737	0.181976074573679	SVA_D	DLX4_48h	DLX4	48h	75000
-0.0112815948173922	0.0149675040898824	-0.753739217283276	0.451010788032062	0.711129868470507	SVA_D	DLX5_48h	DLX5	48h	75000
0.0106623434481482	0.0154010792709453	0.69231144522859	0.48874625674157	0.706586009292804	SVA_D	DVL2_48h	DVL2	48h	75000
0.0177765715854691	0.0139024694413337	1.27866287787817	0.201024090686312	0.463798659157668	SVA_D	EOMES_48h	EOMES	48h	75000
0.00166921951314407	0.00785457950072832	0.212515452035248	0.831706134619034	0.994683783952369	SVA_D	Emerald_48h	Emerald	48h	75000
0.0294475285817584	0.0138949626587611	2.11929526584162	0.0340723892590412	0.193343714777569	SVA_D	GATA1_48h	GATA1	48h	75000
0.027859896718282	0.0107343292869784	2.59540172221829	0.00945189896694943	0.100410183711482	SVA_D	GATA2_48h	GATA2	48h	75000
0.0189968467770644	0.0107672830288857	1.76431201131251	0.0776828288139147	0.177290707900515	SVA_D	GATA3_48h	GATA3	48h	75000
0.0586801534244167	0.0182303764878752	3.21881193531269	0.00128837597250378	0.0207536552983609	SVA_D	GATA6_48h	GATA6	48h	75000
0.000893820250030762	0.0181419897245576	0.0492680386000249	0.960705965065474	0.988360830142453	SVA_D	HES1_48h	HES1	48h	75000
0.00582881411786461	0.0138167116072062	0.421866959633474	0.673124662222822	0.857469721344133	SVA_D	HEY1_48h	HEY1	48h	75000
0.0126576774039919	0.0113166992497617	1.11849551928832	0.263362928137424	0.601345352580452	SVA_D	HHEX_48h	HHEX	48h	75000
-0.00280311510337612	0.0108816354923994	-0.25760053305719	0.796716699651617	0.913801279295597	SVA_D	HOXA2_48h	HOXA2	48h	75000
-0.00132385497399089	0.00869039347189372	-0.152335446982058	0.878923227429328	0.972183625561813	SVA_D	HOXB3_48h	HOXB3	48h	75000
-0.013928612297565	0.0170504175614079	-0.816907401088589	0.413986786839311	0.675215237910613	SVA_D	HOXD13_48h	HOXD13	48h	75000
-0.00763170494779736	0.0151088605665636	-0.505114526285759	0.613481510227784	0.846110405045702	SVA_D	HOXD3_48h	HOXD3	48h	75000
-0.000723102249898277	0.0145576435563413	-0.0496716551067975	0.96038432176369	0.995505564299815	SVA_D	IRX2_48h	IRX2	48h	75000
0.129762969454273	0.0197007266428975	6.58670981057724	4.55901401517612e-11	1.24916984015826e-08	SVA_D	KLF1_48h	KLF1	48h	75000
0.0287358439496999	0.0149928684297021	1.91663417073492	0.0552923802421861	0.30244948888969	SVA_D	KLF14_48h	KLF14	48h	75000
0.0888892807896109	0.0188561056088663	4.71408479743636	2.43712813511057e-06	0.000222591036340099	SVA_D	KLF2_48h	KLF2	48h	75000
0.0899345397193066	0.0272348534235572	3.30218556056249	0.000960285540654625	0.0135534025054586	SVA_D	KLF4_48h	KLF4	48h	75000
0.0191536402493373	0.0061407178229068	3.1191207285064	0.00181535601933054	0.1650240528283	SVA_D	KLF5_48h	KLF5	48h	75000
0.0138771301303034	0.00911074545561676	1.52316077733772	0.127727323750975	0.470815516247987	SVA_D	LHX1_48h	LHX1	48h	75000
-0.00652994145332227	0.00890331942924696	-0.73342774065499	0.4633023900651	0.786848274036183	SVA_D	LHX3_48h	LHX3	48h	75000
-0.00745952466843897	0.00964373574555226	-0.773509858135561	0.439225806922048	0.741496445410038	SVA_D	LHX5_48h	LHX5	48h	75000
0.0226465470028018	0.0112941770216758	2.00515247453077	0.0449542664945787	0.218653296204401	SVA_D	MNX1_48h	MNX1	48h	75000
0.0251776090590819	0.0147498665263467	1.70697199287254	0.0878359344431025	0.348027211716329	SVA_D	MYB_48h	MYB	48h	75000
0.0214159692080007	0.0197467028210443	1.08453392964305	0.278135438863965	0.557627635966291	SVA_D	MYT1_48h	MYT1	48h	75000
0.0459426715643283	0.0220309055187158	2.08537372761636	0.0370424585736484	0.161622476761162	SVA_D	NEUROD1_48h	NEUROD1	48h	75000
0.00808007768429097	0.0200803609714671	0.402387073408303	0.68740158556738	0.862662753185322	SVA_D	NEUROD2_48h	NEUROD2	48h	75000
0.0160775381606328	0.017852127838355	0.90059506105992	0.367809722884606	0.636504404655044	SVA_D	NEUROD4_48h	NEUROD4	48h	75000
0.0247395817394145	0.0241494293171749	1.02443753077924	0.305635588370194	0.553239171971487	SVA_D	NEUROG3_48h	NEUROG3	48h	75000
-0.0200104007909857	0.0201283236449647	-0.994141446845798	0.320160732360522	0.588730427013955	SVA_D	NR2E1_48h	NR2E1	48h	75000
0.184975276426788	0.0227653612145154	8.12529503414363	4.60479623811138e-16	1.89257125386378e-13	SVA_D	NR5A1_48h	NR5A1	48h	75000
0.0199953770650941	0.0147482673898822	1.35577804066745	0.175178356774498	0.427289641746699	SVA_D	PAX2_48h	PAX2	48h	75000
-0.00794423474263284	0.0224702062531659	-0.353545252461292	0.72368179267296	0.878680108681201	SVA_D	PAX5_48h	PAX5	48h	75000
0.0177654859898693	0.0204984172557132	0.866675986162679	0.386125378119724	0.66079566633197	SVA_D	PAX8_48h	PAX8	48h	75000
0.00723025561100284	0.012931530014496	0.559118341209267	0.576084457452091	0.800034530110233	SVA_D	PDX1_48h	PDX1	48h	75000
0.00519296789980622	0.00988049567341905	0.525577670538997	0.599184931560534	0.850656327707702	SVA_D	PHF8_48h	PHF8	48h	75000
-0.00834313648093284	0.00811226898299645	-1.02845905361623	0.303740894408814	0.647308762558238	SVA_D	POU3F2_48h	POU3F2	48h	75000
-0.00866838364334185	0.00769835602561581	-1.12600451505469	0.260168604650917	0.582720961915678	SVA_D	POU4F1_48h	POU4F1	48h	75000
-0.0469057757124427	0.0166555223075166	-2.81622964722482	0.00486175046925448	0.0712017731782586	SVA_D	POU4F3_48h	POU4F3	48h	75000
0.0111695580489853	0.0188321080149906	0.593112467286945	0.553109636108617	0.763565187125859	SVA_D	RUNX1_48h	RUNX1	48h	75000
0.000797636649734387	0.0154135843777905	0.0517489397783233	0.958729030021537	0.979152330964079	SVA_D	RUNX3_48h	RUNX3	48h	75000
0.03291136162009	0.0132057366264373	2.49220187794772	0.0126998743893508	0.113470616826591	SVA_D	SNAI1_48h	SNAI1	48h	75000
0.00352373384923059	0.0180711492124649	0.1949922391654	0.845400130375033	0.923426756471239	SVA_D	SNAI2_48h	SNAI2	48h	75000
0.00425437534747511	0.0110902204278908	0.38361503949694	0.70126607068365	0.87416492933753	SVA_D	SNAI3_48h	SNAI3	48h	75000
-0.0212532463879108	0.00977110752197113	-2.1751113003435	0.0296283023280384	0.201396126883758	SVA_D	SOX15_48h	SOX15	48h	75000
0.015504858897508	0.0234336879852672	0.661648260711502	0.508200931250621	0.732304518374629	SVA_D	SOX17_48h	SOX17	48h	75000
0.0161442581565763	0.00763256484677634	2.11518126352964	0.0344213936713231	0.291187077197585	SVA_D	TEAD4_48h	TEAD4	48h	75000
0.0534947993552664	0.0175179667046587	3.05371052800551	0.00226196064945234	0.0341850973227004	SVA_D	TFAP2C_48h	TFAP2C	48h	75000
-0.00196322829501795	0.010231451595683	-0.191881697006346	0.847835963558	0.968912917329859	SVA_D	WNT3A_48h	WNT3A	48h	75000
0.00270833704590365	0.00984607887547376	0.275067575646791	0.78326591014122	0.934082693039933	SVA_D	ZSCAN4_48h	ZSCAN4	48h	75000
0.0094313915963966	0.00777343920870076	1.21328428037877	0.225037545405864	0.992804564899206	SVA_D	rtTA3G_48h	rtTA3G	48h	75000
-0.0278791817596256	0.0252146060130501	-1.10567588266882	0.268874271067865	0.574905954622996	AmnSINE1	ALX3_48h	ALX3	48h	1e+05
0.0207010129750258	0.0138634834732936	1.49320428843904	0.135386615221085	0.231777491372405	AmnSINE1	CDX2_48h	CDX2	48h	1e+05
0.0652367088812573	0.0180165082927801	3.62094074063176	0.000293939269867339	0.010970853543269	AmnSINE1	DLX2_48h	DLX2	48h	1e+05
0.0704201494026063	0.0207385299106154	3.395619154594	0.000685479947453902	0.0144636268912773	AmnSINE1	DLX3_48h	DLX3	48h	1e+05
0.052147694214762	0.018319547633615	2.84656014753742	0.00442195291915142	0.0585694619678615	AmnSINE1	DLX4_48h	DLX4	48h	1e+05
0.0643256596151494	0.0199005653944594	3.23235336987252	0.0012288632220752	0.0220672459453505	AmnSINE1	DLX5_48h	DLX5	48h	1e+05
0.0132703285558108	0.0204633932725269	0.648491106977201	0.516671525036751	0.736295646749963	AmnSINE1	DVL2_48h	DVL2	48h	1e+05
0.0600906376690361	0.0184561090760923	3.25586706392391	0.00113151828592548	0.0244872162390026	AmnSINE1	EOMES_48h	EOMES	48h	1e+05
-0.00175456905649768	0.0104470332757221	-0.167949025353937	0.866624330936509	0.993673899939915	AmnSINE1	Emerald_48h	Emerald	48h	1e+05
0.0177213705219291	0.0184602170596704	0.959976281137269	0.337073643210872	0.632200344155503	AmnSINE1	GATA1_48h	GATA1	48h	1e+05
0.0143597878080156	0.0142604923946398	1.00696297228931	0.313959381942854	0.59546453563993	AmnSINE1	GATA2_48h	GATA2	48h	1e+05
-0.00721154552496216	0.0143149123478775	-0.503778531765264	0.614418239459667	0.76483399603316	AmnSINE1	GATA3_48h	GATA3	48h	1e+05
0.0214913017828258	0.0242181067614016	0.887406352385821	0.374866133061755	0.592557701719276	AmnSINE1	GATA6_48h	GATA6	48h	1e+05
0.0857579734170029	0.0241487119567622	3.55124420592498	0.000383907021534304	0.00753529130639425	AmnSINE1	HES1_48h	HES1	48h	1e+05
0.0196644008525484	0.0183654494890595	1.07072799194285	0.284298979441154	0.590650051238207	AmnSINE1	HEY1_48h	HEY1	48h	1e+05
0.0504511439312211	0.0150232280055385	3.35820929514095	0.000785310285078237	0.0194941729590009	AmnSINE1	HHEX_48h	HHEX	48h	1e+05
0.0652520847368385	0.014474587379884	4.50804454899503	6.5635274132525e-06	0.00059256157596377	AmnSINE1	HOXA2_48h	HOXA2	48h	1e+05
0.0296317670616381	0.0115586385681148	2.56360356689231	0.0103632293015173	0.132481735498316	AmnSINE1	HOXB3_48h	HOXB3	48h	1e+05
0.010338220652654	0.0226136801604978	0.457166661033487	0.647554036572142	0.843644519378324	AmnSINE1	HOXD13_48h	HOXD13	48h	1e+05
0.0735314999511955	0.0200841536716313	3.66116995285982	0.000251427659214196	0.00831831444647193	AmnSINE1	HOXD3_48h	HOXD3	48h	1e+05
-0.00128041980964621	0.0193330222915428	-0.0662296763712068	0.947195340557879	0.968207863808969	AmnSINE1	IRX2_48h	IRX2	48h	1e+05
0.0109602437531785	0.0261556425008141	0.419039362265232	0.675189882345844	0.878058953312623	AmnSINE1	KLF1_48h	KLF1	48h	1e+05
0.0590118851899422	0.0199163581506211	2.96298573984531	0.00304871226850174	0.0683234120404953	AmnSINE1	KLF14_48h	KLF14	48h	1e+05
0.0492201889256773	0.025041453663724	1.96554838974782	0.0493585275681931	0.202226200327937	AmnSINE1	KLF2_48h	KLF2	48h	1e+05
0.0641451233977541	0.0361450422005078	1.77465897098476	0.0759627194653807	0.233987354849567	AmnSINE1	KLF4_48h	KLF4	48h	1e+05
-0.00353172566219071	0.00816604963572079	-0.432488880148593	0.665388740466194	0.974411060598033	AmnSINE1	KLF5_48h	KLF5	48h	1e+05
0.0498663049919364	0.0121061440882529	4.11909065582029	3.81225173293216e-05	0.00643508092518948	AmnSINE1	LHX1_48h	LHX1	48h	1e+05
0.0404694836988448	0.01184380086723	3.41693381647589	0.00063401135699845	0.0411619681005147	AmnSINE1	LHX3_48h	LHX3	48h	1e+05
0.0520281694214157	0.012811885785162	4.06092985012963	4.89817121361905e-05	0.0051675706303681	AmnSINE1	LHX5_48h	LHX5	48h	1e+05
-0.00662644100756604	0.0149724514453881	-0.442575554960785	0.658075446271723	0.840995004576832	AmnSINE1	MNX1_48h	MNX1	48h	1e+05
0.0314264533798377	0.0196085561695961	1.60269084108119	0.109011758932203	0.381767321737672	AmnSINE1	MYB_48h	MYB	48h	1e+05
0.0127701750946362	0.0262264670302099	0.486919381094162	0.626318448140437	0.837738146165656	AmnSINE1	MYT1_48h	MYT1	48h	1e+05
0.02405944261873	0.0292730902521595	0.821896233417143	0.411141436750585	0.648604434799053	AmnSINE1	NEUROD1_48h	NEUROD1	48h	1e+05
0.0564173090830245	0.0266639039189214	2.11586830100259	0.034362902667668	0.155092459098994	AmnSINE1	NEUROD2_48h	NEUROD2	48h	1e+05
0.00771721236887194	0.0237260558842589	0.325263179287711	0.744983798650414	0.883098772557513	AmnSINE1	NEUROD4_48h	NEUROD4	48h	1e+05
-0.0167552082277492	0.0321004785629769	-0.521961322005767	0.601700493790354	0.79349252618603	AmnSINE1	NEUROG3_48h	NEUROG3	48h	1e+05
-0.0564678829379701	0.0267442594736543	-2.11140199987951	0.0347446926516727	0.16037296735071	AmnSINE1	NR2E1_48h	NR2E1	48h	1e+05
0.00448259251548439	0.0302455039003973	0.148206904743469	0.882180318458357	0.954564344588274	AmnSINE1	NR5A1_48h	NR5A1	48h	1e+05
0.00789962714645209	0.0195716452117208	0.403626116302234	0.686490091362199	0.845835966583498	AmnSINE1	PAX2_48h	PAX2	48h	1e+05
-0.058862833522666	0.0298386780309054	-1.97270245892592	0.048537162393823	0.223087307379087	AmnSINE1	PAX5_48h	PAX5	48h	1e+05
-0.0189708886371695	0.0272171298266042	-0.697020176559024	0.485794698220627	0.737319636203833	AmnSINE1	PAX8_48h	PAX8	48h	1e+05
0.0614534347124032	0.0171880103403309	3.575366403417	0.000350198529417284	0.0136005096950607	AmnSINE1	PDX1_48h	PDX1	48h	1e+05
0.0197168469292566	0.0131204651582423	1.50275517608996	0.132911019194632	0.397383297708572	AmnSINE1	PHF8_48h	PHF8	48h	1e+05
0.0320320114697557	0.0107815486032198	2.97100283536167	0.00297026355427443	0.0596881533287528	AmnSINE1	POU3F2_48h	POU3F2	48h	1e+05
0.0477579181412903	0.0102371874075139	4.66514055474229	3.09143405275375e-06	0.000521834068104834	AmnSINE1	POU4F1_48h	POU4F1	48h	1e+05
0.0593179745472065	0.0221490343577718	2.67812914951719	0.00740684921670642	0.0811867628428599	AmnSINE1	POU4F3_48h	POU4F3	48h	1e+05
-0.0169357120853732	0.025018231065112	-0.676934833693742	0.49845168061236	0.726585869493665	AmnSINE1	RUNX1_48h	RUNX1	48h	1e+05
0.0150596079483476	0.0204615631930266	0.735994987591172	0.461738575879151	0.678796922249002	AmnSINE1	RUNX3_48h	RUNX3	48h	1e+05
0.0153168140121223	0.0175515874215166	0.872674000606083	0.382846652502298	0.661082108765158	AmnSINE1	SNAI1_48h	SNAI1	48h	1e+05
0.000231149444907077	0.0240131543076441	0.00962595092446873	0.992319774680101	0.998801296622621	AmnSINE1	SNAI2_48h	SNAI2	48h	1e+05
0.0168751962372532	0.0147331446500931	1.14538997872029	0.252055313155798	0.558118089402352	AmnSINE1	SNAI3_48h	SNAI3	48h	1e+05
0.0128814587994961	0.0129870746243352	0.991867620084267	0.321268817697511	0.644063853056292	AmnSINE1	SOX15_48h	SOX15	48h	1e+05
0.0944103810430429	0.0311576192155594	3.03008969940478	0.00244655747179846	0.0226911484197571	AmnSINE1	SOX17_48h	SOX17	48h	1e+05
0.0111661732488523	0.0101481099319203	1.10032048566302	0.271199916470999	0.652085996440315	AmnSINE1	TEAD4_48h	TEAD4	48h	1e+05
0.00147658599737508	0.0233147804541086	0.063332614273658	0.949501999436391	0.974078048855836	AmnSINE1	TFAP2C_48h	TFAP2C	48h	1e+05
0.0116490690814829	0.0135980132096478	0.856674346603657	0.391630625431597	0.69294810873012	AmnSINE1	WNT3A_48h	WNT3A	48h	1e+05
-0.033740276484737	0.01308299821711	-2.57894069270845	0.00991433777508036	0.102632627643213	AmnSINE1	ZSCAN4_48h	ZSCAN4	48h	1e+05
-0.0109054036284637	0.0103341357282837	-1.05527969780932	0.291312026917506	0.995462570985729	AmnSINE1	rtTA3G_48h	rtTA3G	48h	1e+05
0.0377568483994593	0.0223705868416059	1.68778980483594	0.0914603059542556	0.34307776989063	LTR5B	ALX3_48h	ALX3	48h	1e+05
0.0111079311796063	0.0122999593034157	0.90308682375247	0.366481812804578	0.487103385837896	LTR5B	CDX2_48h	CDX2	48h	1e+05
-0.00555242211479588	0.0159805976294995	-0.347447714004535	0.728257037588755	0.883105465387691	LTR5B	DLX2_48h	DLX2	48h	1e+05
0.0173189128679676	0.0183997907783681	0.941255967341148	0.346580060261157	0.64147712907986	LTR5B	DLX3_48h	DLX3	48h	1e+05
0.0231681206004268	0.0162536293484583	1.42541214049676	0.154046829079796	0.422226825407571	LTR5B	DLX4_48h	DLX4	48h	1e+05
0.00284638383297107	0.017656256987937	0.161211055939872	0.871928084358828	0.943236196561043	LTR5B	DLX5_48h	DLX5	48h	1e+05
-0.0245096696256126	0.0181605738917599	-1.34960876080758	0.17715005627369	0.411306610072691	LTR5B	DVL2_48h	DVL2	48h	1e+05
-0.0147327425493519	0.0163751475345543	-0.899701362583963	0.368285256604301	0.588610629029469	LTR5B	EOMES_48h	EOMES	48h	1e+05
0.0120268538191931	0.00926886063060326	1.29755471556921	0.194448761610105	0.856990606693359	LTR5B	Emerald_48h	Emerald	48h	1e+05
0.00174856895786219	0.0163782870008315	0.106761406597248	0.914978864402981	0.963789251528683	LTR5B	GATA1_48h	GATA1	48h	1e+05
0.00382461805316866	0.0126522690888817	0.302287125439782	0.762434950067625	0.880294251514467	LTR5B	GATA2_48h	GATA2	48h	1e+05
0.0215715105442666	0.0127004778185289	1.69848023456217	0.089420591227213	0.198517019373526	LTR5B	GATA3_48h	GATA3	48h	1e+05
0.0597451397369953	0.0214869060774701	2.78053711044237	0.00542974299775718	0.0482389798958638	LTR5B	GATA6_48h	GATA6	48h	1e+05
0.000502542393911628	0.0214208625509817	0.0234604182121788	0.981283142381272	0.987987266414035	LTR5B	HES1_48h	HES1	48h	1e+05
0.0217131886332792	0.0162938979573563	1.3325963308538	0.182672801082587	0.472156707561737	LTR5B	HEY1_48h	HEY1	48h	1e+05
0.00164662723964175	0.0133289511543269	0.123537645278805	0.901682060280445	0.970168537161406	LTR5B	HHEX_48h	HHEX	48h	1e+05
0.00335330586097093	0.012842197958285	0.261116194584712	0.794004407040526	0.911484037074579	LTR5B	HOXA2_48h	HOXA2	48h	1e+05
0.00544035339316198	0.0102551372228352	0.530500301941147	0.59576839400968	0.822880598351423	LTR5B	HOXB3_48h	HOXB3	48h	1e+05
0.0447330408602781	0.0200633262289737	2.22959245888544	0.0257806958200045	0.132676263854169	LTR5B	HOXD13_48h	HOXD13	48h	1e+05
0.00529293117073421	0.0178190134786853	0.297038395367145	0.766438921327188	0.905986624089842	LTR5B	HOXD3_48h	HOXD3	48h	1e+05
-0.00105800335836268	0.017152771388218	-0.0616811904278863	0.950817064029422	0.970362275744658	LTR5B	IRX2_48h	IRX2	48h	1e+05
-0.0525259113813732	0.0232059483666058	-2.26346756234966	0.0236128490978118	0.159433957108425	LTR5B	KLF1_48h	KLF1	48h	1e+05
-0.0224771025832118	0.0176702527979715	-1.27203061779581	0.203370512890064	0.528137578089888	LTR5B	KLF14_48h	KLF14	48h	1e+05
-0.0711426214004533	0.0222174452807786	-3.20210629536251	0.00136545993553636	0.0209536033744125	LTR5B	KLF2_48h	KLF2	48h	1e+05
-0.100138340943712	0.0320684769309507	-3.12264100223181	0.00179379175834861	0.0178112969887792	LTR5B	KLF4_48h	KLF4	48h	1e+05
-0.00179201012064441	0.00724510593305317	-0.247340775580521	0.804645924549087	0.979248812952999	LTR5B	KLF5_48h	KLF5	48h	1e+05
0.0107356740446571	0.0107409113081947	0.999512400448401	0.317553298386657	0.621844510065752	LTR5B	LHX1_48h	LHX1	48h	1e+05
0.00716877075413139	0.0105064883344429	0.682318442274413	0.495042033686376	0.794065734846197	LTR5B	LHX3_48h	LHX3	48h	1e+05
0.0184350367786837	0.0113670793744504	1.62179185799652	0.104856738488232	0.382249484917176	LTR5B	LHX5_48h	LHX5	48h	1e+05
0.00896127495529077	0.0132839110743893	0.674596126480223	0.499936755821456	0.747243277268705	LTR5B	MNX1_48h	MNX1	48h	1e+05
-0.0177828369428565	0.0173950760269019	-1.02229141829302	0.306649909474538	0.58821028090116	LTR5B	MYB_48h	MYB	48h	1e+05
0.000831417536869585	0.0232687562152737	0.0357310691288192	0.971496996222674	0.983145641261315	LTR5B	MYT1_48h	MYT1	48h	1e+05
-0.00601526831598677	0.0259718256280995	-0.231607450401126	0.81684424549349	0.886466132491946	LTR5B	NEUROD1_48h	NEUROD1	48h	1e+05
0.00189165447232661	0.0236568597624644	0.0799621966448835	0.936267769827829	0.963670728944741	LTR5B	NEUROD2_48h	NEUROD2	48h	1e+05
0.00621194453200616	0.0210511617375083	0.295087967565131	0.76792839433304	0.890774188969089	LTR5B	NEUROD4_48h	NEUROD4	48h	1e+05
0.0283967125100569	0.0284802845276309	0.997065618586328	0.318739406941192	0.57115936190736	LTR5B	NEUROG3_48h	NEUROG3	48h	1e+05
0.0147779608302593	0.0237280145518329	0.622806463557135	0.533415681995614	0.771004151898386	LTR5B	NR2E1_48h	NR2E1	48h	1e+05
0.0185188623454339	0.0268345343291763	0.690113050529031	0.490127575539594	0.746212821305169	LTR5B	NR5A1_48h	NR5A1	48h	1e+05
-0.0346599060699134	0.017364363953681	-1.99603660475948	0.0459375088409912	0.20088734436164	LTR5B	PAX2_48h	PAX2	48h	1e+05
0.00184529493510965	0.0264735391206845	0.0697033716080624	0.944430147916004	0.971092537906094	LTR5B	PAX5_48h	PAX5	48h	1e+05
0.0394771842782062	0.0241478259774912	1.63481318421807	0.102097018180147	0.305566962212924	LTR5B	PAX8_48h	PAX8	48h	1e+05
0.0188630362383735	0.015249550746943	1.23695684885372	0.216111226201592	0.52413182446593	LTR5B	PDX1_48h	PDX1	48h	1e+05
-0.0059444510037915	0.0116407943182288	-0.510656819567961	0.60959453410512	0.838836703800138	LTR5B	PHF8_48h	PHF8	48h	1e+05
0.000404280972056751	0.00956554814927317	0.0422642765210972	0.966288259000976	0.980978496590692	LTR5B	POU3F2_48h	POU3F2	48h	1e+05
-0.000527209555003885	0.00908441845425197	-0.0580344859342233	0.953721373495454	0.9804395118516	LTR5B	POU4F1_48h	POU4F1	48h	1e+05
0.0112071855197266	0.0196511419283968	0.570307087525114	0.568473017840693	0.785842686623399	LTR5B	POU4F3_48h	POU4F3	48h	1e+05
0.00296831704768279	0.0221886883595507	0.133776138525338	0.893580349085804	0.95587048748849	LTR5B	RUNX1_48h	RUNX1	48h	1e+05
0.0389287048316767	0.0181539748993504	2.14436260089077	0.0320105641924394	0.182546730935262	LTR5B	RUNX3_48h	RUNX3	48h	1e+05
-0.00373474212310184	0.0155722049698652	-0.239833866194877	0.810460426298971	0.903854116358969	LTR5B	SNAI1_48h	SNAI1	48h	1e+05
0.00437248545967971	0.0213051013088354	0.205231854864094	0.83739215071339	0.920259082294403	LTR5B	SNAI2_48h	SNAI2	48h	1e+05
0.00559010737495832	0.0130716053759342	0.427652703259396	0.668906564342665	0.846566412770028	LTR5B	SNAI3_48h	SNAI3	48h	1e+05
0.00393591168226299	0.0115224878556999	0.341585231553618	0.732665060075708	0.884714291097241	LTR5B	SOX15_48h	SOX15	48h	1e+05
-0.00632185889500488	0.0276438363882417	-0.228689636496831	0.819111457977047	0.906250703289011	LTR5B	SOX17_48h	SOX17	48h	1e+05
0.00336093670892652	0.00900374231351901	0.373282196657284	0.708940638162818	0.905213159772191	LTR5B	TEAD4_48h	TEAD4	48h	1e+05
-0.0569357127037089	0.0206855247868035	-2.75244226532902	0.00591823916904175	0.0601073645062314	LTR5B	TFAP2C_48h	TFAP2C	48h	1e+05
0.00847252966008335	0.0120648561992265	0.702248706505641	0.48252864631476	0.76630800501181	LTR5B	WNT3A_48h	WNT3A	48h	1e+05
0.00268459803477747	0.0116076944459616	0.231277455421946	0.817100583153072	0.944824847665141	LTR5B	ZSCAN4_48h	ZSCAN4	48h	1e+05
0.00406875495197109	0.00916869519558201	0.443765973803081	0.657217291124754	0.995462570985729	LTR5B	rtTA3G_48h	rtTA3G	48h	1e+05
-0.0260362725191179	0.0243088169639634	-1.07106292164342	0.284148367449598	0.592328958515924	LTR5_Hs	ALX3_48h	ALX3	48h	1e+05
-0.000407559611946753	0.0133658734956734	-0.0304925534480542	0.975674287953403	0.982660022712019	LTR5_Hs	CDX2_48h	CDX2	48h	1e+05
-0.0261290661747638	0.0173651816326987	-1.5046814209857	0.132414833939448	0.388049027239216	LTR5_Hs	DLX2_48h	DLX2	48h	1e+05
-0.0252283682712416	0.0199938784772662	-1.26180462184599	0.207027328928593	0.485876185086732	LTR5_Hs	DLX3_48h	DLX3	48h	1e+05
0.00909068714607187	0.0176617602980292	0.514710141722751	0.606758766633546	0.815452864711326	LTR5_Hs	DLX4_48h	DLX4	48h	1e+05
-0.0452531997254518	0.0191861376857547	-2.35864041354458	0.0183473681519863	0.119116759386742	LTR5_Hs	DLX5_48h	DLX5	48h	1e+05
-0.068537591166266	0.0197286824588914	-3.47400751718102	0.000513353446872602	0.0160926924011873	LTR5_Hs	DVL2_48h	DVL2	48h	1e+05
-0.0580885062212014	0.0177934367423035	-3.26460295796018	0.00109720602442319	0.024369523279294	LTR5_Hs	EOMES_48h	EOMES	48h	1e+05
-0.00924988430443233	0.0100719183790197	-0.918383564713977	0.358424286034876	0.930023977618421	LTR5_Hs	Emerald_48h	Emerald	48h	1e+05
0.0368221442907767	0.0177973095350738	2.06897251622275	0.0385558340908276	0.196910799642636	LTR5_Hs	GATA1_48h	GATA1	48h	1e+05
0.0862511468012506	0.0137484396631493	6.27352258979864	3.57004274220737e-10	3.01311607442302e-07	LTR5_Hs	GATA2_48h	GATA2	48h	1e+05
0.0857104061366634	0.0138008542695813	6.21051454224679	5.30395692849289e-10	4.97393294183111e-08	LTR5_Hs	GATA3_48h	GATA3	48h	1e+05
0.256789900550074	0.023348515956655	10.9981251496578	4.32808820602247e-28	3.65290644588297e-25	LTR5_Hs	GATA6_48h	GATA6	48h	1e+05
0.0175159258849791	0.0232776126390973	0.752479481317562	0.451767717865044	0.681938011019744	LTR5_Hs	HES1_48h	HES1	48h	1e+05
-0.00674205122549418	0.0177056114013141	-0.38078612891017	0.703364214777082	0.864242138199606	LTR5_Hs	HEY1_48h	HEY1	48h	1e+05
-0.0265832943428217	0.0144837816582607	-1.83538353242575	0.0664571819812232	0.291527377766853	LTR5_Hs	HHEX_48h	HHEX	48h	1e+05
0.0334408496520751	0.0139548467581104	2.39636093693682	0.0165638795981646	0.114346446197107	LTR5_Hs	HOXA2_48h	HOXA2	48h	1e+05
-0.0258181079818562	0.0111436185174616	-2.31685138372247	0.0205174496459344	0.176010361809569	LTR5_Hs	HOXB3_48h	HOXB3	48h	1e+05
0.00398194580848919	0.0218016639754058	0.182644123539431	0.855078296445486	0.93361718266493	LTR5_Hs	HOXD13_48h	HOXD13	48h	1e+05
-0.0854450468778641	0.0193628767510029	-4.41282811312831	1.02327093701344e-05	0.000822877140573721	LTR5_Hs	HOXD3_48h	HOXD3	48h	1e+05
-0.0275885224695538	0.0186388987313184	-1.4801583970837	0.138839789938581	0.374379497470167	LTR5_Hs	IRX2_48h	IRX2	48h	1e+05
-0.00639829290959639	0.0252165171444887	-0.253734204170015	0.799702366262918	0.926967643784408	LTR5_Hs	KLF1_48h	KLF1	48h	1e+05
0.0958083758157085	0.0192014593340813	4.98964032622537	6.0775227136807e-07	0.000275023829968497	LTR5_Hs	KLF14_48h	KLF14	48h	1e+05
0.0651412419026357	0.024142307137077	2.69821941758804	0.00697441914146415	0.0626213803765504	LTR5_Hs	KLF2_48h	KLF2	48h	1e+05
0.109365141739378	0.0348469757270348	3.13843997815083	0.00169987714504553	0.0177123001286226	LTR5_Hs	KLF4_48h	KLF4	48h	1e+05
0.0285749394080847	0.00787282964478405	3.62956404461467	0.000284296012893818	0.0501571858829464	LTR5_Hs	KLF5_48h	KLF5	48h	1e+05
-0.0328187881056154	0.0116714056294075	-2.81189679698258	0.00492771152191418	0.0799805485479916	LTR5_Hs	LHX1_48h	LHX1	48h	1e+05
[truncated: 2,641 more rows]
