# Supplementary material for: Statistical learning quantifies transposable element-mediated cis-regulation
Source: Genome Biol. 2023 Nov 10;24:258. doi: 10.1186/s13059-023-03085-7 (PMC10637000; doi:10.1186/s13059-023-03085-7)
Supplement: Supplementary file 8 — Additional file 8. Related to Fig. 3. Contains estimated TE subfamily activities for the RNA-seq dataset of transgene overexpression in hESCs [47] in .csv format, available at URL: https://doi.org/10.5281/zenodo.8116824. Title of data: Transposable element (TE) subfamily cis-regulatory activities estimated from 441 transgene overexpression experiments in human embryonic stem cells (hESCs). Description of data: Activities were estimated using craTEs with the weighted susceptibility matrix N computed with \documentclass[12pt]{minimal} \usepackage{amsmath} \usepackage{wasysym} \usepackage{amsfonts} \usepackage{amssymb} \usepackage{amsbsy} \usepackage{mathrsfs} \usepackage{upgreek} \setlength{\oddsidemargin}{-69pt} \begin{document}$$L = 2.5e5kB$$\end{document}L=2.5e5kB. Rows are transposable element (TE) subfamilies, columns are as follows: \documentclass[12pt]{minimal} \usepackage{amsmath} \usepackage{wasysym} \usepackage{amsfonts} \usepackage{amssymb} \usepackage{amsbsy} \usepackage{mathrsfs} \usepackage{upgreek} \setlength{\oddsidemargin}{-69pt} \begin{document}$$\cdot$$\end{document}· Estimate: estimated cis-regulatory activity, correponds to a linear regression coefficient. \documentclass[12pt]{minimal} \usepackage{amsmath} \usepackage{wasysym} \usepackage{amsfonts} \usepackage{amssymb} \usepackage{amsbsy} \usepackage{mathrsfs} \usepackage{upgreek} \setlength{\oddsidemargin}{-69pt} \begin{document}$$\cdot$$\end{document}· Std. Error: standard error of linear regression coefficient. \documentclass[12pt]{minimal} \usepackage{amsmath} \usepackage{wasysym} \usepackage{amsfonts} \usepackage{amssymb} \usepackage{amsbsy} \usepackage{mathrsfs} \usepackage{upgreek} \setlength{\oddsidemargin}{-69pt} \begin{document}$$\cdot$$\end{document}· t value: t value corresponding to t-test with H0: Estimate = 0 and HA: Estimate \documentclass[12pt]{minimal} \usepackage{amsmath} \usepackage{wasysym} \usepackage{amsfonts} \usepackage{amssymb} \usepackage{amsbsy} \usepackage{mathrsfs} \u [file 13059_2023_3085_MOESM8_ESM.csv]

Estimate	Std..Error	t.value	Pr...t..	p_adj	TE	condition	transgene	timepoint
-0.0797511843753155	0.0188692385540696	-4.2265184229236	2.37527827966685e-05	0.000169499858037026	ALINE	CDX2_48h	CDX2	48h
0.175538919408135	0.0377786660691895	4.6465091987802	3.38802747152909e-06	0.000251843375383663	ALINE	PATZ1_48h	PATZ1	48h
-0.108347385198919	0.0278002807402908	-3.89734859914171	9.74290146246107e-05	0.00310381003732688	ALINE	OTX1_48h	OTX1	48h
-0.146798333950785	0.0370595463958808	-3.96114761855535	7.47351030275673e-05	0.00350861641582053	ALINE	PAX8_48h	PAX8	48h
-0.105221488311773	0.0274357756957239	-3.8351927599471	0.000125681287207926	0.0038425328674355	ALINE	HOXD3_48h	HOXD3	48h
-0.0932737077873525	0.0234851855905098	-3.97159764515737	7.15321140615569e-05	0.0039879153589318	ALINE	PDX1_48h	PDX1	48h
-0.0738908494348973	0.0197289560011599	-3.74529951967824	0.000180461621344919	0.00766532220188893	ALINE	TGIF1_48h	TGIF1	48h
-0.0726813250375492	0.0204557161237494	-3.55310587015651	0.00038120189530564	0.0109687771165365	ALINE	HHEX_48h	HHEX	48h
0.113457828394733	0.0330860982641418	3.42916917821334	0.000606115556122453	0.0115313844991205	ALINE	HES1_48h	HES1	48h
-0.132281035782646	0.0406805188006461	-3.25170473933447	0.00114821475411357	0.0221166671742103	ALINE	PAX5_48h	PAX5	48h
-0.0854612242456596	0.026683318269008	-3.20279597102886	0.00136219683563314	0.023366914949707	ALINE	PAX2_48h	PAX2	48h
-0.0896124552633282	0.0282819103327698	-3.16854322105306	0.00153334063561315	0.024376539298607	ALINE	DLX3_48h	DLX3	48h
0.0681967409456162	0.020741636065368	3.28791522186059	0.00101029714575569	0.0257481444004021	ALINE	FOSL1_48h	FOSL1	48h
-0.0760533898668021	0.0238786523977309	-3.18499505751126	0.00144880805684442	0.0307699234929815	ALINE	HOXA9_48h	HOXA9	48h
-0.0492764725838474	0.01561955613969	-3.15479339765832	0.00160699848239055	0.0377221749024309	ALINE	NKX2-1_48h	NKX2-1	48h
-0.0850279132332689	0.0280131871772087	-3.03528165843432	0.00240484112582821	0.043777924168138	ALINE	ZBED4_48h	ZBED4	48h
-0.0803240362748022	0.0263244018799862	-3.05131477026532	0.00228008757733268	0.0461648076540492	ALINE	FOXD3_48h	FOXD3	48h
-0.0356442590661124	0.0104501515194064	-3.41088442592619	0.000647999097861521	0.046834025182984	ALINE	GBX2_48h	GBX2	48h
-0.0495968439945556	0.0157794375481415	-3.1431312962354	0.00167287582593531	0.0481356527978804	ALINE	HOXB3_48h	HOXB3	48h
0.0497979399687424	0.0161504165566869	3.08338424547472	0.00204816743739298	0.0529306939965121	ALINE	LHX3_48h	LHX3	48h
-0.0579283442733982	0.0187665496945716	-3.08678714074728	0.00202487306966932	0.0611532451159124	ALINE	LHX2_48h	LHX2	48h
-0.0652407037267346	0.022294981772125	-2.92625059726686	0.00343290550666932	0.0624928920805926	ALINE	ESRRG_48h	ESRRG	48h
0.0484740015761861	0.0168665792137037	2.87396756402164	0.0040558972993769	0.0634712349306	ALINE	THAP7_48h	THAP7	48h
-0.0463290606254756	0.0162084736783997	-2.85832346368408	0.00426132345558629	0.063788440045725	ALINE	BCL6_48h	BCL6	48h
-0.105479669557066	0.0402122292701509	-2.62307440973839	0.00871772553491443	0.0652006268777376	ALINE	EHF_48h	EHF	48h
-0.074774328297735	0.026160157504481	-2.85832867347709	0.00426125350172261	0.0666848793602907	ALINE	PITX3_48h	PITX3	48h
0.0541476751757407	0.0200460018589486	2.70117081484601	0.00691284392736044	0.0717006602698315	ALINE	SNAI3_48h	SNAI3	48h
0.0772754470767001	0.0310900320294277	2.48553771200867	0.0129401275994862	0.0774670726090043	ALINE	MSGN1_48h	MSGN1	48h
0.0833792604493416	0.0328905603163556	2.53505138396439	0.0112473137464163	0.0795034684034558	ALINE	JUN_48h	JUN	48h
0.0953922711147298	0.0389769984423049	2.44739910529367	0.0143939225816377	0.0833725905377978	ALINE	ZIC3_48h	ZIC3	48h
0.0910744352727571	0.0350650869865256	2.59729671589733	0.00939992531555206	0.0864405503244581	ALINE	TCEB3_48h	TCEB3	48h
0.0619019935246926	0.0250427813282659	2.47184978031268	0.0134462246689079	0.0951907333703638	ALINE	HEY1_48h	HEY1	48h
-0.0396694858126384	0.0147878966692862	-2.68256444441015	0.00730936985530648	0.0973128046407967	ALINE	ESRRA_48h	ESRRA	48h
0.0637070631104319	0.0266547823740094	2.39008003203776	0.0168498533544909	0.102245368654462	ALINE	MIF4GD_48h	MIF4GD	48h
0.0716924795760613	0.0285260757644939	2.51322615027533	0.0119676275799056	0.106751238012758	ALINE	NR4A3_48h	NR4A3	48h
-0.0769679474572303	0.0331230246483932	-2.32369924770636	0.0201472025525963	0.11042157435297	ALINE	PITX2_48h	PITX2	48h
-0.100684630847081	0.041170314006919	-2.44556383102057	0.0144673782990906	0.113200889849025	ALINE	ESR1_48h	ESR1	48h
0.0373548395876536	0.0133103425890992	2.80645215084443	0.00501174673417294	0.115645120425763	ALINE	PTAFR_48h	PTAFR	48h
0.0595849255233191	0.0221484749782174	2.69024958070114	0.00714317971828117	0.122533005936669	ALINE	ELK1_48h	ELK1	48h
0.0463683580230417	0.0131400808815845	3.52877264918709	0.000418016081990696	0.126918993411017	ALINE	ZNF263_48h	ZNF263	48h
-0.0667872984790273	0.0288065359102907	-2.31847726109854	0.0204290151264251	0.133990305093906	ALINE	PHOX2B_48h	PHOX2B	48h
0.0544957562076298	0.0242544695813999	2.2468335588514	0.0246567486290781	0.138731547132618	ALINE	ZBTB3_48h	ZBTB3	48h
-0.094986984780326	0.0434826206624607	-2.18448160053816	0.028933357395711	0.148325027568817	ALINE	ASCL1_48h	ASCL1	48h
-0.0612502719538081	0.0305513486842653	-2.00483037874376	0.0449887175622471	0.158863836083287	ALINE	SOX14_48h	SOX14	48h
0.103565742418464	0.0500533082526566	2.06910883683632	0.0385430517909091	0.162940294774838	ALINE	KLF12_48h	KLF12	48h
0.0457346934694961	0.020366053584279	2.24563356274383	0.0247315153638252	0.166874886793049	ALINE	JUNB_48h	JUNB	48h
0.0916387267081958	0.042249054961819	2.16901246172277	0.0300883141574865	0.170928113837111	ALINE	KLF8_48h	KLF8	48h
-0.0370451203426557	0.0160850580113393	-2.30307657681684	0.0212802529800814	0.184443745852268	ALINE	MSI1_48h	MSI1	48h
0.0414588779477914	0.0218439534195556	1.89795670918597	0.0577098410202208	0.187189738872862	ALINE	CREB3_48h	CREB3	48h
-0.0696849554153963	0.0364070613281595	-1.91405054056087	0.0556216822093356	0.19091061051964	ALINE	MEF2C_48h	MEF2C	48h
0.0578688432633083	0.0302892755369529	1.91053903526707	0.0560718452499959	0.19236956139614	ALINE	NR2F2_48h	NR2F2	48h
0.0727568453176745	0.0347198046526881	2.0955430494348	0.0361273889856207	0.194130307079359	ALINE	FLI1_48h	FLI1	48h
-0.0402791202505287	0.0208524871198931	-1.93162187411701	0.0534140963900193	0.201035333248511	ALINE	OLIG2_48h	OLIG2	48h
0.061153905585496	0.0307860418860278	1.98641663036425	0.0469947122442364	0.207521204563658	ALINE	HSF1_48h	HSF1	48h
-0.0425763327044587	0.0230498524341263	-1.84714122687495	0.0647307569330975	0.208585363848933	ALINE	ELF5_48h	ELF5	48h
-0.0375398688964235	0.0188147996102273	-1.99523086475062	0.0460252908912235	0.212717924740785	ALINE	EN1_48h	EN1	48h
0.0371305650903683	0.0178981810598623	2.07454405373268	0.0380359575442715	0.217487654676219	ALINE	PHF8_48h	PHF8	48h
-0.0522536062802854	0.0278885974986143	-1.87365486137772	0.0609861711779465	0.224792002854249	ALINE	NFIB_48h	NFIB	48h
-0.0724541067521997	0.0359904742968534	-2.01314676085095	0.0441066814694332	0.228328450408306	ALINE	IKZF1_48h	IKZF1	48h
-0.0645483419113903	0.035480947744904	-1.8192395077908	0.0688832679263388	0.228956407917922	ALINE	FIGLA_48h	FIGLA	48h
0.0659030111533457	0.0364665168312063	1.80721979722914	0.0707364274233711	0.231698666299012	ALINE	NR2E1_48h	NR2E1	48h
0.0611533262827066	0.0325407113502813	1.87928670717821	0.0602134921852217	0.252161666803839	ALINE	ELF1_48h	ELF1	48h
-0.0532406977670149	0.0290710543935346	-1.83139892507152	0.067049347646941	0.252219542217211	ALINE	FOXB1_48h	FOXB1	48h
-0.0620071383796837	0.0362573846656419	-1.71019335651208	0.0872388100582386	0.253475630527521	ALINE	NEUROD2_48h	NEUROD2	48h
0.0488639536039879	0.0267421382098881	1.82722687394982	0.0676740061557964	0.255535875830915	ALINE	MYB_48h	MYB	48h
-0.0659725601122059	0.0349028417367	-1.89017732739041	0.0587423378506255	0.27945300503888	ALINE	MYOD1_48h	MYOD1	48h
-0.0431361130164522	0.0224090351606599	-1.92494289500601	0.0542444364864766	0.282715830936088	ALINE	ARNT2_48h	ARNT2	48h
0.0564996854404485	0.0319175783320007	1.77017456815643	0.0767065951466912	0.28992492741885	ALINE	TFAP2C_48h	TFAP2C	48h
-0.0280075389217354	0.0142371686887153	-1.9672126905355	0.0491664243943668	0.293102498204859	ALINE	ISL1_48h	ISL1	48h
0.0550679734940336	0.0327304478563942	1.68246929390169	0.0924866165934097	0.296755618709789	ALINE	SNAI2_48h	SNAI2	48h
-0.0577615962032646	0.0362944673147286	-1.59147111052445	0.1115124432533	0.298706004149981	ALINE	SALL4_48h	SALL4	48h
0.058307432983727	0.0339066861032181	1.71964410813338	0.0855058180722119	0.305084758881652	ALINE	DMRT1_48h	DMRT1	48h
-0.0294785445262349	0.0109610334436924	-2.68939463397027	0.00716149845637689	0.306937357889035	ALINE	SSX6_48h	SSX6	48h
-0.0270693152200245	0.0149667125188826	-1.80863467417261	0.0705161851335458	0.308155906010576	ALINE	FOXS1_48h	FOXS1	48h
0.0308054591112235	0.0139016051980923	2.21596417624139	0.0267002359411804	0.308370262753208	ALINE	FBXO15_48h	FBXO15	48h
-0.046997873871951	0.0284429152978694	-1.65235783251344	0.0984704174615683	0.314822983425516	ALINE	FOXL2_48h	FOXL2	48h
-0.0670834964863284	0.0408065251775572	-1.6439404285083	0.100197310781572	0.322090799771639	ALINE	RREB1_48h	RREB1	48h
0.0584353245197925	0.0363172469826401	1.60902406913512	0.107619918131935	0.323757079469017	ALINE	FOXF1_48h	FOXF1	48h
-0.0594785996967736	0.039670768523852	-1.49930545613232	0.133803247361957	0.326993141498262	ALINE	SOX5_48h	SOX5	48h
-0.026264320117794	0.0126486393283697	-2.07645418894076	0.0378590985554292	0.329351521540934	ALINE	SRSF6_48h	SRSF6	48h
0.0297635088227876	0.0177166219276237	1.67997651834408	0.0929706313006418	0.33439436742005	ALINE	SOX15_48h	SOX15	48h
-0.0557299928880637	0.0334113084163194	-1.66799791835878	0.0953249073661314	0.336168047882235	ALINE	SOX6_48h	SOX6	48h
-0.100343237032207	0.0353705624248964	-2.8369138106093	0.0045604510133928	0.338993525328865	ALINE	OVOL2_48h	OVOL2	48h
0.0360298785964519	0.0202500834548131	1.7792459313489	0.0752079541780496	0.345566952114402	ALINE	CTNNB1_48h	CTNNB1	48h
0.0320238167974885	0.0159894802451159	2.0028053636872	0.0452057285939865	0.347616464705483	ALINE	KLF3_48h	KLF3	48h
0.03893485107669	0.0273206664949548	1.42510619511716	0.154135245662111	0.355036669940639	ALINE	TWIST2_48h	TWIST2	48h
-0.0368310783887741	0.0245693226902458	-1.49906771355143	0.133864906030685	0.355699506263408	ALINE	DLX2_48h	DLX2	48h
0.0455354167258666	0.0215636138172228	2.11167836299766	0.0347209730676389	0.363037321400325	ALINE	ZNF281_48h	ZNF281	48h
-0.0370358260088783	0.0150929498187791	-2.45384941006013	0.0141383563143997	0.370923936248369	ALINE	HESX1_48h	HESX1	48h
-0.0580351299498146	0.0386836896206919	-1.50024805076431	0.133559001149715	0.37247680351178	ALINE	FOXA1_48h	FOXA1	48h
0.0341725524405729	0.0222930947034048	1.53287611680731	0.125315239942038	0.377639169014521	ALINE	E2F1_48h	E2F1	48h
-0.0354834756612092	0.0244607462502638	-1.45062931842591	0.146891889982603	0.382770389272734	ALINE	SOX11_48h	SOX11	48h
0.0546133482562	0.0383767463759166	1.42308437826488	0.154720432012936	0.385504540099271	ALINE	EGR2_48h	EGR2	48h
0.0309515652816833	0.020313018046927	1.52373050672131	0.127584900477071	0.386100515413251	ALINE	BHLHE40_48h	BHLHE40	48h
0.0523965110283038	0.0358722048152976	1.4606437295418	0.144122036547199	0.388389294864354	ALINE	ESX1_48h	ESX1	48h
-0.0282113548066465	0.0199820975453077	-1.41183150280793	0.158008293290972	0.390424924142789	ALINE	FOXD1_48h	FOXD1	48h
-0.0223688157683995	0.0117417324822769	-1.90506944372674	0.0567790692345231	0.397764275117802	ALINE	JARID2_48h	JARID2	48h
0.0320631729994479	0.0181628973278739	1.76531158111221	0.0775199591230177	0.400352331631365	ALINE	CBX8_48h	CBX8	48h
0.132350136140106	0.0682851176765306	1.9381988439568	0.0526151140250715	0.401134031712511	ALINE	ELF4_48h	ELF4	48h
-0.0325450631881235	0.0235390883860168	-1.38259658379365	0.166797242949396	0.410806050504659	ALINE	OTP_48h	OTP	48h
-0.0253619533071047	0.0178978656647667	-1.41703786262245	0.156480581630483	0.411516814900892	ALINE	HOXD10_48h	HOXD10	48h
-0.0295558997460152	0.0173990394258721	-1.69870870584189	0.0893827929944856	0.415231690548754	ALINE	L3MBTL2_48h	L3MBTL2	48h
-0.0260242286763417	0.015836217121702	-1.64333618795097	0.10032219835097	0.415459652954644	ALINE	MKRN1_48h	MKRN1	48h
0.0427242107839554	0.0308325271918116	1.38568630842891	0.165851364225636	0.416730751800753	ALINE	FEV_48h	FEV	48h
-0.029491557511814	0.0170712035607327	-1.7275617039475	0.0840754796216692	0.422591273272937	ALINE	ZNF217_48h	ZNF217	48h
0.0491653051816705	0.0291088140167071	1.68901780585949	0.0912247477071244	0.423814973722682	ALINE	LHX4_48h	LHX4	48h
-0.0253505839827192	0.0162691344113374	-1.55820115205719	0.119194433492427	0.425285738700979	ALINE	GSC_48h	GSC	48h
0.0224008074943898	0.0118585475026433	1.889000949686	0.0588997964790254	0.430644413600743	ALINE	REPIN1_48h	REPIN1	48h
0.0235845488277958	0.0145433513137991	1.62167222113504	0.104882377859905	0.440271683987455	ALINE	THAP11_48h	THAP11	48h
-0.0396909857892641	0.0313683082171299	-1.2653212125603	0.205764461293643	0.448757700425257	ALINE	TFCP2L1_48h	TFCP2L1	48h
0.0466279153157663	0.0353898553440704	1.31755032232927	0.187662677499604	0.44899631069753	ALINE	SOX2_48h	SOX2	48h
-0.0253895422165844	0.0108807758156974	-2.33343124117634	0.0196310434959032	0.449375961181217	ALINE	OSTF1_48h	OSTF1	48h
-0.101453579776397	0.0553931093574297	-1.83151985785375	0.0670400647566964	0.449622088443407	ALINE	MYF5_48h	MYF5	48h
-0.0253602875993755	0.0158778322140686	-1.59721347709576	0.110226977440268	0.455196592021846	ALINE	YY1_48h	YY1	48h
0.0260373648723905	0.0177739554111902	1.46491674306766	0.142952437589731	0.462798936441631	ALINE	RARA_48h	RARA	48h
0.0652089511115805	0.050373416625575	1.29451118228247	0.195497279593506	0.46378609946119	ALINE	BANP_48h	BANP	48h
-0.0277868557092646	0.0212397749361737	-1.30824624049761	0.190798223070778	0.465485503733643	ALINE	TLX3_48h	TLX3	48h
-0.084847946622161	0.0474053683413748	-1.78983835778166	0.0734972747791264	0.467227180012115	ALINE	BMP4_48h	BMP4	48h
-0.0242940969143878	0.0177694405132162	-1.36718412131878	0.171576206537517	0.468730297356366	ALINE	FOXP3_48h	FOXP3	48h
-0.0331334457676878	0.0271304892119884	-1.22126237786552	0.221994755677808	0.469132663854353	ALINE	DLX5_48h	DLX5	48h
-0.0214503670269826	0.0134049557492654	-1.60018186021675	0.10956709102362	0.470768397069702	ALINE	REST_48h	REST	48h
-0.0343489324564727	0.0162605934211395	-2.11240337710047	0.0346587882210415	0.472158995883466	ALINE	POU2F2_48h	POU2F2	48h
-0.0486379970361413	0.0344118122027446	-1.4134099288227	0.157543944265362	0.473162283786877	ALINE	ALX3_48h	ALX3	48h
-0.0199649174421462	0.0121665975002533	-1.64096144725183	0.100814224743043	0.477963273049184	ALINE	EYA1_48h	EYA1	48h
0.0500851265157219	0.0373681397613564	1.34031629178171	0.180151064043309	0.481865573578334	ALINE	ETS2_48h	ETS2	48h
-0.0216378061779311	0.0227507851718133	-0.95107953481706	0.341567181330854	0.48648972424424	ALINE	FOXP1_48h	FOXP1	48h
0.0361658445357128	0.0330730332190025	1.09351459529673	0.274175300440113	0.488152431122916	ALINE	GATA6_48h	GATA6	48h
0.0303468340896992	0.0193126866518408	1.57134191823108	0.116112108755685	0.488658840739623	ALINE	NR4A2_48h	NR4A2	48h
0.0280933240075594	0.0163433688279915	1.71894327927322	0.0856333669677574	0.489647200866921	ALINE	THAP3_48h	THAP3	48h
-0.0187510678107465	0.0131627970717264	-1.42455039826023	0.154295945314995	0.489793534594219	ALINE	RUVBL2_48h	RUVBL2	48h
0.0316676852055114	0.027907190399073	1.13475003225561	0.256487684165943	0.492015084464561	ALINE	DVL2_48h	DVL2	48h
0.0248841573331619	0.0160553335642031	1.54989974102086	0.121174443375951	0.495725707358403	ALINE	EGR1_48h	EGR1	48h
0.0311061461590837	0.0223314207976712	1.3929317995892	0.16364908622282	0.500151733030126	ALINE	CUX1_48h	CUX1	48h
0.0323802019025248	0.0221530111069448	1.46166143041267	0.143842810517679	0.509943424740262	ALINE	KLF11_48h	KLF11	48h
-0.0268713066472657	0.0106538346154696	-2.52221924003288	0.0116660099387604	0.510189117287502	ALINE	GTF2F1_48h	GTF2F1	48h
-0.0182941696688032	0.015075410592884	-1.21351054129421	0.224942712642183	0.528023420202177	ALINE	ISL2_48h	ISL2	48h
-0.0293098814375802	0.0278403006057018	-1.05278609784757	0.292446161270954	0.535361121521953	ALINE	RUNX3_48h	RUNX3	48h
0.0626288785891215	0.0510147029378651	1.22766330062536	0.21958148058955	0.539577632743467	ALINE	MYF6_48h	MYF6	48h
-0.0312582931702734	0.0295064342381898	-1.05937209891042	0.289437516419226	0.539874569980171	ALINE	BARHL2_48h	BARHL2	48h
-0.0302746123607271	0.0278650660649161	-1.08647193910101	0.277277582598816	0.545985880084203	ALINE	DLX6_48h	DLX6	48h
0.0260339365461146	0.021937872708493	1.1867119885346	0.235349139043294	0.546696437569318	ALINE	GRHL2_48h	GRHL2	48h
0.0328050444504103	0.0240018571885457	1.36677108745009	0.171705672193971	0.546953640815835	ALINE	NPAS2_48h	NPAS2	48h
-0.0441424070274375	0.0438022800221331	-1.00776505252997	0.313574094983684	0.55071448535371	ALINE	NEUROG3_48h	NEUROG3	48h
0.0247969653397071	0.0113180458241833	2.19092286114652	0.0284638140820143	0.551517856256026	ALINE	STRA13_48h	STRA13	48h
-0.0294467317256572	0.0270214976090155	-1.0897520245448	0.275829745777554	0.551540273939906	ALINE	IRF1_48h	IRF1	48h
-0.0209626425330431	0.0203107679833169	-1.03209502221982	0.302034595107602	0.553213262496881	ALINE	MNX1_48h	MNX1	48h
-0.0397232504462547	0.0355786043089035	-1.11649265669238	0.264218823846968	0.558490973629136	ALINE	KLF1_48h	KLF1	48h
-0.0234650608034666	0.0143320862038003	-1.63723972000982	0.1015892017217	0.560432090525362	ALINE	SIRT6_48h	SIRT6	48h
-0.0323790923599231	0.0228596549825819	-1.41642961735838	0.156658480050382	0.561202265883295	ALINE	PPARGC1A_48h	PPARGC1A	48h
-0.0175795305123781	0.0139392953279637	-1.26114915415499	0.207263352344219	0.561569903397103	ALINE	WHSC1_48h	WHSC1	48h
0.0232622444744273	0.0116559978738754	1.99573170192189	0.04597071647604	0.569526098564273	ALINE	SIRT3_48h	SIRT3	48h
0.0231308771336961	0.0171653804137422	1.34753070285457	0.177817920954329	0.57483464855972	ALINE	CCNE1_48h	CCNE1	48h
0.0240204604516495	0.0251672493895999	0.954433282708107	0.339870826091954	0.580927196710688	ALINE	GATA1_48h	GATA1	48h
0.0198685149802581	0.0178381913769143	1.11381891585553	0.265364376829412	0.584904411108576	ALINE	TFAP2A_48h	TFAP2A	48h
0.0239332260012993	0.0218258880187408	1.0965522218729	0.27284457744989	0.585041738185822	ALINE	ETV6_48h	ETV6	48h
-0.0141007747174379	0.0146837481763031	-0.96029804843657	0.336911733679618	0.589265228318077	ALINE	POU3F2_48h	POU3F2	48h
-0.0237510566381377	0.0263116221596786	-0.902683099278278	0.366700197206496	0.592432399930235	ALINE	IRX2_48h	IRX2	48h
-0.0359330654371402	0.0399397268222579	-0.899682303713582	0.368295409989723	0.594067822261904	ALINE	NEUROD1_48h	NEUROD1	48h
0.0188400880624154	0.018557327055773	1.01523716243146	0.309999668039835	0.594666029874264	ALINE	WNT3A_48h	WNT3A	48h
-0.0238304368227005	0.0100175286866574	-2.37887382887567	0.0173708431675659	0.599894774870593	ALINE	CBX2_48h	CBX2	48h
-0.0166219386545304	0.0127459937674817	-1.30409122723229	0.192210885094215	0.601586349136981	ALINE	SIX1_48h	SIX1	48h
-0.0197444154358946	0.0216786396749104	-0.910777416479027	0.362418811428024	0.604257158493079	ALINE	SALL1_48h	SALL1	48h
0.0216741891499826	0.0257802403125813	0.840728747567381	0.400505540903916	0.605510072010666	ALINE	TBX3_48h	TBX3	48h
-0.0200560899936516	0.0170628191308057	-1.17542651304566	0.239831958046817	0.608127114914095	ALINE	TRAF4_48h	TRAF4	48h
-0.0181458049483715	0.0113057193199904	-1.60501109525041	0.108500205445319	0.612545463653321	ALINE	STAT4_48h	STAT4	48h
-0.0163244211610329	0.0116547036191132	-1.40067235465873	0.16132076214125	0.614538344995512	ALINE	GTF3C2_48h	GTF3C2	48h
-0.0315268194610078	0.035678549022581	-0.883635134406796	0.376899154983461	0.616675859977244	ALINE	MYT1_48h	MYT1	48h
0.0141401249556994	0.0150078914085976	0.942179322246355	0.346105052500584	0.621512663781837	ALINE	GLIS2_48h	GLIS2	48h
-0.0178349835159675	0.0113700989382539	-1.56858648397183	0.11675318389235	0.627017097006077	ALINE	SMAD1_48h	SMAD1	48h
-0.0154730970155454	0.0174443072117896	-0.886999800432775	0.375084981339968	0.631275100670286	ALINE	LHX5_48h	LHX5	48h
-0.0146506546330489	0.0125235977511934	-1.16984391579111	0.242071594535668	0.633219537612364	ALINE	NKX6-1_48h	NKX6-1	48h
-0.0209649083269384	0.0157243047602351	-1.33328046273665	0.182448287461909	0.636245829067007	ALINE	STAT3_48h	STAT3	48h
-0.0234069855741511	0.0112274867565911	-2.08479298008614	0.0370951823125278	0.640287666544188	ALINE	SAP30_48h	SAP30	48h
0.029786651288325	0.0149363048566911	1.99424500062888	0.0461408557648791	0.641230154863997	ALINE	LMX1A_48h	LMX1A	48h
-0.0174975508112658	0.019147354462575	-0.913836469965923	0.360808949609331	0.641543903820848	ALINE	NKX6-2_48h	NKX6-2	48h
0.0173878308604984	0.0145662057882077	1.19371036722377	0.23259921334143	0.641635391248978	ALINE	TBX6_48h	TBX6	48h
0.0149552956493361	0.0118573570825208	1.26126720695475	0.207220831005764	0.647376986528929	ALINE	TAL1_48h	TAL1	48h
0.0236328709856759	0.0248522205902209	0.950935989799449	0.341643306392297	0.651166301927199	ALINE	TFE3_48h	TFE3	48h
0.0303798740179515	0.0286644541597189	1.05984484646644	0.289222358722393	0.651480666617108	ALINE	ERG_48h	ERG	48h
-0.0316345257849701	0.0382535757777007	-0.826969117052084	0.408260091555076	0.656158561562393	ALINE	CEBPB_48h	CEBPB	48h
0.0279018183650896	0.0342966116119879	0.813544459748813	0.415911390673277	0.656624708815157	ALINE	OTX2_48h	OTX2	48h
0.0606066750581235	0.0459535388342972	1.31886850491893	0.187230425070926	0.657450093473475	ALINE	ZBTB7A_48h	ZBTB7A	48h
-0.0125136318922755	0.0129693646000429	-0.96486082997729	0.334621056566609	0.657614982134117	ALINE	HOXA10_48h	HOXA10	48h
0.0143453811893243	0.0147805280129679	0.970559453406416	0.331774278729159	0.658060035487701	ALINE	SMAD3_48h	SMAD3	48h
-0.0184749389815301	0.0136883757423891	-1.34968087735336	0.177126924295898	0.658683064155843	ALINE	ATF1_48h	ATF1	48h
0.0194759617224445	0.0229364917898676	0.849125572510099	0.395817114159316	0.66134041241275	ALINE	IRF4_48h	IRF4	48h
-0.019973017211663	0.0106532011824064	-1.87483713765288	0.0608232874102329	0.669807066295404	ALINE	LMO2_48h	LMO2	48h
0.0137273310774374	0.0146461320729031	0.937266645494373	0.348627754075434	0.674062751220424	ALINE	TSHZ1_48h	TSHZ1	48h
-0.0246093270851888	0.0348309372763247	-0.706536458951861	0.479859197617222	0.674306321073215	ALINE	GLI1_48h	GLI1	48h
-0.0155173394839086	0.0178520201838345	-0.869220364088542	0.384732452914291	0.676319167850421	ALINE	ZSCAN4_48h	ZSCAN4	48h
0.0344813753738271	0.0416576127697019	0.827732869966707	0.407827330894302	0.678697722309174	ALINE	ZIC1_48h	ZIC1	48h
0.0194190030602763	0.0122956370890109	1.57934094180707	0.11426673259921	0.680141776315548	ALINE	BACH1_48h	BACH1	48h
0.0139597123092119	0.0103281151129264	1.35162245546046	0.176504684247408	0.684773073782788	ALINE	PLXNB3_48h	PLXNB3	48h
-0.0273024545303283	0.0261307734571866	-1.04483912713343	0.296104400128728	0.68962173607004	ALINE	SIM1_48h	SIM1	48h
0.0312212233723281	0.0406226657027664	0.768566583019734	0.442155732213192	0.692496134737079	ALINE	FOXJ1_48h	FOXJ1	48h
-0.0148588380882588	0.010634382092614	-1.39724508286934	0.16234856494815	0.704056950976152	ALINE	HOXC9_48h	HOXC9	48h
-0.0231518424220231	0.0347535513620936	-0.666171988606473	0.505305478304653	0.709814939602757	ALINE	SPIB_48h	SPIB	48h
0.0159921211727362	0.0197728444444986	0.808792140029487	0.418640106208603	0.712646898355102	ALINE	CHD4_48h	CHD4	48h
-0.017135098285915	0.0227870079056587	-0.75196789139042	0.452075324174147	0.715508233233632	ALINE	ELK3_48h	ELK3	48h
0.0123128707451727	0.0108515239020887	1.13466743070093	0.256518449498435	0.716398254646748	ALINE	MEIS1_48h	MEIS1	48h
0.0205978390821652	0.0157688580031992	1.30623530746401	0.191489806946667	0.716709254433356	ALINE	TYRP1_48h	TYRP1	48h
0.0182351892033873	0.0148223798021113	1.23024706199945	0.218612705280714	0.716810172691088	ALINE	THAP1_48h	THAP1	48h
0.0213872299994098	0.0121632075978127	1.75835443302437	0.07869578613475	0.718275398057855	ALINE	HIST2H3C_48h	HIST2H3C	48h
0.0153567784991395	0.0127992430382804	1.19981927471882	0.230217496572671	0.720303850222675	ALINE	FOSL2_48h	FOSL2	48h
-0.028567098138666	0.0383598725716936	-0.744713061423101	0.456450102069065	0.720625647868329	ALINE	FOXA2_48h	FOXA2	48h
0.0330035063596025	0.0481711803110429	0.685129700922788	0.49326652652336	0.722225621015982	ALINE	ETV2_48h	ETV2	48h
-0.0225917279794202	0.0306939217844475	-0.736032630110739	0.461715674688595	0.722544529512679	ALINE	HOXD13_48h	HOXD13	48h
-0.0236302081574869	0.0398477824946063	-0.593011873639027	0.553176961300036	0.723221980602978	ALINE	PTF1A_48h	PTF1A	48h
-0.0159626813063879	0.0222723897107636	-0.716702675989617	0.473562261465225	0.725428114481379	ALINE	ASCL2_48h	ASCL2	48h
-0.0155731698063836	0.0122412594354054	-1.27218689290591	0.203315007248417	0.735630407625663	ALINE	ZNF274_48h	ZNF274	48h
0.0133141188065617	0.0219485260353656	0.606606511303248	0.544115934223458	0.747892295054754	ALINE	TBX2_48h	TBX2	48h
-0.0136231218379756	0.019827148429101	-0.687094358863043	0.492027730675851	0.749546610856382	ALINE	HOXA2_48h	HOXA2	48h
0.0137602927340651	0.0236866887236363	0.580929352118945	0.561290492837515	0.749693103738717	ALINE	NANOG_48h	NANOG	48h
0.0124909737956558	0.0168043256947326	0.743318953855506	0.45729348900251	0.750072724305018	ALINE	MEF2A_48h	MEF2A	48h
-0.0149228660862926	0.0113723813807922	-1.3122023951375	0.189460288137526	0.750334102630712	ALINE	PKNOX2_48h	PKNOX2	48h
-0.0174095834883771	0.025658517648842	-0.678510883857034	0.497452222034097	0.754679998094313	ALINE	PAX6_48h	PAX6	48h
-0.0147797923222405	0.0173698879698465	-0.850885874905913	0.394838457208611	0.757410545871143	ALINE	FOXM1_48h	FOXM1	48h
-0.011365618082596	0.0119409395037569	-0.951819417477174	0.341195014588491	0.764688324153102	ALINE	SMARCA4_48h	SMARCA4	48h
-0.0161737481946945	0.0275995529390811	-0.586014861559309	0.55786923143349	0.76667827254863	ALINE	CDYL2_48h	CDYL2	48h
0.0231972256197156	0.0360294129422633	0.643841343096233	0.519682456238569	0.768676079335877	ALINE	ETS1_48h	ETS1	48h
0.0091188962180708	0.0119422429703842	0.763583209677189	0.44511814930668	0.772256435729002	ALINE	HNF4A_48h	HNF4A	48h
-0.0192362877610189	0.032384753090925	-0.593992108169241	0.552521153924804	0.772490390753801	ALINE	NEUROD4_48h	NEUROD4	48h
0.0229990559891423	0.0432618830916804	0.531624015080499	0.594989735323635	0.781635999865512	ALINE	CEBPA_48h	CEBPA	48h
-0.0148192431604282	0.0277480039004403	-0.534065196675033	0.593299752182708	0.781718432713405	ALINE	FOXC1_48h	FOXC1	48h
-0.0118577958865281	0.0102211812229075	-1.16011991451171	0.246007743021005	0.783035582852465	ALINE	SPZ1_48h	SPZ1	48h
0.0133558768510114	0.0194330986122992	0.687274691363863	0.491914107478977	0.786456021303266	ALINE	GADD45A_48h	GADD45A	48h
-0.0213750590442303	0.0108003519293098	-1.97910764242997	0.0478115565995743	0.78778866291758	ALINE	ETV3_48h	ETV3	48h
-0.011471508270804	0.013777808065581	-0.832607640939748	0.405071616239887	0.790745514434231	ALINE	TCEA3_48h	TCEA3	48h
-0.0115120337126022	0.0144218362098188	-0.798236337253953	0.424738662375189	0.791966561037249	ALINE	HMGN1_48h	HMGN1	48h
-0.0117816494909511	0.020844330701017	-0.565220810394085	0.5719271344104	0.79330630208966	ALINE	FOXG1_48h	FOXG1	48h
0.0245193407302772	0.0414089908539633	0.592126014776581	0.553769956459354	0.794295438607418	ALINE	NR5A1_48h	NR5A1	48h
0.00943716307711095	0.0134654738088921	0.700841515942721	0.483406492265914	0.795429281635346	ALINE	SETDB1_48h	SETDB1	48h
0.0116408291590865	0.0171352310411989	0.679350580747818	0.496920157824242	0.795785961901659	ALINE	SIX5_48h	SIX5	48h
0.0105830241481292	0.0160796940589534	0.658160790207102	0.510439059740052	0.798227731160696	ALINE	CTCFL_48h	CTCFL	48h
-0.0108914117771159	0.0112919786085123	-0.964526426653476	0.334788597148528	0.802246493781484	ALINE	ATF2_48h	ATF2	48h
0.0145440624815017	0.0239274159369807	0.607840918543293	0.543296853008792	0.802352306099078	ALINE	SNAI1_48h	SNAI1	48h
0.0160192871871028	0.0234839466438567	0.682137778204049	0.495156258710567	0.803053423217865	ALINE	TFAP2B_48h	TFAP2B	48h
-0.0127292619487352	0.0125431727690972	-1.01483589384151	0.31019093613424	0.805949338063265	ALINE	HOXA3_48h	HOXA3	48h
0.00899298933675435	0.0173694443313545	0.517747670287909	0.60463754071295	0.806183387617267	ALINE	RFX2_48h	RFX2	48h
-0.02091996871928	0.0323807687425193	-0.646061521442818	0.518243665108473	0.807554144840292	ALINE	TBX4_48h	TBX4	48h
-0.0115681903944595	0.0105123208355401	-1.10044114667331	0.271147376640371	0.807748771093101	ALINE	SMC3_48h	SMC3	48h
-0.0120967482891395	0.0265079822345686	-0.456343609336072	0.648145684478505	0.808160711363771	ALINE	MSX2_48h	MSX2	48h
-0.0118817090460409	0.011074873736649	-1.07285277724855	0.283344426236583	0.808268524948824	ALINE	BATF_48h	BATF	48h
0.00765911430198311	0.0195351471759792	0.392068420728405	0.695008581998599	0.809331142484008	ALINE	GATA3_48h	GATA3	48h
0.00872352681557256	0.0106973443463356	0.815485276825817	0.414800027652017	0.812405824547243	ALINE	EED_48h	EED	48h
0.0105878575865674	0.0108852492716975	0.972679386782314	0.330719261423187	0.81327071662832	ALINE	HOXB4_48h	HOXB4	48h
0.0208240857003288	0.0248293467455165	0.838688424377859	0.401655691106882	0.818909771972377	ALINE	ZMYND12_48h	ZMYND12	48h
0.0407617731845439	0.0558950547328682	0.729255448077673	0.465855229467055	0.819684054003256	ALINE	DUX4_48h	DUX4	48h
-0.0162090212356769	0.0356283040787317	-0.454947875146064	0.649149504791364	0.823671917886054	ALINE	T_48h	T	48h
0.00941434587224462	0.0130375315092047	0.722095733045627	0.470240349603278	0.823768254313085	ALINE	ZMAT4_48h	ZMAT4	48h
-0.0159457376399328	0.0111768097528438	-1.42668059961167	0.153680722617294	0.825146403643814	ALINE	TLK1_48h	TLK1	48h
-0.0172711172391549	0.0362397019211931	-0.476580002691873	0.63366414197398	0.825150970278526	ALINE	PRDM1_48h	PRDM1	48h
-0.0151635301549008	0.0307304403250161	-0.493436800596605	0.621707019507841	0.833928814136834	ALINE	SPI1_48h	SPI1	48h
0.0104437959514276	0.0239540450848911	0.4359929988616	0.662844444652872	0.835274579054256	ALINE	FOS_48h	FOS	48h
0.00938656018795347	0.0250977816722875	0.373999595283672	0.70840683768655	0.835477033531054	ALINE	EOMES_48h	EOMES	48h
-0.0125964465173443	0.0103105103019067	-1.22170931879238	0.221825635607589	0.837733837014515	ALINE	ZNF706_48h	ZNF706	48h
0.00706836270486601	0.0139666126959597	0.506089977486864	0.612795551613968	0.840002416297331	ALINE	POU4F1_48h	POU4F1	48h
-0.0123041453380504	0.0117269717302069	-1.04921761739706	0.294085072582482	0.84078168187043	ALINE	RFX5_48h	RFX5	48h
0.00962294757956281	0.0153553928003524	0.626681954976885	0.53087174067942	0.841885948317755	ALINE	E2F6_48h	E2F6	48h
0.0208371664280248	0.0149727654304562	1.39167119960617	0.164030655415676	0.842322548412548	ALINE	H2AFZ_48h	H2AFZ	48h
0.0152033891788677	0.0109715678330094	1.38570798725103	0.165844741823759	0.843017714331774	ALINE	ZFP57_48h	ZFP57	48h
-0.00713100493515904	0.0116633033855481	-0.61140525110536	0.540935219034333	0.845308570410303	ALINE	KDM5A_48h	KDM5A	48h
0.0340159753278993	0.041062050673291	0.828404202180413	0.407452984121163	0.848771523100542	ALINE	TCF4_48h	TCF4	48h
-0.00997133847290902	0.0247135320793206	-0.403476866070985	0.686599865669043	0.857175454699942	ALINE	NKX2-2_48h	NKX2-2	48h
0.0077459600297027	0.0143231058313477	0.540801703269538	0.588647641780565	0.858214798295404	ALINE	FOXD4L3_48h	FOXD4L3	48h
-0.0107923850080747	0.0113216055870088	-0.953255695504758	0.340466985398584	0.858492576383921	ALINE	HOXB1_48h	HOXB1	48h
0.00977403550997328	0.0130318728323834	0.750010043505441	0.453253596865149	0.859766619465484	ALINE	SMARCB1_48h	SMARCB1	48h
-0.00774854849123192	0.0108959850189072	-0.711137953823014	0.477003397456394	0.860874054747391	ALINE	LMO1_48h	LMO1	48h
0.0173448951596585	0.0283201219807908	0.612458349276295	0.540238446623933	0.862021415051167	ALINE	NRF1_48h	NRF1	48h
-0.00816306445773127	0.0225709739227642	-0.361662039292789	0.717606737408422	0.863839689295968	ALINE	MYBL2_48h	MYBL2	48h
0.0100816368928195	0.0202351305319914	0.498224455576435	0.618328915433824	0.866084062569985	ALINE	HMGXB4_48h	HMGXB4	48h
-0.0104756489312605	0.010930289895658	-0.958405406559428	0.33786485839458	0.86638640314585	ALINE	ZFAND3_48h	ZFAND3	48h
-0.0117953574255128	0.011239515104065	-1.04945429729853	0.293976181259965	0.86720025953042	ALINE	HMGB2_48h	HMGB2	48h
-0.00844920781062578	0.0112278964183981	-0.752519216046635	0.451743838489103	0.867267212972122	ALINE	STRA8_48h	STRA8	48h
0.00850727099306669	0.0102288295731477	0.831695447874076	0.405586431883789	0.867585365084748	ALINE	SUB1_48h	SUB1	48h
-0.0101717285980817	0.020239808312904	-0.502560520377884	0.615276391155432	0.86803952452289	ALINE	FOXE3_48h	FOXE3	48h
0.00927580762999266	0.010897016021643	0.8512245564813	0.39465033194304	0.869121215105872	ALINE	DNMT3L_48h	DNMT3L	48h
0.00808488948927938	0.0166752245262545	0.48484441553096	0.62778968767896	0.872256076962044	ALINE	MXI1_48h	MXI1	48h
0.0107172972896309	0.0301793890395465	0.355119756585767	0.722501973636917	0.873017031536843	ALINE	POU4F3_48h	POU4F3	48h
-0.0145265886955944	0.0106178085804321	-1.36813435517814	0.17127863275298	0.875371529606924	ALINE	HOPX_48h	HOPX	48h
-0.00870972614258295	0.0105762101991715	-0.823520521865693	0.410217551429091	0.876425806649961	ALINE	ID1_48h	ID1	48h
0.00771982412119512	0.0227080018763773	0.339960519786019	0.733888259094476	0.877330588996098	ALINE	NFIL3_48h	NFIL3	48h
-0.00907326738410038	0.0259214870687467	-0.350028814320608	0.726319137450341	0.877881667487403	ALINE	EVX1_48h	EVX1	48h
0.00769520332975561	0.011131505986715	0.691299392817065	0.48938190709344	0.88009810711159	ALINE	ID3_48h	ID3	48h
0.00571187448542497	0.0157781790134942	0.362011007768383	0.717345946574192	0.882582874957489	ALINE	FOXH1_48h	FOXH1	48h
0.00561973820193607	0.0217904539528957	0.257899088017359	0.79648627482051	0.883692426092488	ALINE	ETV1_48h	ETV1	48h
0.012578882942296	0.0098211218219607	1.28079899326457	0.200272595677589	0.883749434438624	ALINE	LIN28A_48h	LIN28A	48h
-0.00867038130394168	0.0103621287248138	-0.836737463334057	0.402745755125412	0.884427053099896	ALINE	DCP1A_48h	DCP1A	48h
-0.0126034241167975	0.0142836168405339	-0.882369238653312	0.377583104286548	0.884997156278921	ALINE	CRY1_48h	CRY1	48h
-0.0202882132446027	0.0176433256679667	-1.14990867517897	0.250197283457912	0.885165172348566	ALINE	KLF9_48h	KLF9	48h
-0.015504261755824	0.0179399675560778	-0.864230200381348	0.387467249832524	0.885339689311089	ALINE	MAFK_48h	MAFK	48h
0.0153411545520406	0.0116230852540731	1.3198866064124	0.186881340627789	0.887818554551014	ALINE	PABPC1_48h	PABPC1	48h
0.00565022550092971	0.020779009622738	0.271919865456282	0.785685208105591	0.888252478618741	ALINE	NR2F1_48h	NR2F1	48h
0.0280031502653514	0.0248815059012543	1.12546042737469	0.260409492640453	0.889426157897798	ALINE	RBBP6_48h	RBBP6	48h
0.005541072309703	0.0209562426741278	0.264411535782792	0.791463577005842	0.890271766316785	ALINE	SPIC_48h	SPIC	48h
-0.0182074902577506	0.0110921822946575	-1.64147052167725	0.10070858718052	0.890622062684939	ALINE	MAB21L2_48h	MAB21L2	48h
-0.00990962220210564	0.0249432807606951	-0.397286239014754	0.691158768241038	0.893759241073428	ALINE	CEBPD_48h	CEBPD	48h
-0.0122116087664855	0.0110320049782955	-1.10692560332512	0.268333551284501	0.894755061800531	ALINE	ZNF713_48h	ZNF713	48h
0.00639825661945127	0.0140364612600819	0.45583117431793	0.648514156610446	0.894921485836606	ALINE	TRPV2_48h	TRPV2	48h
0.0130399205750616	0.0150973614037415	0.863721827035944	0.387746521192865	0.894961468334737	ALINE	ELF2_48h	ELF2	48h
0.0146972304187029	0.044900722220666	0.327327260939656	0.743422294492873	0.896800258202171	ALINE	CREB1_48h	CREB1	48h
0.00762456414470896	0.0179479297779987	0.424815799873224	0.670973518322101	0.898024849719299	ALINE	BARX2_48h	BARX2	48h
-0.00739790545980282	0.0249591729304579	-0.296400264560653	0.766926146956462	0.898355693619993	ALINE	DLX4_48h	DLX4	48h
-0.00467965957763092	0.0138593415411886	-0.337653817371007	0.735626065732897	0.898469140686731	ALINE	TEAD4_48h	TEAD4	48h
0.00658414723044306	0.0107386192134643	0.61312791705918	0.539795667056147	0.899447179922586	ALINE	LHFP_48h	LHFP	48h
-0.0100671411149397	0.0242071600422546	-0.415874522140023	0.677504322740383	0.899533478771251	ALINE	TCF12_48h	TCF12	48h
0.0128242366293981	0.0425307037117712	0.301528907593615	0.763012965755729	0.899931624107857	ALINE	TBX5_48h	TBX5	48h
0.00877829403015285	0.0341894396895736	0.256754544966406	0.797369740909346	0.902606356460833	ALINE	KLF2_48h	KLF2	48h
-0.00574824000314416	0.0112336633492792	-0.511697727127722	0.608865741075463	0.903156367925493	ALINE	CHD1_48h	CHD1	48h
-0.00798558180666502	0.0117757846204086	-0.678135857955931	0.497689950822371	0.903433477649136	ALINE	EBF1_48h	EBF1	48h
-0.0071969677438634	0.0124304543532554	-0.578978655110752	0.562607227476555	0.904226390827184	ALINE	HDAC8_48h	HDAC8	48h
0.0205027666590164	0.0140909653262171	1.45502924635473	0.145679194156515	0.907553587244619	ALINE	rtTA3G_48h	rtTA3G	48h
-0.00642304856778468	0.0145007206400196	-0.442946852590078	0.657806860313626	0.908449919739136	ALINE	GABPA_48h	GABPA	48h
-0.00454918887460536	0.0112162266967535	-0.405589954411506	0.685046341056232	0.910672632223783	ALINE	SIN3A_48h	SIN3A	48h
0.00321398280654531	0.0111280878327025	0.288817167411302	0.772722970421872	0.911364740575646	ALINE	PML_48h	PML	48h
-0.00525678675049746	0.0116907063969233	-0.449655185240209	0.652961819025611	0.911489737982544	ALINE	FOXN3_48h	FOXN3	48h
0.0146168982661204	0.0520420478689751	0.280867084687386	0.778813974568816	0.912707174292474	ALINE	KLF15_48h	KLF15	48h
0.00587602467659916	0.0117078943919326	0.501885691815605	0.615751024784428	0.913504052717356	ALINE	HDAC6_48h	HDAC6	48h
0.00451083974814264	0.0142294124543414	0.317008152136766	0.751239269695314	0.914029048262866	ALINE	ATF3_48h	ATF3	48h
-0.00764395935289723	0.0106227944485677	-0.719580840042321	0.471787821363327	0.915032221659157	ALINE	RFXAP_48h	RFXAP	48h
0.00841613871598429	0.0106496453500202	0.790274083255583	0.429372966630303	0.915434265066789	ALINE	TP53_48h	TP53	48h
-0.00752261006487791	0.0113685090028403	-0.661705951325586	0.508163959386783	0.915755320883058	ALINE	AATF_48h	AATF	48h
-0.0050234102611249	0.0175979960418466	-0.285453539663245	0.77529834973725	0.915981626444538	ALINE	KDM5B_48h	KDM5B	48h
0.00477777561897545	0.0207422293655698	0.230340506546809	0.817828506430919	0.91646109012108	ALINE	NEUROD6_48h	NEUROD6	48h
-0.00809150734161087	0.03776675594016	-0.214249467294241	0.830353745507467	0.9165731181757	ALINE	ATOH1_48h	ATOH1	48h
0.013174898809196	0.0220298260015432	0.598048246421607	0.549815520943262	0.916705153975277	ALINE	NFE2L1_48h	NFE2L1	48h
-0.00645849173382234	0.0103266623947481	-0.625419083818115	0.531700036757555	0.917362539241275	ALINE	HDAC2_48h	HDAC2	48h
-0.00544388259913545	0.0103192811055379	-0.527544752726422	0.597818624559246	0.918590760518655	ALINE	CRY2_48h	CRY2	48h
0.00499155324886505	0.0103741008924024	0.481155263539094	0.630409101402881	0.91966176203143	ALINE	VPS72_48h	VPS72	48h
-0.00757734466555221	0.0342569909785769	-0.221191191902722	0.824944831896458	0.922118784525865	ALINE	NEUROG1_48h	NEUROG1	48h
0.00565198437647478	0.0263745201149173	0.214297145572633	0.830316567387765	0.922344181955026	ALINE	NFATC1_48h	NFATC1	48h
0.0113778810032522	0.0240432490383729	0.473225602126114	0.636055126535715	0.922543341572278	ALINE	CTBP2_48h	CTBP2	48h
-0.0078277986005052	0.0351609757085531	-0.222627456797254	0.82382673846778	0.924897141104495	ALINE	NEUROG2_48h	NEUROG2	48h
0.00877721036990462	0.0124320180078195	0.706016542477976	0.480182455797163	0.927055465301461	ALINE	WRNIP1_48h	WRNIP1	48h
0.00277546220233346	0.0134740623133269	0.20598555489745	0.836803369086154	0.92874373663345	ALINE	ZNF646_48h	ZNF646	48h
-0.00904714006778283	0.0126417744428106	-0.715654286406599	0.474209523370178	0.929717404017932	ALINE	ANKRD22_48h	ANKRD22	48h
0.00529708202074961	0.0166838104541622	0.317498333807078	0.750867359815096	0.932612969652434	ALINE	USF1_48h	USF1	48h
0.00641705489696626	0.0299170509008737	0.214494901861428	0.830162366904249	0.934385233233703	ALINE	HNF1A_48h	HNF1A	48h
0.0104820472101329	0.0200234045508875	0.523489758372199	0.600636724619416	0.934960341977878	ALINE	RHOXF2_48h	RHOXF2	48h
0.00716207185749123	0.0427173886810265	0.167661743346975	0.866850343853087	0.934982474869352	ALINE	SOX17_48h	SOX17	48h
0.0100036868578739	0.0182206268774935	0.549030882698699	0.582991297807389	0.935290317940798	ALINE	E2F7_48h	E2F7	48h
-0.00651961432039436	0.0210202214182251	-0.310159164866917	0.756441731915103	0.935847468610641	ALINE	MYC_48h	MYC	48h
0.00292479831354061	0.0176486689344341	0.165723450556323	0.868375528497086	0.936627534969045	ALINE	TFAP4_48h	TFAP4	48h
0.00400461000829041	0.0105436535030283	0.379812368373092	0.704086959153557	0.938782612204742	ALINE	ZBTB33_48h	ZBTB33	48h
0.00701841077786292	0.0111491632496671	0.629501122254397	0.529025061345708	0.939079264128443	ALINE	CDKN1B_48h	CDKN1B	48h
-0.0109445200239188	0.0141140122462255	-0.775436483473769	0.438086918740509	0.939446477171582	ALINE	BRF2_48h	BRF2	48h
0.0044508358952351	0.029419557935572	0.151288333597069	0.879749126352307	0.939632213985804	ALINE	WT1_48h	WT1	48h
0.00468353300419192	0.0100449563817591	0.46625717685513	0.641034271111984	0.940912218602601	ALINE	VAX1_48h	VAX1	48h
0.00496982660352418	0.0112316619174395	0.442483635997581	0.658141949095607	0.940998583527764	ALINE	EGFLAM_48h	EGFLAM	48h
-0.00865458343380109	0.0135114402777293	-0.640537445002537	0.521827363247339	0.941022289540555	ALINE	BATF3_48h	BATF3	48h
0.00319889043341487	0.0111823494337548	0.286066041162939	0.774829199713341	0.941724020809052	ALINE	HOXD1_48h	HOXD1	48h
0.00329104901916212	0.0116190904250849	0.283244978630766	0.776990693330642	0.941886073750843	ALINE	HMGA2_48h	HMGA2	48h
-0.0121878218948509	0.0139634727388602	-0.872836014563357	0.382758335052754	0.942946171527441	ALINE	AR_48h	AR	48h
-0.00552957597525906	0.0109304082056012	-0.505889246883337	0.612937524144795	0.943285846073011	ALINE	NR3C1_48h	NR3C1	48h
-0.00568772527513352	0.0104828817070262	-0.542572685077738	0.587427435865508	0.943666794339395	ALINE	NKX6-3_48h	NKX6-3	48h
-0.0047982704758606	0.0256854866396027	-0.186808626333849	0.851811744336686	0.944927109384977	ALINE	NR2C2_48h	NR2C2	48h
0.00646527049973481	0.0322891693706248	0.200230313314179	0.841301600771083	0.945045589300382	ALINE	SOX9_48h	SOX9	48h
0.00287212542458853	0.0164626540391068	0.174463085828436	0.861502528065609	0.946648499052972	ALINE	MSC_48h	MSC	48h
-0.00372405559835164	0.0115211213506405	-0.323237251393469	0.746517463933976	0.947150664956326	ALINE	PBX1_48h	PBX1	48h
-0.00494575044082289	0.0115286419304749	-0.428996795168843	0.667928144785797	0.947410680358728	ALINE	ASH2L_48h	ASH2L	48h
0.00578977911572517	0.0340581658204186	0.169996797427478	0.865013618249595	0.949067832077047	ALINE	RUNX1_48h	RUNX1	48h
-0.00699597996883198	0.0238856803868213	-0.292894313895783	0.769604636998185	0.949409892682436	ALINE	CTCF_48h	CTCF	48h
-0.00254287367322369	0.0131786484757844	-0.19295405578927	0.846996047293059	0.950077771766391	ALINE	MEIS2_48h	MEIS2	48h
0.00404690872564245	0.0112346521737527	0.360216646056667	0.718687257705297	0.950755961916151	ALINE	RAD21_48h	RAD21	48h
-0.0131696285139104	0.0130847188394502	-1.00648922422423	0.314187112193528	0.951037285229265	ALINE	TAF7_48h	TAF7	48h
-0.0127090276015006	0.0136711686702053	-0.929622617355189	0.352572796532545	0.951291230295974	ALINE	SSX4B_48h	SSX4B	48h
0.00356427496418512	0.0120495199976624	0.295802236510383	0.767382834819153	0.951424705196497	ALINE	JAG1_48h	JAG1	48h
-0.00518737402672514	0.0111881679498639	-0.463648208533393	0.642902634932768	0.953358735252579	ALINE	RNF2_48h	RNF2	48h
-0.00479961650138975	0.0271780752124376	-0.176598837992518	0.859824508337703	0.954660030171386	ALINE	KLF14_48h	KLF14	48h
-0.00491946513571496	0.0107979459127281	-0.455592681744787	0.648685676722019	0.954844651834903	ALINE	MAB21L3_48h	MAB21L3	48h
0.00269048511549839	0.0162206724446911	0.165867668228451	0.86826203098091	0.955172658065913	ALINE	NR1D2_48h	NR1D2	48h
-0.00546935701548869	0.0164806614581266	-0.33186513959922	0.739993042144649	0.955244274374858	ALINE	ZKSCAN1_48h	ZKSCAN1	48h
-0.00322000584984774	0.0106128433793427	-0.303406517438606	0.761581846919526	0.9559393021322	ALINE	ETV5_48h	ETV5	48h
-0.00347962800405127	0.0106304917471123	-0.327325215693477	0.743423841229263	0.956103496000236	ALINE	TCF23_48h	TCF23	48h
0.00185051175467919	0.0135039836009889	0.13703450843525	0.891004291127944	0.956408938250453	ALINE	VDR_48h	VDR	48h
0.00588837576734184	0.0146306771607882	0.402467753380776	0.68734222461445	0.957556478387194	ALINE	YBX1_48h	YBX1	48h
0.00228812820897786	0.0164500325600537	0.139095664438636	0.889375338552087	0.959148826527572	ALINE	LHX1_48h	LHX1	48h
0.00640455057429254	0.0306502020784425	0.208956226712682	0.834483602091007	0.959369562993483	ALINE	USF2_48h	USF2	48h
0.00588287686293251	0.010592976495703	0.555356359500927	0.578654414980625	0.959404717774568	ALINE	UGP2_48h	UGP2	48h
0.00371830246513269	0.0137319997437759	0.270776473529868	0.786564520459959	0.959546286502386	ALINE	BLZF1_48h	BLZF1	48h
-0.00239890732413708	0.0162830919995573	-0.147325048842216	0.882876293778379	0.959729836818224	ALINE	RPS6KA1_48h	RPS6KA1	48h
-0.003899477847006	0.030777366555222	-0.126699529019463	0.899178931938494	0.960560008729505	ALINE	NFIC_48h	NFIC	48h
-0.00264461065423197	0.0100386115947593	-0.26344386664114	0.792210003596464	0.960625048417349	ALINE	POU2AF1_48h	POU2AF1	48h
0.0061785307230018	0.0491708452169164	0.125654352609668	0.900006244056662	0.96100833042573	ALINE	KLF4_48h	KLF4	48h
-0.00838735256181936	0.0207468076716961	-0.404271958102828	0.686017710159777	0.961525030856552	ALINE	UBTF_48h	UBTF	48h
-0.00199185086219508	0.0115750708612257	-0.172081094455103	0.863374750595971	0.961532196241254	ALINE	KDM1A_48h	KDM1A	48h
-0.0158061742983632	0.0107851823009712	-1.46554539898132	0.142780979836867	0.96183118601477	ALINE	ZNF426_48h	ZNF426	48h
-0.00699692561259102	0.0130136586065107	-0.53766014801483	0.590815047348752	0.963449766426118	ALINE	NELFE_48h	NELFE	48h
-0.00287503957220904	0.0275357566690567	-0.104411133740148	0.916843673890033	0.96514933093661	ALINE	IRF5_48h	IRF5	48h
-0.00300200371669475	0.0130516274463183	-0.230009914782051	0.818085382791406	0.965630182139439	ALINE	ARID3A_48h	ARID3A	48h
0.00359701121303863	0.014682327922221	0.244989161943095	0.806466230891402	0.967096583415497	ALINE	FOXO3_48h	FOXO3	48h
-0.00564847103434463	0.0104166772137943	-0.542252670253103	0.587647839307816	0.967125226314707	ALINE	NFYB_48h	NFYB	48h
-0.00218715468531016	0.0105204071310051	-0.207896392038319	0.835311051899527	0.967595575960865	ALINE	SMAD5_48h	SMAD5	48h
-0.005021705799924	0.0109187434589937	-0.459916090050423	0.645579250574929	0.967611776469289	ALINE	ELL2_48h	ELL2	48h
0.00143367466604258	0.0106918341843864	0.13409061918826	0.893331673087172	0.968228253212342	ALINE	ZNF280B_48h	ZNF280B	48h
0.00480334883318022	0.0105501173586961	0.455288663611026	0.648904348808921	0.969040470059999	ALINE	PA2G4_48h	PA2G4	48h
0.00621890575216299	0.0154137508441132	0.403464790306903	0.686611287015886	0.969077955724953	ALINE	SLBP_48h	SLBP	48h
-0.00122503542674707	0.0111591168532689	-0.10977888688281	0.91258535250561	0.970233771674618	ALINE	KLF5_48h	KLF5	48h
-0.002756721217635	0.0101607694449124	-0.271310281429062	0.786153967709509	0.97041501912933	ALINE	STAG1_48h	STAG1	48h
0.00211501941213746	0.0112426661687087	0.188124363064708	0.850780232002753	0.972144870860069	ALINE	NELFA_48h	NELFA	48h
-0.00194703750777942	0.0145193094794811	-0.134099869593041	0.893324358446285	0.97257014348643	ALINE	POLR3A_48h	POLR3A	48h
-0.00579876601932693	0.0103799186291583	-0.558652358125192	0.576402502309389	0.972734323890354	ALINE	RBBP5_48h	RBBP5	48h
-0.00428853314665018	0.0107238938905816	-0.39990447410307	0.68922926865026	0.974314592133173	ALINE	EEF1A1_48h	EEF1A1	48h
0.00187881713367517	0.0116264564807602	0.16159843171342	0.871622696817485	0.974698903837583	ALINE	KAT8_48h	KAT8	48h
-0.000912126360690131	0.0106905149569629	-0.0853210873715723	0.932006605663199	0.97611585142857	ALINE	SNAPC1_48h	SNAPC1	48h
0.00152224069901806	0.0136133404455313	0.111819777453501	0.910966934187755	0.976395789936704	ALINE	RARG_48h	RARG	48h
-0.00671173265992112	0.044483441019462	-0.150881597873345	0.880070865181111	0.977612966054235	ALINE	ESRRB_48h	ESRRB	48h
-0.00126040514871826	0.0194249551771156	-0.0648858716648746	0.948265232858497	0.978996050590023	ALINE	GATA2_48h	GATA2	48h
-0.00578280200520485	0.0125042614032386	-0.462466499917151	0.643749638167809	0.979261853310788	ALINE	SUZ12_48h	SUZ12	48h
-0.00182282655683928	0.0167597413757	-0.108762212732125	0.913391706910115	0.980622625934392	ALINE	IRF2_48h	IRF2	48h
-0.00195866930106694	0.0129851664976144	-0.150838982420963	0.88010358649943	0.981000973871269	ALINE	TCF7L2_48h	TCF7L2	48h
-0.00749527595983428	0.0104677396121963	-0.716035766795469	0.473973946163707	0.982814068062633	ALINE	OLIG1_48h	OLIG1	48h
-0.00603181214592225	0.0105386837378296	-0.57234966870393	0.567088709723993	0.984015997707632	ALINE	RSPO1_48h	RSPO1	48h
-0.00267041620749795	0.0101247177296747	-0.263752163645134	0.791972419330599	0.984506828060849	ALINE	RBPJ_48h	RBPJ	48h
-0.00168654011088036	0.0127360919505379	-0.132422105417441	0.894651177115524	0.98536598042156	ALINE	PCDH1_48h	PCDH1	48h
0.00104083349019102	0.0105883093012197	0.0983002536647779	0.921694428471314	0.98600910655518	ALINE	JUND_48h	JUND	48h
-0.000945229880176346	0.0437052124597945	-0.0216273946968199	0.982745301663855	0.987425929534701	ALINE	SOX7_48h	SOX7	48h
-0.000690232216325875	0.0172843355593889	-0.03993397454905	0.968145988160344	0.987478664367291	ALINE	E2F4_48h	E2F4	48h
-0.00145586279192471	0.0376995490881517	-0.038617512069455	0.969195555960416	0.98863594234467	ALINE	SOX10_48h	SOX10	48h
-0.00176673570249066	0.0109884684315891	-0.160780887117238	0.872266888703044	0.988974322406104	ALINE	SMAD2_48h	SMAD2	48h
0.00176578781226613	0.0109674391442274	0.161002745403473	0.872092149074965	0.989507302931885	ALINE	TRIM28_48h	TRIM28	48h
-0.000687097591689087	0.0123141475696316	-0.0557974141371805	0.955503507107088	0.990496430379433	ALINE	DMRTC2_48h	DMRTC2	48h
0.00444308132570313	0.0133621115534761	0.332513413611436	0.739503564505987	0.991451968000426	ALINE	GTF2B_48h	GTF2B	48h
-0.00084172338474441	0.0104079483360723	-0.0808731324911684	0.935543300326209	0.992467738257216	ALINE	STAT5A_48h	STAT5A	48h
0.0175833608987986	0.0169847134351163	1.03524625045746	0.300560934508786	0.993540180426386	ALINE	RXRA_48h	RXRA	48h
-0.000628885152387655	0.0151247950888431	-0.0415797469449062	0.966833951325426	0.993794984025853	ALINE	SREBF2_48h	SREBF2	48h
-0.00163919873871106	0.0105927543299135	-0.154747168456653	0.877021517338284	0.994032012027635	ALINE	HDAC3_48h	HDAC3	48h
-0.000244889807244973	0.0231379537863746	-0.0105839007850894	0.991555547905055	0.994265285623956	ALINE	PPARG_48h	PPARG	48h
0.000210832389111855	0.0129450050143982	0.0162867753915393	0.987005698837272	0.994562619330873	ALINE	XRCC4_48h	XRCC4	48h
-0.00151292685847213	0.00929263877903457	-0.162809175568677	0.870669138527602	0.994987238099116	ALINE	POU5F1_48h	POU5F1	48h
0.000156359483857158	0.0135224558121494	0.0115629502532133	0.990774370689426	0.995237318305144	ALINE	MAX_48h	MAX	48h
0.00448449549432969	0.0105946253054081	0.423280235502103	0.672093361769159	0.995478500017131	ALINE	SMAD4_48h	SMAD4	48h
-0.000345536834807996	0.0292643215357249	-0.0118074439001149	0.990579307667653	0.996163182006253	ALINE	NKX2-5_48h	NKX2-5	48h
-0.0045753843397889	0.00987202233509909	-0.463469812413363	0.643030472691924	0.997202317611905	ALINE	ZBTB45_48h	ZBTB45	48h
-7.38285148915235e-05	0.0172739249653275	-0.00427398608247478	0.996589886747212	0.997708393915278	ALINE	SMAD7_48h	SMAD7	48h
-0.00100338521214446	0.0143739068243318	-0.0698060189485821	0.944348447299953	0.997926404989177	ALINE	CDYL_48h	CDYL	48h
-0.00101793125891545	0.0109600561936624	-0.0928764634896725	0.926002225326847	0.9985597995417	ALINE	DEDD2_48h	DEDD2	48h
0.000401228804054337	0.0329611392484722	0.0121727832593934	0.990287832028743	0.999240645895863	ALINE	TP73_48h	TP73	48h
-0.0078997490187644	0.0203730948161976	-0.387754000559783	0.698200400554207	0.999291221610609	ALINE	TGM2_48h	TGM2	48h
-7.35214065617095e-05	0.0110830928610095	-0.00663365429521566	0.99470718552948	0.999757499698773	ALINE	IRF3_48h	IRF3	48h
-0.00172854137069097	0.0142693841589825	-0.121136368005263	0.90358370526748	0.999761799051134	ALINE	Emerald_48h	Emerald	48h
-0.00430195184065155	0.000947572144930176	-4.53997288087078	5.64449735217904e-06	0.000457717421649428	AluJb	ESX1_48h	ESX1	48h
0.00208915149872065	0.000418317780814455	4.99417331640344	5.93664980083293e-07	0.000529549162234297	AluJb	MKRN1_48h	MKRN1	48h
-0.00512935745901435	0.00111600229510217	-4.59618898771599	4.31759770500044e-06	0.000641882858810065	AluJb	KLF8_48h	KLF8	48h
-0.00452340396764216	0.00102955073216889	-4.39357073557027	1.11824691885303e-05	0.000712483036869219	AluJb	ZIC3_48h	ZIC3	48h
-0.00280351235716681	0.000632748095164172	-4.43069268575106	9.42099556369929e-06	0.00168070560856395	AluJb	FOS_48h	FOS	48h
-0.00367668207418064	0.000873972092421581	-4.20686439082211	2.59569670353532e-05	0.00178104727657962	AluJb	HES1_48h	HES1	48h
-0.00534256138024239	0.00132214128781231	-4.04083998396456	5.33715125521481e-05	0.00340052779975115	AluJb	KLF12_48h	KLF12	48h
-0.00787945319151407	0.00180413553692011	-4.36743971296374	1.26437482412891e-05	0.00563911171561493	AluJb	ELF4_48h	ELF4	48h
-0.00407853977603842	0.00112839002321417	-3.61447699122763	0.000301368095866028	0.00597378536694437	AluJb	SOX17_48h	SOX17	48h
-0.00222211218132888	0.000608873168572047	-3.64954853658646	0.000262886392878525	0.00689690183669541	AluJb	ELF5_48h	ELF5	48h
-0.00288746258870587	0.000807078245150754	-3.57767367173492	0.000347124341994804	0.0073722598347468	AluJb	SOX14_48h	SOX14	48h
0.00152774528653235	0.00049844892622392	3.06499865112767	0.00217724201832736	0.00761607796214903	AluJb	CDX2_48h	CDX2	48h
-0.00391250297131631	0.00107304900503265	-3.64615497798004	0.000266571420130676	0.00880672987987271	AluJb	FOXJ1_48h	FOXJ1	48h
-0.00383036636849397	0.00110038929905323	-3.48091931809006	0.000500292520358487	0.0120611061664803	AluJb	ZIC1_48h	ZIC1	48h
-0.00157083908492248	0.000399449695551769	-3.93250790378661	8.42228822018933e-05	0.0187817027310222	AluJb	SREBF2_48h	SREBF2	48h
-0.00444139657835992	0.00134754602674111	-3.29591456634764	0.000981974515334994	0.0230505596757583	AluJb	MYF6_48h	MYF6	48h
-0.00149132538483899	0.000355690745056072	-4.1927584722619	2.76246105412484e-05	0.0246411526027936	AluJb	SETDB1_48h	SETDB1	48h
-0.00141639884199531	0.000516023084121821	-2.74483620128307	0.00605530288881195	0.0247672806564137	AluJb	GATA3_48h	GATA3	48h
-0.00149173622419646	0.000428149293761089	-3.48414967847376	0.00049429472531361	0.0259359349988082	AluJb	BCL6_48h	BCL6	48h
0.00228605794917862	0.000695541374428974	3.2867317937131	0.00101455085387967	0.0282806050518957	AluJb	FOXD3_48h	FOXD3	48h
-0.00157971814651618	0.000472741356055755	-3.34161191163031	0.000833788559095951	0.0309891414463995	AluJb	PHF8_48h	PHF8	48h
-0.00343322870450588	0.00114858693355441	-2.98908911829723	0.0028000092549514	0.0356801179345236	AluJb	ASCL1_48h	ASCL1	48h
-0.00126886365879198	0.000351586950950405	-3.60896118403146	0.000307845637977296	0.0398759266370677	AluJb	PTAFR_48h	PTAFR	48h
-0.00298528947165272	0.00101376886053596	-2.94474370624725	0.00323430586514354	0.0398883686510612	AluJb	EGR2_48h	EGR2	48h
-0.00168665991999993	0.000575633756382605	-2.93009209640385	0.00339076012539631	0.0465316620285155	AluJb	ETV1_48h	ETV1	48h
0.00450678978947066	0.00125237157901475	3.59860433196366	0.000320816983375324	0.0476947915284648	AluJb	BMP4_48h	BMP4	48h
-0.00145398582066575	0.000600995142935226	-2.41929712370813	0.0155529829847458	0.048507904973403	AluJb	FOXP1_48h	FOXP1	48h
-0.00174371414289691	0.000605870413615287	-2.87803151253418	0.00400402456102511	0.0517621725860058	AluJb	IRF4_48h	IRF4	48h
-0.00479080767174771	0.00147646967097563	-3.24477215206324	0.0011776647289264	0.0583598299001306	AluJb	DUX4_48h	DUX4	48h
-0.00258784685068688	0.000997994620492822	-2.59304689378883	0.00951685856231979	0.0585450885350983	AluJb	PATZ1_48h	PATZ1	48h
0.00192703560403969	0.000732961537298385	2.62910876762038	0.00856456399813598	0.0625982274783362	AluJb	FOXC1_48h	FOXC1	48h
-0.00122246827029872	0.000356721616368457	-3.42695315956416	0.000611081839195807	0.0709894302876384	AluJb	VDR_48h	VDR	48h
-0.00216420067485544	0.000635278868303391	-3.4066939462905	0.00065827259252188	0.0733973940661896	AluJb	CTBP2_48h	CTBP2	48h
0.00179730341434988	0.000684717619861647	2.6248826701919	0.00867157415835257	0.0805733765546926	AluJb	EVX1_48h	EVX1	48h
-0.00289870269594767	0.00112350249411702	-2.58005897728408	0.00988230069121328	0.0855826428792451	AluJb	TBX5_48h	TBX5	48h
-0.0027605744811491	0.00114281304686542	-2.41559587433919	0.0157144726409646	0.086674392566911	AluJb	CEBPA_48h	CEBPA	48h
0.00231072187497207	0.000655881107743036	3.5230803993174	0.000427654962599982	0.0892892278407898	AluJb	ZMYND12_48h	ZMYND12	48h
-0.00223849085889052	0.000958758292087276	-2.33478122417819	0.0195603640502216	0.0943126742313388	AluJb	SALL4_48h	SALL4	48h
-0.00118236032701732	0.000553561336731211	-2.13591565841499	0.0326896373760614	0.102673086406503	AluJb	SPIC_48h	SPIC	48h
-0.00292911568053937	0.00127246032654596	-2.30193084957733	0.0213447976528018	0.11609487503841	AluJb	ETV2_48h	ETV2	48h
0.000996745113350075	0.000313212409596392	3.18232957191731	0.0014622055844042	0.117858658006048	AluJb	TAL1_48h	TAL1	48h
-0.00114343055993135	0.000456218936015263	-2.50631981635478	0.0122039307821302	0.118171868403322	AluJb	SMAD7_48h	SMAD7	48h
-0.00169250520172393	0.000713801726019491	-2.37111391024812	0.0177398393196696	0.121722589793426	AluJb	IRF1_48h	IRF1	48h
-0.000898848250050243	0.000279690143429022	-3.21372873219734	0.00131139711457714	0.129974025133646	AluJb	JUND_48h	JUND	48h
0.000756508618837198	0.000276046509995029	2.74051144081055	0.00613637989823256	0.130325020695796	AluJb	GBX2_48h	GBX2	48h
0.00109625906692405	0.00047156201048652	2.32473999717029	0.0200914441326334	0.134555311322361	AluJb	ZSCAN4_48h	ZSCAN4	48h
-0.0016647098645895	0.000737170492858771	-2.25824267346038	0.0239365429951898	0.136243866104921	AluJb	DVL2_48h	DVL2	48h
-0.00111848344486456	0.000466217750465865	-2.39905804475896	0.0164424023028074	0.138877983602911	AluJb	TFAP4_48h	TFAP4	48h
-0.00113224846368797	0.000344251278688272	-3.2890174526069	0.00100635014812307	0.139611643271593	AluJb	SMARCB1_48h	SMARCB1	48h
-0.00145294622643849	0.00066149891090833	-2.19644537954475	0.0280664847539111	0.140691061283981	AluJb	HEY1_48h	HEY1	48h
-0.00269935593914628	0.00129887234978703	-2.07823035080304	0.0376952722705541	0.141874189305208	AluJb	KLF4_48h	KLF4	48h
0.00165117427154102	0.00075140401856838	2.1974520108196	0.0279945780007179	0.144341985992141	AluJb	FOXL2_48h	FOXL2	48h
0.00166539251999074	0.000767928493136392	2.16868176513272	0.0301134311121434	0.153492460297325	AluJb	FOXB1_48h	FOXB1	48h
0.00193602137503539	0.000957754072200643	2.0214180562939	0.0432439516193194	0.162408311001328	AluJb	NEUROD2_48h	NEUROD2	48h
-0.00200717809024114	0.000916890246722776	-2.18911488852167	0.0285927553328312	0.162450558961054	AluJb	FLI1_48h	FLI1	48h
0.00107052065997287	0.000474108239883358	2.25796678884181	0.0239537407099743	0.164359513179208	AluJb	BARX2_48h	BARX2	48h
0.000908793748430313	0.000412514052926792	2.20306130659649	0.0275946343217619	0.16519740815444	AluJb	NKX2-1_48h	NKX2-1	48h
0.00161626425720167	0.000821252358271957	1.96804823867118	0.0490702122502025	0.16706347071443	AluJb	MSGN1_48h	MSGN1	48h
0.000870662773937648	0.000296887397782907	2.93263634778565	0.00336310685889975	0.178139340445188	AluJb	HMGB2_48h	HMGB2	48h
-0.0020070312528678	0.000978935031461576	-2.05021905271001	0.0403503443416343	0.18086687011426	AluJb	PAX8_48h	PAX8	48h
-0.00110791539195722	0.000523740293096022	-2.11539078921717	0.0344035588865829	0.188269782373202	AluJb	HOXA2_48h	HOXA2	48h
0.00111420032947389	0.000540372655034766	2.06191101472779	0.0392234270696015	0.197668344328161	AluJb	HHEX_48h	HHEX	48h
-0.00106906742169307	0.000577010063120393	-1.85277084408492	0.0639234553184739	0.199444157617898	AluJb	CREB3_48h	CREB3	48h
-0.00126492373166258	0.000640697040568968	-1.9742930770201	0.0483561206295206	0.200621672565267	AluJb	ZBTB3_48h	ZBTB3	48h
0.00103371622817082	0.00053652895046729	1.9266737186698	0.0540282307995643	0.200804924471714	AluJb	MNX1_48h	MNX1	48h
-0.000922712981989483	0.000307893035822237	-2.99686213923401	0.00272961437466072	0.202901335183113	AluJb	SIRT3_48h	SIRT3	48h
0.000976827691872384	0.000430175966403409	2.27076305549887	0.0231672534428873	0.215262396573494	AluJb	RPS6KA1_48h	RPS6KA1	48h
0.000806621810892583	0.00033669847017323	2.39568005900822	0.0165946791695582	0.217683144400675	AluJb	SIX1_48h	SIX1	48h
-0.00165381768508564	0.000918015334461163	-1.80151422640055	0.0716302984355948	0.218069031414848	AluJb	SPIB_48h	SPIB	48h
-0.00125894924755959	0.000591914719216302	-2.12690985151788	0.0334344093731561	0.219445509271953	AluJb	ARNT2_48h	ARNT2	48h
-0.0026270751730203	0.00133065819724228	-1.97426745535764	0.0483590325136123	0.22008294388848	AluJb	BANP_48h	BANP	48h
-0.00172645230715501	0.000961715364783115	-1.79518012332511	0.0726334586775736	0.227485416929381	AluJb	MEF2C_48h	MEF2C	48h
-0.00173478574830516	0.000757250317828744	-2.29090131421706	0.0219749191906699	0.230607387271501	AluJb	ERG_48h	ERG	48h
-0.00113987629909615	0.000453490263446382	-2.51356289423603	0.0119562101692842	0.231483633450563	AluJb	CCNE1_48h	CCNE1	48h
0.00100326244939856	0.000383040992242839	2.61920387038501	0.0088172499981379	0.238332939343606	AluJb	GABPA_48h	GABPA	48h
0.000826937911277284	0.000460861223214433	1.79433171988202	0.072768693287305	0.24729336258998	AluJb	LHX5_48h	LHX5	48h
0.00155704146511576	0.000855420885826326	1.82020510711716	0.0687361423521408	0.249708883019525	AluJb	NEUROD4_48h	NEUROD4	48h
-0.000855744666999846	0.000383532495874631	-2.23121815284088	0.0256728648708651	0.258668720138975	AluJb	POLR3A_48h	POLR3A	48h
0.00128586020633648	0.000398681418732253	3.22528250858874	0.0012596162849909	0.265579080275929	AluJb	HESX1_48h	HESX1	48h
-0.000716879803663319	0.000368927519520262	-1.9431453760769	0.0520037841538392	0.269694043402468	AluJb	POU4F1_48h	POU4F1	48h
-0.00125641956448286	0.000704917379826167	-1.78236428897907	0.0746983385103851	0.269760801422119	AluJb	PAX2_48h	PAX2	48h
0.000904118531995043	0.000496997984791738	1.81915935207244	0.0688954926437936	0.270725900609092	AluJb	EN1_48h	EN1	48h
-0.00188028025920832	0.000908988482005757	-2.06854134725594	0.0385963271414999	0.272160177856664	AluJb	ALX3_48h	ALX3	48h
-0.00126100790042863	0.000727364244762454	-1.73366770432943	0.0829856907992006	0.272343604733292	AluJb	IRF5_48h	IRF5	48h
0.00102675734850863	0.000479867660558056	2.1396677311294	0.0323883861757085	0.275147052083161	AluJb	CBX8_48h	CBX8	48h
-0.000931576331643186	0.000380952432258051	-2.44538754122497	0.014474451561489	0.288266765335995	AluJb	HMGN1_48h	HMGN1	48h
-0.000846985199443374	0.000325278233727692	-2.60387911523287	0.0092213405487986	0.288815966101023	AluJb	DMRTC2_48h	DMRTC2	48h
0.00113531946401881	0.000695032612826755	1.63347653486557	0.102377627402526	0.299412602108372	AluJb	IRX2_48h	IRX2	48h
0.000843105592665168	0.00034709767540637	2.42901538213441	0.0151447899843335	0.300284628677283	AluJb	ZNF263_48h	ZNF263	48h
-0.00160086338733875	0.000748175536334457	-2.13968956427241	0.0323866203806432	0.30044319690177	AluJb	NRF1_48h	NRF1	48h
-0.0011279364574416	0.000700202288317573	-1.61087228114003	0.107216400567624	0.303609616845463	AluJb	MSX2_48h	MSX2	48h
-0.00106425946328569	0.000596213022008435	-1.78503223512389	0.0742645734356408	0.309551399554166	AluJb	MYBL2_48h	MYBL2	48h
0.000874596275083524	0.000452628579067661	1.93226039081546	0.05333527404576	0.310519944347643	AluJb	SIX5_48h	SIX5	48h
0.000872449667719081	0.000527822678939728	1.65292190451465	0.0983555489281069	0.312217614391001	AluJb	FOXD1_48h	FOXD1	48h
0.000859894559525017	0.000490191819413192	1.75420014261845	0.079404795345833	0.315094884902024	AluJb	WNT3A_48h	WNT3A	48h
-0.00131217134546003	0.000873593519975688	-1.50203878057216	0.133095935625936	0.315345794181604	AluJb	GATA6_48h	GATA6	48h
-0.000815789831782813	0.000513110944643612	-1.58988975054787	0.111868510490849	0.315780732145055	AluJb	GATA2_48h	GATA2	48h
0.00110048343215086	0.000704090424604565	1.56298593716698	0.118064763612212	0.319718093626353	AluJb	MIF4GD_48h	MIF4GD	48h
-0.00170493565425958	0.000855339004593668	-1.993286457303	0.0462376833763575	0.321398597242991	AluJb	TBX4_48h	TBX4	48h
-0.00155122871671921	0.00092624403954527	-1.67475163184939	0.0939917284504244	0.321612204474155	AluJb	TCEB3_48h	TCEB3	48h
0.00101284766496873	0.000588870227277754	1.71998450261436	0.0854439226608644	0.329171963678101	AluJb	E2F1_48h	E2F1	48h
0.00112357838210599	0.000734319860982291	1.53009395742476	0.126002331258607	0.33154595717604	AluJb	OTX1_48h	OTX1	48h
0.000696757186645369	0.00035410625482329	1.96765004050288	0.0491160444591129	0.334439020286479	AluJb	REST_48h	REST	48h
-0.000855945604522296	0.00030710995664902	-2.78709819069953	0.00532009264135892	0.338965902578011	AluJb	KAT8_48h	KAT8	48h
-0.000671160682008065	0.000398217211421507	-1.68541354506561	0.0919175489346497	0.341626890207115	AluJb	ISL2_48h	ISL2	48h
0.000785838297287165	0.000294772283519416	2.66591650987228	0.00768133156223353	0.342587387675616	AluJb	KLF5_48h	KLF5	48h
-0.00177066069181184	0.00109405103804246	-1.61844432320087	0.10557570769219	0.347503805392742	AluJb	NR5A1_48h	NR5A1	48h
-0.00142803488678174	0.000611188226161109	-2.33648952263245	0.0194770264674209	0.348842906498618	AluJb	PPARG_48h	PPARG	48h
-0.000766028332633098	0.000357193770574598	-2.14457360608734	0.0319936819645122	0.354037286776931	AluJb	MAX_48h	MAX	48h
0.0012897066442331	0.000864556623513591	1.49175497492771	0.135772224665355	0.35685067290279	AluJb	SNAI2_48h	SNAI2	48h
-0.000739094184198848	0.000367210729538848	-2.01272491445721	0.0441510684314019	0.359079749549678	AluJb	FBXO15_48h	FBXO15	48h
-0.000848450741873732	0.000547893066323271	-1.54856995648331	0.12149399421132	0.363666586699655	AluJb	FOSL1_48h	FOSL1	48h
-0.0019660037382188	0.00118599925001293	-1.65767705013082	0.0973914519413925	0.369673085666903	AluJb	CREB1_48h	CREB1	48h
0.000990784266152536	0.000429528657583238	2.30667790998446	0.0210784772200867	0.369842422129108	AluJb	POU2F2_48h	POU2F2	48h
0.000803624503926893	0.000548722008929747	1.46453849280498	0.143055676558603	0.375482875106908	AluJb	NR2F1_48h	NR2F1	48h
-0.000642695788175441	0.000376084652524789	-1.708912564926	0.0874758357600855	0.37863053593933	AluJb	ISL1_48h	ISL1	48h
-0.00126664018328927	0.000717905794922421	-1.7643543097826	0.0776808932672125	0.384374528150302	AluJb	KLF14_48h	KLF14	48h
0.000625878152194736	0.000347696615868005	1.80006972639715	0.0718580653283405	0.386977416756716	AluJb	RUVBL2_48h	RUVBL2	48h
-0.000898940375446216	0.000662959686148355	-1.35595028510535	0.175123560383492	0.389551660503926	AluJb	EOMES_48h	EOMES	48h
0.00138935198553482	0.000997565624825052	1.39274244316355	0.163706359508624	0.38998323165693	AluJb	ATOH1_48h	ATOH1	48h
0.000796578188100153	0.000378340479786544	2.10545323764873	0.0352588379210012	0.391005661483882	AluJb	FOXD4L3_48h	FOXD4L3	48h
-0.000785860433790199	0.00053797087400294	-1.4607862093774	0.144079938342435	0.391394316432153	AluJb	JUNB_48h	JUNB	48h
-0.000939422725650166	0.000601936818520804	-1.56066666258877	0.118611282303497	0.391856532647109	AluJb	ELK3_48h	ELK3	48h
-0.000807086246660133	0.00053658007554199	-1.50413010741204	0.132556712985035	0.392825873696515	AluJb	BHLHE40_48h	BHLHE40	48h
-0.000663087801836927	0.000309302694124858	-2.14381515076379	0.0320544330201833	0.397118809083383	AluJb	HDAC6_48h	HDAC6	48h
0.000614891660996602	0.000366094661279314	1.67959745396961	0.0930444108638663	0.404856656051555	AluJb	TEAD4_48h	TEAD4	48h
-0.00120099635351759	0.000811747657832174	-1.47951933329248	0.139010389103021	0.405515145195074	AluJb	SPI1_48h	SPI1	48h
-0.00289508049660907	0.00146320394231863	-1.97858986903866	0.047877936990465	0.415778462555152	AluJb	MYF5_48h	MYF5	48h
-0.000517665108160078	0.000286643042825844	-1.8059573435194	0.0709291590448846	0.42855241583331	AluJb	MEIS1_48h	MEIS1	48h
-0.00113463904155685	0.000843085351861618	-1.34581752494152	0.17836991604228	0.428857048813245	AluJb	TFAP2C_48h	TFAP2C	48h
-0.00184440930413279	0.00137469188634999	-1.34168923410901	0.179705310429131	0.430906281996734	AluJb	KLF15_48h	KLF15	48h
0.00128045795863263	0.000995917147319727	1.28570731217821	0.198553565297231	0.430924039525864	AluJb	SOX10_48h	SOX10	48h
-0.000978046602289571	0.000585176826758698	-1.67136933242381	0.0946575112793296	0.431843092907448	AluJb	KLF11_48h	KLF11	48h
-0.00114261415148552	0.000813220334318054	-1.40504867287128	0.160015503846814	0.433841426843033	AluJb	HSF1_48h	HSF1	48h
0.000559895983696035	0.00039062527044659	1.43333272590358	0.151771528480639	0.433897889810616	AluJb	ESRRA_48h	ESRRA	48h
-0.000969304732903303	0.000639455298553933	-1.51582876097093	0.129571508573035	0.434026790895489	AluJb	TCF12_48h	TCF12	48h
0.000821738485285839	0.00053463533794967	1.53700742722546	0.124300350167129	0.438244712842212	AluJb	FOXE3_48h	FOXE3	48h
-0.000768473011993685	0.000341886669172182	-2.24774196038238	0.0245987253103371	0.438841259536413	AluJb	XRCC4_48h	XRCC4	48h
-0.00107877390072983	0.000813049688967347	-1.32682407406118	0.184575368715798	0.442583948641106	AluJb	NFIC_48h	NFIC	48h
-0.00112856174707039	0.000868819230025689	-1.29896036835766	0.19396591718955	0.445578434124043	AluJb	JUN_48h	JUN	48h
-0.000746255071722371	0.000572674879851732	-1.30310425335153	0.192547573583951	0.446110222433466	AluJb	SALL1_48h	SALL1	48h
-0.000834873877004223	0.000664890634521702	-1.2556559434843	0.209248954423714	0.451937209070104	AluJb	GATA1_48h	GATA1	48h
-0.000598925063215548	0.000384162375572948	-1.55904144002207	0.118995433762973	0.453404211295116	AluJb	THAP11_48h	THAP11	48h
0.000865237883053519	0.00065275732392435	1.32551233259513	0.185009761247111	0.454624537279403	AluJb	NKX2-2_48h	NKX2-2	48h
-0.00108134681314054	0.000859576757139333	-1.25799913057126	0.208400296077484	0.456739715236157	AluJb	ELF1_48h	ELF1	48h
-0.000587030212326904	0.000334113986595716	-1.75697587014584	0.0789304909975134	0.459982149978464	AluJb	SRSF6_48h	SRSF6	48h
-0.00133712920541937	0.00107790248286826	-1.24049181319383	0.214801690283146	0.46169423550016	AluJb	RREB1_48h	RREB1	48h
-0.00125913835876228	0.000949815798028492	-1.32566584107764	0.18495888677472	0.467374864031304	AluJb	ETS1_48h	ETS1	48h
-0.000490111264566853	0.000387854127259419	-1.26364844440353	0.206364486340058	0.467941344408635	AluJb	POU3F2_48h	POU3F2	48h
0.000737700364818427	0.000245466490901248	3.00529967292035	0.00265410237424038	0.468411792074596	AluJb	POU5F1_48h	POU5F1	48h
-0.000919146343767875	0.000790267766767456	-1.1630821633123	0.244803939853846	0.470614470581101	AluJb	HNF1A_48h	HNF1A	48h
-0.00132632805427419	0.000581924358312651	-2.27921040823934	0.0226666086964033	0.472317726854274	AluJb	NFE2L1_48h	NFE2L1	48h
-0.000772653216269819	0.00053490497777171	-1.44446817355956	0.148616099522159	0.482056584631876	AluJb	CTNNB1_48h	CTNNB1	48h
0.000587357587952019	0.000305810588454034	1.92065811364247	0.0547827771422642	0.483495181576145	AluJb	KDM1A_48h	KDM1A	48h
0.000768878722984984	0.000547910736797512	1.40329194401082	0.160538494195342	0.483784921696775	AluJb	NEUROD6_48h	NEUROD6	48h
-0.00104552879741545	0.000903119802435037	-1.15768560781907	0.247000102102347	0.4883645465206	AluJb	KLF2_48h	KLF2	48h
0.00237281957107049	0.00121386923610523	1.95475715216559	0.0506277222196259	0.490701806702877	AluJb	ZBTB7A_48h	ZBTB7A	48h
0.000904891848614028	0.000773008166616008	1.17061098147949	0.241762992693054	0.491469841575885	AluJb	NKX2-5_48h	NKX2-5	48h
0.00116401975872208	0.000809631127178479	1.43771616437059	0.150523367053799	0.493628100779371	AluJb	USF2_48h	USF2	48h
0.000644651343547405	0.000361578931578518	1.78287861168542	0.0746145572672948	0.504213523351719	AluJb	ATF1_48h	ATF1	48h
0.000604605271802661	0.000298273257586779	2.027018032707	0.0426679824279766	0.511613393459851	AluJb	ATF2_48h	ATF2	48h
-0.00045425934692835	0.000315459912781188	-1.43999071997283	0.149874353543807	0.51221426575125	AluJb	HNF4A_48h	HNF4A	48h
-0.000716424715520847	0.000328301558136614	-2.18221539851092	0.029100133136821	0.512696998710455	AluJb	HDAC8_48h	HDAC8	48h
-0.000583925241335483	0.000370773755547457	-1.57488288369629	0.115292338581066	0.514254164627015	AluJb	TRPV2_48h	TRPV2	48h
-0.00057389012977671	0.000318287219874598	-1.80305740834589	0.0713876254181079	0.517705381080913	AluJb	JAG1_48h	JAG1	48h
-0.000934182255022186	0.000920052528206673	-1.01535752186134	0.309942312879381	0.519057511103616	AluJb	GLI1_48h	GLI1	48h
0.000767379859444454	0.00058895465612388	1.3029523605346	0.192599427569171	0.522184466236171	AluJb	ESRRG_48h	ESRRG	48h
-0.000956861095797649	0.000874943631825762	-1.09362599028345	0.27412642234975	0.522480275076874	AluJb	PITX2_48h	PITX2	48h
0.000593781233666605	0.00055082256727596	1.07799002608607	0.281045488678789	0.526665075423276	AluJb	OLIG2_48h	OLIG2	48h
0.000594225404330833	0.000471211335976409	1.26105922961196	0.207295746437592	0.52671104404674	AluJb	TFAP2A_48h	TFAP2A	48h
-0.000852150545887216	0.000753286252786119	-1.1312439895663	0.257960008311954	0.531513334234852	AluJb	NR4A3_48h	NR4A3	48h
0.00043209657047592	0.000355915605023172	1.21404221781112	0.224739631640345	0.53382143906597	AluJb	ZNF646_48h	ZNF646	48h
-0.00103906407941417	0.000959212657704469	-1.08324683902816	0.278706188357937	0.534493977373342	AluJb	FOXF1_48h	FOXF1	48h
-0.000500889267095706	0.000348108234761433	-1.43888945183666	0.150190610848149	0.542388764682385	AluJb	MEIS2_48h	MEIS2	48h
0.000574200165228996	0.000288692949247588	1.98896497723798	0.0467126862689341	0.546334627235327	AluJb	ZFAND3_48h	ZFAND3	48h
-0.00100381132543205	0.00105266441425697	-0.953591013277106	0.340297160938861	0.550898489214998	AluJb	PTF1A_48h	PTF1A	48h
0.000555943079231069	0.000505789493702738	1.09915901012726	0.271706124325896	0.557945198013618	AluJb	NKX6-2_48h	NKX6-2	48h
0.000622396362612623	0.000378585844543303	1.64400325998304	0.100184331564834	0.560432090525362	AluJb	SIRT6_48h	SIRT6	48h
0.000628291647962363	0.000415361572134754	1.51263788013237	0.130380515843782	0.563446658864186	AluJb	STAT3_48h	STAT3	48h
-0.00224690540227357	0.00108468406245563	-2.07148374355827	0.0383283066731388	0.566452256047841	AluJb	TCF4_48h	TCF4	48h
0.000474093055444715	0.000307868413131002	1.53992106765101	0.123588454993994	0.581739139565704	AluJb	GTF3C2_48h	GTF3C2	48h
0.000693057048359571	0.000336439134676967	2.05997750239434	0.0394079210519532	0.585191823378245	AluJb	PCDH1_48h	PCDH1	48h
-0.000782825396903446	0.000760927782039155	-1.02877752052318	0.30359120022829	0.586154438536006	AluJb	PHOX2B_48h	PHOX2B	48h
-0.000746163135757552	0.000800079855472128	-0.932610827099553	0.351027246267258	0.590785478623384	AluJb	NR2F2_48h	NR2F2	48h
-0.00104367330867847	0.000921966968641783	-1.13200726726249	0.257638980153367	0.592304047156709	AluJb	MYOD1_48h	MYOD1	48h
-0.000501342469428639	0.000419413528062111	-1.19534167566096	0.231961500904928	0.592864351883083	AluJb	YY1_48h	YY1	48h
0.000493379238577578	0.00030035467245443	1.64265544646199	0.100463046154179	0.593774166109903	AluJb	SMAD1_48h	SMAD1	48h
-0.000521413982555812	0.000384794013284002	-1.355047024006	0.17541114666942	0.596364536385774	AluJb	TBX6_48h	TBX6	48h
0.000407329320435431	0.000395349186375749	1.03030266527043	0.302874926155863	0.59770892506865	AluJb	FOXS1_48h	FOXS1	48h
-0.000526804449700053	0.000469489750768167	-1.12207870105388	0.261836523350828	0.603604952475232	AluJb	RARA_48h	RARA	48h
-0.000446904095579463	0.000390428774945402	-1.14464948348635	0.252362057003004	0.604852336061018	AluJb	SMAD3_48h	SMAD3	48h
-0.000637154693284783	0.000696701809169671	-0.914529982409754	0.360444605590006	0.605268349566562	AluJb	NFATC1_48h	NFATC1	48h
-0.000593927101009119	0.000435323256418086	-1.36433579472885	0.172470502690857	0.605777609928239	AluJb	ZKSCAN1_48h	ZKSCAN1	48h
-0.000611953543620812	0.000311023894906089	-1.96754511033818	0.0491281277947774	0.608642916568632	AluJb	EBF1_48h	EBF1	48h
0.000701900064213326	0.000739989239266056	0.94852739333006	0.342867452745713	0.609313371741574	AluJb	ZBED4_48h	ZBED4	48h
0.000638734271484337	0.000513324460344349	1.24430904978863	0.213394008276419	0.614024049621181	AluJb	GADD45A_48h	GADD45A	48h
0.000569074203362742	0.000306920861982599	1.85413985770379	0.063727392765497	0.617878634204601	AluJb	HMGA2_48h	HMGA2	48h
0.000654137058317215	0.000620329125340754	1.05449999298016	0.291661198080581	0.617961493320376	AluJb	TFAP2B_48h	TFAP2B	48h
0.000388173937675325	0.000293949394820952	1.32054681695047	0.186660978721758	0.623415206093054	AluJb	PML_48h	PML	48h
0.000513764862104234	0.00027851285679136	1.8446719768097	0.0650935456543372	0.62433809380289	AluJb	ZBTB33_48h	ZBTB33	48h
0.000532583866128774	0.000458826571422129	1.16075201241732	0.245750522448296	0.625440728685969	AluJb	FOXM1_48h	FOXM1	48h
0.000436375559500671	0.000343018291727166	1.27216410910168	0.203323100511631	0.625647428538308	AluJb	TCF7L2_48h	TCF7L2	48h
0.000541861649030875	0.000283271720399038	1.91286884644739	0.0557728340287404	0.629738834856158	AluJb	EEF1A1_48h	EEF1A1	48h
-0.000788719325733743	0.000941091821615986	-0.838089660984835	0.401985958386727	0.634639778550372	AluJb	T_48h	T	48h
0.00059347080694203	0.000281409440554976	2.10892287682897	0.0349581826441155	0.634959099250968	AluJb	LMO2_48h	LMO2	48h
-0.00041315276388751	0.000426626260363048	-0.968418501795757	0.332841961461353	0.636631728940422	AluJb	LHX3_48h	LHX3	48h
-0.000782374271688298	0.000394542482311196	-1.98299120314045	0.0473841015185319	0.641230154863997	AluJb	LMX1A_48h	LMX1A	48h
0.00045932249181684	0.00028034044609041	1.63844531969072	0.101337641380078	0.646125423401264	AluJb	ETV5_48h	ETV5	48h
-0.000528803801531705	0.000362737520399576	-1.45781390617987	0.144900637884165	0.646698421011395	AluJb	BLZF1_48h	BLZF1	48h
-0.000464445606388522	0.000459632831046934	-1.01047091290373	0.312276574617746	0.653290240025394	AluJb	L3MBTL2_48h	L3MBTL2	48h
-0.000333866665875814	0.000342588440812388	-0.974541537607366	0.32979432643893	0.653725642630057	AluJb	HOXA10_48h	HOXA10	48h
0.000543268860364832	0.000331331335411453	1.63965433480716	0.101085866880289	0.655799682061548	AluJb	HOXA3_48h	HOXA3	48h
0.000577295118611755	0.000632059543274871	0.913355592450409	0.361061719252832	0.656603218613809	AluJb	SNAI1_48h	SNAI1	48h
-0.000926061917663823	0.00115702328393611	-0.800383130159165	0.423494176465209	0.656968357229507	AluJb	NEUROG3_48h	NEUROG3	48h
0.000507102066955371	0.000495721152769428	1.02295829847559	0.306334492723293	0.66015611261446	AluJb	LHX2_48h	LHX2	48h
-0.000676434863561556	0.00039865896996333	-1.6967757269422	0.0897477841013989	0.661320766042152	AluJb	ELF2_48h	ELF2	48h
-0.000539346999620791	0.000391522313487039	-1.37756388599457	0.168346610451079	0.6615206014201	AluJb	THAP1_48h	THAP1	48h
-0.000444497201495187	0.000287842248510687	-1.54423891487453	0.122539325664759	0.661891775603565	AluJb	DNMT3L_48h	DNMT3L	48h
-0.000881429825192528	0.000630958851088045	-1.39696879388024	0.16243163584928	0.664628528337421	AluJb	CTCF_48h	CTCF	48h
-0.000399267504226065	0.00052088913151736	-0.766511489811644	0.443377084739926	0.665812053178474	AluJb	TGIF1_48h	TGIF1	48h
0.000395384207958547	0.000282585899945358	1.39916467182191	0.161772293339529	0.668059655828054	AluJb	EED_48h	EED	48h
-0.000709944869800166	0.00037730326660755	-1.88162926916456	0.0598944958536721	0.668929160808785	AluJb	CRY1_48h	CRY1	48h
-0.000622657029005996	0.000321291708763127	-1.93798038363029	0.0526334880605745	0.670701019286178	AluJb	HIST2H3C_48h	HIST2H3C	48h
0.000357752748384023	0.000315420192488798	1.13421003760477	0.25671406801037	0.674052697962525	AluJb	SMARCA4_48h	SMARCA4	48h
0.00078487303235369	0.000895646512229714	0.876320090165647	0.380861940863434	0.67406518105195	AluJb	DMRT1_48h	DMRT1	48h
-0.000434299986690073	0.000387841734427803	-1.11978662464165	0.262812231546099	0.675176629621791	AluJb	FOXO3_48h	FOXO3	48h
-0.000439053740525444	0.000625812449091922	-0.701573995791435	0.482947896160953	0.675830665751515	AluJb	NANOG_48h	NANOG	48h
0.000378728068198388	0.000434823649432699	0.870992340670759	0.383764190237449	0.676517110062856	AluJb	MSC_48h	MSC	48h
-0.00039355911476677	0.000308104305471193	-1.27735675152247	0.20148463050011	0.680047843542283	AluJb	KDM5A_48h	KDM5A	48h
-0.000402260008614364	0.000429746683653051	-0.936039820470429	0.349259015408717	0.680726553973096	AluJb	GSC_48h	GSC	48h
-0.00074892392056427	0.00104790488566854	-0.714686925127249	0.474807190424933	0.683109699772645	AluJb	SOX5_48h	SOX5	48h
0.000435846507689157	0.000579774374536672	0.751751934599499	0.452205206343446	0.68414520944703	AluJb	TBX2_48h	TBX2	48h
-0.000694321681917729	0.000569612171671467	-1.21893757972256	0.222875936580343	0.689621820686153	AluJb	ZNF281_48h	ZNF281	48h
-0.000426658966052394	0.000279814450177561	-1.52479246794313	0.127319724647448	0.689879422246268	AluJb	HDAC3_48h	HDAC3	48h
0.000650743273137896	0.000810774565111767	0.802619249714858	0.42220018006973	0.691013872701283	AluJb	HOXD13_48h	HOXD13	48h
-0.000658865609318752	0.00060387540363707	-1.0910621716839	0.275252887959852	0.69357507361635	AluJb	PPARGC1A_48h	PPARGC1A	48h
0.000402813007523436	0.000450952617988012	0.893249071977102	0.371729823691987	0.696602946918597	AluJb	ZNF217_48h	ZNF217	48h
0.00037666406488363	0.000292760802657904	1.28659322376489	0.198244447147998	0.699752395639824	AluJb	IRF3_48h	IRF3	48h
-0.000430815993898391	0.00042236622485327	-1.02000578774512	0.307732625752911	0.706670218735388	AluJb	KLF3_48h	KLF3	48h
0.000463394849023115	0.000296988660334943	1.56031159068666	0.118695126998979	0.710577538812677	AluJb	NELFA_48h	NELFA	48h
0.000327192633537886	0.000416784362592766	0.785040569906364	0.432434990248917	0.711575742635538	AluJb	FOXH1_48h	FOXH1	48h
-0.000359188552920704	0.000458818518548181	-0.782855395761419	0.43371722430782	0.71653090325042	AluJb	RFX2_48h	RFX2	48h
-0.00048587486308316	0.000630759933217093	-0.77030077133313	0.441126594642561	0.718749841296619	AluJb	HOXA9_48h	HOXA9	48h
0.000453360213808142	0.000721653687501726	0.628224066002652	0.529861184559623	0.719385352552792	AluJb	TWIST2_48h	TWIST2	48h
-0.000341912093731779	0.00042491256492745	-0.804664587384364	0.421018617007104	0.719441774655818	AluJb	MSI1_48h	MSI1	48h
-0.000677984249173175	0.00106224554761971	-0.638255675151953	0.523311353202616	0.722590908756553	AluJb	EHF_48h	EHF	48h
-0.00048660216094941	0.000288444910334746	-1.68698473613107	0.0916150208544911	0.72319113807262	AluJb	ELL2_48h	ELL2	48h
-0.000684700258857825	0.00101061342833967	-0.677509559696547	0.49808709587304	0.724785790405794	AluJb	CEBPB_48h	CEBPB	48h
-0.000720458828176275	0.000768941634658867	-0.936948652150821	0.348791307521982	0.730578314282735	AluJb	LHX4_48h	LHX4	48h
-0.000314770668825889	0.000469384200583459	-0.670603459670392	0.502477514754837	0.733567828414591	AluJb	FOXP3_48h	FOXP3	48h
-0.000368301676823664	0.000304330543136431	-1.21020280458197	0.226209092446127	0.743401277978499	AluJb	PBX1_48h	PBX1	48h
0.00026714385708808	0.000282416338346436	0.945922104408771	0.344194718374751	0.74587747754041	AluJb	ZNF280B_48h	ZNF280B	48h
-0.000769406457399271	0.00107448431853604	-0.716070438745507	0.473952538236385	0.746935802308931	AluJb	PAX5_48h	PAX5	48h
-0.000287990852888155	0.000368222968509329	-0.782109964660879	0.434155136679881	0.750516244028011	AluJb	WHSC1_48h	WHSC1	48h
0.000282292202187491	0.000289536051436136	0.97498118381903	0.329576197392759	0.754651305654693	AluJb	SSX6_48h	SSX6	48h
-0.000375856852904543	0.000277684478487858	-1.35353929377431	0.175891972572416	0.760046563016179	AluJb	SMC3_48h	SMC3	48h
0.000411254661073566	0.000277903029962841	1.47984950408261	0.138922235424983	0.761782240644631	AluJb	SMAD5_48h	SMAD5	48h
0.00029797792906477	0.000321381168829636	0.927179181499361	0.353839776153431	0.762379421084205	AluJb	EYA1_48h	EYA1	48h
0.000358407852115207	0.00055060357483735	0.650936296992044	0.515091797819055	0.763225720356473	AluJb	FOXG1_48h	FOXG1	48h
-0.000319681213261072	0.000304533300891525	-1.04974139880664	0.293844128341791	0.763329252153891	AluJb	ASH2L_48h	ASH2L	48h
0.000525369163640795	0.000691033616901532	0.760265710366528	0.447100793150134	0.766949822095998	AluJb	PITX3_48h	PITX3	48h
-0.000450058600563848	0.000779417615748827	-0.577429341433929	0.563653098228204	0.773505482491627	AluJb	BARHL2_48h	BARHL2	48h
-0.000385717242251308	0.000585137656692645	-0.659190598724214	0.509777633688731	0.775975510666122	AluJb	ELK1_48h	ELK1	48h
0.000572926980883758	0.00102183517696672	0.560684339116677	0.575016262824053	0.776263981747533	AluJb	FOXA1_48h	FOXA1	48h
0.00066907220636639	0.000343756195238163	1.94635679482908	0.051619727555591	0.777029935845726	AluJb	NELFE_48h	NELFE	48h
-0.000454030944860477	0.000259469985328251	-1.74983994501749	0.080154524345764	0.780305883425779	AluJb	LIN28A_48h	LIN28A	48h
0.000254095424296461	0.00038687780181684	0.656784708513098	0.511323590276548	0.78099425090185	AluJb	TSHZ1_48h	TSHZ1	48h
0.000250311091126643	0.00043454469900106	0.576030709158488	0.564598054866177	0.783237114993203	AluJb	LHX1_48h	LHX1	48h
0.000224711142780808	0.000310246113478007	0.724299622198934	0.468886553873992	0.783294808979924	AluJb	JARID2_48h	JARID2	48h
0.000352056864476149	0.000289719063127559	1.21516637764752	0.224310675071412	0.787066064655292	AluJb	TRIM28_48h	TRIM28	48h
0.000362157935288709	0.000736694399129904	0.49159860006598	0.623006154735609	0.788783507639271	AluJb	NFIB_48h	NFIB	48h
0.000989515180691888	0.0011750243952825	0.842123095200923	0.399730623299714	0.790598039874379	AluJb	ESRRB_48h	ESRRB	48h
-0.000266898177430362	0.000313242129224474	-0.852050706241686	0.394191663361762	0.793016753839078	AluJb	REPIN1_48h	REPIN1	48h
0.000332353121872655	0.000296578246065519	1.12062542105409	0.262454875589085	0.793123167664594	AluJb	STRA8_48h	STRA8	48h
-0.000248699943997384	0.000287802839064492	-0.864133046101238	0.387520611379229	0.797413373516207	AluJb	LMO1_48h	LMO1	48h
0.000293778251936573	0.000529521604062197	0.55479936924739	0.579035373315663	0.799841543457103	AluJb	SNAI3_48h	SNAI3	48h
0.000291508761669998	0.000283664487852473	1.02765335159474	0.304119878725827	0.800158330841001	AluJb	LHFP_48h	LHFP	48h
-0.000394922975240598	0.000777143825290524	-0.508172313011638	0.611335644728089	0.803987598130436	AluJb	WT1_48h	WT1	48h
0.000382727777863308	0.0002965693269346	1.29051706668137	0.19687954539406	0.806053712743065	AluJb	SAP30_48h	SAP30	48h
-0.000290349112152663	0.000456567747151342	-0.635938727525618	0.524820434726317	0.816276993745232	AluJb	E2F4_48h	E2F4	48h
-0.000328544017082325	0.000431706601682185	-0.761035424990312	0.446640933624604	0.816401050805628	AluJb	THAP3_48h	THAP3	48h
-0.000440995599991719	0.000937219141182221	-0.470536271202742	0.637974800320796	0.816461293954304	AluJb	FIGLA_48h	FIGLA	48h
0.000304008001837308	0.000300309446540031	1.01231581403745	0.311393934672684	0.818589769216698	AluJb	AATF_48h	AATF	48h
-0.000336560256352765	0.00058987564764856	-0.570561367797443	0.568300601974434	0.823495780526358	AluJb	CUX1_48h	CUX1	48h
0.000446566640312069	0.00105498059878156	0.423293699265966	0.672083539861631	0.82461969402555	AluJb	NEUROD1_48h	NEUROD1	48h
-0.000675782379033273	0.000480739840216714	-1.40571328294454	0.159827127207853	0.829288794293989	AluJb	E2F7_48h	E2F7	48h
0.000268759525345273	0.00064613466245231	0.415949709810081	0.677449302823467	0.829766388504125	AluJb	SOX11_48h	SOX11	48h
-0.000228263944839607	0.000296227718281565	-0.770569162682613	0.440967443082406	0.831362913109526	AluJb	SIN3A_48h	SIN3A	48h
0.000177908448442485	0.000330808091234118	0.537799567655001	0.590718781861946	0.835057295437173	AluJb	NKX6-1_48h	NKX6-1	48h
0.000315554897310425	0.000534562008335805	0.590305506919223	0.554989583350436	0.839026321257767	AluJb	HMGXB4_48h	HMGXB4	48h
-0.00024235851312748	0.000274036054257264	-0.884403746741861	0.376484255403028	0.841512383890365	AluJb	VPS72_48h	VPS72	48h
-0.000567864841060981	0.000395495049811979	-1.43583299293113	0.151058628177074	0.842322548412548	AluJb	H2AFZ_48h	H2AFZ	48h
0.000206204101678777	0.00045065906934575	0.457561193605038	0.64727051260123	0.845741535589979	AluJb	TRAF4_48h	TRAF4	48h
-0.000305890237711824	0.000272352816899079	-1.1231396142496	0.261385754449761	0.848044631238565	AluJb	ZNF706_48h	ZNF706	48h
-0.000297597635775869	0.00073606352913	-0.404309715124208	0.685987403578916	0.848747263159779	AluJb	DLX6_48h	DLX6	48h
0.00022789091463502	0.000344797470607785	0.660941375913546	0.508654173870597	0.854415076119627	AluJb	ARID3A_48h	ARID3A	48h
0.000292661490063569	0.00070639780223544	0.414301246602726	0.678655989393048	0.855029862342654	AluJb	MYB_48h	MYB	48h
0.000280160107369975	0.000265338236455228	1.05586029029498	0.291039191453016	0.857081172961147	AluJb	VAX1_48h	VAX1	48h
0.000337124173707265	0.000356907662202677	0.944569728838779	0.344884978004953	0.857143863380146	AluJb	BATF3_48h	BATF3	48h
0.000545057334172704	0.000376926242132274	1.44605833515149	0.14816961615717	0.858229205273997	AluJb	Emerald_48h	Emerald	48h
-0.000352589069835052	0.000416535084316912	-0.846481084332362	0.397296057030974	0.85835651088344	AluJb	TYRP1_48h	TYRP1	48h
-0.000256949586943093	0.000716661517882402	-0.358536883216961	0.719943690562167	0.858542475911033	AluJb	DLX5_48h	DLX5	48h
0.000280178805010393	0.000828611259880574	0.338130578928864	0.735266775306199	0.859187610143978	AluJb	TFCP2L1_48h	TFCP2L1	48h
-0.000246954987660942	0.000440493173440945	-0.560632950862405	0.575051301010545	0.859240143438265	AluJb	MXI1_48h	MXI1	48h
0.00024882437988441	0.000729053361967861	0.341297897883336	0.732881338280547	0.860513911807347	AluJb	CDYL2_48h	CDYL2	48h
0.000201133812392246	0.000424748471638145	0.473536282818217	0.635833516382738	0.864462121157341	AluJb	CTCFL_48h	CTCFL	48h
0.000166628070254851	0.000396447875632155	0.420302593346363	0.674266087618999	0.867886508161828	AluJb	GLIS2_48h	GLIS2	48h
0.00037848059619179	0.000957045710970079	0.395467626941408	0.692500170837295	0.868885396494562	AluJb	PRDM1_48h	PRDM1	48h
-0.000202153851018892	0.000588336779596558	-0.343602266643121	0.731147442698954	0.86967719305553	AluJb	ASCL2_48h	ASCL2	48h
0.000206536725761811	0.000281420433393696	0.733908065136389	0.463009589547804	0.87338178429579	AluJb	GTF2F1_48h	GTF2F1	48h
-0.000225332177676599	0.000296691674748874	-0.759482644288298	0.447568905619569	0.873944537751852	AluJb	EGFLAM_48h	EGFLAM	48h
0.000462930841111844	0.000280478836861461	1.6505018570813	0.0988491276309136	0.875371529606924	AluJb	HOPX_48h	HOPX	48h
0.000370577931905266	0.00101329307832052	0.365716434695753	0.714578847522403	0.87738673575781	AluJb	FOXA2_48h	FOXA2	48h
0.000204695464236724	0.000681085725176399	0.300542878334013	0.763764844542626	0.879068698492932	AluJb	TBX3_48h	TBX3	48h
-0.000340796371450896	0.000690248974970321	-0.493729630624297	0.621500172633193	0.88002043657589	AluJb	SIM1_48h	SIM1	48h
0.000304387951768844	0.00028951144787115	1.05138485544211	0.293088982953255	0.880253780452202	AluJb	DEDD2_48h	DEDD2	48h
-0.000294994833166825	0.000942449877650648	-0.313008511287828	0.754276023661557	0.880646875793336	AluJb	MYT1_48h	MYT1	48h
0.000518925112593328	0.00047388417545947	1.09504629921475	0.273503738564983	0.880688788161104	AluJb	MAFK_48h	MAFK	48h
0.000262287627418653	0.000289811779297844	0.905027490787724	0.365456929046248	0.880787454683261	AluJb	ZFP57_48h	ZFP57	48h
-0.00070260355244808	0.000466043547912628	-1.50759206000166	0.131677111664057	0.885165172348566	AluJb	KLF9_48h	KLF9	48h
-0.000239227251363269	0.000323352309092238	-0.739834677645764	0.459405177968275	0.886990083869483	AluJb	ZNF274_48h	ZNF274	48h
0.000194356502915317	0.000282375671387416	0.688290538488574	0.491274309637537	0.888493105538292	AluJb	SNAPC1_48h	SNAPC1	48h
-0.00111654153195784	0.000657223944510735	-1.69887530922057	0.0893605476095752	0.889426157897798	AluJb	RBBP6_48h	RBBP6	48h
-0.000273986810353166	0.000658971181906826	-0.415779654521988	0.677573746264648	0.889897040853587	AluJb	CEBPD_48h	CEBPD	48h
0.000175057652682154	0.000344384695664468	0.508320070217962	0.611232037009618	0.890393545890641	AluJb	ZMAT4_48h	ZMAT4	48h
-0.000489255909618312	0.000292988199896517	-1.66988264302493	0.0949513493151086	0.890622062684939	AluJb	MAB21L2_48h	MAB21L2	48h
0.000394123457423039	0.000372828447673909	1.05711744874081	0.290465139654264	0.892749184784369	AluJb	BRF2_48h	BRF2	48h
-0.000169408578994395	0.000464854129002788	-0.364433848006929	0.715536221488738	0.893406666079204	AluJb	KDM5B_48h	KDM5B	48h
0.000267335938469774	0.00089969704823343	0.297139952826001	0.76636139137815	0.893587400142889	AluJb	RUNX1_48h	RUNX1	48h
0.000213163696598531	0.00029029380054559	0.734303303060221	0.462768726507096	0.894037409999466	AluJb	SMAD2_48h	SMAD2	48h
0.000310254390955015	0.000939817864222782	0.330121827607088	0.741309847329873	0.896000520078925	AluJb	KLF1_48h	KLF1	48h
0.000287308193563749	0.000268403634218076	1.07043332107163	0.284431542128533	0.896058690274554	AluJb	STAG1_48h	STAG1	48h
0.000251121818104063	0.000797252565959909	0.314984019903036	0.752775627393042	0.897069476993783	AluJb	POU4F3_48h	POU4F3	48h
-0.000227205146073927	0.000298967046885797	-0.759967188493244	0.447279214982553	0.897071530316816	AluJb	STRA13_48h	STRA13	48h
0.000241689802903914	0.000904915396481961	0.267085524065047	0.789404855268494	0.898804512254888	AluJb	NEUROG1_48h	NEUROG1	48h
0.000163545795950156	0.000295380168104434	0.553678999506606	0.579802016488691	0.901016374055596	AluJb	HOXD1_48h	HOXD1	48h
0.000293006538397811	0.000950686517142424	0.308205210776031	0.757927985341098	0.903839255246336	AluJb	IKZF1_48h	IKZF1	48h
0.000297053467497172	0.000295271605713918	1.0060346533455	0.314405717303831	0.90467709624199	AluJb	TLK1_48h	TLK1	48h
0.000142938163899131	0.000467991651083999	0.305428875852906	0.760041312241177	0.90599964742336	AluJb	SOX15_48h	SOX15	48h
0.000415644239958849	0.000288727013779417	1.43957517004763	0.149996394127493	0.906894378942656	AluJb	NR3C1_48h	NR3C1	48h
-0.000165831582736562	0.00074706757534081	-0.221976683516093	0.824333303732156	0.90800612859459	AluJb	DLX3_48h	DLX3	48h
0.000179563526825918	0.000287540439323045	0.624480950396622	0.532315766502315	0.908736033346711	AluJb	HOXB4_48h	HOXB4	48h
-0.000181575150639292	0.00062038206958494	-0.292682782983675	0.769766331550103	0.909445785089658	AluJb	PDX1_48h	PDX1	48h
-0.00054013332128959	0.000379686761924743	-1.42257612183131	0.154867804772194	0.911803506236778	AluJb	CDYL_48h	CDYL	48h
0.000189740279147328	0.000279812170781876	0.678098735366439	0.497713486108212	0.914261489630754	AluJb	UGP2_48h	UGP2	48h
-0.000214720664255689	0.000424105899798505	-0.506290208077048	0.61265606149455	0.915392306286664	AluJb	EGR1_48h	EGR1	48h
-0.000485865040096508	0.000352956892316246	-1.37655631799131	0.16865809440794	0.916977437930543	AluJb	GTF2B_48h	GTF2B	48h
-0.000160403811458579	0.000579489095264713	-0.276802122368336	0.781933653440423	0.918340822857368	AluJb	GRHL2_48h	GRHL2	48h
0.000169398616246967	0.000298637620361245	0.567238032643224	0.570556037170791	0.919376245948589	AluJb	STAT4_48h	STAT4	48h
-0.000160919623462607	0.000273717276868629	-0.587904517038729	0.556600101918232	0.920043999296275	AluJb	DCP1A_48h	DCP1A	48h
-0.000144394926678148	0.000522302741728501	-0.276458297347415	0.782197685713735	0.920345442639221	AluJb	CHD4_48h	CHD4	48h
-0.000199289578065377	0.00027282701204362	-0.730461315294959	0.465113042852312	0.921188050564262	AluJb	PLXNB3_48h	PLXNB3	48h
-0.000146223854651292	0.000561052524082049	-0.260624181114829	0.794383842877566	0.921461412444151	AluJb	TLX3_48h	TLX3	48h
0.00027532076304864	0.000267444817562842	1.02944886185333	0.303275770669702	0.92261812004742	AluJb	RBPJ_48h	RBPJ	48h
0.000253192210446447	0.000333934882479172	0.758208332614784	0.448331277209081	0.924121135135225	AluJb	ANKRD22_48h	ANKRD22	48h
-0.000148001971656274	0.000735404540242622	-0.201252458418935	0.840502320835409	0.927511023132505	AluJb	RUNX3_48h	RUNX3	48h
-0.000167332977633622	0.000309784931971959	-0.540158543439965	0.589091068263294	0.928939980977636	AluJb	RFX5_48h	RFX5	48h
-0.000130261737497734	0.00057655783760351	-0.225930043790876	0.821257123297681	0.929401353137444	AluJb	ETV6_48h	ETV6	48h
0.000222825681390001	0.000386489528288842	0.576537435248369	0.564255607936158	0.931204679370051	AluJb	YBX1_48h	YBX1	48h
0.000389446660010217	0.000372213302918458	1.04629968073853	0.295437218621348	0.933096974222484	AluJb	rtTA3G_48h	rtTA3G	48h
0.000141460379369688	0.000264662773595264	0.534492922627708	0.593003872216882	0.933922275532398	AluJb	CBX2_48h	CBX2	48h
-0.00010439843671466	0.000428474865885961	-0.243651250111939	0.807502331910385	0.937880312583416	AluJb	NR1D2_48h	NR1D2	48h
0.000118940824371685	0.00067778891236879	0.175483579328557	0.860700667317572	0.939129858655681	AluJb	PAX6_48h	PAX6	48h
0.000102816288286075	0.0006217973409675	0.165353374020699	0.868666786539242	0.939715854337439	AluJb	OTP_48h	OTP	48h
6.5535953040189e-05	0.000405611477724496	0.161573221270388	0.871642860568845	0.94042285298473	AluJb	E2F6_48h	E2F6	48h
-0.000150401366926649	0.000272661179864807	-0.551605355046225	0.581222218153713	0.940765147449713	AluJb	HDAC2_48h	HDAC2	48h
0.00015032983722065	0.00108400735603889	0.138679720560177	0.889704025844639	0.943657539897049	AluJb	ESR1_48h	ESR1	48h
-0.000118774571520544	0.000364006832063431	-0.32629764350095	0.744201083061909	0.945623028619976	AluJb	TCEA3_48h	TCEA3	48h
-0.000189078396981813	0.00115451410199645	-0.163773137681772	0.869910665954203	0.946293065891645	AluJb	SOX7_48h	SOX7	48h
-0.000216028412521923	0.00027517912405161	-0.785046515670304	0.432431504342791	0.946713267623861	AluJb	NFYB_48h	NFYB	48h
-0.000140050134860354	0.000510176771328291	-0.274512958509894	0.783692034450801	0.948814254821437	AluJb	NR4A2_48h	NR4A2	48h
0.000117053573374255	0.000963257594222914	0.121518453709867	0.903281082789703	0.94886190144312	AluJb	NR2E1_48h	NR2E1	48h
0.000109641183479707	0.0002651726790019	0.41347088958181	0.679264128922702	0.950444445362065	AluJb	POU2AF1_48h	POU2AF1	48h
0.000147624395985403	0.000274932336611073	0.536948100776654	0.591306809204842	0.950670986157334	AluJb	STAT5A_48h	STAT5A	48h
-0.000814277614079459	0.000361128721893883	-2.25481266017587	0.0241511212968201	0.951291230295974	AluJb	SSX4B_48h	SSX4B	48h
-0.000438169041507896	0.000870676537516902	-0.503251233526422	0.614790751941301	0.952071789464654	AluJb	TP73_48h	TP73	48h
0.000101959469305573	0.000292541015635162	0.348530509761852	0.727443859563024	0.953770489551019	AluJb	BATF_48h	BATF	48h
0.000263498000495491	0.00098710921600982	0.266939054181488	0.789517627793451	0.954267918688019	AluJb	ETS2_48h	ETS2	48h
9.32010274174489e-05	0.000280913246669808	0.331778684424232	0.74005832786733	0.954724654678991	AluJb	HOXC9_48h	HOXC9	48h
0.000387274525251199	0.000276508920415169	1.40058600883371	0.16134659585887	0.954788934967964	AluJb	OLIG1_48h	OLIG1	48h
-0.000101914162810218	0.000852965548824099	-0.119482156050402	0.904894048271717	0.955539954007645	AluJb	SOX9_48h	SOX9	48h
-9.11805786244019e-05	0.00063402183614246	-0.143812994169359	0.885648953154417	0.956426766041576	AluJb	NPAS2_48h	NPAS2	48h
-0.000135796750487912	0.000285306207965561	-0.475968439159599	0.634099774517381	0.957164701704224	AluJb	ETV3_48h	ETV3	48h
-0.000124927465367335	0.00093482215075611	-0.13363768206208	0.893689838492517	0.958670522018982	AluJb	SOX2_48h	SOX2	48h
0.000120853891115483	0.000300282286325022	0.402467600052414	0.687342337434179	0.959123408188253	AluJb	PKNOX2_48h	PKNOX2	48h
-0.000234395364149717	0.00052893536803538	-0.443145568087703	0.657663131492693	0.962968611912483	AluJb	RHOXF2_48h	RHOXF2	48h
-4.46511204170165e-05	0.000416824603916548	-0.107122084439037	0.914692728879979	0.962986685648396	AluJb	HOXB3_48h	HOXB3	48h
9.76414542277339e-05	0.000678492491614696	0.143909410103219	0.885572816880403	0.963756032501671	AluJb	NR2C2_48h	NR2C2	48h
-0.000170701717298736	0.000307047902471978	-0.555944906069875	0.578252001457846	0.964216648977202	AluJb	PABPC1_48h	PABPC1	48h
0.000134793885777008	0.000287406934770728	0.469000116105537	0.639072416093083	0.965326971662089	AluJb	OSTF1_48h	OSTF1	48h
7.6616217494365e-05	0.000649001832081745	0.118052390158299	0.906026810673741	0.967875347450272	AluJb	DLX2_48h	DLX2	48h
6.83341764660709e-05	0.000656472912279781	0.104092911052128	0.917096201013747	0.968396026381732	AluJb	TFE3_48h	TFE3	48h
-0.00119502629637008	0.000538147716647378	-2.22062875935813	0.0263823667512567	0.968530508246608	AluJb	TGM2_48h	TGM2	48h
3.91656679169128e-05	0.000308866491943459	0.126804522143122	0.899095830397613	0.968591160283419	AluJb	FOXN3_48h	FOXN3	48h
-5.82771912748286e-05	0.00081444214328086	-0.0715547344346249	0.942956665074035	0.970146880329919	AluJb	FEV_48h	FEV	48h
7.69053480287663e-05	0.000269998213687374	0.284836506799314	0.775771053540906	0.970929423395453	AluJb	SPZ1_48h	SPZ1	48h
4.63943272571605e-05	0.000659297394603156	0.0703693471822168	0.943900082184755	0.971117500932873	AluJb	DLX4_48h	DLX4	48h
9.78894925790475e-05	0.000295535649228105	0.331227358982648	0.740474699549246	0.971391610734153	AluJb	RNF2_48h	RNF2	48h
-4.83069302927922e-05	0.000359603232160481	-0.134333971367738	0.893139248443309	0.972014530585573	AluJb	RARG_48h	RARG	48h
7.03530738981699e-05	0.000555255352641041	0.126703999454556	0.89917539358857	0.972749822968701	AluJb	MYC_48h	MYC	48h
0.00016070549525938	0.000368846551963321	0.435697431368048	0.663058903084203	0.972969747941989	AluJb	AR_48h	AR	48h
0.000206845018457661	0.000279863599942263	0.739092252441312	0.459855838834167	0.97477564601457	AluJb	SMAD4_48h	SMAD4	48h
4.01166855814741e-05	0.000445545882629474	0.0900394036742473	0.928256407332822	0.975092856588503	AluJb	THAP7_48h	THAP7	48h
5.77589654131255e-05	0.000296771128896934	0.194624610647974	0.845687942079906	0.975400301483212	AluJb	RAD21_48h	RAD21	48h
6.00462788157182e-05	0.000442727426306774	0.13562809812038	0.892116056056218	0.976580847515514	AluJb	IRF2_48h	IRF2	48h
-8.87580424613371e-05	0.000905972320207442	-0.0979699274267166	0.921956722737354	0.977076511752822	AluJb	OTX2_48h	OTX2	48h
-0.000280339187529975	0.000278377136467342	-1.00704817603749	0.31391844690949	0.977544008140738	AluJb	RSPO1_48h	RSPO1	48h
3.8861104731742e-05	0.000338083458704248	0.114945300431682	0.908489124726271	0.978472413167985	AluJb	FOSL2_48h	FOSL2	48h
0.000215358559934926	0.000330301977116326	0.65200505856821	0.514402105373119	0.979261853310788	AluJb	SUZ12_48h	SUZ12	48h
-6.46794253730665e-05	0.0007247114005235	-0.0892485275191544	0.928884900324126	0.979886534840523	AluJb	HOXD3_48h	HOXD3	48h
-6.18310610819256e-05	0.00088254827360427	-0.0700596929722739	0.944146540471631	0.980374770303926	AluJb	SOX6_48h	SOX6	48h
-1.94094532700015e-05	0.000375875966898227	-0.0516379204293657	0.958817492315605	0.980452299250068	AluJb	ATF3_48h	ATF3	48h
2.51725325791647e-05	0.000599831957820626	0.0419659743882675	0.966526057328598	0.980820526890909	AluJb	NFIL3_48h	NFIL3	48h
6.97191368739102e-05	0.000278684983866673	0.250171846026928	0.802455895822365	0.982625472035895	AluJb	PA2G4_48h	PA2G4	48h
-1.89175509618869e-05	0.000285115693640785	-0.0663504373271048	0.947099199905992	0.984706028279084	AluJb	MAB21L3_48h	MAB21L3	48h
-6.29323260455585e-05	0.000272598752436997	-0.230860653186971	0.817424381781027	0.984923295004397	AluJb	CRY2_48h	CRY2	48h
-3.57102924099709e-05	0.000294050811178595	-0.1214425910503	0.90334116701166	0.985083017164476	AluJb	ID3_48h	ID3	48h
3.39188144601444e-05	0.000443894579577573	0.0764118689902067	0.939091855178824	0.985494040964131	AluJb	MEF2A_48h	MEF2A	48h
4.56543313731271e-05	0.000324792303683424	0.140564695823663	0.888214632704129	0.985692723182957	AluJb	BACH1_48h	BACH1	48h
-3.30690739765852e-05	0.000929019766688518	-0.0355956623985081	0.971604965988222	0.987268316584486	AluJb	NEUROG2_48h	NEUROG2	48h
-1.60716942603999e-05	0.000279368059770316	-0.0575287463914569	0.954124329580429	0.987330512744482	AluJb	ID1_48h	ID1	48h
-2.31170203670126e-05	0.000440712107673507	-0.052453790046854	0.958167408205058	0.987583290660936	AluJb	USF1_48h	USF1	48h
4.93187373549535e-05	0.000407160062280905	0.121128622190179	0.903590556799731	0.988021273337202	AluJb	SLBP_48h	SLBP	48h
-9.83202337477025e-05	0.000328385648242416	-0.299404782985894	0.764632955590415	0.988139401868389	AluJb	WRNIP1_48h	WRNIP1	48h
3.20135708034529e-05	0.000274183325781517	0.116759728959459	0.907051113624518	0.990222258833003	AluJb	RBBP5_48h	RBBP5	48h
-2.82519352404536e-05	0.000294505983072915	-0.0959299194728377	0.923576770135501	0.991372417522102	AluJb	CDKN1B_48h	CDKN1B	48h
5.974402860191e-05	0.000284887051147556	0.209711281580734	0.833894216199422	0.991715355966342	AluJb	ZNF426_48h	ZNF426	48h
-2.02547275201643e-05	0.000291400625111214	-0.0695081814338387	0.944585509749049	0.992003194428642	AluJb	ZNF713_48h	ZNF713	48h
-6.70412686015229e-05	0.000270293834277254	-0.248031068784037	0.8041117944161	0.992718672669087	AluJb	SUB1_48h	SUB1	48h
-7.69531483091182e-06	0.000281318848264308	-0.0273544232048108	0.978177202495899	0.992866512006926	AluJb	TP53_48h	TP53	48h
-9.59021056539025e-06	0.000299066034179667	-0.0320672007829175	0.974418639144096	0.993375936993491	AluJb	HOXB1_48h	HOXB1	48h
0.000887199379636955	0.000448650767361782	1.97748325463475	0.047994708201214	0.993540180426386	AluJb	RXRA_48h	RXRA	48h
2.14851403473863e-05	0.000280604847845228	0.0765672457634686	0.938968245456638	0.996051025810994	AluJb	RFXAP_48h	RFXAP	48h
-1.99580076640784e-05	0.000296737554344303	-0.0672581119979214	0.946376599654335	0.996380919105231	AluJb	CHD1_48h	CHD1	48h
-3.25937568781792e-06	0.000472769029137895	-0.00689422421295546	0.994499287027113	0.996734116885601	AluJb	HOXD10_48h	HOXD10	48h
0.000134984830019823	0.000345634619156889	0.390541984333319	0.696138145635458	0.9971557088158	AluJb	TAF7_48h	TAF7	48h
-5.54296094779195e-05	0.000276904911667331	-0.200175609541053	0.841344381732176	0.997163831510563	AluJb	NKX6-3_48h	NKX6-3	48h
0.000134768437044496	0.000260779968848958	0.516789834891626	0.605306077106367	0.997202317611905	AluJb	ZBTB45_48h	ZBTB45	48h
2.43050124033653e-06	0.000280805256528834	0.00865546916885069	0.993094069361696	0.997539221919089	AluJb	TCF23_48h	TCF23	48h
5.66425374919461e-05	0.000934291405881663	0.0606261998508851	0.951657603353917	0.997663379550345	AluJb	OVOL2_48h	OVOL2	48h
-1.85261172158372e-05	0.000548026897518136	-0.0338051239815727	0.973032937491268	0.999422137652469	AluJb	UBTF_48h	UBTF	48h
-0.00755164363771777	0.00175160595944011	-4.31126852304819	1.62755112619924e-05	0.00181401002534115	AluJo	ESR1_48h	ESR1	48h
-0.00469966120228162	0.00117122607532402	-4.0125995324869	6.01760823557897e-05	0.00233378545484193	AluJo	HOXD3_48h	HOXD3	48h
-0.00514925546729748	0.00132724049306174	-3.87967025886841	0.0001047857515362	0.00349702036624438	AluJo	MSGN1_48h	MSGN1	48h
-0.0047773993012842	0.0015231813951094	-3.13646117043144	0.00171138875864665	0.0213699027484093	AluJo	MYT1_48h	MYT1	48h
-0.00391475952473665	0.0012298193824413	-3.18319875310918	0.00145782432542767	0.0249994658892644	AluJo	PHOX2B_48h	PHOX2B	48h
-0.00369058171552162	0.00121429362433038	-3.03928279089564	0.00237313643292347	0.0278531276074702	AluJo	FOXL2_48h	FOXL2	48h
-0.00342646786773079	0.00104424085682429	-3.28130032964927	0.00103428716283758	0.0308302953514731	AluJo	SOX11_48h	SOX11	48h
0.0025655100458279	0.000841976176915674	3.04701025535648	0.00231298540566069	0.031741276643836	AluJo	TGIF1_48h	TGIF1	48h
0.00245500017684434	0.000695132596788056	3.53170055351736	0.000413416914515686	0.0335243534316356	AluJo	RPS6KA1_48h	RPS6KA1	48h
0.00236945792443719	0.000764016542269833	3.10131756754601	0.00192811588209747	0.0438230451641468	AluJo	PHF8_48h	PHF8	48h
-0.00292034039848798	0.00100266245435529	-2.91258577181466	0.00358671708701874	0.0484750248730412	AluJo	PDX1_48h	PDX1	48h
0.00202458429640861	0.000620849057570649	3.26099278354502	0.00111126886588792	0.0583089310807071	AluJo	THAP11_48h	THAP11	48h
-0.00307887847428668	0.0011868271746391	-2.59420962047228	0.00948473808055223	0.0656097140459699	AluJo	OTX1_48h	OTX1	48h
0.00238855549202388	0.000728918976570498	3.27684635576623	0.00105073607540361	0.0759072293918416	AluJo	ZNF217_48h	ZNF217	48h
-0.00164634205722367	0.000805586343377986	-2.04365686031894	0.0409898582997408	0.0836680860488987	AluJo	CDX2_48h	CDX2	48h
-0.00362080294509956	0.00146412887069927	-2.47300836528841	0.0134027194959391	0.0853944699312689	AluJo	OTX2_48h	OTX2	48h
-0.0029957077398102	0.00119069365971442	-2.51593490514486	0.0118760596270903	0.0955934060290283	AluJo	NFIB_48h	NFIB	48h
-0.00274216483709334	0.0010609759755556	-2.58456826570211	0.0097540294402155	0.100006830582439	AluJo	TFE3_48h	TFE3	48h
0.00256051832047301	0.00102259992999815	2.50392968487456	0.0122866679863261	0.106404930522358	AluJo	FOS_48h	FOS	48h
0.00138558879870714	0.000509815746324204	2.71782268142422	0.00657286940914453	0.119653051284835	AluJo	HNF4A_48h	HNF4A	48h
-0.00421394650684183	0.00181588051312193	-2.32060781333958	0.0203136239971129	0.12054619357121	AluJo	TBX5_48h	TBX5	48h
0.00265537900643998	0.00117552822019391	2.25888154858754	0.0238967587868114	0.12900416597495	AluJo	IRF5_48h	IRF5	48h
-0.00248771111187667	0.00112329572848011	-2.21465376285433	0.0267901273904824	0.131706702885354	AluJo	IRX2_48h	IRX2	48h
0.00159533911192207	0.000834423316274661	1.91190620013421	0.0558913764862082	0.134019107058327	AluJo	GATA3_48h	GATA3	48h
-0.00259079641278253	0.00112379243022911	-2.30540475544434	0.021149618312084	0.137707967576061	AluJo	FOXD3_48h	FOXD3	48h
0.00180131908556432	0.00075344482702472	2.39077769327523	0.0168178766108111	0.138903203118921	AluJo	TFAP4_48h	TFAP4	48h
-0.00261356370011147	0.00109671244860437	-2.38308929878327	0.0171732262403268	0.140536860608913	AluJo	NR2C2_48h	NR2C2	48h
0.00176865519456274	0.000645562730699442	2.73971081423253	0.00615237885575118	0.140715947162309	AluJo	SREBF2_48h	SREBF2	48h
0.00149958522051427	0.00056824744403511	2.63896518366322	0.00831956160018436	0.143388492236945	AluJo	PTAFR_48h	PTAFR	48h
-0.00341228010034978	0.00160969180649263	-2.11983442208408	0.0340268892701591	0.147339734121271	AluJo	SOX10_48h	SOX10	48h
-0.00208441261978325	0.000864040820106283	-2.41240063117256	0.0158528638483773	0.170370536780151	AluJo	FOXE3_48h	FOXE3	48h
-0.00360021696535768	0.00159525532542755	-2.2568280500131	0.0240248392911457	0.171127361250426	AluJo	ETS2_48h	ETS2	48h
-0.00318730523654958	0.00161218994609357	-1.97700354370315	0.0480489087968223	0.171234427277482	AluJo	ATOH1_48h	ATOH1	48h
0.00215622681864304	0.00106907166553876	2.01691513127552	0.0437118397006057	0.1969240455199	AluJo	HEY1_48h	HEY1	48h
-0.00207686318252838	0.000951719736994573	-2.1822214059434	0.0290996899427006	0.202438779260682	AluJo	E2F1_48h	E2F1	48h
-0.0025449309945564	0.00131031466014404	-1.94222889506299	0.0521172483840383	0.203897305081413	AluJo	HOXD13_48h	HOXD13	48h
0.00154172417538193	0.000737298585787399	2.09104453080626	0.0365311217773406	0.206842263853966	AluJo	SMAD7_48h	SMAD7	48h
-0.00284260687648454	0.00154782844680353	-1.83651287864292	0.0662901461085753	0.214242066408874	AluJo	NEUROD2_48h	NEUROD2	48h
-0.00239257716872277	0.00111679313656146	-2.14236378286616	0.0321709609350927	0.218160182920322	AluJo	PITX3_48h	PITX3	48h
-0.00185397581602782	0.000930226163931118	-1.99303770192074	0.0462649150015269	0.21951225628384	AluJo	ETV1_48h	ETV1	48h
0.0023214654877412	0.00130425474382257	1.77991722762483	0.0750980088922246	0.222549581168984	AluJo	SOX14_48h	SOX14	48h
-0.00341818159155551	0.00173650619608473	-1.96842464441671	0.0490269213347529	0.226590745236268	AluJo	PAX5_48h	PAX5	48h
-0.002822991436456	0.00145404017145993	-1.94148104836854	0.0522078114156472	0.227167647720768	AluJo	RUNX1_48h	RUNX1	48h
-0.00368827677948262	0.00205647757990105	-1.7934923363765	0.0729026928679571	0.237332854154079	AluJo	ETV2_48h	ETV2	48h
-0.00130349508599103	0.000673647852393742	-1.9349799474001	0.0530006429736392	0.243059029932793	AluJo	HOXB3_48h	HOXB3	48h
-0.00141203927336913	0.000894623057497504	-1.57836226278247	0.11448678346264	0.252777749625434	AluJo	SPIC_48h	SPIC	48h
-0.00187105307398866	0.00107142598516569	-1.74632041773685	0.0807638879224706	0.25391389811074	AluJo	EOMES_48h	EOMES	48h
-0.00249050119243058	0.00139724966229971	-1.78243105697481	0.0746874579151547	0.260239111173117	AluJo	SNAI2_48h	SNAI2	48h
-0.00185323265268165	0.00104886673751834	-1.76689047940111	0.0772551120770728	0.264028965412831	AluJo	DLX2_48h	DLX2	48h
-0.00154241934543948	0.000855776203397275	-1.80236297681141	0.0714967447070553	0.264593052594037	AluJo	SNAI3_48h	SNAI3	48h
-0.00245984688716556	0.00140410801099412	-1.75189292269899	0.079800804647813	0.264609080432341	AluJo	JUN_48h	JUN	48h
-0.00179767660504883	0.00106551287454626	-1.68714677034227	0.0915838672306659	0.280731304363416	AluJo	DLX4_48h	DLX4	48h
0.00129200015767834	0.000442369206386081	2.92063764617182	0.00349534339676103	0.281633006633128	AluJo	DCP1A_48h	DCP1A	48h
0.00149163492635514	0.000615683353043888	2.4227306438945	0.0154092841640108	0.288266765335995	AluJo	HMGN1_48h	HMGN1	48h
0.0013898035388	0.000655520759157626	2.12015183254602	0.0340001190394928	0.288839106506929	AluJo	E2F6_48h	E2F6	48h
0.00204696941513012	0.00117825704472214	1.73728595496142	0.0823453310657462	0.289181241380495	AluJo	CDYL2_48h	CDYL2	48h
0.0013295397443621	0.000465188648703774	2.85806575045801	0.00426478516897101	0.290052380874796	AluJo	DNMT3L_48h	DNMT3L	48h
-0.00117948636893553	0.000561927589694755	-2.09900063738861	0.0358238470240376	0.290498832231287	AluJo	RUVBL2_48h	RUVBL2	48h
0.0018951307519415	0.00113911438316493	1.66368784377566	0.0961836010921524	0.297478107816549	AluJo	PAX2_48h	PAX2	48h
0.00652179431879509	0.00291506480374505	2.23727249919672	0.0252811389345154	0.298084483407833	AluJo	ELF4_48h	ELF4	48h
0.00224505269855756	0.00131428158732507	1.70819763451672	0.0876083679308078	0.298269710665193	AluJo	HSF1_48h	HSF1	48h
0.00245347387980754	0.00155439424311088	1.57841158424345	0.114479942840944	0.300341497100359	AluJo	MEF2C_48h	MEF2C	48h
0.00285088144864076	0.00182357353937285	1.56334876937358	0.11797944406047	0.305923442156801	AluJo	SOX17_48h	SOX17	48h
0.00140384311523261	0.000574843123703886	2.4421325703389	0.014605599617497	0.306087864473888	AluJo	SETDB1_48h	SETDB1	48h
-0.0018487161130221	0.00116629705308041	-1.58511599436806	0.112948836694021	0.307165738814228	AluJo	TWIST2_48h	TWIST2	48h
-0.00246660034900511	0.00144751619185499	-1.70402263054768	0.0883855590484422	0.307542092599676	AluJo	DMRT1_48h	DMRT1	48h
-0.00145135101552998	0.000846424646255677	-1.71468425683292	0.0864118076927304	0.308317329847662	AluJo	HOXA2_48h	HOXA2	48h
0.00242197914415271	0.00154942373714829	1.56314834095053	0.118026568578021	0.309646174034101	AluJo	SALL4_48h	SALL4	48h
-0.00232898584625241	0.00141400784921158	-1.64708127154386	0.0995501405886394	0.311574475105496	AluJo	PITX2_48h	PITX2	48h
0.00128043960416333	0.000522580213226188	2.45022595910863	0.0142814230217739	0.318475733385559	AluJo	ZNF274_48h	ZNF274	48h
0.00162927801417333	0.0011006190416378	1.48032875367015	0.138794355186603	0.325340216596776	AluJo	TBX3_48h	TBX3	48h
-0.00188571198264206	0.00118464401660247	-1.5917963170491	0.111439329052592	0.326986452351684	AluJo	FOXC1_48h	FOXC1	48h
0.00131762631126131	0.00075857803798762	1.73696870365078	0.0824013176284014	0.336298319259263	AluJo	FOXP3_48h	FOXP3	48h
0.00121125418801865	0.000971230198456626	1.24713398527295	0.212352412434809	0.344397003439726	AluJo	FOXP1_48h	FOXP1	48h
-0.00209925802811687	0.00137839662386048	-1.52297095899544	0.127774825868272	0.346429011168688	AluJo	SOX9_48h	SOX9	48h
-0.00110472542322678	0.000591718451623667	-1.8669781552281	0.0619128259688631	0.347334847573748	AluJo	TEAD4_48h	TEAD4	48h
0.00192067946717188	0.00097586967736609	1.96817209481892	0.0490559638529772	0.354532633509602	AluJo	PPARGC1A_48h	PPARGC1A	48h
0.00148741773758465	0.000697694384188089	2.13190441444583	0.033021510139039	0.359209598097839	AluJo	THAP3_48h	THAP3	48h
0.00140868832950364	0.000632759447673779	2.22626202529638	0.0260028500248259	0.359464422038339	AluJo	THAP1_48h	THAP1	48h
-0.00210802905877615	0.00136257097861626	-1.54709669577502	0.121848791922671	0.365956641060681	AluJo	TFAP2C_48h	TFAP2C	48h
-0.00212610940935354	0.0015209311159294	-1.39789987007685	0.162151820254087	0.372782019759396	AluJo	T_48h	T	48h
0.00114817087217736	0.000576494505691911	1.99164235017179	0.0464179167014941	0.373016051330926	AluJo	VDR_48h	VDR	48h
0.00113153672896282	0.00072003959521491	1.57149236858994	0.116077185008598	0.388344192229091	AluJo	THAP7_48h	THAP7	48h
0.00212286444210848	0.0015567453859036	1.36365552217538	0.172684604425943	0.391945717933693	AluJo	NR2E1_48h	NR2E1	48h
-0.00172375925931986	0.00124104496516667	-1.38895794084976	0.164854201416506	0.405820853148634	AluJo	FOXB1_48h	FOXB1	48h
-0.00298726717303264	0.00191674086358685	-1.55851384492449	0.119120350102923	0.406886724149395	AluJo	CREB1_48h	CREB1	48h
-0.00098150605371367	0.000509834313642185	-1.92514710652158	0.0542188899162182	0.413361109446724	AluJo	SMARCA4_48h	SMARCA4	48h
0.00225047881449365	0.00149000221278078	1.51038622304702	0.130953749743888	0.418676504557521	AluJo	MYOD1_48h	MYOD1	48h
0.000972530101585493	0.000506238390077385	1.92109117097348	0.0547281661197913	0.42186774140667	AluJo	REPIN1_48h	REPIN1	48h
-0.000929959919499285	0.000638933115333965	-1.45548868446614	0.145542810978657	0.424013445643692	AluJo	FOXS1_48h	FOXS1	48h
-0.00093683989051328	0.000702252552683436	-1.33404981859225	0.182196037333165	0.424027118053948	AluJo	LHX1_48h	LHX1	48h
0.00234582637320954	0.00174204774516889	1.34659132030972	0.178120437335551	0.428637260356091	AluJo	RREB1_48h	RREB1	48h
0.000987881401354521	0.00049986695545498	1.97628867156332	0.0481297747312018	0.429585449389896	AluJo	HDAC6_48h	HDAC6	48h
-0.00228245929377458	0.00184689731141999	-1.23583443414064	0.216528241688306	0.435989145792256	AluJo	CEBPA_48h	CEBPA	48h
-0.00141784996352779	0.00113789109224663	-1.24603309858803	0.212760418255767	0.43744194253029	AluJo	MIF4GD_48h	MIF4GD	48h
0.00181825329615756	0.0013891708498634	1.30887665569455	0.190584557866627	0.439892637979794	AluJo	ELF1_48h	ELF1	48h
0.00117021809737657	0.000867162509167202	1.34947957851685	0.177191530246889	0.442730658207913	AluJo	BHLHE40_48h	BHLHE40	48h
-0.00168047002949268	0.00119585919211795	-1.40524071777752	0.159958408951221	0.444495018020215	AluJo	ZBED4_48h	ZBED4	48h
0.000992601274120908	0.000593461454917679	1.67256233053686	0.0944222475143566	0.449292281123696	AluJo	FBXO15_48h	FBXO15	48h
0.00121957616804688	0.000844106183505531	1.44481368799129	0.148518999303601	0.456784995727394	AluJo	CHD4_48h	CHD4	48h
0.00128195335104725	0.000864475533291689	1.48292612304008	0.138102864639863	0.461377360519691	AluJo	CTNNB1_48h	CTNNB1	48h
0.00149565479288093	0.00115354793146216	1.29656926434356	0.194787811487695	0.465819645702476	AluJo	IRF1_48h	IRF1	48h
0.000909581855937643	0.00047737220098107	1.90539343109699	0.0567369714888411	0.466627426382772	AluJo	HOXD1_48h	HOXD1	48h
0.0010521314311621	0.000599215300358272	1.75584874173445	0.0791228111687248	0.475866434844477	AluJo	TRPV2_48h	TRPV2	48h
0.000960963805346287	0.000482655180434076	1.99099449110241	0.0464890997646119	0.476646861954412	AluJo	STAT4_48h	STAT4	48h
-0.000866758209698767	0.000519390505631225	-1.66879871753793	0.0951660430164852	0.477219125488007	AluJo	EYA1_48h	EYA1	48h
-0.000999047279723527	0.000792212326270682	-1.26108525024663	0.207286372480214	0.481508969407164	AluJo	WNT3A_48h	WNT3A	48h
0.00161542483141876	0.00148693041049282	1.08641589412604	0.277302365877389	0.487877140754696	AluJo	GLI1_48h	GLI1	48h
-0.00113437554183283	0.000950890930575598	-1.19296073330531	0.23289267765003	0.496114297421094	AluJo	ASCL2_48h	ASCL2	48h
-0.00162627109659975	0.00138247882374511	-1.17634430898132	0.239465157765049	0.501415306869539	AluJo	NEUROD4_48h	NEUROD4	48h
-0.000949265315035832	0.000756323684982742	-1.255104572135	0.209449014102765	0.511063123400623	AluJo	SOX15_48h	SOX15	48h
-0.00153192335387501	0.00148372967595073	-1.03248144099659	0.301853629522539	0.51482492836349	AluJo	SPIB_48h	SPIB	48h
0.000720806076227896	0.000575203883034295	1.25313145040942	0.210166076772797	0.516043354192716	AluJo	ZNF646_48h	ZNF646	48h
0.000979320320026507	0.000937015545387856	1.04514842346734	0.295961451040954	0.516629382247615	AluJo	TBX2_48h	TBX2	48h
0.00127797842379375	0.00119139828252979	1.07267103078252	0.283425991087967	0.5173018905477	AluJo	DVL2_48h	DVL2	48h
0.000953253089231193	0.000692489138528104	1.37656034758516	0.168656847820937	0.533481944171191	AluJo	NR1D2_48h	NR1D2	48h
0.000886630000011999	0.000465138726537565	1.9061625047047	0.0566371448514439	0.537123395703766	AluJo	LMO1_48h	LMO1	48h
-0.000918060439186034	0.000867081186434375	-1.05879409396633	0.289700725492368	0.544600218887515	AluJo	MNX1_48h	MNX1	48h
-0.000929323565488669	0.00086944087782164	-1.06887493927944	0.285130802523375	0.546960593227636	AluJo	JUNB_48h	JUNB	48h
-0.00128823155262456	0.00118954487969334	-1.0829617062928	0.278832732631271	0.547818929593024	AluJo	DLX6_48h	DLX6	48h
0.00156087007766421	0.00151466501152747	1.03050513861818	0.30277992046115	0.54782898387697	AluJo	FIGLA_48h	FIGLA	48h
0.000679506818264709	0.000553668916361552	1.22728005525415	0.21972543958804	0.548973830141994	AluJo	HOXA10_48h	HOXA10	48h
0.00145101962543476	0.000920549438819883	1.57625388082896	0.114976163577122	0.555467067368598	AluJo	ZNF281_48h	ZNF281	48h
0.00169986255605625	0.00151889701960671	1.11914272930525	0.263086780809173	0.558490973629136	AluJo	KLF1_48h	KLF1	48h
0.00109093805271615	0.000556335518509766	1.96093547224596	0.0498943109556579	0.563363612309454	AluJo	SMARCB1_48h	SMARCB1	48h
-0.00167743442190294	0.0017166535666464	-0.977153721924175	0.328499674191118	0.573428002697607	AluJo	EHF_48h	EHF	48h
0.00329276838856236	0.00106215432199015	3.10008472440494	0.00193773975218452	0.576154619649529	AluJo	RBBP6_48h	RBBP6	48h
-0.00128143575641468	0.0012883669039303	-0.994620206794758	0.319927755114285	0.578855086332541	AluJo	POU4F3_48h	POU4F3	48h
0.000851636545166418	0.000514392567978896	1.65561595983509	0.0978084025742207	0.583604672445028	AluJo	JAG1_48h	JAG1	48h
0.000730560364050226	0.000452017158211251	1.61622263840878	0.106055019126574	0.585443870178917	AluJo	JUND_48h	JUND	48h
-0.00154434841977704	0.00149695963231077	-1.03165669029639	0.302239959766762	0.594352274306974	AluJo	TCEB3_48h	TCEB3	48h
-0.0015527586726584	0.00153644369587239	-1.01061866232381	0.312205827485882	0.597053042070885	AluJo	IKZF1_48h	IKZF1	48h
-0.000836573490879473	0.00085304504127421	-0.980690878443964	0.326751847084519	0.603831998645185	AluJo	FOXD1_48h	FOXD1	48h
-0.000948996895041322	0.000963567174762965	-0.984878812704234	0.324690274259522	0.608453203024146	AluJo	MYBL2_48h	MYBL2	48h
-0.000800554731697581	0.000766207178869622	-1.044828022727	0.296109533168903	0.617843889699834	AluJo	BARX2_48h	BARX2	48h
-0.000837356607185232	0.000742767008745373	-1.12734760338862	0.259603117601939	0.619160376740454	AluJo	L3MBTL2_48h	L3MBTL2	48h
-0.0011765341250732	0.000945710230889399	-1.24407465061123	0.213480255306198	0.626396012280028	AluJo	KLF11_48h	KLF11	48h
-0.00134361311791873	0.000609160587573673	-2.20567966038385	0.027412782338771	0.62641417129748	AluJo	Emerald_48h	Emerald	48h
0.000811634149539869	0.000751276758196018	1.08033975586944	0.279998208205874	0.627907586532656	AluJo	KDM5B_48h	KDM5B	48h
0.000838219481239729	0.000741600021430823	1.13028513621465	0.258363686944383	0.629101390594052	AluJo	FOXM1_48h	FOXM1	48h
0.00082605676050745	0.000984003164498962	0.839485878003313	0.401199485770468	0.629806504119196	AluJo	ELF5_48h	ELF5	48h
0.000736300034478585	0.000741538198937257	0.992936082772028	0.320747831906584	0.630191775464036	AluJo	RFX2_48h	RFX2	48h
0.00104746128026494	0.000519247797795248	2.01726667828445	0.0436751580678389	0.633885930778608	AluJo	HIST2H3C_48h	HIST2H3C	48h
0.00142123722449473	0.00163305886957501	0.870291482428065	0.384146982339403	0.634553904160644	AluJo	CEBPB_48h	CEBPB	48h
0.000666729127935347	0.000689477538153498	0.96700630700882	0.33354742943847	0.636631728940422	AluJo	LHX3_48h	LHX3	48h
0.000610423977276908	0.000534605733587317	1.14182085773909	0.25353614664272	0.637662955267653	AluJo	NKX6-1_48h	NKX6-1	48h
-0.00077561123163026	0.000885460920747644	-0.875940669380832	0.381068180471955	0.641450149903454	AluJo	FOSL1_48h	FOSL1	48h
0.000746598681230377	0.000817400963687882	0.913381209953479	0.361048250805006	0.641543903820848	AluJo	NKX6-2_48h	NKX6-2	48h
0.000854565024310672	0.000586236616029733	1.4577134913513	0.144928325241583	0.646698421011395	AluJo	BLZF1_48h	BLZF1	48h
0.00184675399892378	0.00213677637270428	0.864271068566036	0.387444804506564	0.647421223152295	AluJo	KLF12_48h	KLF12	48h
-0.00132603279786827	0.00148199640952922	-0.894761140676113	0.370918774306854	0.650544979138991	AluJo	FLI1_48h	FLI1	48h
-0.000973962931350552	0.00118850361522643	-0.819486721683212	0.412514243758993	0.653574965245155	AluJo	RUNX3_48h	RUNX3	48h
0.000684595700932351	0.000560998527941232	1.22031639449162	0.222353015319082	0.654726579427194	AluJo	ZNF263_48h	ZNF263	48h
-0.000932257388172749	0.00102146997918662	-0.912662542383373	0.361426211142803	0.656603218613809	AluJo	SNAI1_48h	SNAI1	48h
0.000848603081119174	0.000732778768540574	1.15806177464623	0.246846572645118	0.659242942513308	AluJo	CCNE1_48h	CCNE1	48h
-0.00140870543588913	0.00130845743386983	-1.07661540943125	0.281659390147701	0.662838316909765	AluJo	USF2_48h	USF2	48h
0.000755354331664066	0.000731510037117594	1.03259599094556	0.301799997971151	0.668003965732673	AluJo	SIX5_48h	SIX5	48h
0.000872137778826085	0.000419273459445988	2.08011682871244	0.0375219317728678	0.669391262827962	AluJo	LIN28A_48h	LIN28A	48h
-0.000672377775231501	0.000677835947444073	-0.991947650116295	0.321229784006106	0.670036345399807	AluJo	YY1_48h	YY1	48h
-0.000988364172625677	0.00120736333416263	-0.818613705302852	0.413012307512039	0.670110107459929	AluJo	DLX3_48h	DLX3	48h
-0.00132127400288238	0.00163830138088901	-0.806490196672727	0.419965629066406	0.670141934037986	AluJo	EGR2_48h	EGR2	48h
0.00120964686832126	0.00170147093736372	0.710941833773253	0.477124924213529	0.671286170975502	AluJo	PTF1A_48h	PTF1A	48h
0.000584801143021553	0.00060745966848407	0.962699539347094	0.335704846507504	0.671398161136981	AluJo	ATF3_48h	ATF3	48h
0.000603551626432201	0.000607783234025226	0.993037636847927	0.320698341709081	0.671509203766434	AluJo	ISL1_48h	ISL1	48h
0.000769409412678161	0.000584615410868336	1.31609498890108	0.188150610373585	0.671921175860386	AluJo	ATF1_48h	ATF1	48h
-0.000653629459949457	0.000539978778558905	-1.21047249614858	0.226105649883642	0.672825743987353	AluJo	SRSF6_48h	SRSF6	48h
0.000672675608179242	0.000436685416908304	1.54041234750116	0.123468733876073	0.678254836619066	AluJo	SUB1_48h	SUB1	48h
0.00118992666304634	0.00161282274567595	0.73779134516585	0.460646101296103	0.68007145314294	AluJo	PATZ1_48h	PATZ1	48h
-0.000959950887427738	0.0012596307184907	-0.762089137186144	0.446011838837309	0.68007275255193	AluJo	BARHL2_48h	BARHL2	48h
0.00115030427236704	0.000673148512426496	1.7088417357123	0.0874980936164808	0.680845839239976	AluJo	TYRP1_48h	TYRP1	48h
-0.0016086325231455	0.000601543880377999	-2.67417319935939	0.00749836891917971	0.680890307380242	AluJo	rtTA3G_48h	rtTA3G	48h
-0.000467333715468435	0.000626826662083789	-0.745554941640254	0.455941217392643	0.682103842025486	AluJo	POU3F2_48h	POU3F2	48h
0.0028287865566364	0.00236478813301729	1.19621141409699	0.231630359134208	0.684153246184482	AluJo	MYF5_48h	MYF5	48h
0.000626877211721172	0.000717395361772907	0.873823898403753	0.382220039618032	0.685996529857715	AluJo	MEF2A_48h	MEF2A	48h
-0.00165113424877548	0.00215044861357256	-0.767809208903828	0.442605619388898	0.686453182487687	AluJo	BANP_48h	BANP	48h
0.000617990927538575	0.000764054850968736	0.808830579054674	0.418617992874048	0.687674492898067	AluJo	HOXD10_48h	HOXD10	48h
-0.00187284588845594	0.00217786798699673	-0.859944633760188	0.389825335969054	0.693531962745382	AluJo	MYF6_48h	MYF6	48h
0.000719074152317577	0.00068259230840969	1.05344602255024	0.292143748234032	0.696770650868333	AluJo	KLF3_48h	KLF3	48h
0.00137210267762947	0.00102641648503732	1.33678940043483	0.181299905985558	0.704345612393993	AluJo	CTBP2_48h	CTBP2	48h
0.000799263519230987	0.00114162435219365	0.700110783109338	0.483862682975466	0.706421204577897	AluJo	MYB_48h	MYB	48h
0.000733246225063839	0.000530590842012548	1.38194285879985	0.166997891011966	0.707291555329547	AluJo	HDAC8_48h	HDAC8	48h
-0.00128163710244535	0.00138240007286237	-0.927110123621169	0.353875626066712	0.710181970761798	AluJo	TBX4_48h	TBX4	48h
-0.000791452044306568	0.000539679294101114	-1.46652290157769	0.142514692265307	0.710184946931028	AluJo	ANKRD22_48h	ANKRD22	48h
-0.000886857080906859	0.00127715266139605	-0.69440177960984	0.487434795361919	0.712843955437322	AluJo	HNF1A_48h	HNF1A	48h
-0.000866532361098408	0.00110660693061044	-0.783053437610766	0.433600925215685	0.713405238497617	AluJo	EVX1_48h	EVX1	48h
-0.000721903363068652	0.000485323544883377	-1.48746824809854	0.136900012526337	0.714121702768964	AluJo	AATF_48h	AATF	48h
-0.000395718993995879	0.000446132378316145	-0.886999046089092	0.375083363417657	0.716433319418738	AluJo	GBX2_48h	GBX2	48h
0.000473983202046605	0.000456423934816163	1.03847139882687	0.299057675291874	0.718345282596171	AluJo	ZNF280B_48h	ZNF280B	48h
-0.0010590223991124	0.000596105803412724	-1.7765678392149	0.0756478823482283	0.720513972028215	AluJo	AR_48h	AR	48h
0.000695864144355467	0.000979170963159671	0.710666646108453	0.477295474179069	0.720540521723382	AluJo	IRF4_48h	IRF4	48h
0.000645259901116541	0.000546386874018947	1.18095791059242	0.23762730917111	0.720964489049761	AluJo	FOSL2_48h	FOSL2	48h
0.000907881549673583	0.000421437783022005	2.15424811502053	0.0312273873374067	0.729142694287517	AluJo	ZBTB45_48h	ZBTB45	48h
0.000583640188572776	0.000890247570928638	0.655593126711896	0.512090172437715	0.73237369922117	AluJo	OLIG2_48h	OLIG2	48h
-0.0011456662058472	0.000555561817085466	-2.06217592824771	0.039198206485788	0.733023440419459	AluJo	NELFE_48h	NELFE	48h
-0.000903249341399843	0.00102471886644637	-0.88146063371725	0.37807448459787	0.73317761123387	AluJo	NPAS2_48h	NPAS2	48h
-0.000637171578320508	0.000737885676233717	-0.863509888920369	0.387862984148751	0.737683969852209	AluJo	E2F4_48h	E2F4	48h
-0.000543502032468126	0.000473138459492986	-1.14871666330093	0.250680526552912	0.738089867366143	AluJo	IRF3_48h	IRF3	48h
-0.000949100399758938	0.00131189267759089	-0.723458874320288	0.46940275035114	0.739765465217697	AluJo	SPI1_48h	SPI1	48h
-0.00121334167352132	0.00185635833205769	-0.653613934641799	0.513364772769381	0.739776053813065	AluJo	ASCL1_48h	ASCL1	48h
0.000745497433973812	0.000450391265938922	1.65522178237557	0.0978883054028822	0.740868707347324	AluJo	PA2G4_48h	PA2G4	48h
0.000965136293774034	0.00151109095304725	0.638701655798912	0.523021131491204	0.741064335279912	AluJo	SOX2_48h	SOX2	48h
0.000546408355494653	0.000452206066584303	1.20831717190771	0.22693328696663	0.741484469441005	AluJo	HDAC3_48h	HDAC3	48h
0.000865540253275365	0.00145954797603255	0.593019391954581	0.553171929861493	0.743116508187428	AluJo	KLF2_48h	KLF2	48h
0.00206765463487131	0.00151007610284739	1.36923869662764	0.170942337151837	0.74364649664293	AluJo	OVOL2_48h	OVOL2	48h
-0.00070170595631044	0.00105497668155291	-0.665138830630396	0.505965995803648	0.744021222781896	AluJo	NKX2-2_48h	NKX2-2	48h
-0.00054880376244475	0.000762101771743281	-0.720118733209845	0.471456607468408	0.74427394894514	AluJo	ZSCAN4_48h	ZSCAN4	48h
-0.00116525250944087	0.0010599726928575	-1.09932314039106	0.271642344329837	0.745733402397216	AluJo	ZMYND12_48h	ZMYND12	48h
0.000446570973619696	0.000666720796150959	0.669802076368087	0.502986833073676	0.749022128717394	AluJo	NKX2-1_48h	NKX2-1	48h
-0.000682117622267382	0.000535472930598396	-1.27386013986759	0.20272127747787	0.749645507084139	AluJo	HOXA3_48h	HOXA3	48h
0.000943377397042723	0.00045463518753217	2.07502063833537	0.0379917650265807	0.750457492048911	AluJo	TP53_48h	TP53	48h
0.000601641802741654	0.000906725105823766	0.663532749757776	0.506993695212758	0.751226538421561	AluJo	TLX3_48h	TLX3	48h
-0.00100681018298766	0.00122370788508866	-0.822753694125882	0.410653567979983	0.756058692882479	AluJo	ERG_48h	ERG	48h
0.00126430012927555	0.000940449668788555	1.34435703603806	0.178850476746576	0.760335886859511	AluJo	NFE2L1_48h	NFE2L1	48h
-0.00039625988438094	0.000640688356542765	-0.618490847124503	0.536254437472731	0.762901049801716	AluJo	GLIS2_48h	GLIS2	48h
0.000842164933948642	0.000609765181691126	1.38112991563896	0.167247660951055	0.763172268357775	AluJo	CRY1_48h	CRY1	48h
0.000619658983831274	0.000829598921244902	0.746938029887272	0.455105886258018	0.765951793475758	AluJo	GADD45A_48h	GADD45A	48h
-0.000641201184308789	0.0010193911713535	-0.629004058822125	0.529350422376937	0.76848975361264	AluJo	HOXA9_48h	HOXA9	48h
0.000509519031330549	0.000577262175091693	0.882647527095667	0.377432682598558	0.769337892336864	AluJo	MAX_48h	MAX	48h
0.000433389719018396	0.000595082884725554	0.728284630834695	0.466444143892462	0.773665295367726	AluJo	WHSC1_48h	WHSC1	48h
-0.000631051454589388	0.000427655791190767	-1.47560600742079	0.140058508070155	0.774621787949921	AluJo	CBX2_48h	CBX2	48h
0.000444841330482263	0.000715468383622514	0.621748410782278	0.534111282709766	0.777205977450426	AluJo	IRF2_48h	IRF2	48h
-0.000440984161389641	0.000544123916417077	-0.810448039655037	0.417688117843439	0.779451466770602	AluJo	SIX1_48h	SIX1	48h
-0.000449501809900576	0.000581196173636577	-0.773408068205297	0.439286035918109	0.780464207494011	AluJo	RARG_48h	RARG	48h
0.000787164123892255	0.00155021019783928	0.507778961194696	0.611611501914471	0.782722323827415	AluJo	FOXF1_48h	FOXF1	48h
0.000547337155800812	0.000475223941690811	1.15174575138918	0.249433276465034	0.786199585183074	AluJo	ID3_48h	ID3	48h
0.000432392720615096	0.000453982937106327	0.952442669698456	0.340878974448725	0.79206700612907	AluJo	HOXC9_48h	HOXC9	48h
0.000956681322122955	0.000987767964495543	0.968528395848043	0.332793999510194	0.795478168271462	AluJo	PPARG_48h	PPARG	48h
-0.000449733137290309	0.000803242383602122	-0.559897169859851	0.575553091148657	0.795855133209079	AluJo	EN1_48h	EN1	48h
0.000376387579369689	0.000631298948690708	0.596211319772199	0.55103784343429	0.796638178838552	AluJo	ESRRA_48h	ESRRA	48h
0.000593863138747373	0.000951728513984529	0.623983762198204	0.532642234802279	0.798172313484211	AluJo	ESRRG_48h	ESRRG	48h
0.000419541051065535	0.000925514684673144	0.453305666580212	0.650331407291188	0.806808922536495	AluJo	SALL1_48h	SALL1	48h
0.000751312910845016	0.00169355792294159	0.443629887509273	0.657312881393207	0.808715479072217	AluJo	SOX5_48h	SOX5	48h
-0.000701965920722739	0.00150103331640742	-0.467655123340517	0.640034091892374	0.81186914217752	AluJo	NEUROG2_48h	NEUROG2	48h
-0.000365081188729242	0.000506193219288508	-0.721228919744107	0.470773402998138	0.813817588128565	AluJo	TAL1_48h	TAL1	48h
0.00091660981912269	0.00101967776802484	0.898921059050056	0.368700770957806	0.814653638643198	AluJo	CTCF_48h	CTCF	48h
0.000443152654497436	0.000499113484638335	0.887879546709804	0.374611527740764	0.8153504547882	AluJo	FOXN3_48h	FOXN3	48h
-0.000575837866782653	0.00124928575382761	-0.460933669513464	0.644849001674995	0.815894056019993	AluJo	NKX2-5_48h	NKX2-5	48h
0.000608710305113463	0.000440575407016632	1.38162569998031	0.167095302017497	0.816850035203669	AluJo	CRY2_48h	CRY2	48h
-0.000582855961070768	0.000479293455983547	-1.21607327159246	0.223965049510573	0.81774142703996	AluJo	SAP30_48h	SAP30	48h
0.000361138639204199	0.000525694225947676	0.686974711493492	0.492103125392429	0.817887559802998	AluJo	DMRTC2_48h	DMRTC2	48h
-0.000639085233204453	0.00100256315035445	-0.637451349551904	0.523834976592244	0.818616452501406	AluJo	TFAP2B_48h	TFAP2B	48h
-0.000482270244432481	0.000479307514846393	-1.00618127088418	0.314335197367827	0.819628576389978	AluJo	STRA8_48h	STRA8	48h
-0.000452500485186874	0.000885496257681173	-0.511013435982017	0.609344807692577	0.819812320455171	AluJo	NEUROD6_48h	NEUROD6	48h
0.000354355849277494	0.000572254883769505	0.619227304699111	0.535770576803706	0.821622509013059	AluJo	REST_48h	REST	48h
-0.000486582458340544	0.000477620582673088	-1.01876358765215	0.308322117926533	0.822571301735359	AluJo	RNF2_48h	RNF2	48h
0.000510891898254686	0.000454818449985548	1.12328754093182	0.261322944875666	0.822799161915456	AluJo	LMO2_48h	LMO2	48h
-0.000765090940613932	0.00111552930096885	-0.685854634162852	0.492809232567401	0.823194448408468	AluJo	SIM1_48h	SIM1	48h
-0.000923682819867963	0.00186586716806369	-0.495042110005354	0.620573441782611	0.823739824808353	AluJo	SOX7_48h	SOX7	48h
0.000575520336743537	0.000444702615224368	1.29416899528051	0.195615422750762	0.825135878608198	AluJo	NFYB_48h	NFYB	48h
-0.000453860138303672	0.000712231664057211	-0.637236676221707	0.523974776321923	0.825815044095614	AluJo	USF1_48h	USF1	48h
0.000628070057613197	0.000530697794289109	1.18347968348827	0.236626971713556	0.826320040161917	AluJo	WRNIP1_48h	WRNIP1	48h
0.000435713395842432	0.00088985518412538	0.489645285677225	0.624387932951962	0.826341299989837	AluJo	FOXG1_48h	FOXG1	48h
0.000867181763821248	0.00176793888671939	0.490504377914557	0.623780046390602	0.827491587042495	AluJo	NR5A1_48h	NR5A1	48h
-0.000596044278837888	0.00103362567186292	-0.576653903887301	0.56417691223544	0.827706917292783	AluJo	TCF12_48h	TCF12	48h
-0.000334300994798844	0.000562590101162109	-0.594217697944379	0.552370281372898	0.828825671255594	AluJo	MEIS2_48h	MEIS2	48h
-0.000417736747104629	0.00101135763786347	-0.413045525603697	0.679574898958074	0.829248713913272	AluJo	NANOG_48h	NANOG	48h
0.000495886649800999	0.00125596472518112	0.394825300312069	0.692974179783614	0.82970868237179	AluJo	WT1_48h	WT1	48h
0.000668243353789683	0.000658069190229021	1.0154606289304	0.309900417078063	0.833720488858065	AluJo	SLBP_48h	SLBP	48h
-0.000430648122408987	0.000588186039529531	-0.732163114162736	0.464073820000137	0.834584369838955	AluJo	TCEA3_48h	TCEA3	48h
0.000404688289984071	0.000619832147154335	0.652899808185176	0.513825075655656	0.834733818159088	AluJo	POLR3A_48h	POLR3A	48h
-0.000362147094085432	0.000442876057736266	-0.817716577266617	0.413524498147767	0.841512383890365	AluJo	VPS72_48h	VPS72	48h
-0.000306573756194699	0.000554330636404822	-0.553052160679805	0.58023115542392	0.843365344700244	AluJo	TCF7L2_48h	TCF7L2	48h
-0.000776679352775335	0.00186989331465194	-0.415360248998967	0.6778806973876	0.846876165363781	AluJo	NEUROG3_48h	NEUROG3	48h
-0.000817938921018902	0.00180370983690623	-0.453475888572993	0.650208857073058	0.850419795467987	AluJo	KLF8_48h	KLF8	48h
-0.000661697461178149	0.000897352005003731	-0.737388959392136	0.460890692374092	0.850710030587129	AluJo	MYC_48h	MYC	48h
0.000594843233814517	0.00142631552797985	0.417048838174691	0.676645192632524	0.853702279813594	AluJo	SOX6_48h	SOX6	48h
-0.000586582363981885	0.000576833601281115	-1.0169004764617	0.30920766595099	0.857143863380146	AluJo	BATF3_48h	BATF3	48h
0.000373037021752884	0.00062189420633318	0.59984000164978	0.54861667729428	0.858536975695609	AluJo	TBX6_48h	TBX6	48h
0.000422207663760097	0.000485287722305635	0.870015136080839	0.384297980344829	0.858650462996056	AluJo	PKNOX2_48h	PKNOX2	48h
0.000575362518069712	0.00106487219269485	0.540311336906689	0.58898571086333	0.859059343888576	AluJo	CEBPD_48h	CEBPD	48h
0.000388169312831426	0.000440161243100898	0.881879808628327	0.377847742761901	0.859389128046975	AluJo	ZNF706_48h	ZNF706	48h
-0.00039888418539018	0.00112597133843987	-0.354257849887073	0.723147744617751	0.861212000265732	AluJo	NFATC1_48h	NFATC1	48h
0.000425795315216883	0.000972794500634273	0.437703250726911	0.661604059872347	0.863416382112495	AluJo	ELK3_48h	ELK3	48h
0.000424253008016579	0.000945574751741933	0.448672098356076	0.653670937482919	0.863816601968575	AluJo	ELK1_48h	ELK1	48h
0.000754644809432337	0.000776943773346576	0.971299127840115	0.331412837545867	0.864473069222937	AluJo	E2F7_48h	E2F7	48h
-0.000296250480752506	0.000478741390086392	-0.618811088590117	0.536044763580241	0.869693657720976	AluJo	SIN3A_48h	SIN3A	48h
0.000272867823035695	0.000744695469442666	0.366415312342253	0.714057366203037	0.869836122735302	AluJo	LHX5_48h	LHX5	48h
-0.00122649639783779	0.00189899076928657	-0.64586748797024	0.518373689582217	0.870789700767114	AluJo	ESRRB_48h	ESRRB	48h
-0.000238821392484477	0.000643583841066428	-0.371080467291949	0.710579800164752	0.873035011362469	AluJo	ISL2_48h	ISL2	48h
0.000527012019165438	0.000428544207093322	1.22977282259861	0.218790289775542	0.87312385352111	AluJo	POU2AF1_48h	POU2AF1	48h
0.000380569484573942	0.000775385824292646	0.490813054160644	0.623561692156473	0.874589867683725	AluJo	CBX8_48h	CBX8	48h
0.000365256541029678	0.000552524893759587	0.661068026355039	0.508572953659592	0.877904380225145	AluJo	XRCC4_48h	XRCC4	48h
0.00056427741368393	0.000477142639897109	1.18261787252049	0.236968499664243	0.877979198187759	AluJo	TLK1_48h	TLK1	48h
0.000318986739246016	0.000931748423833546	0.342352861659363	0.732087373200861	0.881271169899013	AluJo	ETV6_48h	ETV6	48h
0.000273941011887298	0.000761513572383299	0.359732277692633	0.719049478818315	0.882245027656034	AluJo	TFAP2A_48h	TFAP2A	48h
-0.000547920835110713	0.00158207072563415	-0.346331441592845	0.729095682438531	0.882433309002943	AluJo	PAX8_48h	PAX8	48h
0.000321426987460435	0.000454814258095983	0.706721440101823	0.479744214180221	0.885252894545276	AluJo	GTF2F1_48h	GTF2F1	48h
0.000217943376728596	0.000456667125424792	0.477247790775095	0.633188604228215	0.88527309556672	AluJo	EED_48h	EED	48h
-0.000742208232331381	0.000765885917443354	-0.96908457960552	0.332509554038812	0.885339689311089	AluJo	MAFK_48h	MAFK	48h
0.000413558564156137	0.000483340980852325	0.855624870514531	0.392211049336387	0.885436716836175	AluJo	HOXB1_48h	HOXB1	48h
-0.000488513681448666	0.000644322162777838	-0.758182334350502	0.44834683864204	0.886538157535769	AluJo	HESX1_48h	HESX1	48h
-0.00107698218480513	0.00202386241549928	-0.532141995699568	0.594634443930836	0.886930433357762	AluJo	BMP4_48h	BMP4	48h
0.000294693661024927	0.000448831680310022	0.656579457183977	0.511455592194808	0.889467424370054	AluJo	SMC3_48h	SMC3	48h
-0.000278344671269126	0.000556623121008272	-0.500059485069413	0.617036274077294	0.890393545890641	AluJo	ZMAT4_48h	ZMAT4	48h
-0.000589143483520771	0.00124271818708896	-0.474076495895521	0.635448257223407	0.891226172080628	AluJo	LHX4_48h	LHX4	48h
0.000312951716087742	0.000482075940000232	0.64917514051332	0.516229352987441	0.891957351675367	AluJo	ATF2_48h	ATF2	48h
0.000635914721928237	0.000602527884203821	1.05541127406665	0.291244408937502	0.892749184784369	AluJo	BRF2_48h	BRF2	48h
-0.000310145452449884	0.00103543714089233	-0.299530932590078	0.764536717186677	0.894301837926923	AluJo	ZBTB3_48h	ZBTB3	48h
-0.000288714842671872	0.000458442677235853	-0.629773049081419	0.52884711024874	0.895126418106027	AluJo	LHFP_48h	LHFP	48h
-0.000482354130265141	0.00170507768008535	-0.282892759607877	0.777260684642153	0.895757791603101	AluJo	NEUROD1_48h	NEUROD1	48h
-0.000367127672529338	0.0012932618018441	-0.283877303115146	0.776506056514567	0.896807894150064	AluJo	NR2F2_48h	NR2F2	48h
0.000348826417941814	0.000483167563002152	0.721957442205738	0.470325370243744	0.897071530316816	AluJo	STRA13_48h	STRA13	48h
0.000322606962936544	0.0010953736360894	0.294517735599594	0.768364024930517	0.897095170468614	AluJo	PAX6_48h	PAX6	48h
0.000599313199202059	0.00045228048655959	1.32509187774365	0.185149157821934	0.898320542170455	AluJo	SMAD4_48h	SMAD4	48h
-0.000405608522916937	0.00146242102088133	-0.277354138873424	0.781509798022143	0.898804512254888	AluJo	NEUROG1_48h	NEUROG1	48h
-0.000280402605773622	0.000956616464963118	-0.293119150718813	0.769432782370791	0.899496587355436	AluJo	ARNT2_48h	ARNT2	48h
-0.000366842696571148	0.000449111737483522	-0.816818323713054	0.414037707956889	0.901986923061196	AluJo	SMAD5_48h	SMAD5	48h
0.000326095709907962	0.000466530438054168	0.69898056655866	0.484568727922526	0.902449215039315	AluJo	ZFAND3_48h	ZFAND3	48h
-0.000807237837348398	0.00175319473727779	-0.460438204715244	0.645207468352629	0.902802900205754	AluJo	TCF4_48h	TCF4	48h
-0.000269360662038009	0.00100488403001692	-0.268051490512267	0.788661232934063	0.903575937909598	AluJo	OTP_48h	OTP	48h
0.000320030980908934	0.00141245485732046	0.226577847249617	0.820753316501468	0.903841923850999	AluJo	HES1_48h	HES1	48h
0.00037561197928404	0.000468376493797277	0.801944555839758	0.422590367210504	0.904515163843927	AluJo	ZFP57_48h	ZFP57	48h
-0.000179935727695624	0.000494135824252055	-0.364142243618912	0.715753949159854	0.90629110406635	AluJo	KDM1A_48h	KDM1A	48h
0.000366637353642031	0.00045222107362855	0.810748050063636	0.417515776331576	0.906359678179194	AluJo	UGP2_48h	UGP2	48h
0.0003748231138256	0.000496329270379069	0.755190427393755	0.450138024428203	0.906688752106113	AluJo	KAT8_48h	KAT8	48h
-0.000319383591235214	0.000671316096213722	-0.475757386180019	0.634250142464001	0.908545325983856	AluJo	STAT3_48h	STAT3	48h
-0.000264206070295409	0.00061903648444621	-0.426802097992281	0.669526051169335	0.909796716548118	AluJo	GABPA_48h	GABPA	48h
-0.000433178005254628	0.00154670713490646	-0.280064658317378	0.779429520835115	0.909839584318218	AluJo	PRDM1_48h	PRDM1	48h
-0.000246209218370095	0.000451504255194947	-0.545308744130858	0.585544596891946	0.910563307794259	AluJo	ID1_48h	ID1	48h
-0.000165932983075343	0.000475059313285194	-0.349288980207252	0.726874430136524	0.910634819777781	AluJo	PML_48h	PML	48h
0.000292422004778984	0.00107451807985947	0.272142470434028	0.785514048075168	0.910957140369082	AluJo	GATA1_48h	GATA1	48h
0.000240810971838183	0.000453063065557667	0.531517552731368	0.595063487159887	0.91145268123689	AluJo	ETV5_48h	ETV5	48h
0.000210462627989553	0.000829281766231372	0.253789045605078	0.799659997852917	0.912950047200742	AluJo	GATA2_48h	GATA2	48h
0.000256201182060924	0.00115818374187478	0.221209444406641	0.824930620581723	0.914561129664806	AluJo	DLX5_48h	DLX5	48h
-0.00019343952389712	0.000676048856425007	-0.28613246226026	0.774778328923099	0.916581259150404	AluJo	MKRN1_48h	MKRN1	48h
-0.000339945648941003	0.000824458756629094	-0.412325839476694	0.680103086853476	0.917947580572972	AluJo	NR4A2_48h	NR4A2	48h
0.000230635290678251	0.00087324797637278	0.264112024211317	0.791695122848718	0.918167469471348	AluJo	HHEX_48h	HHEX	48h
0.000256636498705892	0.000491895927602316	0.521729260815055	0.601862084245574	0.920253733394762	AluJo	PBX1_48h	PBX1	48h
-0.000262099414813721	0.000453492552006638	-0.57795748497736	0.563296467448694	0.920257232535229	AluJo	RFXAP_48h	RFXAP	48h
0.000433148012168386	0.00120904421971451	0.358256551005772	0.720153447878492	0.920972288083403	AluJo	NRF1_48h	NRF1	48h
0.000562375384444798	0.00222167566934419	0.253131180308962	0.800168301977074	0.921277097788683	AluJo	KLF15_48h	KLF15	48h
0.000362077574498161	0.00165139055648157	0.219256173578708	0.826451752746428	0.921493704312267	AluJo	FOXA1_48h	FOXA1	48h
-0.000207934593655429	0.000557213439878086	-0.373168661726686	0.709025133552176	0.92475310488766	AluJo	ARID3A_48h	ARID3A	48h
0.000459768767072133	0.00046456417430426	0.989677621527081	0.322338422001455	0.9251598475391	AluJo	OSTF1_48h	OSTF1	48h
0.000383113932493883	0.000470938713316597	0.813511231208397	0.415930433506591	0.92528263435716	AluJo	ZNF713_48h	ZNF713	48h
0.000268310527965216	0.00131630644831907	0.203835913975694	0.83848288817738	0.92775749916728	AluJo	FEV_48h	FEV	48h
0.000456500874256712	0.000473509737063282	0.964079169919379	0.335012763297979	0.930184516813507	AluJo	MAB21L2_48h	MAB21L2	48h
-0.000445848099081923	0.00209916648761791	-0.212392919623951	0.831801721324681	0.930207465281769	AluJo	KLF4_48h	KLF4	48h
-0.000163886001389249	0.000932519538725092	-0.175745380749135	0.86049497791517	0.930377600364038	AluJo	CREB3_48h	CREB3	48h
-0.000218212692139873	0.000863908028598929	-0.252587873843199	0.800588155272133	0.931747396435696	AluJo	HMGXB4_48h	HMGXB4	48h
-0.000131513014189503	0.000630988607112861	-0.208423753942645	0.834899299262934	0.932448084408989	AluJo	SMAD3_48h	SMAD3	48h
-0.000184156090860136	0.000497538960733792	-0.370134010386915	0.711284837246403	0.933038345329105	AluJo	GTF3C2_48h	GTF3C2	48h
0.000648528223853157	0.000613653778339175	1.05683081689543	0.290595956236639	0.934944277582682	AluJo	CDYL_48h	CDYL	48h
0.000350701051591531	0.000475982544285221	0.736793934572066	0.461252512543199	0.935088697806199	AluJo	CDKN1B_48h	CDKN1B	48h
-0.000212666951979531	0.000496060371977184	-0.428711834271076	0.66813553316515	0.935532990860257	AluJo	HMGA2_48h	HMGA2	48h
-0.000196557505636944	0.000969422869956869	-0.202757240135762	0.839325936201097	0.938617224157886	AluJo	NFIL3_48h	NFIL3	48h
-0.000208797153984344	0.00113164962831531	-0.184506890436733	0.853616869864372	0.938705164063305	AluJo	MSX2_48h	MSX2	48h
-0.000212990685742487	0.000472786440394836	-0.450500834086131	0.652352087850015	0.940738021181324	AluJo	BATF_48h	BATF	48h
0.000143675133464932	0.000625246090909245	0.229789734880224	0.818256477782779	0.940841884716383	AluJo	TSHZ1_48h	TSHZ1	48h
0.000198641223644366	0.000479479506949122	0.414285117018451	0.678667800438489	0.941697659634182	AluJo	EGFLAM_48h	EGFLAM	48h
-0.000281143632461455	0.000444357454096474	-0.632697009737607	0.52693557403311	0.942011496709597	AluJo	STAT5A_48h	STAT5A	48h
0.000524968036874274	0.000496235096573183	1.05790187050354	0.29010733819645	0.942772535376638	AluJo	PABPC1_48h	PABPC1	48h
0.000283460105442826	0.000466608982611984	0.607489602656326	0.543529903393856	0.943285846073011	AluJo	NR3C1_48h	NR3C1	48h
0.000238122212934402	0.00153143590958002	0.155489505923695	0.876436305212723	0.94345193684006	AluJo	ESX1_48h	ESX1	48h
0.000313021680815833	0.000570418636849133	0.548757808028321	0.583175099423469	0.943976712200813	AluJo	GTF2B_48h	GTF2B	48h
-0.000301539140408266	0.000432237380735377	-0.697623930385773	0.485416953780335	0.945397211292706	AluJo	RBPJ_48h	RBPJ	48h
-0.000159001576251724	0.00045636052794656	-0.348412201570473	0.72753269422553	0.947471638538253	AluJo	SNAPC1_48h	SNAPC1	48h
-0.000121270915083557	0.00046470713761587	-0.260962023750537	0.794123298184357	0.947772410570415	AluJo	HOXB4_48h	HOXB4	48h
-0.000145513302694938	0.0004409077255665	-0.330031193052868	0.741378328614186	0.948067766759812	AluJo	PLXNB3_48h	PLXNB3	48h
0.000146775394498435	0.000711924458988554	0.206167090686787	0.836661568725328	0.949659776446416	AluJo	MXI1_48h	MXI1	48h
0.00019287234517601	0.000469102191724067	0.411152087069038	0.680963485669616	0.950442323068801	AluJo	SMAD2_48h	SMAD2	48h
-0.000117580631608491	0.00072827152467618	-0.161451639429089	0.871738611062146	0.950600050204688	AluJo	TRAF4_48h	TRAF4	48h
0.000475229086968112	0.000583636606310093	0.814255106396834	0.415504251801437	0.951291230295974	AluJo	SSX4B_48h	SSX4B	48h
-0.000116604774020477	0.00088678710921594	-0.131491282190123	0.895387423239426	0.951949441632382	AluJo	NR2F1_48h	NR2F1	48h
-0.000181311191802578	0.000492157730863523	-0.368400576547799	0.712576751339697	0.952049155703633	AluJo	ASH2L_48h	ASH2L	48h
-0.000262547466823736	0.00153504416186306	-0.171035774309637	0.864196605221699	0.953153786480286	AluJo	ETS1_48h	ETS1	48h
0.000510626455627758	0.00238616214996937	0.213994868552547	0.830553564812909	0.953453366607532	AluJo	DUX4_48h	DUX4	48h
0.000289721088312645	0.000396703110332749	0.730322200069545	0.465195627296429	0.955264394628312	AluJo	POU5F1_48h	POU5F1	48h
-0.00030918792170345	0.000644293883994007	-0.479886476318508	0.631311057062526	0.956077186587052	AluJo	ELF2_48h	ELF2	48h
0.000169909811278595	0.000467885186205389	0.363144241980786	0.716499286256931	0.957239757660959	AluJo	DEDD2_48h	DEDD2	48h
-8.30312771096389e-05	0.00080117107469923	-0.103637387484078	0.91745769845366	0.958619442958467	AluJo	LHX2_48h	LHX2	48h
0.000149960786951376	0.000500629699978952	0.299544327788945	0.764526498322922	0.958642686276536	AluJo	RFX5_48h	RFX5	48h
0.000139637445489026	0.00116038804700561	0.12033685270144	0.904216988956346	0.959681646486695	AluJo	KLF14_48h	KLF14	48h
-0.000118894096622227	0.000450106152360416	-0.264146792925916	0.79166833263909	0.960822157153065	AluJo	ZBTB33_48h	ZBTB33	48h
-8.13914862998249e-05	0.000476387907505489	-0.170851285302382	0.864341669983731	0.96142373006594	AluJo	KLF5_48h	KLF5	48h
-0.000130122121805017	0.000543699827154719	-0.239327134764729	0.810853299647178	0.96146249458278	AluJo	PCDH1_48h	PCDH1	48h
-0.000645008271724119	0.000460413027782339	-1.400934015336	0.161242495232797	0.96183118601477	AluJo	ZNF426_48h	ZNF426	48h
0.000169431599808412	0.000440655381073716	0.384499105390633	0.700610848381745	0.962949716504714	AluJo	HDAC2_48h	HDAC2	48h
0.000363049083785394	0.000637633504546894	0.569369522141686	0.569112741615683	0.963197097016174	AluJo	LMX1A_48h	LMX1A	48h
0.0004611662866684	0.00140711255661065	0.327739443800589	0.743110598522567	0.964197898695177	AluJo	TP73_48h	TP73	48h
0.000109629575486763	0.000461081159823165	0.237766330614784	0.812063698183519	0.96470598251362	AluJo	ETV3_48h	ETV3	48h
-0.000166928610675693	0.00173418786989705	-0.0962575125644277	0.923316594538464	0.966909202637741	AluJo	FOXJ1_48h	FOXJ1	48h
0.00134808713438725	0.000869715877917577	1.55003164667416	0.121142781968525	0.968530508246608	AluJo	TGM2_48h	TGM2	48h
0.00013647948783411	0.000953332680553872	0.143160399950642	0.886164311591646	0.968699222965378	AluJo	CUX1_48h	CUX1	48h
9.93544501154488e-05	0.000936518539980092	0.10608914385994	0.915512220367617	0.968727046937028	AluJo	GRHL2_48h	GRHL2	48h
-0.000217413106160857	0.000479807984692454	-0.453125235713228	0.650461317646557	0.969448200593243	AluJo	HMGB2_48h	HMGB2	48h
-0.000249736872945707	0.000433765087824654	-0.575742216133957	0.564793063935975	0.969638281359305	AluJo	STAG1_48h	STAG1	48h
-9.73378349516857e-05	0.000436528293677551	-0.222981731909423	0.823550999738415	0.970929423395453	AluJo	SPZ1_48h	SPZ1	48h
0.000148719572772907	0.000624601789668614	0.238103020569011	0.811802558119571	0.97198373401699	AluJo	YBX1_48h	YBX1	48h
-0.00028936799716539	0.000854789539378058	-0.338525430921783	0.734969256271901	0.974542364747942	AluJo	RHOXF2_48h	RHOXF2	48h
0.000171758603705674	0.000685375982159762	0.250604935358877	0.802121007325219	0.97472388791105	AluJo	EGR1_48h	EGR1	48h
0.000117262301806688	0.000453817229359605	0.258391031059266	0.79610662692182	0.975300976056934	AluJo	TCF23_48h	TCF23	48h
-4.97416918287213e-05	0.000596234053075728	-0.0834264523673619	0.933512765036703	0.976300674548107	AluJo	POU4F1_48h	POU4F1	48h
8.32148490933901e-05	0.000479604184590395	0.17350734578027	0.862253637774365	0.977009749179637	AluJo	RAD21_48h	RAD21	48h
0.000161308089978699	0.00063917021888226	0.252371098047691	0.800755690133033	0.97746084763126	AluJo	H2AFZ_48h	H2AFZ	48h
-0.000322131142810697	0.000449932229900694	-0.715954806975699	0.474023936247552	0.977544008140738	AluJo	RSPO1_48h	RSPO1	48h
-4.0813798635355e-05	0.000702731087043488	-0.0580788289971143	0.953686162890953	0.977802364711184	AluJo	MSC_48h	MSC	48h
4.23573539022578e-05	0.000686461225715333	0.0617039277901224	0.950798957320957	0.978215305571273	AluJo	CTCFL_48h	CTCFL	48h
-4.97781387188837e-05	0.000497917715582394	-0.0999726202966293	0.920366623547069	0.978506589039316	AluJo	KDM5A_48h	KDM5A	48h
0.000107700661573958	0.00131387238243068	0.0819719350327698	0.934669490329452	0.978550687058534	AluJo	NFIC_48h	NFIC	48h
-7.11352644513664e-05	0.000694525024083445	-0.102422896201966	0.918421585776972	0.979203243135047	AluJo	GSC_48h	GSC	48h
0.000211126335281788	0.000533813662070687	0.395505679758775	0.692472093299025	0.979261853310788	AluJo	SUZ12_48h	SUZ12	48h
4.86507229084809e-05	0.000611451062781665	0.0795660125066345	0.936582873405475	0.979480578598712	AluJo	FOXD4L3_48h	FOXD4L3	48h
8.94005256115071e-05	0.00163760270888005	0.0545923166386599	0.956463565454815	0.981533574489391	AluJo	FOXA2_48h	FOXA2	48h
0.000218019372111896	0.000885726420325503	0.246147531685657	0.805570931683617	0.983042116114225	AluJo	UBTF_48h	UBTF	48h
0.000175638620149161	0.000443117567025266	0.396370248483393	0.69183427913613	0.983258697287819	AluJo	RBBP5_48h	RBBP5	48h
7.40012877083783e-05	0.00046078517628161	0.160598238653303	0.872410750639351	0.984706028279084	AluJo	MAB21L3_48h	MAB21L3	48h
0.000151527311954558	0.000447569484133304	0.338555950140307	0.734946261845985	0.985228663184114	AluJo	NKX6-3_48h	NKX6-3	48h
-6.99396337520958e-05	0.000703537584326614	-0.099411368077852	0.920812215059413	0.985252494110812	AluJo	ZKSCAN1_48h	ZKSCAN1	48h
4.8372328767326e-05	0.000428819337607764	0.11280351543188	0.910186965279331	0.985541779499924	AluJo	VAX1_48h	VAX1	48h
-5.80577079679412e-05	0.00146905478372023	-0.0395204512529587	0.968475669431736	0.985571423367561	AluJo	ALX3_48h	ALX3	48h
3.1872018940212e-05	0.000758754949717592	0.0420056817449095	0.96649440357643	0.986399322643221	AluJo	RARA_48h	RARA	48h
9.41326955590152e-05	0.000468201053187537	0.201051866325705	0.84065916354493	0.986668386686944	AluJo	TRIM28_48h	TRIM28	48h
-2.73040878097568e-05	0.000446895037123263	-0.0610973171362961	0.951282047681881	0.988155599400714	AluJo	OLIG1_48h	OLIG1	48h
2.83836556039246e-05	0.00133912113898818	0.0211957341106354	0.983089635625199	0.988631290842929	AluJo	TFCP2L1_48h	TFCP2L1	48h
2.4997277883054e-05	0.000753293380743703	0.033183987171605	0.973528247902613	0.989335283918569	AluJo	KLF9_48h	KLF9	48h
-2.44487642849401e-05	0.000501350105848522	-0.0487658504500786	0.961106169886751	0.989762137766241	AluJo	JARID2_48h	JARID2	48h
-4.41649515352257e-05	0.000694171756439797	-0.063622512909103	0.949271161439086	0.989823739695993	AluJo	POU2F2_48h	POU2F2	48h
5.13122109191916e-05	0.0014120427390206	0.0363389927947805	0.971012261817336	0.989877642904072	AluJo	GATA6_48h	GATA6	48h
-0.000124227838266658	0.000453274520446916	-0.274067552140748	0.784034294254215	0.989978202212631	AluJo	HOPX_48h	HOPX	48h
-1.34950579618745e-05	0.00047994948530335	-0.0281176631606242	0.977568463596344	0.990034236866804	AluJo	NELFA_48h	NELFA	48h
5.00093123722257e-05	0.000497594346589123	0.100502171527925	0.919946223125467	0.990266713879896	AluJo	SIRT3_48h	SIRT3	48h
4.57251917646019e-05	0.00121741278343323	0.0375593162704044	0.970039255872304	0.991151221349479	AluJo	NR4A3_48h	NR4A3	48h
4.95820626851611e-05	0.000479566174499975	0.103389407597103	0.917654499170125	0.992179167587578	AluJo	CHD1_48h	CHD1	48h
1.32306168891727e-05	0.00061183719722191	0.0216244075209014	0.98274768451143	0.992242383499356	AluJo	SIRT6_48h	SIRT6	48h
0.000215931722074141	0.000725046751687577	0.297817653236223	0.765844072772403	0.993540180426386	AluJo	RXRA_48h	RXRA	48h
6.44838054441944e-06	0.000457792656650189	0.0140858103570386	0.988761599715541	0.995100367194611	AluJo	EEF1A1_48h	EEF1A1	48h
1.08617863574231e-05	0.00177836120101542	0.0061077504115706	0.995126784661119	0.995541912699541	AluJo	ZIC1_48h	ZIC1	48h
-4.81728042855289e-05	0.000466129712783994	-0.103346349662658	0.917688671134755	0.995635508629994	AluJo	ELL2_48h	ELL2	48h
1.13101595491776e-05	0.000691948135731977	0.0163453862581958	0.986958940683498	0.995890695802806	AluJo	BCL6_48h	BCL6	48h
-1.69289476535216e-05	0.000467926961569057	-0.0361786112874439	0.971140142746004	0.996317223227638	AluJo	SSX6_48h	SSX6	48h
1.41932359302018e-05	0.00166401821524833	0.00852949553084289	0.993194577368351	0.996546190115376	AluJo	ZIC3_48h	ZIC3	48h
2.59247451963924e-06	0.000463248312707093	0.00559629565510892	0.995534840843066	0.996652163896762	AluJo	MEIS1_48h	MEIS1	48h
-6.47042623548142e-05	0.000502651714484278	-0.128725836379969	0.897575315921926	0.996858182247516	AluJo	EBF1_48h	EBF1	48h
0.000108310674131841	0.000558587390363865	0.193901036794416	0.846254474724579	0.9971557088158	AluJo	TAF7_48h	TAF7	48h
-6.04829708115857e-06	0.000686675375408883	-0.00880808792299722	0.992972302708876	0.997255955784253	AluJo	MSI1_48h	MSI1	48h
-6.11210984144966e-05	0.000524903513065363	-0.116442540187163	0.907302477259098	0.997920850450204	AluJo	BACH1_48h	BACH1	48h
-1.41102016178375e-06	0.000626853577405892	-0.00225095654334937	0.998204010616858	0.998204010616858	AluJo	FOXO3_48h	FOXO3	48h
-5.08277886671941e-06	0.000485389480316461	-0.010471547227199	0.991645125324964	0.998332171614104	AluJo	SMAD1_48h	SMAD1	48h
5.88422534719682e-06	0.00196182207286717	0.00299936749034388	0.997606888941943	0.998535957881296	AluJo	ZBTB7A_48h	ZBTB7A	48h
6.5250950460046e-07	0.000673577748621927	0.000968721882418814	0.999227077298174	0.999422159419481	AluJo	FOXH1_48h	FOXH1	48h
0.00371966047341173	0.000742994001646043	5.00631292469538	5.57461996097251e-07	9.94512201037496e-05	AluJr	FOXD1_48h	FOXD1	48h
0.00529051515456899	0.00115601171457411	4.57652382572792	4.7435607490711e-06	0.000384659653470129	AluJr	MSGN1_48h	MSGN1	48h
0.00544127017574142	0.00132664085093568	4.10153974370959	4.11318562489275e-05	0.00131034342050155	AluJr	MYT1_48h	MYT1	48h
0.00397453167953281	0.000978918972722972	4.06012324848216	4.9151295867505e-05	0.00337253507029342	AluJr	FOXD3_48h	FOXD3	48h
0.00358043126965573	0.000901856322593384	3.97006838002735	7.1992591002868e-05	0.00377749359850343	AluJr	ZBTB3_48h	ZBTB3	48h
0.00427343605953074	0.001097134649384	3.89508804769781	9.83417680026927e-05	0.00393854410366785	AluJr	BARHL2_48h	BARHL2	48h
0.00499852285200631	0.00130738421532115	3.82330059781121	0.00013190054995142	0.00420197466273811	AluJr	NEUROG2_48h	NEUROG2	48h
0.00370131342624974	0.00090022897994359	4.11152441069124	3.93933527304475e-05	0.00501983866222274	AluJr	TCF12_48h	TCF12	48h
0.00457780831731116	0.00113967945557319	4.01675075822858	5.91267484293158e-05	0.00879017659982496	AluJr	USF2_48h	USF2	48h
0.00295115082461636	0.000828193252459799	3.56336014070534	0.000366614819912703	0.0112765661849011	AluJr	ASCL2_48h	ASCL2	48h
0.00228423645986744	0.000667394566197746	3.42261770706511	0.000620907646984909	0.0145749900292247	AluJr	BARX2_48h	BARX2	48h
0.00396671895076268	0.00127378841936808	3.11411133155894	0.00184645730001195	0.0213901287222164	AluJr	NEUROG1_48h	NEUROG1	48h
-0.00217593997288518	0.000663791793626446	-3.2780459080362	0.00104628236951167	0.025223888475795	AluJr	ZSCAN4_48h	ZSCAN4	48h
0.00228428560851676	0.000845972516087246	2.70018891285255	0.00693162363420655	0.0256556360237023	AluJr	FOXP1_48h	FOXP1	48h
0.00264485948554644	0.000810235429453101	3.26430984057521	0.00109834292003362	0.0264789698559457	AluJr	ETV1_48h	ETV1	48h
0.00533590724949465	0.00166944130434041	3.19622333269324	0.00139360437698871	0.0303193927871689	AluJr	CREB1_48h	CREB1	48h
0.00471689720115994	0.0015257155996164	3.09159662675395	0.00199236442736792	0.0335318692304186	AluJr	ESR1_48h	ESR1	48h
0.00484080486451337	0.00162872776273772	2.97213873015616	0.00295930147703061	0.0338422681732218	AluJr	NEUROG3_48h	NEUROG3	48h
0.00287374660646713	0.00102017422817699	2.81691747065832	0.00485135865200601	0.0429130946968343	AluJr	HOXD3_48h	HOXD3	48h
0.00312548639230893	0.00108095010153191	2.89142522664045	0.00383730110848394	0.0438829819072778	AluJr	FOXB1_48h	FOXB1	48h
0.00217418646210032	0.000660906929296074	3.28970141743865	0.00100390810869267	0.0497455283732378	AluJr	RARA_48h	RARA	48h
0.00262319783561346	0.000839267999697533	3.12557828555223	0.00177598039086131	0.0498428648859015	AluJr	MYBL2_48h	MYBL2	48h
0.00126493549898491	0.00038856857130659	3.25537264820846	0.00113313368623466	0.0505377624060661	AluJr	GBX2_48h	GBX2	48h
0.00274382673723294	0.000991104912239994	2.76845236396985	0.00563522465031286	0.05077394331393	AluJr	MIF4GD_48h	MIF4GD	48h
0.00195959325862038	0.000779279502362869	2.51462184322654	0.0119181635496147	0.0528905566480412	AluJr	SPIC_48h	SPIC	48h
0.00192194427773388	0.000604932388734837	3.17712245785591	0.00148870806124644	0.0553303162763259	AluJr	GSC_48h	GSC	48h
0.00160994283674974	0.000485301651940835	3.31740646319913	0.000909480370132803	0.0569286249896291	AluJr	ARID3A_48h	ARID3A	48h
0.00196975982874318	0.000755214218698953	2.60821337836646	0.00910540872065034	0.0639529494395284	AluJr	MNX1_48h	MNX1	48h
0.00262149574911015	0.000924079127413927	2.83687367384492	0.00455832754703957	0.0645401297136396	AluJr	TFE3_48h	TFE3	48h
0.00271905909409254	0.00095536688880629	2.84608889626679	0.00442850428595196	0.065653589053792	AluJr	NR2C2_48h	NR2C2	48h
0.00288559518349808	0.00104158041870455	2.77040075992117	0.00560162864866243	0.0684472980083136	AluJr	ZBED4_48h	ZBED4	48h
0.0038966858692042	0.00138958570187225	2.80420694020817	0.00504677460746847	0.0703394210915918	AluJr	ETS2_48h	ETS2	48h
0.00164513899473031	0.000611742836225642	2.68926564776887	0.00716426608525937	0.0703435979476792	AluJr	LHX1_48h	LHX1	48h
0.00375764660845372	0.00148509638189254	2.53023753493033	0.0114027931617493	0.070631471691871	AluJr	NEUROD1_48h	NEUROD1	48h
-0.00327378166463235	0.00127131219877117	-2.57512015364656	0.0100245131061667	0.0723457920921651	AluJr	KLF2_48h	KLF2	48h
0.00274864175424185	0.00103698717942175	2.65060341032815	0.008038355346309	0.0746897184261211	AluJr	NFIB_48h	NFIB	48h
0.00253414229478076	0.00101583181184254	2.4946475048702	0.012612713217451	0.0837519400713729	AluJr	TWIST2_48h	TWIST2	48h
0.00176775782175436	0.000624843510050301	2.829120881182	0.00467020782651438	0.0905123761994428	AluJr	MEF2A_48h	MEF2A	48h
-0.00382557472317524	0.00154897234307013	-2.46975018004053	0.0135253833122542	0.098091612551583	AluJr	ZIC1_48h	ZIC1	48h
0.00230628482704825	0.000985649417481881	2.33986322737379	0.0192962814120294	0.0981969220442451	AluJr	MSX2_48h	MSX2	48h
0.00243930797843734	0.000954146982856958	2.55653271693365	0.0105762116346098	0.101440653527655	AluJr	PAX6_48h	PAX6	48h
0.00156275457268101	0.00058668912717827	2.66368422438167	0.00773247617648716	0.104505587112523	AluJr	FOXH1_48h	FOXH1	48h
0.00158765586975188	0.000549585137415328	2.88882606472683	0.00386915330496482	0.107852648375894	AluJr	SMAD3_48h	SMAD3	48h
0.00178499446529753	0.000620347072269496	2.87741257287998	0.00401188570041538	0.108442486205167	AluJr	USF1_48h	USF1	48h
0.00216358613274773	0.000933211888689734	2.31842967172814	0.0204315990908796	0.113089674443169	AluJr	EOMES_48h	EOMES	48h
-0.00292648050979206	0.00127525707571571	-2.29481613199413	0.0217494355230365	0.114120567567932	AluJr	OTX2_48h	OTX2	48h
-0.00224046169539924	0.000873253985889106	-2.56564725910539	0.0103023930735957	0.114871682770592	AluJr	TFAP2B_48h	TFAP2B	48h
0.00171300534939508	0.000654438499771061	2.61751921684671	0.00886088423020871	0.117968787064868	AluJr	KDM5B_48h	KDM5B	48h
0.00192920915593949	0.000880745505173481	2.19042747832075	0.0284975082092969	0.118784006180808	AluJr	NANOG_48h	NANOG	48h
0.00219461441870458	0.000909528465360193	2.41291449612351	0.0158305354438522	0.121731358757898	AluJr	SOX11_48h	SOX11	48h
0.00220668543206592	0.000978332863915844	2.25555689015036	0.02410442184127	0.123569794726511	AluJr	IRX2_48h	IRX2	48h
-0.00189685279389102	0.000735253462977667	-2.57986244119008	0.00988792538248866	0.13235495233154	AluJr	CHD4_48h	CHD4	48h
0.00132570996523526	0.000560554079913578	2.36499922619357	0.0180354232603362	0.133643925230728	AluJr	ISL2_48h	ISL2	48h
0.00175712398460917	0.000760601354043658	2.31017730282441	0.0208840119134272	0.134479422665972	AluJr	HHEX_48h	HHEX	48h
0.00202543328270805	0.000928078651008985	2.18239400346732	0.0290869591622708	0.138746350656393	AluJr	DLX4_48h	DLX4	48h
0.00170445827295703	0.000697814955950863	2.44256483530721	0.0145881228504288	0.144506182852253	AluJr	LHX2_48h	LHX2	48h
-0.00403025368047933	0.00186110714160789	-2.1655140590119	0.0303549380337157	0.144745366391315	AluJr	KLF12_48h	KLF12	48h
0.00244817705199447	0.00112216650044806	2.18165223344036	0.0291417060528005	0.155655100593402	AluJr	POU4F3_48h	POU4F3	48h
0.00298542722438404	0.00142696909623216	2.09214567594135	0.0364325292519681	0.158073352652639	AluJr	EGR2_48h	EGR2	48h
0.00288607712341715	0.00133383651364133	2.16374127856063	0.0304908202170997	0.159987127256782	AluJr	ESX1_48h	ESX1	48h
0.0043438635372216	0.00189706373783409	2.2897825995984	0.0220397268339895	0.160381821703016	AluJr	MYF6_48h	MYF6	48h
0.00131267930427981	0.000586727693770693	2.23728881083434	0.0252736138722699	0.163362779522209	AluJr	HOXB3_48h	HOXB3	48h
0.00282219376991418	0.00140430516302757	2.00967271517379	0.0444733475761319	0.16529260849129	AluJr	ATOH1_48h	ATOH1	48h
0.00230877857867186	0.00111241419368339	2.0754666668061	0.037950445471045	0.166757622463902	AluJr	HNF1A_48h	HNF1A	48h
0.00137397475424748	0.000648632951441128	2.11826234112034	0.0341597435301044	0.16970043648187	AluJr	LHX5_48h	LHX5	48h
0.00163581813258733	0.000775073421863237	2.11053312685514	0.0348193947254219	0.178566413299905	AluJr	FOXG1_48h	FOXG1	48h
0.00260458343567109	0.00134815959013777	1.93195483288809	0.0533729818245722	0.182192745275229	AluJr	NEUROD2_48h	NEUROD2	48h
0.00358312122886346	0.0017911497446391	2.00045877771399	0.0454583040175261	0.185154370701522	AluJr	ETV2_48h	ETV2	48h
0.00126500171824835	0.000515552486914552	2.45368173048502	0.0141449488843365	0.194112221612741	AluJr	TEAD4_48h	TEAD4	48h
0.00153763781171242	0.000737231915234303	2.08569078459352	0.037013722587534	0.195362370106984	AluJr	HOXA2_48h	HOXA2	48h
0.00242405078259407	0.00129224223110103	1.8758486019519	0.0606842228872859	0.195447173330214	AluJr	SPIB_48h	SPIB	48h
-0.00122184649039542	0.00049843487165898	-2.45136638680325	0.0142362577683489	0.210537375828464	AluJr	REST_48h	REST	48h
0.00248557589122399	0.00124234808624048	2.00070810970996	0.0454314107488451	0.21864147279811	AluJr	SOX6_48h	SOX6	48h
-0.00133851856612621	0.00060544855685744	-2.21078826758419	0.0270568158820536	0.229854093017065	AluJr	RPS6KA1_48h	RPS6KA1	48h
0.00142044149224235	0.00063431944610942	2.23931569645955	0.0251415130915457	0.231198244099575	AluJr	TRAF4_48h	TRAF4	48h
-0.00124623174769521	0.000623153706125581	-1.99987857802143	0.04552093704215	0.231420112113653	AluJr	IRF2_48h	IRF2	48h
-0.00319856702762268	0.00182840216058818	-1.74937828042914	0.0802342424733399	0.233885438843854	AluJr	KLF4_48h	KLF4	48h
0.00172478875364375	0.000918938710513044	1.87693557134055	0.0605350711218301	0.237873495333359	AluJr	NKX2-2_48h	NKX2-2	48h
0.00168480064931046	0.00091366960775388	1.84399331554028	0.0651923929060762	0.238326288820574	AluJr	DLX2_48h	DLX2	48h
0.00103638811923373	0.000545961553256834	1.89828040647065	0.057667208223852	0.249704610367359	AluJr	POU3F2_48h	POU3F2	48h
0.0010688540223791	0.000452406172070638	2.3625982322191	0.018152661597681	0.256745719484672	AluJr	EYA1_48h	EYA1	48h
0.00242040662013953	0.0013038236345838	1.85639112218744	0.0634060593642089	0.257650055234966	AluJr	TCEB3_48h	TCEB3	48h
0.00215126650639766	0.00120414094114227	1.78655706561803	0.0740175864445072	0.258916420033335	AluJr	NEUROD4_48h	NEUROD4	48h
0.00111731498158951	0.000612082531024608	1.82543190657502	0.0679442259676998	0.269461625814237	AluJr	MSC_48h	MSC	48h
0.00196142691420415	0.00089246449701324	2.19776464023874	0.0279722782686394	0.279167239795607	AluJr	NPAS2_48h	NPAS2	48h
0.00115948214802645	0.000665517642060432	1.7422260128773	0.0814775127718977	0.282373158931722	AluJr	HOXD10_48h	HOXD10	48h
0.00190769809395526	0.00107110911872223	1.78104925129481	0.0749129027107858	0.288394937023012	AluJr	PHOX2B_48h	PHOX2B	48h
0.00234608574878034	0.00133825848776482	1.75308863738187	0.079595373243433	0.293384598897282	AluJr	IKZF1_48h	IKZF1	48h
0.00100880727228783	0.000580667012700306	1.73732492155276	0.0823355352383929	0.30474397274957	AluJr	NKX2-1_48h	NKX2-1	48h
0.0021206891957613	0.00131927720648983	1.60746292388676	0.107961696957152	0.304752638246137	AluJr	FIGLA_48h	FIGLA	48h
0.00198744710061432	0.00114264711318787	1.73933586115624	0.0819843193113833	0.307268961452747	AluJr	SPI1_48h	SPI1	48h
0.00200993043410481	0.00123159906385111	1.6319681405245	0.10269501512515	0.31511888739525	AluJr	PITX2_48h	PITX2	48h
0.00118895633593719	0.000699588494421528	1.6995081328779	0.0892321925634645	0.31631127899763	AluJr	EN1_48h	EN1	48h
0.00253760312049393	0.00161684062524452	1.56948253332648	0.116544406097233	0.322227623743234	AluJr	ASCL1_48h	ASCL1	48h
-0.000861822713087808	0.000701616752211064	-1.22833827780177	0.219322661589517	0.322299529057412	AluJr	CDX2_48h	CDX2	48h
0.0012946180985292	0.000612797276255621	2.11263683552856	0.0346387846259639	0.323316738689608	AluJr	ZKSCAN1_48h	ZKSCAN1	48h
-0.00215337287085775	0.00132298632898898	-1.62766071249077	0.103605669886733	0.333632698696628	AluJr	KLF1_48h	KLF1	48h
0.000953737255325619	0.000556509832074729	1.71378329789787	0.0865772102059547	0.337235246741099	AluJr	FOXS1_48h	FOXS1	48h
-0.00241488854931404	0.001517291340177	-1.59157868061933	0.111488254735951	0.337468939511196	AluJr	RREB1_48h	RREB1	48h
-0.000923351979153901	0.000501006231815283	-1.84299499790321	0.065338023197773	0.338496498306861	AluJr	ZNF646_48h	ZNF646	48h
0.00104844036808125	0.000393886333893953	2.66178406779536	0.00777625149648289	0.346096097963968	AluJr	UGP2_48h	UGP2	48h
-0.00102079043191034	0.000562301109083588	-1.81538043482428	0.0694738494551223	0.346737072855798	AluJr	SREBF2_48h	SREBF2	48h
0.00168904662340825	0.00108813920114245	1.55223396201047	0.120615114235513	0.348183436563359	AluJr	NKX2-5_48h	NKX2-5	48h
0.00133965981413668	0.000873251851694478	1.53410475057931	0.12501274361339	0.350664677053913	AluJr	PDX1_48h	PDX1	48h
0.00109633010255667	0.000502803531755521	2.18043437111286	0.0292317836191466	0.354037286776931	AluJr	MAX_48h	MAX	48h
0.00220815620226685	0.00143834881304638	1.53520215836243	0.124743037452297	0.36375659957636	AluJr	FOXA1_48h	FOXA1	48h
0.00146226492199206	0.000604615463122855	2.41850400987004	0.0155894415162839	0.364747552009964	AluJr	POU2F2_48h	POU2F2	48h
0.00100359162595335	0.000600524577644433	1.6711915936729	0.0946926022111778	0.367344950996037	AluJr	LHX3_48h	LHX3	48h
0.00108880807441079	0.000711955570797505	1.52932025405904	0.126193928197019	0.370279552472832	AluJr	NKX6-2_48h	NKX6-2	48h
-0.00211392750345159	0.00144937159311967	-1.45851313319969	0.144707952525843	0.370918085209919	AluJr	ZIC3_48h	ZIC3	48h
0.00102985161053604	0.000722302847620119	1.42578921560291	0.153937935603546	0.374148878905621	AluJr	GATA2_48h	GATA2	48h
0.00127309093340304	0.000828921222334247	1.53584067954975	0.124586319231727	0.377169960207673	AluJr	E2F1_48h	E2F1	48h
0.000923112890477526	0.000413782886188402	2.23091123700369	0.0256931939867816	0.377865181622108	AluJr	PML_48h	PML	48h
-0.000882585908302966	0.000518310002400326	-1.70281473291207	0.0886114470051387	0.37897024698946	AluJr	WHSC1_48h	WHSC1	48h
0.000815850638051766	0.000403489002062043	2.02198977885973	0.0431810825277327	0.379691582114774	AluJr	MEIS1_48h	MEIS1	48h
0.00141483237424161	0.000963839330399088	1.46791309466048	0.1421366380399	0.381023929031685	AluJr	EVX1_48h	EVX1	48h
0.00107673808386868	0.000690014119440633	1.56045804503471	0.118660538458364	0.381741738179154	AluJr	WNT3A_48h	WNT3A	48h
-0.00150481696944035	0.00102623495227945	-1.46634741498317	0.142562469560526	0.383029285686716	AluJr	CDYL2_48h	CDYL2	48h
0.00393768805832633	0.00152682525150657	2.57900375595759	0.00991670038396279	0.384595510543253	AluJr	TCF4_48h	TCF4	48h
0.00126732655473739	0.000852849745845227	1.48599042317986	0.137290481920064	0.396320743924587	AluJr	IRF4_48h	IRF4	48h
0.00123419306405184	0.000752947712639566	1.63914843399311	0.101191158810753	0.399391653359254	AluJr	CTNNB1_48h	CTNNB1	48h
0.00106297461549686	0.00081614255203943	1.30243743919567	0.192775290555094	0.399613834163701	AluJr	TBX2_48h	TBX2	48h
-0.00106122633758196	0.000637141490288939	-1.66560544832938	0.095800796481463	0.406925287911738	AluJr	SIX5_48h	SIX5	48h
0.00171652127874158	0.00132472537701524	1.29575631940342	0.195067826241408	0.409412943546673	AluJr	T_48h	T	48h
0.0010823177232503	0.000470073214960041	2.30244499964181	0.0213158118925808	0.420354757749919	AluJr	ANKRD22_48h	ANKRD22	48h
0.00155681071893092	0.00116660083972736	1.3344844833943	0.182053637380987	0.423999594109243	AluJr	TFCP2L1_48h	TFCP2L1	48h
-0.00106689945041628	0.000634830644501543	-1.68060483478076	0.0928484417551664	0.426734895578194	AluJr	ZNF217_48h	ZNF217	48h
-0.0016261019704018	0.00114475558448162	-1.42047961367942	0.155476830091664	0.428041149511617	AluJr	HSF1_48h	HSF1	48h
0.000768811810291791	0.000558048855581909	1.37767832081675	0.168308335571972	0.430174886332948	AluJr	GLIS2_48h	GLIS2	48h
0.00117305179973575	0.000646170433130886	1.81539070745155	0.0694722718594504	0.430342128462706	AluJr	FOXM1_48h	FOXM1	48h
0.00350229326709331	0.00176266400147519	1.98693186231875	0.0469455956967108	0.431705890324392	AluJr	BMP4_48h	BMP4	48h
0.00384235205466048	0.00205988862114774	1.86532029703605	0.0621533307096659	0.433916355769195	AluJr	MYF5_48h	MYF5	48h
0.00169872561166678	0.00135604735435484	1.2527037541952	0.210321742172176	0.436295334924608	AluJr	NR2E1_48h	NR2E1	48h
0.00257117218371729	0.00187303174541675	1.3727328380893	0.169844036944244	0.438935885506939	AluJr	BANP_48h	BANP	48h
0.000805973192750447	0.000440934404665796	1.82787549400081	0.0675765786610337	0.447958591116724	AluJr	REPIN1_48h	REPIN1	48h
0.0011392471276958	0.000752601993821591	1.51374449848437	0.130099504037608	0.44806470116427	AluJr	FOXE3_48h	FOXE3	48h
0.00213731434783352	0.00157095655718422	1.36051779284365	0.173674713151648	0.449996532418313	AluJr	KLF8_48h	KLF8	48h
0.0017338735085951	0.000971629228019272	1.78450118480864	0.0743507491818904	0.451162369185348	AluJr	SIM1_48h	SIM1	48h
0.000806318060667162	0.000433364859846794	1.86059862110697	0.0628090930497551	0.455493585368956	AluJr	GTF3C2_48h	GTF3C2	48h
-0.000942651341317619	0.000434719367143547	-2.16841349285078	0.0301338200736943	0.457773770183931	AluJr	FOXN3_48h	FOXN3	48h
0.000938875913928638	0.000757286718992473	1.23978922432148	0.215058751181051	0.474089498504623	AluJr	JUNB_48h	JUNB	48h
0.000899403224254449	0.000512301288189036	1.755613825282	0.0791629425567347	0.477549466247496	AluJr	TCEA3_48h	TCEA3	48h
0.000868407258186792	0.000412109588095834	2.10722410560574	0.0351051119595122	0.47933149225119	AluJr	IRF3_48h	IRF3	48h
0.000891637025829974	0.000506190304247525	1.76146603036072	0.0781681136708941	0.481916113824186	AluJr	RARG_48h	RARG	48h
0.00157817483161851	0.00134718487905666	1.17146121230488	0.241421255936042	0.482853458697425	AluJr	PRDM1_48h	PRDM1	48h
0.000832272435586414	0.00043041405469795	1.93365534071715	0.0531634109841239	0.483495181576145	AluJr	KDM1A_48h	KDM1A	48h
0.00142073250498555	0.00120060255369481	1.18334956111271	0.236678515725477	0.485424340236751	AluJr	SOX9_48h	SOX9	48h
0.00114722978236179	0.000980684440820586	1.16982561832208	0.242078959260235	0.486308093670574	AluJr	NFATC1_48h	NFATC1	48h
0.00137782562408627	0.00114133012958734	1.20721041911374	0.227359114769375	0.492243520325928	AluJr	HOXD13_48h	HOXD13	48h
0.000968347910285001	0.000532911297163949	1.8170902276577	0.0692116766053267	0.495144964845118	AluJr	SIRT6_48h	SIRT6	48h
-0.00119663572563122	0.00102388584276291	-1.16871986666224	0.242524316547801	0.509015742025032	AluJr	IRF5_48h	IRF5	48h
0.000993563530726811	0.000958584698885759	1.03649007946998	0.299980583519359	0.515881672527536	AluJr	TBX3_48h	TBX3	48h
-0.000854320489429548	0.000755306500758216	-1.13109113793134	0.258024329745322	0.527884637919327	AluJr	BHLHE40_48h	BHLHE40	48h
0.000882634256416611	0.000771236763871538	1.14444007049906	0.252448848813149	0.532838501721352	AluJr	FOSL1_48h	FOSL1	48h
-0.00105545031472941	0.000931238164761066	-1.13338386963577	0.257060693724431	0.535548563491108	AluJr	HEY1_48h	HEY1	48h
-0.00068674264547827	0.000407564554413368	-1.68499109660491	0.091999026391059	0.536360336868135	AluJr	SSX6_48h	SSX6	48h
0.000805909432282926	0.000420972299591578	1.914400147147	0.0555770291198893	0.537994140132326	AluJr	HOXB1_48h	HOXB1	48h
-0.000744355015834223	0.000413903251902551	-1.79837924058996	0.0721253720593989	0.548052276426322	AluJr	ID3_48h	ID3	48h
-0.00162439356824642	0.00158847004218904	-1.02261517378563	0.306496759575536	0.55011074019413	AluJr	SOX17_48h	SOX17	48h
0.000843264062857122	0.000642753583199686	1.31195544435439	0.189543601737837	0.551690270658242	AluJr	E2F4_48h	E2F4	48h
0.0028233398523873	0.00170875316371579	1.65228068766104	0.0984953779249948	0.552811081368408	AluJr	ZBTB7A_48h	ZBTB7A	48h
0.00142926087819571	0.00140179423607957	1.01959391857178	0.30792799757948	0.553773737582452	AluJr	SOX10_48h	SOX10	48h
0.000799088842063789	0.000408624548941069	1.95555759959745	0.0505250787010835	0.556399632115635	AluJr	SMAD2_48h	SMAD2	48h
0.000649342717541074	0.000444000370300963	1.46248237833883	0.14361786993472	0.557262722707275	AluJr	SMARCA4_48h	SMARCA4	48h
0.00107992989469446	0.00103609704192723	1.04230574067241	0.297277007677217	0.558254928101216	AluJr	DLX6_48h	DLX6	48h
-0.000730140349286124	0.000733246103969269	-0.995764376153746	0.319371389866078	0.560455506322962	AluJr	TGIF1_48h	TGIF1	48h
0.00123108666012366	0.0012169913521001	1.01158209382445	0.311744764780435	0.561770364008379	AluJr	SNAI2_48h	SNAI2	48h
-0.00119810460210483	0.000850031057228053	-1.40948332642321	0.158701008431907	0.562975997584296	AluJr	PPARGC1A_48h	PPARGC1A	48h
-0.000807436196867601	0.000806069488373593	-1.00169552192921	0.31649745737427	0.563504455045607	AluJr	SALL1_48h	SALL1	48h
0.000767099568964662	0.000428412444609786	1.79056322619985	0.0733718800725623	0.564204457109703	AluJr	PBX1_48h	PBX1	48h
0.00123021439960641	0.00114440925486447	1.07497767461878	0.282391986661205	0.567027881105354	AluJr	NFIC_48h	NFIC	48h
-0.00074760436039182	0.00041988065045363	-1.78051634335644	0.074999996247093	0.570122477234063	AluJr	ATF2_48h	ATF2	48h
0.000826016653181716	0.000417933567262482	1.97643050926067	0.0481137210436838	0.571794670817386	AluJr	HMGB2_48h	HMGB2	48h
0.000744585679865049	0.000380089734430722	1.95897340132127	0.0501236718474457	0.572574073014217	AluJr	SPZ1_48h	SPZ1	48h
0.000823793668655515	0.000857078338641097	0.96116496184193	0.336472444406839	0.573868872678587	AluJr	ELF5_48h	ELF5	48h
0.000832348882844313	0.000544028241590229	1.52997366535844	0.12603210503964	0.574408882895752	AluJr	YBX1_48h	YBX1	48h
-0.000847355300226512	0.000481274153039578	-1.76064992245039	0.0783062318384408	0.577265775205696	AluJr	XRCC4_48h	XRCC4	48h
0.000674666449240282	0.000470322026872995	1.43447767846618	0.151444751169892	0.577898770288156	AluJr	SRSF6_48h	SRSF6	48h
-0.000965309611180502	0.000828960404361838	-1.16448217080239	0.244236443710343	0.578214585430698	AluJr	ESRRG_48h	ESRRG	48h
0.000721571269664814	0.000588838427037964	1.22541470891181	0.220427089491996	0.578296952431941	AluJr	MKRN1_48h	MKRN1	48h
0.00118588509253503	0.00118679273009195	0.999235218135482	0.31768752960548	0.579503632736376	AluJr	TFAP2C_48h	TFAP2C	48h
0.000654151105554921	0.000490013394270208	1.33496576461786	0.181896061817042	0.581545832045884	AluJr	MEIS2_48h	MEIS2	48h
0.000861044125063532	0.000584723517369337	1.47256626334675	0.140876840269554	0.581769173705753	AluJr	STAT3_48h	STAT3	48h
0.000572681323397143	0.000519324682336463	1.10274235536163	0.270143980881348	0.591012691283813	AluJr	POU4F1_48h	POU4F1	48h
0.00138461377156645	0.00137798415370662	1.00481109876481	0.314994626826436	0.591814587527976	AluJr	PAX8_48h	PAX8	48h
0.00127827686705708	0.00106591067011643	1.19923451645104	0.230444726444976	0.594094497077798	AluJr	ERG_48h	ERG	48h
0.000864985256807456	0.000935797341350106	0.924329679714107	0.355320940167735	0.59801184647098	AluJr	GATA1_48h	GATA1	48h
-0.00101180701167272	0.00109395628253786	-0.924906257977177	0.355020920904506	0.599770192134128	AluJr	WT1_48h	WT1	48h
-0.000663968081699276	0.000393252473317645	-1.68840154035844	0.091342906140258	0.60353979464526	AluJr	ID1_48h	ID1	48h
0.00115096050258427	0.000502437892979132	2.29075178975816	0.0219835715998353	0.609138041305377	AluJr	BATF3_48h	BATF3	48h
0.00225806799856628	0.0016540387338719	1.36518447381243	0.172212717854332	0.61141114687919	AluJr	ESRRB_48h	ESRRB	48h
0.00138613474768357	0.00160953669998404	0.861201082086119	0.389133086421119	0.613262743971093	AluJr	CEBPA_48h	CEBPA	48h
0.00059892863371673	0.000529379624526197	1.13137832657005	0.257903487194839	0.614748879039813	AluJr	ISL1_48h	ISL1	48h
0.000892811002863445	0.00103768819296993	0.860384659777389	0.389582815197383	0.617324660309015	AluJr	DVL2_48h	DVL2	48h
0.000808796171097232	0.000620109817093707	1.30427893383119	0.192146901364771	0.618288480030416	AluJr	MXI1_48h	MXI1	48h
0.00125533545928562	0.00133700146779902	0.938918534885504	0.347778922423595	0.619381631439252	AluJr	ETS1_48h	ETS1	48h
-0.000783040407862881	0.000638279060363262	-1.22679946200527	0.219906061223592	0.620747489276722	AluJr	CCNE1_48h	CCNE1	48h
-0.00113373448379402	0.000781594265592872	-1.45054094394364	0.146916513151778	0.621175136411696	AluJr	MYC_48h	MYC	48h
-0.000695676893961912	0.000570957813945612	-1.21843834512821	0.223065490257001	0.630118237647007	AluJr	E2F6_48h	E2F6	48h
-0.000855320483688512	0.000455169192188055	-1.87912648388368	0.0602353618219681	0.632331020783919	AluJr	ZNF274_48h	ZNF274	48h
-0.0015248165956585	0.000819151211400048	-1.86145924517693	0.0626961917770263	0.632367212084323	AluJr	NFE2L1_48h	NFE2L1	48h
-0.000652597819193445	0.000405126414749556	-1.61084983707338	0.107221293550261	0.63882701614478	AluJr	LMO1_48h	LMO1	48h
-0.000648500193753645	0.00064219192931429	-1.00982302042645	0.312586930906083	0.64229104559093	AluJr	SMAD7_48h	SMAD7	48h
0.000930049744576146	0.0010317506894649	0.901428759944421	0.367366475014403	0.642616928518193	AluJr	FOXC1_48h	FOXC1	48h
0.000706258672856953	0.000789757453160615	0.894272880908563	0.371181933012518	0.644152303982814	AluJr	TLX3_48h	TLX3	48h
0.000646673211789103	0.000394621523806764	1.63871753763174	0.101280909121949	0.646125423401264	AluJr	ETV5_48h	ETV5	48h
-0.000490993928222156	0.000726396227308353	-0.67593127519608	0.499086004803109	0.64613166369285	AluJr	GATA3_48h	GATA3	48h
-0.000773203463870611	0.000536273520088112	-1.44180802315872	0.149365308030426	0.653107131191862	AluJr	HMGN1_48h	HMGN1	48h
-0.000585691686022658	0.000500690514115368	-1.16976788956642	0.242102196096466	0.656398659325374	AluJr	SETDB1_48h	SETDB1	48h
0.000574311216504188	0.000660721774568436	0.869217935006472	0.384733781264246	0.658172033203269	AluJr	FOXP3_48h	FOXP3	48h
-0.000552414281315191	0.000417749299388807	-1.32235836690428	0.186057314417365	0.669206147017297	AluJr	CHD1_48h	CHD1	48h
0.000519412047692441	0.000440895242529611	1.17808494533156	0.238770593535085	0.67279748554445	AluJr	TAL1_48h	TAL1	48h
-0.000912504899887746	0.00122976142186753	-0.742017828549217	0.458081413793116	0.676899369053986	AluJr	GATA6_48h	GATA6	48h
-0.000782818919088565	0.00100475078395542	-0.77911750016937	0.435915665027674	0.677140809433338	AluJr	IRF1_48h	IRF1	48h
0.000980819431803025	0.0012099757006457	0.810610850515109	0.417594585655014	0.681881300498662	AluJr	ELF1_48h	ELF1	48h
-0.000612698703949247	0.000383810653943937	-1.59635668695831	0.110418028976462	0.682546512189751	AluJr	HDAC2_48h	HDAC2	48h
0.00125026553559059	0.000923255804400096	1.3541919039469	0.175692738188338	0.686155824859708	AluJr	ZMYND12_48h	ZMYND12	48h
0.00109155759227059	0.00149521840846224	0.730032205390783	0.465375287824456	0.688415848655746	AluJr	EHF_48h	EHF	48h
0.000991200544181351	0.00135393519459376	0.732088617046961	0.464119285437632	0.691884828368988	AluJr	MEF2C_48h	MEF2C	48h
-0.00240641571869849	0.00207834810404868	-1.15785017630623	0.246941066408242	0.697061491253645	AluJr	DUX4_48h	DUX4	48h
-0.000557883970565886	0.000448040056410758	-1.24516538774476	0.213079133032102	0.699755164096186	AluJr	JAG1_48h	JAG1	48h
0.000474795401833467	0.000540762297375401	0.878011289133681	0.379943499399805	0.701676193508543	AluJr	THAP11_48h	THAP11	48h
0.000543173094257858	0.000393882636128076	1.37902269467202	0.167896393489922	0.704954278928881	AluJr	HDAC3_48h	HDAC3	48h
-0.000945705787546586	0.000395991109415688	-2.38819954554545	0.0169363098911885	0.710509526018884	AluJr	TP53_48h	TP53	48h
0.000922914801557832	0.00140475371170942	0.6569940295333	0.511188989371471	0.711755986734119	AluJr	PATZ1_48h	PATZ1	48h
0.000684919282100732	0.000992173154888112	0.690322328039576	0.489995995970401	0.716891909344688	AluJr	PAX2_48h	PAX2	48h
-0.000477037747285736	0.000488616277068121	-0.97630343006201	0.3289207340313	0.718578052844253	AluJr	ZNF263_48h	ZNF263	48h
0.000472933832879933	0.000473937482129687	0.99788231720934	0.318343188869827	0.725857308552692	AluJr	SIX1_48h	SIX1	48h
0.00049626222838719	0.000539877851760215	0.919212052817465	0.357990876723535	0.73072737308328	AluJr	POLR3A_48h	POLR3A	48h
0.000581555902912106	0.000407803299543788	1.42606963593158	0.153856983763447	0.731218986785115	AluJr	TRIM28_48h	TRIM28	48h
0.0010927543614932	0.00129780146355944	0.842004260417566	0.399791207333443	0.733351932528199	AluJr	MYOD1_48h	MYOD1	48h
-0.000853578385301772	0.00131591873419224	-0.64865585018495	0.51656501826041	0.735445054869324	AluJr	SOX2_48h	SOX2	48h
0.000391973510255141	0.000489432852392537	0.800872904912335	0.423210555552662	0.743993837388973	AluJr	RUVBL2_48h	RUVBL2	48h
0.000926965740368443	0.00142248397231576	0.651652854027851	0.514629336698226	0.745210013530548	AluJr	CEBPB_48h	CEBPB	48h
0.000842647097572993	0.00147507979306564	0.571255264653669	0.567830216278449	0.745956631694222	AluJr	SOX5_48h	SOX5	48h
0.000599566808771596	0.000510590869577079	1.17426073299786	0.240298436868753	0.748565834559354	AluJr	BLZF1_48h	BLZF1	48h
0.000582900043881948	0.00103520335615867	0.563077815014932	0.573385432561662	0.751042299331869	AluJr	RUNX3_48h	RUNX3	48h
0.000912991341312463	0.0012795386163359	0.713531682167527	0.475521478399557	0.754672686385856	AluJr	ALX3_48h	ALX3	48h
0.000556797229228277	0.000847275040406958	0.657162317635179	0.511080787523479	0.7547749378658	AluJr	ELK3_48h	ELK3	48h
0.0004501412335437	0.000590388202586336	0.762449573978189	0.44579676418357	0.755319503583812	AluJr	YY1_48h	YY1	48h
-0.000500708322294734	0.000475903360445673	-1.05212184638879	0.292750769308797	0.755765616071405	AluJr	FOSL2_48h	FOSL2	48h
0.000594915167934003	0.000887881031714049	0.670039280809415	0.502837082543298	0.755884923099946	AluJr	HOXA9_48h	HOXA9	48h
-0.000477578527890966	0.000521919003494699	-0.915043377790738	0.360175036757169	0.757726728272157	AluJr	TRPV2_48h	TRPV2	48h
0.000621935206536596	0.000401359770709689	1.54957036535297	0.121253531916035	0.75863007733277	AluJr	MAB21L3_48h	MAB21L3	48h
0.00065070342729226	0.000752393084220567	0.864845040363906	0.387129655666036	0.760234346035728	AluJr	HMGXB4_48h	HMGXB4	48h
-0.000570998457483988	0.000815701087658158	-0.700009434979791	0.483925972245519	0.761308584202828	AluJr	GRHL2_48h	GRHL2	48h
0.000805961280900663	0.000519205365647964	1.55229767299271	0.12059987610423	0.762943897056549	AluJr	AR_48h	AR	48h
0.00098157199728669	0.00158148874285177	0.620663284340994	0.534825152585223	0.763533646953692	AluJr	TBX5_48h	TBX5	48h
0.000540046777597407	0.00113598549645524	0.475399359659592	0.634505258504551	0.763803900925857	AluJr	SOX14_48h	SOX14	48h
0.000572916262061949	0.000473578733708689	1.20975926764137	0.226379288357815	0.765657475624262	AluJr	PCDH1_48h	PCDH1	48h
-0.000669843847170002	0.000452265151013455	-1.48108658310062	0.138592325355679	0.766142028274625	AluJr	HIST2H3C_48h	HIST2H3C	48h
0.000587723256494088	0.000372482081393162	1.5778564549894	0.114607448111571	0.769323678696155	AluJr	CBX2_48h	CBX2	48h
0.000679396766199411	0.000823721554746049	0.824789350582026	0.409496702814922	0.771830861410578	AluJr	KLF11_48h	KLF11	48h
-0.000449391823570523	0.000772395249256418	-0.581815882481347	0.560694377422533	0.77426795123609	AluJr	NR2F1_48h	NR2F1	48h
0.000874101916622586	0.00120404723775573	0.725969786909568	0.467862050229656	0.774272632291008	AluJr	TBX4_48h	TBX4	48h
0.000528214729647875	0.000833211216267649	0.633950574998259	0.526117138538949	0.778835811788774	AluJr	ARNT2_48h	ARNT2	48h
-0.000548963384815953	0.00043780993056981	-1.25388518278121	0.209891949429532	0.785321153245098	AluJr	EBF1_48h	EBF1	48h
-0.000422892431464036	0.000405179368597842	-1.04371659625092	0.296623594182958	0.786017471964862	AluJr	DNMT3L_48h	DNMT3L	48h
0.000433901453912471	0.000658762169135017	0.658661766327903	0.51011723644622	0.788230977959309	AluJr	SOX15_48h	SOX15	48h
-0.000390204078590636	0.000494912146028112	-0.788431000779019	0.430449877135673	0.791721006940693	AluJr	PTAFR_48h	PTAFR	48h
-0.000928212244103096	0.00162506819746368	-0.571183563589393	0.567878813074548	0.792719720285597	AluJr	SOX7_48h	SOX7	48h
-0.000813082267225674	0.000555410337833677	-1.46393074064307	0.143230928675189	0.793552722846388	AluJr	LMX1A_48h	LMX1A	48h
0.000436963074736676	0.000771279484715559	0.56654310583384	0.571028199067171	0.794628944723739	AluJr	NEUROD6_48h	NEUROD6	48h
-0.000537565022764031	0.000551125196899081	-0.97539547418382	0.329370734835084	0.796032447461358	AluJr	THAP1_48h	THAP1	48h
-0.000483684963636707	0.000389893239591562	-1.24055745142798	0.214777428452468	0.801596092801681	AluJr	NKX6-3_48h	NKX6-3	48h
-0.000456155819733615	0.000415803100545013	-1.09704766303019	0.272627954459251	0.804163068498016	AluJr	HOXD1_48h	HOXD1	48h
-0.000362161854096218	0.000627169015852625	-0.577454952241008	0.56363580193083	0.808879625362684	AluJr	THAP7_48h	THAP7	48h
0.000412499301982245	0.000380373114759122	1.08445966861635	0.278168361144555	0.808932971095636	AluJr	SUB1_48h	SUB1	48h
0.000629836018010371	0.00148166133924521	0.425087704813315	0.670775301821953	0.811795559177198	AluJr	PTF1A_48h	PTF1A	48h
-0.000476523314854961	0.000607691243002128	-0.784153664121984	0.43295515110812	0.812565565219866	AluJr	THAP3_48h	THAP3	48h
0.000565212551879348	0.00097272168119707	0.581062972898656	0.561201679651437	0.812649185469288	AluJr	PITX3_48h	PITX3	48h
-0.000322249896772892	0.000812236497157714	-0.396743926061623	0.691558675374836	0.813248863091174	AluJr	CREB3_48h	CREB3	48h
0.000776928554043544	0.00142645989283984	0.544655028818798	0.585994200992517	0.814185089229479	AluJr	FOXA2_48h	FOXA2	48h
-0.000555960300317468	0.000420846051166561	-1.3210538599005	0.186491870735725	0.815027670924323	AluJr	STRA13_48h	STRA13	48h
0.000298393441451543	0.000433675378892444	0.688057141296802	0.491421267611704	0.816290075809385	AluJr	KDM5A_48h	KDM5A	48h
-0.000627682964178542	0.000462246719945732	-1.35789598302013	0.174505271650545	0.817301116495043	AluJr	WRNIP1_48h	WRNIP1	48h
0.00050430838077353	0.000417479707748034	1.20798297836766	0.2270618093542	0.81774142703996	AluJr	SAP30_48h	SAP30	48h
0.000488860583039272	0.000462151092774774	1.05779384855315	0.290156593061684	0.819426848739439	AluJr	HDAC8_48h	HDAC8	48h
0.000622114830411	0.000376479448982833	1.65245362553473	0.0984509024674842	0.820730887859775	AluJr	RBPJ_48h	RBPJ	48h
-0.000441378514848612	0.000432072515038472	-1.02153805087397	0.307006510975724	0.822371795166202	AluJr	HMGA2_48h	HMGA2	48h
0.000569199879107531	0.00134954381537118	0.421772062992247	0.673193937878494	0.822587661078927	AluJr	SALL4_48h	SALL4	48h
0.000463853992394252	0.00100878080152502	0.459816435535869	0.645650784360134	0.822743570927485	AluJr	DLX5_48h	DLX5	48h
0.00034042339955786	0.000502120238439158	0.677971875055398	0.49779391852748	0.823807375373863	AluJr	VDR_48h	VDR	48h
0.000786393191147819	0.000888173268635684	0.885405155635669	0.375944114409875	0.823867234100621	AluJr	CTCF_48h	CTCF	48h
-0.000340922693946996	0.000393708864713567	-0.865925876967556	0.386536628782632	0.825759871973267	AluJr	JUND_48h	JUND	48h
-0.000303654650958818	0.000529133033485424	-0.573872035466452	0.566058012058168	0.826427748988117	AluJr	ATF3_48h	ATF3	48h
-0.000374971623820328	0.000844354804996228	-0.444092485293553	0.656978410206813	0.828528588053977	AluJr	NFIL3_48h	NFIL3	48h
-0.000695517617932469	0.000801792870635556	-0.867452983687862	0.385699690808473	0.829040348955438	AluJr	ZNF281_48h	ZNF281	48h
0.00073909634790829	0.00153972405830213	0.480018704600419	0.631217032938763	0.829863911185436	AluJr	NR5A1_48h	NR5A1	48h
0.000439770345476877	0.000418042178774322	1.05197601535391	0.292817672047653	0.830015232552711	AluJr	NELFA_48h	NELFA	48h
0.000492683644223013	0.000392050805412646	1.25668315795053	0.208876608972417	0.830189643976195	AluJr	ZBTB33_48h	ZBTB33	48h
0.000289626777627191	0.000598090778291078	0.484252204079689	0.628209861697016	0.830508766077496	AluJr	MSI1_48h	MSI1	48h
0.000367011897880348	0.000532576338162808	0.689125429692209	0.4907488157056	0.830606952011995	AluJr	FOXD4L3_48h	FOXD4L3	48h
0.000258693906653614	0.000465651395096804	0.55555273618333	0.578520129527865	0.830713248509615	AluJr	NKX6-1_48h	NKX6-1	48h
-0.000261444517782979	0.000397537954706643	-0.657659261682089	0.510761344201453	0.831385253700175	AluJr	ZNF280B_48h	ZNF280B	48h
-0.000433451849784726	0.000675351533449109	-0.64181663669442	0.52099636581784	0.832164573460237	AluJr	CBX8_48h	CBX8	48h
-0.00047476721521989	0.000436044937574636	-1.08880341063156	0.276247934911663	0.832476884936499	AluJr	RFX5_48h	RFX5	48h
0.000333894622751485	0.000385739890075148	0.865595265987237	0.386717967527127	0.841512383890365	AluJr	VPS72_48h	VPS72	48h
0.000705328856042829	0.00105310852696434	0.669758945050029	0.503015799335459	0.844436726493785	AluJr	NRF1_48h	NRF1	48h
-0.000200361713020674	0.000444048880006568	-0.451215445060261	0.651835632013319	0.847006217631927	AluJr	HNF4A_48h	HNF4A	48h
0.000427232290696241	0.000401592551909618	1.06384515515714	0.287406045085212	0.847199455048244	AluJr	ETV3_48h	ETV3	48h
0.000434280278981339	0.00048456329226275	0.896230246730812	0.370135845725915	0.84771089321294	AluJr	SMARCB1_48h	SMARCB1	48h
0.000529041515839574	0.00123026081337361	0.430023869807608	0.66718087252792	0.847756892157984	AluJr	HES1_48h	HES1	48h
-0.000357001348199661	0.000414958930196079	-0.860329353632582	0.389613292189713	0.849094581790045	AluJr	KLF5_48h	KLF5	48h
0.000977885111055076	0.000771491616038815	1.26752525980253	0.204984490992694	0.8532132357441	AluJr	UBTF_48h	UBTF	48h
0.000331770335625532	0.000466392909460735	0.711353729646407	0.476869710483391	0.854348911238668	AluJr	HOXA3_48h	HOXA3	48h
0.000742809757513809	0.000394802422510145	1.88147213685023	0.059915849265081	0.857738196586258	AluJr	HOPX_48h	HOPX	48h
-0.000332531305934116	0.00103384868128205	-0.321644078049946	0.747724229894585	0.859497439518002	AluJr	OTX1_48h	OTX1	48h
0.000271051138896968	0.000422800718947779	0.641084858066304	0.52147166552847	0.859801711000731	AluJr	SMAD1_48h	SMAD1	48h
0.000228731567469915	0.000482822358765877	0.473738556877455	0.63568925076605	0.860447362190162	AluJr	TCF7L2_48h	TCF7L2	48h
-0.000421216351522864	0.00114647523744397	-0.36740117689934	0.7133219710317	0.863342195604175	AluJr	FEV_48h	FEV	48h
-0.000370879344097571	0.000383706913241596	-0.966569356189971	0.333765905394166	0.864123426968463	AluJr	CRY2_48h	CRY2	48h
-0.000827196028990756	0.000534644583112494	-1.54718864666156	0.121826624192997	0.865936076136504	AluJr	CDYL_48h	CDYL	48h
-0.000359695407444333	0.00072258692171013	-0.497788427436592	0.618636238698564	0.866284968475854	AluJr	GADD45A_48h	GADD45A	48h
0.00026649954777272	0.000597912849164444	0.445716375129154	0.655804836563434	0.869015728804765	AluJr	CTCFL_48h	CTCFL	48h
0.000570113872952625	0.00108235862846451	0.526732875739549	0.598382373745172	0.870061399165435	AluJr	LHX4_48h	LHX4	48h
-0.000399763741693166	0.000385304724627686	-1.03752618678489	0.299497723035574	0.871125379302844	AluJr	DCP1A_48h	DCP1A	48h
-0.000217637342901728	0.000397764087654557	-0.547151816004913	0.584277855322604	0.871531516635055	AluJr	EED_48h	EED	48h
0.000296530029931446	0.000417475291595623	0.710293605157051	0.477526722833688	0.873759703444832	AluJr	STRA8_48h	STRA8	48h
0.000337463317709038	0.00105759753988691	0.319084817221799	0.749664062777798	0.874118096729145	AluJr	FOXL2_48h	FOXL2	48h
-0.000282394054129962	0.000745372231669391	-0.378863126544828	0.704791759645008	0.874373087070023	AluJr	SNAI3_48h	SNAI3	48h
0.000422145885737962	0.000417745020123613	1.01053481286993	0.312245975980799	0.875319176306417	AluJr	RAD21_48h	RAD21	48h
0.000182460051656395	0.000436593048369647	0.417917903955981	0.676009654539526	0.877481502697663	AluJr	JARID2_48h	JARID2	48h
0.000301217700835601	0.000603141162009225	0.499414929387615	0.617490180540919	0.877491060947418	AluJr	NR1D2_48h	NR1D2	48h
0.000292010819792909	0.000875254263969816	0.333629702606029	0.738660960699412	0.879354761896999	AluJr	OTP_48h	OTP	48h
0.000479423857623674	0.000573135891141058	0.836492470693448	0.402889392236256	0.88082680851652	AluJr	SLBP_48h	SLBP	48h
-0.00043393190514721	0.00129067961401074	-0.336204198498792	0.736718193074905	0.88122709534549	AluJr	FLI1_48h	FLI1	48h
-0.000332983329309514	0.000406370805775474	-0.819407606493986	0.412559365015554	0.881597689477809	AluJr	ZFAND3_48h	ZFAND3	48h
0.000290684262493246	0.000417627873462253	0.696036545844969	0.486410472846045	0.883799398096518	AluJr	EGFLAM_48h	EGFLAM	48h
0.000367877441692836	0.000433425380261181	0.848767650549567	0.396016283414419	0.885329636104414	AluJr	SIRT3_48h	SIRT3	48h
-0.000503539598758625	0.000676712588637043	-0.744096692175915	0.456828023315328	0.891929839464569	AluJr	E2F7_48h	E2F7	48h
0.000412706033607376	0.000410192904075063	1.00612670162586	0.314361442811903	0.894755061800531	AluJr	ZNF713_48h	ZNF713	48h
0.000290450498742932	0.000832203369602788	0.349013846076547	0.727080972473541	0.894854467274055	AluJr	CUX1_48h	CUX1	48h
-0.000309891283894477	0.000994370371332469	-0.311645733650751	0.755311592791	0.89499047356459	AluJr	MYB_48h	MYB	48h
0.000236656352401346	0.000484828607893878	0.48812373805538	0.625465194893837	0.895236851445436	AluJr	ZMAT4_48h	ZMAT4	48h
-0.000336012576708638	0.00112625526775258	-0.298344954584892	0.7654416326105	0.895507105039566	AluJr	NR2F2_48h	NR2F2	48h
0.000549293740973405	0.000744542117276568	0.73776046811515	0.460664867407684	0.895817769067008	AluJr	RHOXF2_48h	RHOXF2	48h
0.000248388160472702	0.000890726881282585	0.278860070008262	0.780353827651653	0.89585021140962	AluJr	FOS_48h	FOS	48h
0.000704889392249366	0.000530579094241845	1.32852839453955	0.184012098580426	0.897893526842481	AluJr	Emerald_48h	Emerald	48h
0.000300741875506092	0.000823554588799102	0.365175398930907	0.714982643569876	0.899526823786078	AluJr	ELK1_48h	ELK1	48h
0.000297708599044664	0.000384030731462851	0.775220769209357	0.438214350780356	0.900661753216768	AluJr	PLXNB3_48h	PLXNB3	48h
0.000299166530299598	0.0012230068967623	0.244615570927351	0.806755511848653	0.902918339484314	AluJr	JUN_48h	JUN	48h
0.000285472635763694	0.000407952773169637	0.699768832420677	0.484076240266618	0.904515163843927	AluJr	ZFP57_48h	ZFP57	48h
0.000821202345922305	0.00122559537245043	0.670043608503847	0.502834323858788	0.906516772799699	AluJr	TP73_48h	TP73	48h
0.000190065340126733	0.000663276678518187	0.286555137972518	0.77445463143519	0.906579437323084	AluJr	TFAP2A_48h	TFAP2A	48h
0.00027541347055859	0.000407527276101015	0.675816041550854	0.499161824805647	0.907394669541204	AluJr	DEDD2_48h	DEDD2	48h
-0.000560579038446813	0.000367072333604947	-1.52716232504225	0.12672950854618	0.90889466672253	AluJr	ZBTB45_48h	ZBTB45	48h
-0.000323128308598063	0.000457182118057892	-0.706782474281169	0.47970627891123	0.9105222389917	AluJr	BACH1_48h	BACH1	48h
0.000178852428929153	0.000775361129439954	0.230669841623784	0.817572625990914	0.911593477979869	AluJr	OLIG2_48h	OLIG2	48h
0.000441564040700091	0.000398750315325886	1.10736975929214	0.268141553700518	0.91348020842149	AluJr	EEF1A1_48h	EEF1A1	48h
0.000360309156473966	0.000496836422675986	0.725206808577604	0.468329918436906	0.916977437930543	AluJr	GTF2B_48h	GTF2B	48h
-0.00106930522943057	0.00131515381116724	-0.813064768813263	0.416192043546192	0.917044942951617	AluJr	OVOL2_48h	OVOL2	48h
-0.000299362303284376	0.00135023230324064	-0.221711702916519	0.824539586969488	0.91715394229688	AluJr	FOXF1_48h	FOXF1	48h
0.000205900207439139	0.000541653480857659	0.380132713470454	0.703849164132734	0.918590069941422	AluJr	TBX6_48h	TBX6	48h
0.0002303964326098	0.000395020565776615	0.583251740720986	0.559727527920114	0.919478738314442	AluJr	RFXAP_48h	RFXAP	48h
-0.00015632723910279	0.000416987259552719	-0.374896919561701	0.707739356400296	0.920267501325166	AluJr	SIN3A_48h	SIN3A	48h
-0.000171688281491186	0.000665446170404108	-0.258004763010244	0.796404718043607	0.921345352778101	AluJr	PHF8_48h	PHF8	48h
-0.000409059746294553	0.000531156344394848	-0.77013058511162	0.44122752926116	0.922132667724797	AluJr	CRY1_48h	CRY1	48h
-0.00025946243892963	0.000597022533673722	-0.434594046782544	0.663859742885795	0.925831389719814	AluJr	EGR1_48h	EGR1	48h
0.000196711312800646	0.000397485226262308	0.494889620553676	0.620681082442505	0.927382789847093	AluJr	SNAPC1_48h	SNAPC1	48h
0.000157293659174982	0.000594578651487027	0.264546429276588	0.79136041998837	0.92758176359834	AluJr	KLF3_48h	KLF3	48h
-0.000249818874924093	0.000432304669340285	-0.577876883229892	0.563349652406909	0.927639115722578	AluJr	KAT8_48h	KAT8	48h
-0.000953203681721308	0.00253900582994259	-0.375423983072485	0.707349745064356	0.929012675822264	AluJr	ELF4_48h	ELF4	48h
0.000118990308778851	0.000656267098155688	0.181313841747134	0.856122270953065	0.930159641522697	AluJr	TFAP4_48h	TFAP4	48h
-0.000275166825553636	0.000927467036840109	-0.296686366872006	0.766707691752725	0.930480627269973	AluJr	CEBPD_48h	CEBPD	48h
-0.000217331282738709	0.000395278787678254	-0.549817722360579	0.582447840281698	0.932704335805502	AluJr	TCF23_48h	TCF23	48h
-0.000387636040878522	0.00055674348250185	-0.696256091111464	0.486272997432171	0.932807556364509	AluJr	H2AFZ_48h	H2AFZ	48h
0.000571911035561029	0.000523944939492795	1.09154797088921	0.275046941001226	0.933096974222484	AluJr	rtTA3G_48h	rtTA3G	48h
-0.000324540830796697	0.000561239030661106	-0.578257770872434	0.563093746877034	0.935396106579777	AluJr	HESX1_48h	HESX1	48h
0.000264718164101193	0.000667061713046212	0.396842089605665	0.69148628218916	0.938076025470717	AluJr	MAFK_48h	MAFK	48h
-0.000264484431093061	0.000860339439981798	-0.307418698715773	0.758528374627511	0.93847125435405	AluJr	PPARG_48h	PPARG	48h
0.00043647348741074	0.000524807845808082	0.831682473684578	0.405593756963292	0.939446477171582	AluJr	BRF2_48h	BRF2	48h
0.000126582824480681	0.000516911296830577	0.24488306844292	0.806548379077482	0.939454137547415	AluJr	FBXO15_48h	FBXO15	48h
0.000185513803382618	0.00053917569163609	0.344069301083826	0.730796195037825	0.939762621533336	AluJr	GABPA_48h	GABPA	48h
-0.000190929760485447	0.000411821806885162	-0.463622268887496	0.642921222495211	0.940738021181324	AluJr	BATF_48h	BATF	48h
0.000242971367150547	0.00151046845852673	0.16085828590392	0.872205927300186	0.941238827561481	AluJr	FOXJ1_48h	FOXJ1	48h
-0.00015891995349009	0.00088970180075991	-0.17862159361075	0.85823585118437	0.942791107458692	AluJr	SNAI1_48h	SNAI1	48h
0.00024337793472851	0.000406454384291282	0.598782899470697	0.549321465284069	0.943285846073011	AluJr	NR3C1_48h	NR3C1	48h
-0.00011095638459044	0.000435336126390518	-0.254875205304938	0.798820954940468	0.948280416293728	AluJr	HDAC6_48h	HDAC6	48h
0.000218323814646839	0.000718157669552994	0.304005407033711	0.761125543030301	0.948600038065502	AluJr	NR4A2_48h	NR4A2	48h
0.000180396436607299	0.000391192336510668	0.461145119089979	0.644697301371789	0.949413424690991	AluJr	SMAD5_48h	SMAD5	48h
9.96084156461802e-05	0.000586311977395151	0.169889784767348	0.865098788971743	0.950227487732464	AluJr	TYRP1_48h	TYRP1	48h
0.000121073540892622	0.000373262072794426	0.324366041227294	0.745662826051985	0.950444445362065	AluJr	POU2AF1_48h	POU2AF1	48h
-0.000107059279111131	0.000390927410023147	-0.273859740622413	0.78419399537941	0.951702100514876	AluJr	SMC3_48h	SMC3	48h
0.000143812257187385	0.000811592045289235	0.177197716540128	0.859354094167588	0.95222838757452	AluJr	ETV6_48h	ETV6	48h
0.000140105016144048	0.000396150017262374	0.353666565793068	0.723590869649877	0.954192544647428	AluJr	GTF2F1_48h	GTF2F1	48h
0.000530143085139512	0.000389221214521141	1.36206112452464	0.173187186909892	0.954788934967964	AluJr	OLIG1_48h	OLIG1	48h
-0.000130227928900172	0.000399299625758747	-0.326140873918209	0.744319684407744	0.955036168360508	AluJr	LHFP_48h	LHFP	48h
0.000156277553629135	0.000545941196692609	0.286253454723488	0.774685665335431	0.955848078969593	AluJr	FOXO3_48h	FOXO3	48h
-0.000270012428743964	0.000508339478630897	-0.531165569652754	0.595307353288895	0.956230023277028	AluJr	SSX4B_48h	SSX4B	48h
0.000191774011451826	0.00126636141161451	0.151437030292426	0.879631835750948	0.957476517409828	AluJr	RUNX1_48h	RUNX1	48h
-8.08995077257028e-05	0.000645871739211753	-0.125256305260292	0.900321348096121	0.958864576509062	AluJr	RFX2_48h	RFX2	48h
-0.000143935391583897	0.00101071020624499	-0.142410149511252	0.886756849347436	0.959681646486695	AluJr	KLF14_48h	KLF14	48h
0.000265609349733834	0.00041558445651316	0.639122434853199	0.522747385489086	0.960239986098857	AluJr	TLK1_48h	TLK1	48h
-0.000162705829406897	0.000387043052186983	-0.420381733989357	0.674209139112217	0.961797898386884	AluJr	STAT5A_48h	STAT5A	48h
0.000484773825344479	0.000401025476882497	1.20883548125926	0.226734060931313	0.96183118601477	AluJr	ZNF426_48h	ZNF426	48h
0.000194772429199694	0.00043218178523094	0.450672462041906	0.652228368707844	0.964216648977202	AluJr	PABPC1_48h	PABPC1	48h
0.000108249695970843	0.000428670794853802	0.25252407504869	0.800637461126172	0.964375828690957	AluJr	ASH2L_48h	ASH2L	48h
0.000126727388662551	0.00106047817075693	0.119500233156235	0.904879727534498	0.964564647599238	AluJr	NR4A3_48h	NR4A3	48h
0.000161154137937247	0.0004046218300018	0.39828335000247	0.690423713270886	0.965326971662089	AluJr	OSTF1_48h	OSTF1	48h
-0.000189403687946533	0.000406009510205516	-0.466500619285148	0.64086005008209	0.967611776469289	AluJr	ELL2_48h	ELL2	48h
0.000166320281849174	0.000508991255466572	0.326764517195319	0.743847913703245	0.968592404520108	AluJr	ATF1_48h	ATF1	48h
-9.50711092855808e-05	0.00105162809452644	-0.0904037366255345	0.92796689447418	0.968818941914758	AluJr	DLX3_48h	DLX3	48h
0.000196830054245257	0.000392285195711071	0.50175244030934	0.615844764854853	0.969040470059999	AluJr	PA2G4_48h	PA2G4	48h
0.00015755016375657	0.000365179078594262	0.4314326120846	0.666156445849343	0.970368278203672	AluJr	LIN28A_48h	LIN28A	48h
0.000199438678135209	0.00037781183450079	0.52787832440117	0.597587069817199	0.97041501912933	AluJr	STAG1_48h	STAG1	48h
-0.000248362725976701	0.000894046320873192	-0.277796261981294	0.781170368961089	0.971016561797872	AluJr	CTBP2_48h	CTBP2	48h
-0.000366822483150645	0.00092515194710785	-0.396499714773754	0.691741278054469	0.971377771593014	AluJr	RBBP6_48h	RBBP6	48h
8.86292730522001e-05	0.00041599731718707	0.213052511135173	0.831287220964999	0.971391610734153	AluJr	RNF2_48h	RNF2	48h
-0.00061417863802518	0.000757523286948097	-0.810771957255041	0.417502044606075	0.97348269319235	AluJr	TGM2_48h	TGM2	48h
5.78461341938266e-05	0.000373517825069352	0.154868470288094	0.876925886007101	0.974119415091326	AluJr	VAX1_48h	VAX1	48h
-5.75355347389231e-05	0.000422684907774432	-0.136119207666689	0.89172781059661	0.975019573583017	AluJr	PKNOX2_48h	PKNOX2	48h
8.11230790106225e-05	0.0012951354133416	0.0626367545624556	0.9500561115128	0.975201440125912	AluJr	GLI1_48h	GLI1	48h
-5.33455590290298e-05	0.000549871365913215	-0.0970146153008615	0.922715332292964	0.975796164673545	AluJr	ESRRA_48h	ESRRA	48h
-4.01859643296523e-05	0.000422777407616044	-0.0950522984571308	0.92427382008193	0.975871674254161	AluJr	AATF_48h	AATF	48h
0.00033704537353994	0.000391853717526116	0.860130600949261	0.389722828770706	0.977544008140738	AluJr	RSPO1_48h	RSPO1	48h
-0.000354714565477396	0.00046495320316212	-0.762903799920083	0.445525809185909	0.979261853310788	AluJr	SUZ12_48h	SUZ12	48h
-7.19095378407676e-05	0.00126080578824959	-0.0570345873337095	0.954517962359014	0.981012033058092	AluJr	DMRT1_48h	DMRT1	48h
0.000171596476967996	0.000385954361260075	0.444603026139574	0.656609354600011	0.983258697287819	AluJr	RBBP5_48h	RBBP5	48h
5.24768577827431e-05	0.00151249909088697	0.0346954640164242	0.972322771856444	0.984221347340388	AluJr	PAX5_48h	PAX5	48h
-2.42910539689266e-05	0.00054458734618182	-0.0446045141137317	0.964422793894771	0.984759297169656	AluJr	TSHZ1_48h	TSHZ1	48h
6.90749631813824e-05	0.000561192557246534	0.123086028653508	0.902039667337639	0.986229253862256	AluJr	ELF2_48h	ELF2	48h
8.06531466604976e-05	0.00193507908881791	0.041679509187279	0.966754422074682	0.988812297391204	AluJr	KLF15_48h	KLF15	48h
2.93973854495044e-05	0.000602710244902523	0.0487753206422747	0.961098622800735	0.989013468982718	AluJr	BCL6_48h	BCL6	48h
-2.94188481486251e-05	0.000404746924516886	-0.0726845501883431	0.942057550251912	0.989292163094937	AluJr	HOXB4_48h	HOXB4	48h
-8.427157929612e-05	0.000656098193907563	-0.128443547137691	0.897799454582179	0.989335283918569	AluJr	KLF9_48h	KLF9	48h
2.08396773584456e-05	0.000646947633521989	0.0322123094337546	0.974302919786654	0.989421777811302	AluJr	L3MBTL2_48h	L3MBTL2	48h
2.67812982575639e-05	0.000457889515433889	0.0584885596958611	0.953359802191645	0.98998480041321	AluJr	DMRTC2_48h	DMRTC2	48h
1.11693980203896e-05	0.000420399567991532	0.0265685287778759	0.978804023247256	0.991025185853068	AluJr	STAT4_48h	STAT4	48h
-0.000104768466027739	0.000483898479974723	-0.216509186044999	0.828592102252274	0.991875377483502	AluJr	NELFE_48h	NELFE	48h
0.000565512018175622	0.000631517936143351	0.8954805331883	0.370536303234438	0.993540180426386	AluJr	RXRA_48h	RXRA	48h
-1.42057393807141e-05	0.000387315924368164	-0.0366773956012478	0.97074243721681	0.994956338718937	AluJr	NFYB_48h	NFYB	48h
-0.000171732794606825	0.000393941254763159	-0.435935034806325	0.662886500145875	0.995478500017131	AluJr	SMAD4_48h	SMAD4	48h
-7.51543427903803e-05	0.000412428242186732	-0.182224045550094	0.855407937611973	0.995568629747836	AluJr	MAB21L2_48h	MAB21L2	48h
7.90714843383206e-06	0.000345544241537108	0.0228831723505452	0.981743526537273	0.996263055371158	AluJr	POU5F1_48h	POU5F1	48h
2.40706174675026e-05	0.000414569803307346	0.0580616756827741	0.953699826102513	0.996335448121471	AluJr	CDKN1B_48h	CDKN1B	48h
3.85852337224875e-06	0.000396158723749862	0.00973984198991172	0.992228907725752	0.996698407310102	AluJr	LMO2_48h	LMO2	48h
-7.2676660641544e-05	0.000486529950229597	-0.14937756782958	0.881256554935595	0.9971557088158	AluJr	TAF7_48h	TAF7	48h
3.71307753618737e-05	0.00038337650746093	0.0968519839877193	0.922844484193959	0.997790642304256	AluJr	ZNF706_48h	ZNF706	48h
-2.8425703420316e-06	0.000482240551751802	-0.00589450707060117	0.995296923975366	0.998655631255373	AluJr	HOXA10_48h	HOXA10	48h
-4.65205764461432e-07	0.000395416220820572	-0.00117649641053175	0.999061298466292	0.999672100639038	AluJr	HOXC9_48h	HOXC9	48h
-0.0222433109219128	0.0048121896782624	-4.62228474126657	3.80862854128715e-06	0.000226486443921876	AluJr4	KLF4_48h	KLF4	48h
-0.0126613500311317	0.00355166093084875	-3.5649095670025	0.000364456638817997	0.0064069780304266	AluJr4	SALL4_48h	SALL4	48h
-0.0116380291511566	0.003345621446628	-3.478585170742	0.00050466847614773	0.0145214284104444	AluJr4	KLF2_48h	KLF2	48h
-0.0134138865420038	0.00407608427891806	-3.29087566009905	0.000999728363350863	0.0171491865405571	AluJr4	ZIC1_48h	ZIC1	48h
-0.0115496144113819	0.00393508734042547	-2.93503381557297	0.00333723707171786	0.0310084944580451	AluJr4	EHF_48h	EHF	48h
-0.0060126196868989	0.00213737093365476	-2.81309135079222	0.00490944995867445	0.0354560197031341	AluJr4	CREB3_48h	CREB3	48h
-0.00520223535776343	0.00172692598165713	-3.01242520699783	0.00259350744125843	0.0492214603745216	AluJr4	TFAP4_48h	TFAP4	48h
-0.0102794812970163	0.00375493879261132	-2.73758957595887	0.00619218990364597	0.0546874593470516	AluJr4	EGR2_48h	EGR2	48h
-0.00721150828649218	0.00270049072952312	-2.6704436373924	0.00757853905834452	0.0662750670592482	AluJr4	CDYL2_48h	CDYL2	48h
0.00595378470089752	0.00220849159405403	2.69586025001274	0.007024000380339	0.0908030194095999	AluJr4	MYBL2_48h	MYBL2	48h
-0.00669218129866961	0.00298936161143924	-2.23866569807446	0.0251838110007219	0.110117448101196	AluJr4	SOX14_48h	SOX14	48h
-0.00822806373784726	0.00369518967055066	-2.22669591318193	0.0259738154845611	0.115266882647903	AluJr4	ATOH1_48h	ATOH1	48h
-0.00440500566769325	0.00192944707287056	-2.28304042626038	0.0224338354574121	0.122766756000071	AluJr4	TGIF1_48h	TGIF1	48h
-0.00460921048764334	0.00212109875430707	-2.17302965186508	0.0297846369204615	0.143610249367847	AluJr4	SALL1_48h	SALL1	48h
0.00410301800208553	0.00164422655799715	2.49540915278942	0.012585674032663	0.145283177601484	AluJr4	MEF2A_48h	MEF2A	48h
0.0110447475980793	0.00492877848268583	2.24086913966171	0.0250406735852786	0.155929816383492	AluJr4	BANP_48h	BANP	48h
-0.00513010885641388	0.00245590635128602	-2.08888618807779	0.0367250315673037	0.157403152671943	AluJr4	EOMES_48h	EOMES	48h
0.00522148590461017	0.00239363076402432	2.18140825355682	0.0291597325410401	0.163440740677536	AluJr4	SOX11_48h	SOX11	48h
-0.00749406863726166	0.00350989072652208	-2.13512876074278	0.0327572791996386	0.167928120954469	AluJr4	ESX1_48h	ESX1	48h
0.00566587037444489	0.00251343136966346	2.25423715277475	0.0241872873963146	0.168555159043068	AluJr4	NR2C2_48h	NR2C2	48h
-0.0105039815074693	0.00509210515018095	-2.06279744775028	0.0391390899645336	0.17198063176534	AluJr4	KLF15_48h	KLF15	48h
0.00293226887020887	0.00184624221449656	1.58823628188377	0.11223582230167	0.188895006590735	AluJr4	CDX2_48h	CDX2	48h
-0.00708469847977579	0.00348115532732434	-2.03515724339172	0.0418424226826521	0.196565703979826	AluJr4	KLF1_48h	KLF1	48h
-0.00427731596670925	0.00167033079179986	-2.56075981339015	0.0104484266058423	0.197487534332802	AluJr4	ZNF217_48h	ZNF217	48h
0.00461903332877863	0.00244213058097656	1.89139490114061	0.0585797333971014	0.21415214012383	AluJr4	DLX4_48h	DLX4	48h
0.00381761153387256	0.0015644752911543	2.44018653120168	0.0146845081197093	0.231108241028807	AluJr4	KLF3_48h	KLF3	48h
-0.00314289800734399	0.00142342446664899	-2.20798369072788	0.0272517411266418	0.233736087355428	AluJr4	THAP11_48h	THAP11	48h
-0.003801358804287	0.00200157145034636	-1.89918716298096	0.057547922553135	0.252776212488621	AluJr4	HHEX_48h	HHEX	48h
0.00547830063790976	0.00301225312279636	1.81867207521528	0.0689698466268033	0.258752020980265	AluJr4	HSF1_48h	HSF1	48h
0.00392401184077222	0.00213207682356116	1.84046456366334	0.0657083542147662	0.266382753813233	AluJr4	ETV1_48h	ETV1	48h
-0.00412743309834932	0.00234376655461773	-1.76102568330339	0.0782426133852251	0.279227194691565	AluJr4	FOS_48h	FOS	48h
0.00460081303635331	0.00229784889126409	2.00222610539995	0.0452679669800601	0.282516083004526	AluJr4	TFAP2B_48h	TFAP2B	48h
-0.00358904938127418	0.00225558692098855	-1.5911820324358	0.111572986336265	0.291856609419205	AluJr4	ELF5_48h	ELF5	48h
0.00269101882974501	0.00154395201222585	1.7429420140238	0.0813523511383006	0.308792754107932	AluJr4	HOXB3_48h	HOXB3	48h
-0.00615121007882787	0.00341503611093941	-1.80121377314976	0.0716776247264626	0.317040762954932	AluJr4	MYOD1_48h	MYOD1	48h
0.00412994893479742	0.0026731723351189	1.54496172227284	0.12236438342832	0.318706910079561	AluJr4	TWIST2_48h	TWIST2	48h
-0.00271510317718282	0.00103226848261436	-2.63022965721714	0.00853638046949248	0.320216440872937	AluJr4	PA2G4_48h	PA2G4	48h
0.00475002919960003	0.00295292342343533	1.60858529615171	0.107715891258541	0.324603293927767	AluJr4	POU4F3_48h	POU4F3	48h
0.00339223517914027	0.00207818205464272	1.63230895559026	0.102623234405231	0.332341625927072	AluJr4	TLX3_48h	TLX3	48h
-0.00416828856222218	0.00236964559098394	-1.75903459069227	0.0785801964413534	0.336988150123496	AluJr4	TCF12_48h	TCF12	48h
-0.00707910557517722	0.00471330056180967	-1.50194231883638	0.133120847991596	0.33849811235625	AluJr4	ETV2_48h	ETV2	48h
-0.00579283851645654	0.00351827667349125	-1.64649885556277	0.0996698947954334	0.348649200617751	AluJr4	ETS1_48h	ETS1	48h
0.00270060984141454	0.00158590647683189	1.7028808954797	0.0885990619634476	0.34969187288228	AluJr4	BCL6_48h	BCL6	48h
-0.00271127905473459	0.00131752873157088	-2.05785193883548	0.039611590033568	0.34983701296973	AluJr4	SETDB1_48h	SETDB1	48h
-0.00299035088091519	0.00195553979564707	-1.52916902410861	0.126231404699517	0.350508335300127	AluJr4	FOXD1_48h	FOXD1	48h
-0.00254623785298016	0.00161066697131452	-1.58085929514162	0.113919069476246	0.35144462394077	AluJr4	MSC_48h	MSC	48h
0.0023924923811913	0.0014750591556308	1.62196368332643	0.104819952174475	0.35885175302625	AluJr4	ISL2_48h	ISL2	48h
-0.00222098399033022	0.00131834518733124	-1.68467561581972	0.0920599117305179	0.368238499471672	AluJr4	ZNF646_48h	ZNF646	48h
0.00277500179527568	0.00181573271612239	1.52830962984567	0.126444536985165	0.392117002193839	AluJr4	WNT3A_48h	WNT3A	48h
-0.00225757579285704	0.00128792061380338	-1.75288427614351	0.0796304533138916	0.392432952243046	AluJr4	RUVBL2_48h	RUVBL2	48h
0.0037081593227776	0.00265456339044843	1.39689989552338	0.162452356286757	0.399194219856163	AluJr4	DLX5_48h	DLX5	48h
-0.00252753234393655	0.00165037290837756	-1.53149165931311	0.125656784235657	0.399332516776844	AluJr4	THAP7_48h	THAP7	48h
0.00242779230429959	0.00154382508334763	1.57258249686886	0.115824382222527	0.406753342293282	AluJr4	FOXH1_48h	FOXH1	48h
0.00221691333006678	0.00160955741668683	1.37734342812706	0.168414726823129	0.409327466501215	AluJr4	LHX1_48h	LHX1	48h
0.00438825064479663	0.00321814931980025	1.36359447891281	0.172703826245741	0.411903243345456	AluJr4	JUN_48h	JUN	48h
-0.00323217663851915	0.0021466519556463	-1.50568266551903	0.13215750058916	0.412183533306053	AluJr4	GRHL2_48h	GRHL2	48h
-0.00250336213702912	0.00109970240533053	-2.27639961947405	0.0228279938001734	0.415562662648054	AluJr4	HMGB2_48h	HMGB2	48h
-0.00238657476110375	0.00205047036987806	-1.16391575131402	0.244461995686359	0.420154335553434	AluJr4	SPIC_48h	SPIC	48h
-0.00312843299799546	0.00202953547740866	-1.54145272788721	0.123215500101797	0.424356085292677	AluJr4	NEUROD6_48h	NEUROD6	48h
0.00197385064860155	0.00126914831151093	1.55525609631208	0.119893950678981	0.425218788396629	AluJr4	HOXA10_48h	HOXA10	48h
0.00298789655182614	0.00193467020904805	1.54439580340482	0.122501337085216	0.426840596406299	AluJr4	CHD4_48h	CHD4	48h
-0.00214944734826071	0.0013639665172718	-1.57587984825319	0.115062354044538	0.427648415865534	AluJr4	WHSC1_48h	WHSC1	48h
-0.00536219881864044	0.00399266331587785	-1.34301302023546	0.179276293182733	0.428637260356091	AluJr4	RREB1_48h	RREB1	48h
0.00273445608952382	0.00231760148598463	1.17986466010661	0.238059243818384	0.443317005189976	AluJr4	NANOG_48h	NANOG	48h
-0.00308821090072605	0.00213598507981885	-1.4458017192648	0.148241599399425	0.445474528826028	AluJr4	ETV6_48h	ETV6	48h
-0.00396262002184286	0.00211012574965633	-1.87790705008374	0.0604020240000562	0.445795511655853	AluJr4	ZNF281_48h	ZNF281	48h
-0.00350943003065204	0.00287835984470709	-1.21924645283855	0.222758718727282	0.458470215816116	AluJr4	WT1_48h	WT1	48h
0.00335359039192968	0.00264396944293345	1.26839226561141	0.204666170702483	0.473401771430197	AluJr4	IRF1_48h	IRF1	48h
-0.00253841187314732	0.00222188002865855	-1.14246126721787	0.253269996664067	0.486095307627117	AluJr4	NFIL3_48h	NFIL3	48h
0.00327475167006893	0.00216770220521793	1.51070182158149	0.130873286098235	0.488447578241111	AluJr4	KLF11_48h	KLF11	48h
-0.00217071993857542	0.00147959650845117	-1.46710263654765	0.142356943267875	0.490279511177392	AluJr4	SREBF2_48h	SREBF2	48h
-0.00297611005244678	0.00234124181678196	-1.27116730579221	0.203677414669143	0.492973041243356	AluJr4	SNAI1_48h	SNAI1	48h
0.00209769730623807	0.00158023575961144	1.32745844629783	0.184365562848831	0.494603938475546	AluJr4	LHX3_48h	LHX3	48h
-0.00197112819835277	0.00109412350745693	-1.80155913378945	0.071623226988897	0.495904287044132	AluJr4	HOXD1_48h	HOXD1	48h
-0.00225346257353152	0.00175610595020228	-1.28321561308527	0.199424874811988	0.499094917064364	AluJr4	BARX2_48h	BARX2	48h
0.00187838652962799	0.00122529351961344	1.53300943778809	0.12528238802061	0.504604925231378	AluJr4	NKX6-1_48h	NKX6-1	48h
-0.00218996435867034	0.00106620772427185	-2.05397532658652	0.0399853433650676	0.505403349228118	AluJr4	DNMT3L_48h	DNMT3L	48h
-0.00335533456062256	0.00274084034692749	-1.22419920021388	0.220885166971802	0.506102126000974	AluJr4	ZBED4_48h	ZBED4	48h
-0.00323530656188027	0.00304196043488992	-1.06355971128774	0.287535393381803	0.506880574894404	AluJr4	MSGN1_48h	MSGN1	48h
-0.00209570619232014	0.00109725717847353	-1.90994985809582	0.0561476722039331	0.511058404141921	AluJr4	SIN3A_48h	SIN3A	48h
-0.00261804979747605	0.00159909097025294	-1.63721129452813	0.101595138975601	0.514902636171795	AluJr4	THAP3_48h	THAP3	48h
-0.00169956102921225	0.00191139794584631	-0.889171735747438	0.373913150810575	0.52941354051275	AluJr4	GATA3_48h	GATA3	48h
0.00309187371113624	0.00296359916838788	1.04328336440253	0.296824135767413	0.530422394306802	AluJr4	NR2F2_48h	NR2F2	48h
-0.00335737967602153	0.00223667478082433	-1.50105849308328	0.1333492743557	0.536388142448577	AluJr4	PPARGC1A_48h	PPARGC1A	48h
0.00342247797460111	0.00301134806443971	1.13652686483384	0.255743755213307	0.538443758267096	AluJr4	NFIC_48h	NFIC	48h
0.00437476808837956	0.0040146019627989	1.08971403115878	0.275846486562405	0.54302336588846	AluJr4	ESR1_48h	ESR1	48h
0.00298476890270078	0.00276723855216754	1.07860917894587	0.280769272999765	0.54600143294085	AluJr4	DLX3_48h	DLX3	48h
0.00382451574337786	0.00346267552857821	1.1044972917079	0.269384919473671	0.551126945345217	AluJr4	SOX2_48h	SOX2	48h
-0.00223072699633851	0.00203949404189145	-1.09376489978353	0.274065479734063	0.553091420639782	AluJr4	FOXG1_48h	FOXG1	48h
-0.00351210714349448	0.00348593620389304	-1.00750757847267	0.313697744136484	0.554095817365829	AluJr4	T_48h	T	48h
-0.00366111950753729	0.00354500040361889	-1.03275573785545	0.301725216083924	0.554925552055381	AluJr4	PRDM1_48h	PRDM1	48h
-0.00194055840549758	0.00190061677555357	-1.02101508860584	0.307254206696374	0.557054374742206	AluJr4	GATA2_48h	GATA2	48h
0.00261278346406554	0.00257441324023411	1.01490445404481	0.310158250810655	0.557795536760339	AluJr4	IRX2_48h	IRX2	48h
-0.00208545978043801	0.00158722889712549	-1.31389983147033	0.188888355542968	0.559090964916404	AluJr4	NR1D2_48h	NR1D2	48h
0.00327185177776492	0.00205674235418514	1.59079321292102	0.111664972532126	0.560386078408353	AluJr4	MYC_48h	MYC	48h
0.00457277184768645	0.0039801241884783	1.14890180083419	0.250604170064659	0.560567325398572	AluJr4	PAX5_48h	PAX5	48h
0.00232072536765848	0.00169970539393863	1.3653691845272	0.17214564458791	0.563354805895419	AluJr4	FOXM1_48h	FOXM1	48h
-0.00201354805782072	0.00142522618531354	-1.4127919333574	0.157725625849534	0.563791969450739	AluJr4	TBX6_48h	TBX6	48h
-0.00256249464056937	0.00259376838033288	-0.987942739991494	0.323187385567035	0.564154888308797	AluJr4	MSX2_48h	MSX2	48h
0.00242795314139009	0.00260800691433771	0.930961159666502	0.351879949157172	0.565543990357113	AluJr4	MIF4GD_48h	MIF4GD	48h
-0.0018872407554591	0.00120486385759956	-1.5663518691805	0.117275124675129	0.5708082602582	AluJr4	DMRTC2_48h	DMRTC2	48h
0.00273235905893754	0.00268441869577081	1.01785875029192	0.308751982861073	0.571383337576923	AluJr4	HOXD3_48h	HOXD3	48h
-0.00233895320603461	0.00107349395042759	-2.1788229035692	0.0293513418562049	0.586541266557732	AluJr4	ZFP57_48h	ZFP57	48h
-0.00293807302338385	0.00323590859714746	-0.90795921305498	0.363905898216849	0.588050835524328	AluJr4	GATA6_48h	GATA6	48h
0.00220817439685646	0.00252257606370409	0.875364841769739	0.381381310797415	0.591310294436064	AluJr4	TBX3_48h	TBX3	48h
-0.00197514415007041	0.00163239458272159	-1.20996735162977	0.226299430096702	0.5919621455902	AluJr4	USF1_48h	USF1	48h
-0.00165205216149828	0.00132130973913231	-1.250314072901	0.211193032311224	0.594271876408871	AluJr4	VDR_48h	VDR	48h
-0.00256400088478299	0.00150815378421076	-1.70009246512269	0.089131396721757	0.599588064818446	AluJr4	SLBP_48h	SLBP	48h
0.00323014555619832	0.00349109000413708	0.925254161986792	0.354839968380082	0.60059296006322	AluJr4	MYT1_48h	MYT1	48h
0.00387138769527061	0.00277095493303033	1.39713123772708	0.162382790508343	0.603522704722676	AluJr4	NRF1_48h	NRF1	48h
-0.00193262865587611	0.00103172359524977	-1.87320389373109	0.0610483967189957	0.604123539378407	AluJr4	ZBTB33_48h	ZBTB33	48h
-0.00181756703269571	0.00142066831222104	-1.27937465561836	0.200773466681671	0.604938225144709	AluJr4	POLR3A_48h	POLR3A	48h
0.00219585405317097	0.00224428336515372	0.97842103509089	0.327872756724653	0.605173958533362	AluJr4	IRF4_48h	IRF4	48h
-0.00190523362922801	0.00173903713830705	-1.09556810907601	0.273275212731012	0.60788401435427	AluJr4	RARA_48h	RARA	48h
0.00178928445865034	0.00157338939951606	1.13721654613962	0.255455401981302	0.615687951715166	AluJr4	CTCFL_48h	CTCFL	48h
0.00221797280730857	0.00229789363239176	0.965219963206044	0.334441186160477	0.615924746489298	AluJr4	PDX1_48h	PDX1	48h
-0.00155428127403561	0.00144620368306979	-1.07473192900215	0.282502025712553	0.618750591946899	AluJr4	SMAD3_48h	SMAD3	48h
0.00256215099992184	0.00197985902069358	1.29410779916253	0.195636556779846	0.61885131314228	AluJr4	HMGXB4_48h	HMGXB4	48h
-0.00174825274972994	0.00198730056188823	-0.879712300825213	0.379021103596024	0.620342797078262	AluJr4	MNX1_48h	MNX1	48h
0.00212083136488009	0.00198034946459186	1.07093793433937	0.284204575437669	0.620557993464058	AluJr4	FOXE3_48h	FOXE3	48h
0.00725111369990809	0.00546900031869483	1.32585724581537	0.184904382045138	0.620696699088119	AluJr4	DUX4_48h	DUX4	48h
0.0028579801507511	0.00323730602100281	0.882826687439885	0.377335861612451	0.627954456265498	AluJr4	HES1_48h	HES1	48h
0.00195219132777588	0.00106507433366714	1.83291556848838	0.0668234485198165	0.631183590894092	AluJr4	HOXB4_48h	HOXB4	48h
0.0022469842680293	0.00218502952877416	1.0283541885541	0.303790214687145	0.631580515708948	AluJr4	CUX1_48h	CUX1	48h
0.00149145653189982	0.00170685688512268	0.873802920971094	0.382231465342261	0.637290592682798	AluJr4	LHX5_48h	LHX5	48h
-0.0030378085649472	0.00369655770977065	-0.82179389676989	0.411199694376993	0.637380261042309	AluJr4	PATZ1_48h	PATZ1	48h
-0.00148816476147276	0.00124712233977256	-1.19327889014013	0.232768094556203	0.637740644277756	AluJr4	SIX1_48h	SIX1	48h
-0.00562627432095495	0.00435246019212397	-1.29266531400701	0.196143994928388	0.638693799516831	AluJr4	ESRRB_48h	ESRRB	48h
0.00164335828012189	0.00173346905794206	0.948017083196658	0.343127172515907	0.638975861971166	AluJr4	SOX15_48h	SOX15	48h
-0.00248272642607118	0.00269456254659035	-0.921383854760683	0.35685627937417	0.639188355826827	AluJr4	IRF5_48h	IRF5	48h
-0.00160389083833652	0.00157382113561444	-1.01910617543609	0.308159466660205	0.644890342141445	AluJr4	MSI1_48h	MSI1	48h
-0.00145213908033618	0.00116022460367029	-1.25160169482913	0.210723234959614	0.647376986528929	AluJr4	TAL1_48h	TAL1	48h
-0.00370021208804142	0.00405162320391452	-0.913266585221059	0.361108517411678	0.647917449057068	AluJr4	NR5A1_48h	NR5A1	48h
-0.00208114251686426	0.00141117802513541	-1.47475547365086	0.14028711164148	0.653107131191862	AluJr4	HMGN1_48h	HMGN1	48h
-0.00154256417476913	0.00133202302091189	-1.15806119755581	0.246846808128706	0.653511366432774	AluJr4	RARG_48h	RARG	48h
-0.00161320605070001	0.00128572558875945	-1.25470478677844	0.209594158904962	0.653877144686929	AluJr4	ZNF263_48h	ZNF263	48h
-0.00153605340421155	0.00137337868445715	-1.11844855435389	0.263382990396968	0.656670311524295	AluJr4	TRPV2_48h	TRPV2	48h
-0.00207951188375756	0.00104240798804817	-1.99491169254305	0.0460600983927396	0.657293887075893	AluJr4	GTF2F1_48h	GTF2F1	48h
0.00340732540249127	0.00428569650572388	0.795045892293241	0.42659209109538	0.657728827510622	AluJr4	NEUROG3_48h	NEUROG3	48h
-0.00177482640528358	0.00101925985817468	-1.74128941805085	0.0816414714571041	0.662038113997608	AluJr4	NFYB_48h	NFYB	48h
-0.00229619793420454	0.00271513862594813	-0.845701914539523	0.39772472120309	0.665831618173514	AluJr4	FOXC1_48h	FOXC1	48h
-0.00189473302495953	0.00246257094937131	-0.769412562689108	0.441653522067362	0.666590425861399	AluJr4	GATA1_48h	GATA1	48h
-0.00143961938913281	0.00114038153870408	-1.26240152113369	0.206812585937475	0.667673766265758	AluJr4	GTF3C2_48h	GTF3C2	48h
0.00307117407826953	0.00362605050075496	0.846974987698074	0.397014739023999	0.673218469640814	AluJr4	PAX8_48h	PAX8	48h
-0.00132872568052129	0.00143304383936883	-0.927205186623256	0.35382627674719	0.674062751220424	AluJr4	TSHZ1_48h	TSHZ1	48h
0.00168742187114689	0.0014188462204481	1.18929158553488	0.234332852838608	0.676456002369057	AluJr4	GABPA_48h	GABPA	48h
-0.00200914106029742	0.00261659228304718	-0.767846436494743	0.442583499741847	0.676904943142169	AluJr4	MYB_48h	MYB	48h
-0.00305191864715896	0.00378506714625202	-0.806305021611302	0.420072365078089	0.677764450329412	AluJr4	FOXA1_48h	FOXA1	48h
-0.0065437933237271	0.00542003606205607	-1.20733390863173	0.227319979946036	0.678158602380816	AluJr4	MYF5_48h	MYF5	48h
-0.00130536937126436	0.0022260446073848	-0.58640755308041	0.557603500168318	0.684157251925915	AluJr4	FOXP1_48h	FOXP1	48h
-0.00199949859863672	0.00127510047856123	-1.56811061736317	0.11686417927123	0.685808209933795	AluJr4	SMARCB1_48h	SMARCB1	48h
-0.00179291614651902	0.00258059603874873	-0.694768231678895	0.487205080206679	0.687247216689931	AluJr4	NFATC1_48h	NFATC1	48h
0.00162665513741936	0.00196138969454766	0.829338066749917	0.406918679583714	0.688268047470953	AluJr4	SNAI3_48h	SNAI3	48h
-0.00249851439282063	0.00316861062072482	-0.788520487963614	0.430397553715552	0.689254251192589	AluJr4	NEUROD4_48h	NEUROD4	48h
-0.00139986033488651	0.00175119340230259	-0.799375062198083	0.42407828284472	0.690288007842136	AluJr4	HOXD10_48h	HOXD10	48h
-0.00584690565004933	0.00346082464849761	-1.68945446357346	0.0911502772826648	0.690520581448236	AluJr4	OVOL2_48h	OVOL2	48h
-0.00192522709364855	0.00109924414559981	-1.75140991321636	0.0798839108681548	0.692149459495108	AluJr4	RAD21_48h	RAD21	48h
0.00161919412793349	0.00194031402200293	0.834501070224728	0.404004266772326	0.694358007631821	AluJr4	HOXA2_48h	HOXA2	48h
0.00308624973485914	0.00242953921963085	1.27030249601325	0.203993876156393	0.700530304330333	AluJr4	ZMYND12_48h	ZMYND12	48h
0.00200378300783791	0.00272644304288754	0.734944019118671	0.462378414455217	0.703825163300433	AluJr4	DLX6_48h	DLX6	48h
-0.00208868731557975	0.00292724283695769	-0.713534008593061	0.47552003937606	0.704888879171159	AluJr4	HNF1A_48h	HNF1A	48h
-0.00260532178482567	0.00388165597103523	-0.67118822591865	0.502104969570391	0.705319106861085	AluJr4	SOX5_48h	SOX5	48h
-0.00129481726965942	0.00173863556000966	-0.744731845730925	0.456438744185393	0.706846110787101	AluJr4	FOXP3_48h	FOXP3	48h
-0.00173314115488498	0.0019014178433449	-0.911499363988355	0.362038473289315	0.708772925710019	AluJr4	GADD45A_48h	GADD45A	48h
0.00232454021736481	0.00147676575832629	1.57407510585792	0.11547894562086	0.713892422542015	AluJr4	HESX1_48h	HESX1	48h
0.00171154585396675	0.00198162091602682	0.863710026536473	0.387753005171801	0.716370685641147	AluJr4	CTNNB1_48h	CTNNB1	48h
0.00229515688523418	0.00335182005724347	0.684749433453092	0.493506493276015	0.717274001101024	AluJr4	NEUROG1_48h	NEUROG1	48h
-0.00265739764004656	0.00146494688095512	-1.81398907673292	0.0696877961407149	0.720722699456595	AluJr4	H2AFZ_48h	H2AFZ	48h
0.00212841615085715	0.00109373624948663	1.94600494575925	0.051661979119628	0.721832042017166	AluJr4	TLK1_48h	TLK1	48h
0.0029318247491629	0.00416204349914423	0.704419535683786	0.481176137088514	0.72257426646962	AluJr4	TBX5_48h	TBX5	48h
-0.00164164958563088	0.00134367986517819	-1.22175648245885	0.221807794512257	0.724734625292797	AluJr4	BLZF1_48h	BLZF1	48h
-0.0015133541149896	0.00114046845574694	-1.32695832783769	0.18453095224206	0.731562708444078	AluJr4	SIRT3_48h	SIRT3	48h
-0.00115909144244102	0.00103601884535619	-1.11879378221399	0.263235650359799	0.73376937537794	AluJr4	JUND_48h	JUND	48h
-0.00278946487185549	0.00235250968840946	-1.18574001441901	0.235732876623189	0.734739085193841	AluJr4	CTBP2_48h	CTBP2	48h
-0.00198342316050592	0.0030691937761026	-0.646235886423749	0.518130754814957	0.735145515992057	AluJr4	TFCP2L1_48h	TFCP2L1	48h
-0.00263723714285293	0.00375369546372106	-0.70257088470321	0.482327791789033	0.735446820984304	AluJr4	FOXA2_48h	FOXA2	48h
0.00152124698520964	0.00183630293734841	0.828429206461051	0.407433008339767	0.736925025603644	AluJr4	LHX2_48h	LHX2	48h
-0.00102914261593368	0.00108883252790526	-0.945179896410318	0.344573436009485	0.738844963751107	AluJr4	PML_48h	PML	48h
-0.00120979320350674	0.00114117632077735	-1.06012820409966	0.289093448158858	0.739750102784065	AluJr4	KDM5A_48h	KDM5A	48h
0.002090735863443	0.0033557187392505	0.623036680335721	0.533264396656201	0.74207775634529	AluJr4	OTX2_48h	OTX2	48h
-0.00144270116691142	0.00217923034719378	-0.662023254572054	0.507960590316591	0.742788273053113	AluJr4	ASCL2_48h	ASCL2	48h
-0.00164376099347505	0.00216717626761029	-0.758480525115568	0.448168373006823	0.744443554417293	AluJr4	ELK1_48h	ELK1	48h
0.00234462425656674	0.00255674042786607	0.917036485601955	0.359129714354475	0.744985360939982	AluJr4	SIM1_48h	SIM1	48h
-0.00171822225653462	0.0021816302217387	-0.787586383528024	0.430943909168336	0.74786374898474	AluJr4	ESRRG_48h	ESRRG	48h
-0.000800908293343598	0.00102252728641981	-0.78326349231015	0.43347583127002	0.749730726452494	AluJr4	GBX2_48h	GBX2	48h
0.00314211844788602	0.00489734654982708	0.641596100238601	0.521139583617936	0.749768562237418	AluJr4	KLF12_48h	KLF12	48h
-0.00122364959773331	0.0011048493643443	-1.10752618159808	0.268073958705595	0.750852196265034	AluJr4	ATF2_48h	ATF2	48h
0.00146165433033921	0.00109466376060595	1.33525415103731	0.181801690144352	0.75155959226359	AluJr4	RNF2_48h	RNF2	48h
-0.000960391595637452	0.00114889909033936	-0.835923366736913	0.403203608970341	0.75316689616868	AluJr4	JARID2_48h	JARID2	48h
0.00251451255240584	0.00397466108823413	0.632635713230834	0.526975610337695	0.755007269160219	AluJr4	FOXJ1_48h	FOXJ1	48h
-0.0012732437059269	0.00106605374218313	-1.19435226906993	0.232348132257085	0.75640340866175	AluJr4	LMO1_48h	LMO1	48h
0.00208581100129467	0.00333264314536033	0.625872891371076	0.531402316593448	0.759482582761278	AluJr4	RUNX1_48h	RUNX1	48h
-0.00249049636587001	0.00316826593617916	-0.78607554291149	0.431828447294839	0.76124698614031	AluJr4	TBX4_48h	TBX4	48h
-0.00112734860367911	0.0018734560721776	-0.601748084954425	0.547345657075789	0.762399894442494	AluJr4	NKX6-2_48h	NKX6-2	48h
-0.00197065729386146	0.00139776519945156	-1.40986289731257	0.158588879015372	0.763172268357775	AluJr4	CRY1_48h	CRY1	48h
-0.0016604825171759	0.00286330414180121	-0.579918316372546	0.561973361912966	0.76321707871819	AluJr4	NKX2-5_48h	NKX2-5	48h
0.00199830750322959	0.00312293395293242	0.639881449094751	0.522253780168686	0.763689134279455	AluJr4	TFAP2C_48h	TFAP2C	48h
-0.00188385146962286	0.00265930367376075	-0.708400280949764	0.478701341882281	0.763732812411406	AluJr4	KLF14_48h	KLF14	48h
-0.00205189207924906	0.00389902177624904	-0.526258173716341	0.59871210792546	0.764021745736066	AluJr4	PTF1A_48h	PTF1A	48h
-0.00114828490059078	0.00168986550843492	-0.679512597220987	0.496817532877497	0.765766481312785	AluJr4	SMAD7_48h	SMAD7	48h
0.00147896707700042	0.00219254854719024	0.674542453755803	0.499970871315424	0.76759727575449	AluJr4	ARNT2_48h	ARNT2	48h
-0.00120073760677526	0.00132309021068324	-0.907525123442041	0.364135293796151	0.769337892336864	AluJr4	MAX_48h	MAX	48h
-0.0009728057359461	0.00104676167504076	-0.929347872722048	0.352715114736628	0.769430960137336	AluJr4	EED_48h	EED	48h
-0.00259444021576707	0.00413388381805829	-0.627603563610961	0.530267686533436	0.770087914380635	AluJr4	KLF8_48h	KLF8	48h
0.00112671187935178	0.0010364459250717	1.08709181260357	0.277003573069346	0.772240015957156	AluJr4	HDAC3_48h	HDAC3	48h
0.00115916267106872	0.00184098682777101	0.629642023279541	0.528932850781023	0.774725948927213	AluJr4	EN1_48h	EN1	48h
-0.00172039763882494	0.00320242983440132	-0.537216341274363	0.591121531929275	0.775063738060833	AluJr4	SNAI2_48h	SNAI2	48h
-0.00121704862794585	0.0012663769606985	-0.961047670414468	0.336534706392471	0.781742078390844	AluJr4	XRCC4_48h	XRCC4	48h
-0.000912748257743305	0.00106175002823814	-0.859663982545791	0.38997714410417	0.786805020737091	AluJr4	MEIS1_48h	MEIS1	48h
-0.00406478301884478	0.00322510822019173	-1.26035554199268	0.207549367194646	0.786919192255011	AluJr4	TP73_48h	TP73	48h
0.00177874998140487	0.00300320614772813	0.592283677479305	0.553664394057472	0.787855673342551	AluJr4	HOXD13_48h	HOXD13	48h
0.00185666203322922	0.00339619533159268	0.546688824390591	0.58459479166137	0.78907703669466	AluJr4	FLI1_48h	FLI1	48h
0.00113801650222045	0.00112727304347732	1.00953048492137	0.312727129103964	0.790233991956758	AluJr4	PBX1_48h	PBX1	48h
0.00301912566741362	0.00178074814786147	1.69542541489617	0.0900126299405697	0.791651018801861	AluJr4	E2F7_48h	E2F7	48h
-0.00242082139292738	0.00427629580636006	-0.566102417266583	0.571327717381382	0.793458902966332	AluJr4	SOX7_48h	SOX7	48h
0.00116507901722373	0.00143651279913678	0.811046736182122	0.417344237197817	0.793754924478578	AluJr4	FOXO3_48h	FOXO3	48h
-0.00156233482663048	0.00107942104334518	-1.44738222055476	0.147798680668668	0.795076272595951	AluJr4	ZNF713_48h	ZNF713	48h
0.000929958359313351	0.00116834997234062	0.795958729258417	0.426061314659355	0.795076762920805	AluJr4	SMARCA4_48h	SMARCA4	48h
0.00122706226234134	0.00272870768195458	0.449686227094283	0.652939433072809	0.795658434837357	AluJr4	NFIB_48h	NFIB	48h
-0.00129810999406594	0.00167948583805724	-0.7729210718249	0.439574208844594	0.796951614409304	AluJr4	CCNE1_48h	CCNE1	48h
0.00136683887916027	0.00108365359258129	1.26132454920805	0.207200179232233	0.798095687845091	AluJr4	BATF_48h	BATF	48h
-0.00111317118107781	0.0010383972319664	-1.07200900272992	0.283723232956931	0.798561551276229	AluJr4	ETV5_48h	ETV5	48h
0.00192770162705668	0.00127331365280914	1.51392520044362	0.130053661730896	0.799841871061842	AluJr4	NELFE_48h	NELFE	48h
-0.00224248284960777	0.00425447608070584	-0.527087896857027	0.598135825353018	0.802311513105101	AluJr4	ASCL1_48h	ASCL1	48h
0.00297006482227127	0.00439310282605004	0.676074505850285	0.49899772032851	0.803919544753948	AluJr4	CREB1_48h	CREB1	48h
-0.000884813220940164	0.00169948432351983	-0.520636294607067	0.602623388548875	0.805907140308241	AluJr4	RFX2_48h	RFX2	48h
0.000793239089792897	0.00146850092852781	0.540169280375006	0.589082523027999	0.805922715553642	AluJr4	GLIS2_48h	GLIS2	48h
-0.0016764609335365	0.00356805547760509	-0.469852821532293	0.638463041957744	0.806670019017433	AluJr4	NR2E1_48h	NR2E1	48h
0.00163316996301416	0.0035528918919496	0.459673418916774	0.645753449963898	0.808056354059357	AluJr4	FOXF1_48h	FOXF1	48h
0.0012941367420055	0.00153856781037701	0.841130779727143	0.400280305544888	0.811230184932146	AluJr4	STAT3_48h	STAT3	48h
0.000980283186684439	0.00174677272910839	0.561196754648675	0.574666936448038	0.814928316128876	AluJr4	ZSCAN4_48h	ZSCAN4	48h
-0.000741709173620428	0.00104608566031479	-0.709032923171157	0.478308674926312	0.817069287829971	AluJr4	ZNF280B_48h	ZNF280B	48h
-0.00141327921631563	0.0009822134343602	-1.43887180410663	0.150195611764173	0.818865931101643	AluJr4	POU2AF1_48h	POU2AF1	48h
0.000956244920186978	0.00198750330510131	0.481128719500788	0.63042796539921	0.820936854213278	AluJr4	BHLHE40_48h	BHLHE40	48h
-0.000954125105195576	0.00127561631796734	-0.74797185623648	0.454482058910089	0.823768254313085	AluJr4	ZMAT4_48h	ZMAT4	48h
[truncated: 391,373 more rows]
