# Supplementary material for: Statistical learning quantifies transposable element-mediated cis-regulation
Source: Genome Biol. 2023 Nov 10;24:258. doi: 10.1186/s13059-023-03085-7 (PMC10637000; doi:10.1186/s13059-023-03085-7)
Supplement: Supplementary file 10 — Additional file 10. Related to Fig. 4 and Fig. S6. Contains the consensus sequences found under regions with high EOMES or GATA6 ChIP-seq coverage [70] at functional TE subfamilies in differentiating endodermal cells. [file 13059_2023_3085_MOESM10_ESM.txt]

LTR6A EOMES:

>cov 0 under peak cons pos:(585,872)

AXXTGAATXGAACTCTCXCTTAGCTGAGAXAGCCXGACAXACTCCATTTTGGCTCCTTCATTTXCAXGACAXXAAGGGCTCCTTACCCAXCCCCCTTCCTCAAGGAXTTAACTTGTGXAAGCTGACTCXCAGCATXXTCAAXGAXTXCAATTAACTGATAAGXTACTGXGGCAAGCATATXTCXGCAGTTCCCAGGAATTXXCTCAXXXXGATAXXACCXTAAAXCCXXGXGTTTGTGTCCGGCXGATAXCACCCAXAGCCCCXXCATCTATCXCXTTXTGATXGATT

>cov 1 under peak cons pos:(577,874)

TGXTTTTAAXXTGAATXGAACTCTCXCTTAGCTGAGAXAGCCXGACAXACTCCATTTTGGCTCCTTCATTTXCAXGACAXXAAGGGCTCCTTACCCAXCCCCCTTCCTCAAGGAXTTAACTTGTGXAAGCTGACTCXCAGCATXXTCAAXGAXTXCAATTAACTGATAAGXTACTGXGGCAAGCATATXTCXGCAGTTCCCAGGAATTXXCTCAXXXXGATAXXACCXTAAAXCCXXGXGTTTGTGTCCGGCXGATAXCACCCAXAGCCCCXXCATCTATCXCXTTXTGATXGATTTA


LTR6A GATA6:

>cov 0 under peak cons pos:(777,861)

CAGGAATTXXCTCAXXXXGATAXXACCXTAAAXCCXXGXGTTTGTGTCCGGCXGATAXCACCCAXAGCCCCXXCATCTATCXCXT


LTR5-Hs EOMES:

>cov 0 under peak cons pos:(622,1060)

TAACCTTACCCCCAACCCXGTGCTCXCTGAAACATGTGCTGTGTCAAACTCAGGGTTAAATGGATTAAGGGCXGTGCAXGATGTGCTTTGTTAAACAXATGCTTGAAGGCAGCATGCTCXTTAAGAGTCATCACCACTCCCTAATCTCAAGTACCCAGGGACACAAAACACTGCGGAAGGCCGCAGGGACCTCTGCCTAGGAAAGCCAGGTATTGTCCAAGGTTTCTCCCCATGTGATAGTCTGAAATATGGCCTCGTGGGAAGGGAAAGACCTGACCGTCCCCCAGCCCGACACCCGTAAAGGGTCTGTGCTGAGGAGGATTAGTAAAAGAGGAAGGXATGCCTCTTTGCAGTTGAGACAAGAGGAAGGCATCTGTCTCCTGCXCGTCCCTGGGCAATGGAATGTCTCGGTXTAAAACCCGATTGTATGTTCCATCTA

>cov 1 under peak cons pos:(624,1058)

ACCTTACCCCCAACCCXGTGCTCXCTGAAACATGTGCTGTGTCAAACTCAGGGTTAAATGGATTAAGGGCXGTGCAXGATGTGCTTTGTTAAACAXATGCTTGAAGGCAGCATGCTCXTTAAGAGTCATCACCACTCCCTAATCTCAAGTACCCAGGGACACAAAACACTGCGGAAGGCCGCAGGGACCTCTGCCTAGGAAAGCCAGGTATTGTCCAAGGTTTCTCCCCATGTGATAGTCTGAAATATGGCCTCGTGGGAAGGGAAAGACCTGACCGTCCCCCAGCCCGACACCCGTAAAGGGTCTGTGCTGAGGAGGATTAGTAAAAGAGGAAGGXATGCCTCTTTGCAGTTGAGACAAGAGGAAGGCATCTGTCTCCTGCXCGTCCCTGGGCAATGGAATGTCTCGGTXTAAAACCCGATTGTATGTTCCATC


LTR5-Hs GATA6:

>cov 0 under peak cons

No peaks


LTR7 EOMES:

>cov 0 under peak cons pos:(486,860)

XXXXXXXXXXXXXXTGTCAGGCCTCTGAGCCCAAGCTAAGCCATCATATCCCCTGTGACCTGCACGTATACATCCAGATGGCCXGAAGTAXTTCCGAAGAATCACAAAAGAAGTGAATATGCCCTGCCCCACCTTAACTGATGACATTCCACCACAAAAGAAGTGTAAAATGGCCGTGTTCCTGCCTTAACTGATGACATTACCTTGTGAAATTCCTTCTCCTGGCTCATCCTGGCTCAAAAAGCTCCCCCACTGAGCACCTTGTGACCCCCACTCCTGCCCGCCAGAGAACAACACCCCCTTTGACTGTAATTTTCCTTTACCTACCCAAATCCTATAAAACGGCCCCACCCCTATCTCCCTTCGCTGACTCTC

>cov 1 under peak cons pos:(486,856)

XXXXXXXXXXXXXXTGTCAGGCCTCTGAGCCCAAGCTAAGCCATCATATCCCCTGTGACCTGCACGTATACATCCAGATGGCCXGAAGTAXTTCCGAAGAATCACAAAAGAAGTGAATATGCCCTGCCCCACCTTAACTGATGACATTCCACCACAAAAGAAGTGTAAAATGGCCGTGTTCCTGCCTTAACTGATGACATTACCTTGTGAAATTCCTTCTCCTGGCTCATCCTGGCTCAAAAAGCTCCCCCACTGAGCACCTTGTGACCCCCACTCCTGCCCGCCAGAGAACAACACCCCCTTTGACTGTAATTTTCCTTTACCTACCCAAATCCTATAAAACGGCCCCACCCCTATCTCCCTTCGCTGAC


LTR7 GATA6:

>cov 0 under peak cons

No peaks


MER4D EOMES:

>cov 0 under peak cons pos:(957,1073)

GTCTGACACCTTTTAAGGTCTXAAAAGAGACATTTACCATCTATTCTCTCTGAAGXCTGCTACCTXGAGGCTTCATCTACATAACAAGAACCTTGGCXTCCACAAXCCCCCCTTATC

>cov 1 under peak cons pos:(952,1081)

TXAGAGTCTGACACCTTTTAAGGTCTXAAAAGAGACATTTACCATCTATTCTCTCTGAAGXCTGCTACCTXGAGGCTTCATCTACATAACAAGAACCTTGGCXTCCACAAXCCCCCCTTATCTTAACTCA


MER4D GATA6:

>cov 0 under peak cons

No peaks


MER4D1 EOMES:

>cov 0 under peak cons pos:(917,1079)

TTCCTGATCCAGGAGAGAATTAACTAAGAGTCTGGCACCTTTTTXAXGTCTGATAAGAAACATTTACXATCTATTXTCTCTGAAGCCTGCTACCTGTGAGGCTTCATCTGCATAATAAGAACCTTGGTCTCCACAACCCCTTATCTTAACCCAGACACTCCTT

>cov 1 under peak cons pos:(912,1083)

TCTTTTTCCTGATCCAGGAGAGAATTAACTAAGAGTCTGGCACCTTTTTXAXGTCTGATAAGAAACATTTACXATCTATTXTCTCTGAAGCCTGCTACCTGTGAGGCTTCATCTGCATAATAAGAACCTTGGTCTCCACAACCCCTTATCTTAACCCAGACACTCCTTTCTA


MER4D1 GATA6:

>cov 0 under peak cons

No peaks


PRIMA4-LTR EOMES:

>cov 0 under peak cons pos:(657,879)

AAGGAAATTCCTXGTGAGCTXCAAGATCTTTACCCTAAXGTGTTTCTGTTAAAATTTCACCATGGCAATGXAAATTGATAGCTTATCTTTACAGGTGCXAAACTCAGTCAXCCCCCXGCCCACCAGACACAAATGCATATCTGATTGTTTCCCCTGCCCCATTTTGTCTXTGTTATCTTATGTAAAAATGCAGATTCCCXXCATTTTTCCTCTGCCCCATTTG

>cov 1 under peak cons pos:(611,859)

TGGCTACAAGATGAAAAGCTACATXCCTCCCCCATATTTTGCCCACAAGGAAATTCCTXGTGAGCTXCAAGATCTTTACCCTAAXGTGTTTCTGTTAAAATTTCACCATGGCAATGXAAATTGATAGCTTATCTTTACAGGTGCXAAACTCAGTCAXCCCCCXGCCCACCAGACACAAATGCATATCTGATTGTTTCCCCTGCCCCATTTTGTCTXTGTTATCTTATGTAAAAATGCAGATTCCCXXCA


PRIMA4-LTR GATA6:

>cov 0 under peak cons

No peaks
